# Supplementary material for: Visualizing Molecular-Scale 3D Distributions of Ionic Liquids in Electric Double-Layer Capacitor by 3D Scanning Force Microscopy with Variable Tip/Sample Bias Voltages
Source: ACS Appl Mater Interfaces. 2025 Sep 6;17(37):52868–82. doi: 10.1021/acsami.5c11718 (PMC12447403; doi:10.1021/acsami.5c11718)
Supplement: Supplementary file 1 [file am5c11718_si_001.zip]

Archive with 7 entries (7 files):
- AttechmentFIles (MD)/500ns.pdb
- AttechmentFIles (MD)/DEME.lib
- AttechmentFIles (MD)/inpcrd
- AttechmentFIles (MD)/mdin
- AttechmentFIles (MD)/parmIL.dat
- AttechmentFIles (MD)/prmtop
- AttechmentFIles (MD)/TFSI.lib
