# Supplementary material for: Visualizing Molecular-Scale 3D Distributions of Ionic Liquids in Electric Double-Layer Capacitor by 3D Scanning Force Microscopy with Variable Tip/Sample Bias Voltages
Source: ACS Appl Mater Interfaces. 2025 Sep 6;17(37):52868–82. doi: 10.1021/acsami.5c11718 (PMC12447403; doi:10.1021/acsami.5c11718)
Supplement: Supplementary file 1 [file am5c11718_si_001.zip › AttechmentFIles (MD)/500ns.pdb]

CRYST1   84.128   81.964  500.000  90.00  90.00  90.00 P 1           1
ATOM      1  C1  DEM     1      -1.326 -23.120  30.883  1.00  0.00           C  
ATOM      2  O2  DEM     1      -0.470 -24.168  31.040  1.00  0.00           O  
ATOM      3  C3  DEM     1       0.861 -23.575  30.828  1.00  0.00           C  
ATOM      4  C4  DEM     1       1.658 -24.098  32.025  1.00  0.00           C  
ATOM      5  N5  DEM     1       2.743 -23.229  32.533  1.00  0.00           N  
ATOM      6  C6  DEM     1       3.312 -23.903  33.677  1.00  0.00           C  
ATOM      7  C7  DEM     1       2.166 -21.950  33.142  1.00  0.00           C  
ATOM      8  C8  DEM     1       3.784 -23.063  31.500  1.00  0.00           C  
ATOM      9  C9  DEM     1       3.091 -20.824  33.720  1.00  0.00           C  
ATOM     10  C10 DEM     1       3.557 -22.268  30.202  1.00  0.00           C  
TER      11      DEM     1 
ATOM     11  C1  TFS     2     -12.493 -16.206  38.988  1.00  0.00           C  
ATOM     12  S2  TFS     2     -13.012 -15.268  40.525  1.00  0.00           S  
ATOM     13  O3  TFS     2     -14.194 -14.502  40.160  1.00  0.00           O  
ATOM     14  O4  TFS     2     -11.829 -14.560  40.885  1.00  0.00           O  
ATOM     15  N5  TFS     2     -13.352 -16.463  41.503  1.00  0.00           N  
ATOM     16  S6  TFS     2     -13.109 -16.721  43.039  1.00  0.00           S  
ATOM     17  O7  TFS     2     -14.301 -17.215  43.744  1.00  0.00           O  
ATOM     18  O8  TFS     2     -12.303 -15.741  43.717  1.00  0.00           O  
ATOM     19  C9  TFS     2     -11.995 -18.178  42.969  1.00  0.00           C  
ATOM     20  F10 TFS     2     -13.503 -16.860  38.496  1.00  0.00           F  
ATOM     21  F11 TFS     2     -11.966 -15.398  38.057  1.00  0.00           F  
ATOM     22  F12 TFS     2     -11.611 -17.161  39.292  1.00  0.00           F  
ATOM     23  F13 TFS     2     -10.877 -18.074  42.279  1.00  0.00           F  
ATOM     24  F14 TFS     2     -12.618 -19.273  42.557  1.00  0.00           F  
ATOM     25  F15 TFS     2     -11.597 -18.450  44.229  1.00  0.00           F  
TER      26      TFS     2 
ATOM     26  C1  DEM     3      18.903  14.668  32.544  1.00  0.00           C  
ATOM     27  O2  DEM     3      18.893  14.051  33.829  1.00  0.00           O  
ATOM     28  C3  DEM     3      18.857  12.671  33.548  1.00  0.00           C  
ATOM     29  C4  DEM     3      20.278  12.234  34.067  1.00  0.00           C  
ATOM     30  N5  DEM     3      20.712  10.935  33.417  1.00  0.00           N  
ATOM     31  C6  DEM     3      21.912  10.398  34.088  1.00  0.00           C  
ATOM     32  C7  DEM     3      21.026  11.129  32.014  1.00  0.00           C  
ATOM     33  C8  DEM     3      19.656   9.870  33.719  1.00  0.00           C  
ATOM     34  C9  DEM     3      22.203  12.000  31.672  1.00  0.00           C  
ATOM     35  C10 DEM     3      19.703   8.502  33.035  1.00  0.00           C  
TER      36      DEM     3 
ATOM     36  C1  TFS     4      -5.475   9.509 109.769  1.00  0.00           C  
ATOM     37  S2  TFS     4      -5.637   8.308 108.438  1.00  0.00           S  
ATOM     38  O3  TFS     4      -6.403   8.949 107.443  1.00  0.00           O  
ATOM     39  O4  TFS     4      -6.258   7.182 109.082  1.00  0.00           O  
ATOM     40  N5  TFS     4      -4.167   8.050 107.997  1.00  0.00           N  
ATOM     41  S6  TFS     4      -3.392   6.784 107.359  1.00  0.00           S  
ATOM     42  O7  TFS     4      -2.516   7.216 106.308  1.00  0.00           O  
ATOM     43  O8  TFS     4      -4.162   5.586 107.077  1.00  0.00           O  
ATOM     44  C9  TFS     4      -2.261   6.236 108.718  1.00  0.00           C  
ATOM     45  F10 TFS     4      -5.284  10.772 109.289  1.00  0.00           F  
ATOM     46  F11 TFS     4      -6.518   9.546 110.634  1.00  0.00           F  
ATOM     47  F12 TFS     4      -4.359   9.207 110.429  1.00  0.00           F  
ATOM     48  F13 TFS     4      -2.874   5.816 109.816  1.00  0.00           F  
ATOM     49  F14 TFS     4      -1.461   7.214 109.102  1.00  0.00           F  
ATOM     50  F15 TFS     4      -1.512   5.264 108.292  1.00  0.00           F  
TER      51      TFS     4 
ATOM     51  C1  DEM     5      34.857   9.538 122.508  1.00  0.00           C  
ATOM     52  O2  DEM     5      35.183   9.655 123.856  1.00  0.00           O  
ATOM     53  C3  DEM     5      34.861   8.489 124.606  1.00  0.00           C  
ATOM     54  C4  DEM     5      33.566   8.574 125.436  1.00  0.00           C  
ATOM     55  N5  DEM     5      32.837   7.330 125.841  1.00  0.00           N  
ATOM     56  C6  DEM     5      33.718   6.307 126.515  1.00  0.00           C  
ATOM     57  C7  DEM     5      32.386   6.730 124.538  1.00  0.00           C  
ATOM     58  C8  DEM     5      31.741   7.756 126.691  1.00  0.00           C  
ATOM     59  C9  DEM     5      31.511   7.539 123.570  1.00  0.00           C  
ATOM     60  C10 DEM     5      30.878   6.531 127.104  1.00  0.00           C  
TER      61      DEM     5 
ATOM     61  C1  TFS     6      22.407  34.567  89.270  1.00  0.00           C  
ATOM     62  S2  TFS     6      23.252  35.938  88.314  1.00  0.00           S  
ATOM     63  O3  TFS     6      22.454  35.990  87.128  1.00  0.00           O  
ATOM     64  O4  TFS     6      24.599  35.513  88.172  1.00  0.00           O  
ATOM     65  N5  TFS     6      23.040  37.131  89.287  1.00  0.00           N  
ATOM     66  S6  TFS     6      21.883  38.171  89.369  1.00  0.00           S  
ATOM     67  O7  TFS     6      20.648  37.642  88.933  1.00  0.00           O  
ATOM     68  O8  TFS     6      22.251  39.534  88.943  1.00  0.00           O  
ATOM     69  C9  TFS     6      21.740  38.420  91.176  1.00  0.00           C  
ATOM     70  F10 TFS     6      21.242  34.941  89.736  1.00  0.00           F  
ATOM     71  F11 TFS     6      22.213  33.464  88.510  1.00  0.00           F  
ATOM     72  F12 TFS     6      23.097  34.207  90.280  1.00  0.00           F  
ATOM     73  F13 TFS     6      21.383  37.328  91.766  1.00  0.00           F  
ATOM     74  F14 TFS     6      20.847  39.348  91.424  1.00  0.00           F  
ATOM     75  F15 TFS     6      22.832  38.881  91.743  1.00  0.00           F  
TER      76      TFS     6 
ATOM     76  C1  DEM     7      -0.971 -23.431  65.499  1.00  0.00           C  
ATOM     77  O2  DEM     7      -1.117 -22.225  66.131  1.00  0.00           O  
ATOM     78  C3  DEM     7      -0.763 -22.392  67.442  1.00  0.00           C  
ATOM     79  C4  DEM     7      -1.829 -22.003  68.472  1.00  0.00           C  
ATOM     80  N5  DEM     7      -1.553 -22.337  69.903  1.00  0.00           N  
ATOM     81  C6  DEM     7      -0.512 -21.565  70.480  1.00  0.00           C  
ATOM     82  C7  DEM     7      -1.223 -23.787  70.019  1.00  0.00           C  
ATOM     83  C8  DEM     7      -2.803 -21.815  70.594  1.00  0.00           C  
ATOM     84  C9  DEM     7      -0.953 -24.186  71.475  1.00  0.00           C  
ATOM     85  C10 DEM     7      -4.065 -22.561  70.172  1.00  0.00           C  
TER      86      DEM     7 
ATOM     86  C1  TFS     8      20.998  15.263  55.833  1.00  0.00           C  
ATOM     87  S2  TFS     8      22.060  15.859  54.449  1.00  0.00           S  
ATOM     88  O3  TFS     8      22.448  17.182  54.831  1.00  0.00           O  
ATOM     89  O4  TFS     8      21.189  15.670  53.281  1.00  0.00           O  
ATOM     90  N5  TFS     8      23.234  14.826  54.509  1.00  0.00           N  
ATOM     91  S6  TFS     8      23.767  13.985  53.269  1.00  0.00           S  
ATOM     92  O7  TFS     8      24.680  14.668  52.446  1.00  0.00           O  
ATOM     93  O8  TFS     8      22.763  13.189  52.586  1.00  0.00           O  
ATOM     94  C9  TFS     8      24.749  12.746  54.152  1.00  0.00           C  
ATOM     95  F10 TFS     8      21.652  15.160  56.986  1.00  0.00           F  
ATOM     96  F11 TFS     8      19.972  16.087  55.995  1.00  0.00           F  
ATOM     97  F12 TFS     8      20.457  14.058  55.565  1.00  0.00           F  
ATOM     98  F13 TFS     8      25.370  11.926  53.301  1.00  0.00           F  
ATOM     99  F14 TFS     8      24.041  12.008  54.977  1.00  0.00           F  
ATOM    100  F15 TFS     8      25.682  13.310  54.922  1.00  0.00           F  
TER     101      TFS     8 
ATOM    101  C1  DEM     9       6.889 -28.955  43.658  1.00  0.00           C  
ATOM    102  O2  DEM     9       5.522 -28.858  43.089  1.00  0.00           O  
ATOM    103  C3  DEM     9       5.340 -27.550  42.723  1.00  0.00           C  
ATOM    104  C4  DEM     9       4.446 -27.596  41.464  1.00  0.00           C  
ATOM    105  N5  DEM     9       4.143 -26.271  40.742  1.00  0.00           N  
ATOM    106  C6  DEM     9       5.322 -25.528  40.269  1.00  0.00           C  
ATOM    107  C7  DEM     9       3.330 -25.416  41.664  1.00  0.00           C  
ATOM    108  C8  DEM     9       3.309 -26.507  39.562  1.00  0.00           C  
ATOM    109  C9  DEM     9       1.971 -25.891  42.281  1.00  0.00           C  
ATOM    110  C10 DEM     9       3.786 -27.490  38.562  1.00  0.00           C  
TER     111      DEM     9 
ATOM    111  C1  TFS    10      -5.830  36.603  19.987  1.00  0.00           C  
ATOM    112  S2  TFS    10      -5.384  36.311  18.193  1.00  0.00           S  
ATOM    113  O3  TFS    10      -5.603  37.592  17.617  1.00  0.00           O  
ATOM    114  O4  TFS    10      -6.220  35.214  17.865  1.00  0.00           O  
ATOM    115  N5  TFS    10      -3.854  35.953  18.395  1.00  0.00           N  
ATOM    116  S6  TFS    10      -2.967  34.629  18.194  1.00  0.00           S  
ATOM    117  O7  TFS    10      -1.649  34.955  17.703  1.00  0.00           O  
ATOM    118  O8  TFS    10      -3.635  33.491  17.651  1.00  0.00           O  
ATOM    119  C9  TFS    10      -2.640  34.205  19.924  1.00  0.00           C  
ATOM    120  F10 TFS    10      -5.056  37.569  20.487  1.00  0.00           F  
ATOM    121  F11 TFS    10      -7.097  37.005  20.168  1.00  0.00           F  
ATOM    122  F12 TFS    10      -5.618  35.545  20.665  1.00  0.00           F  
ATOM    123  F13 TFS    10      -1.699  33.272  19.992  1.00  0.00           F  
ATOM    124  F14 TFS    10      -3.685  33.760  20.590  1.00  0.00           F  
ATOM    125  F15 TFS    10      -2.177  35.269  20.583  1.00  0.00           F  
TER     126      TFS    10 
ATOM    126  C1  DEM    11      22.787  22.576 120.230  1.00  0.00           C  
ATOM    127  O2  DEM    11      23.792  23.061 121.120  1.00  0.00           O  
ATOM    128  C3  DEM    11      24.867  22.177 121.160  1.00  0.00           C  
ATOM    129  C4  DEM    11      25.186  21.659 122.575  1.00  0.00           C  
ATOM    130  N5  DEM    11      26.353  20.847 122.779  1.00  0.00           N  
ATOM    131  C6  DEM    11      27.519  21.716 122.496  1.00  0.00           C  
ATOM    132  C7  DEM    11      26.337  19.576 121.974  1.00  0.00           C  
ATOM    133  C8  DEM    11      26.347  20.445 124.202  1.00  0.00           C  
ATOM    134  C9  DEM    11      27.597  18.724 122.168  1.00  0.00           C  
ATOM    135  C10 DEM    11      25.077  19.628 124.711  1.00  0.00           C  
TER     136      DEM    11 
ATOM    136  C1  TFS    12      23.805  13.137  89.767  1.00  0.00           C  
ATOM    137  S2  TFS    12      22.166  12.282  89.925  1.00  0.00           S  
ATOM    138  O3  TFS    12      22.078  11.489  88.706  1.00  0.00           O  
ATOM    139  O4  TFS    12      21.175  13.316  90.112  1.00  0.00           O  
ATOM    140  N5  TFS    12      22.453  11.376  91.159  1.00  0.00           N  
ATOM    141  S6  TFS    12      21.752  10.033  91.658  1.00  0.00           S  
ATOM    142  O7  TFS    12      21.209   9.159  90.630  1.00  0.00           O  
ATOM    143  O8  TFS    12      20.956  10.114  92.864  1.00  0.00           O  
ATOM    144  C9  TFS    12      23.230   9.090  92.207  1.00  0.00           C  
ATOM    145  F10 TFS    12      24.712  12.328  89.235  1.00  0.00           F  
ATOM    146  F11 TFS    12      23.767  14.194  88.941  1.00  0.00           F  
ATOM    147  F12 TFS    12      24.271  13.605  90.944  1.00  0.00           F  
ATOM    148  F13 TFS    12      22.973   7.828  92.432  1.00  0.00           F  
ATOM    149  F14 TFS    12      23.750   9.604  93.311  1.00  0.00           F  
ATOM    150  F15 TFS    12      24.237   9.095  91.360  1.00  0.00           F  
TER     151      TFS    12 
ATOM    151  C1  DEM    13     -22.281  -2.025  75.629  1.00  0.00           C  
ATOM    152  O2  DEM    13     -22.711  -1.469  74.351  1.00  0.00           O  
ATOM    153  C3  DEM    13     -22.164  -0.123  74.170  1.00  0.00           C  
ATOM    154  C4  DEM    13     -23.309   0.827  73.963  1.00  0.00           C  
ATOM    155  N5  DEM    13     -22.978   2.290  73.975  1.00  0.00           N  
ATOM    156  C6  DEM    13     -21.965   2.653  72.882  1.00  0.00           C  
ATOM    157  C7  DEM    13     -22.631   2.786  75.326  1.00  0.00           C  
ATOM    158  C8  DEM    13     -24.185   2.961  73.456  1.00  0.00           C  
ATOM    159  C9  DEM    13     -21.159   2.344  75.752  1.00  0.00           C  
ATOM    160  C10 DEM    13     -25.381   3.018  74.416  1.00  0.00           C  
TER     161      DEM    13 
ATOM    161  C1  TFS    14      25.692  24.324  48.165  1.00  0.00           C  
ATOM    162  S2  TFS    14      25.281  22.757  48.972  1.00  0.00           S  
ATOM    163  O3  TFS    14      25.239  21.865  47.847  1.00  0.00           O  
ATOM    164  O4  TFS    14      24.047  23.006  49.682  1.00  0.00           O  
ATOM    165  N5  TFS    14      26.533  22.570  49.941  1.00  0.00           N  
ATOM    166  S6  TFS    14      26.855  21.426  50.909  1.00  0.00           S  
ATOM    167  O7  TFS    14      28.063  20.717  50.542  1.00  0.00           O  
ATOM    168  O8  TFS    14      25.671  20.729  51.438  1.00  0.00           O  
ATOM    169  C9  TFS    14      27.346  22.376  52.380  1.00  0.00           C  
ATOM    170  F10 TFS    14      24.749  24.736  47.338  1.00  0.00           F  
ATOM    171  F11 TFS    14      25.880  25.335  49.027  1.00  0.00           F  
ATOM    172  F12 TFS    14      26.808  24.218  47.455  1.00  0.00           F  
ATOM    173  F13 TFS    14      26.248  22.945  52.898  1.00  0.00           F  
ATOM    174  F14 TFS    14      28.222  23.305  52.137  1.00  0.00           F  
ATOM    175  F15 TFS    14      27.851  21.604  53.341  1.00  0.00           F  
TER     176      TFS    14 
ATOM    176  C1  DEM    15     -15.285  28.147  44.584  1.00  0.00           C  
ATOM    177  O2  DEM    15     -16.148  28.883  43.758  1.00  0.00           O  
ATOM    178  C3  DEM    15     -16.109  28.447  42.465  1.00  0.00           C  
ATOM    179  C4  DEM    15     -17.506  27.810  42.122  1.00  0.00           C  
ATOM    180  N5  DEM    15     -17.567  27.151  40.793  1.00  0.00           N  
ATOM    181  C6  DEM    15     -16.991  27.905  39.727  1.00  0.00           C  
ATOM    182  C7  DEM    15     -18.998  26.812  40.439  1.00  0.00           C  
ATOM    183  C8  DEM    15     -16.868  25.898  40.811  1.00  0.00           C  
ATOM    184  C9  DEM    15     -20.023  27.981  40.313  1.00  0.00           C  
ATOM    185  C10 DEM    15     -17.340  24.932  41.868  1.00  0.00           C  
TER     186      DEM    15 
ATOM    186  C1  TFS    16      -2.596  -9.736  70.625  1.00  0.00           C  
ATOM    187  S2  TFS    16      -1.808 -10.227  72.163  1.00  0.00           S  
ATOM    188  O3  TFS    16      -0.412 -10.338  71.780  1.00  0.00           O  
ATOM    189  O4  TFS    16      -2.545 -11.381  72.622  1.00  0.00           O  
ATOM    190  N5  TFS    16      -2.144  -8.951  73.026  1.00  0.00           N  
ATOM    191  S6  TFS    16      -1.210  -7.646  73.197  1.00  0.00           S  
ATOM    192  O7  TFS    16      -0.376  -7.325  72.041  1.00  0.00           O  
ATOM    193  O8  TFS    16      -0.665  -7.480  74.514  1.00  0.00           O  
ATOM    194  C9  TFS    16      -2.526  -6.385  73.073  1.00  0.00           C  
ATOM    195  F10 TFS    16      -3.887  -9.428  70.793  1.00  0.00           F  
ATOM    196  F11 TFS    16      -2.068  -8.637  70.090  1.00  0.00           F  
ATOM    197  F12 TFS    16      -2.514 -10.630  69.697  1.00  0.00           F  
ATOM    198  F13 TFS    16      -3.401  -6.626  72.127  1.00  0.00           F  
ATOM    199  F14 TFS    16      -2.054  -5.162  72.806  1.00  0.00           F  
ATOM    200  F15 TFS    16      -3.211  -6.230  74.199  1.00  0.00           F  
TER     201      TFS    16 
ATOM    201  C1  DEM    17     -20.175 -26.800 120.316  1.00  0.00           C  
ATOM    202  O2  DEM    17     -18.754 -26.530 120.095  1.00  0.00           O  
ATOM    203  C3  DEM    17     -18.193 -25.885 121.284  1.00  0.00           C  
ATOM    204  C4  DEM    17     -17.099 -24.929 120.793  1.00  0.00           C  
ATOM    205  N5  DEM    17     -16.323 -24.311 121.918  1.00  0.00           N  
ATOM    206  C6  DEM    17     -15.724 -25.318 122.840  1.00  0.00           C  
ATOM    207  C7  DEM    17     -17.232 -23.620 122.877  1.00  0.00           C  
ATOM    208  C8  DEM    17     -15.299 -23.506 121.275  1.00  0.00           C  
ATOM    209  C9  DEM    17     -18.227 -22.587 122.359  1.00  0.00           C  
ATOM    210  C10 DEM    17     -15.689 -22.413 120.344  1.00  0.00           C  
TER     211      DEM    17 
ATOM    211  C1  TFS    18      -6.574 -38.001  93.143  1.00  0.00           C  
ATOM    212  S2  TFS    18      -6.366 -36.219  93.093  1.00  0.00           S  
ATOM    213  O3  TFS    18      -6.852 -35.860  91.776  1.00  0.00           O  
ATOM    214  O4  TFS    18      -4.939 -36.051  93.285  1.00  0.00           O  
ATOM    215  N5  TFS    18      -7.300 -35.716  94.283  1.00  0.00           N  
ATOM    216  S6  TFS    18      -8.571 -34.838  94.084  1.00  0.00           S  
ATOM    217  O7  TFS    18      -9.772 -35.642  93.969  1.00  0.00           O  
ATOM    218  O8  TFS    18      -8.411 -33.707  93.199  1.00  0.00           O  
ATOM    219  C9  TFS    18      -8.703 -34.011  95.705  1.00  0.00           C  
ATOM    220  F10 TFS    18      -7.807 -38.404  92.983  1.00  0.00           F  
ATOM    221  F11 TFS    18      -5.799 -38.571  92.221  1.00  0.00           F  
ATOM    222  F12 TFS    18      -6.208 -38.497  94.320  1.00  0.00           F  
ATOM    223  F13 TFS    18      -8.592 -34.906  96.734  1.00  0.00           F  
ATOM    224  F14 TFS    18      -9.865 -33.432  95.790  1.00  0.00           F  
ATOM    225  F15 TFS    18      -7.780 -33.074  95.882  1.00  0.00           F  
TER     226      TFS    18 
ATOM    226  C1  DEM    19      15.793  35.923  47.221  1.00  0.00           C  
ATOM    227  O2  DEM    19      15.729  34.524  47.510  1.00  0.00           O  
ATOM    228  C3  DEM    19      15.675  34.197  48.885  1.00  0.00           C  
ATOM    229  C4  DEM    19      17.031  33.432  49.396  1.00  0.00           C  
ATOM    230  N5  DEM    19      16.957  32.914  50.884  1.00  0.00           N  
ATOM    231  C6  DEM    19      16.640  34.105  51.759  1.00  0.00           C  
ATOM    232  C7  DEM    19      18.298  32.523  51.215  1.00  0.00           C  
ATOM    233  C8  DEM    19      15.925  31.816  51.110  1.00  0.00           C  
ATOM    234  C9  DEM    19      18.922  31.405  50.439  1.00  0.00           C  
ATOM    235  C10 DEM    19      16.065  31.118  52.506  1.00  0.00           C  
TER     236      DEM    19 
ATOM    236  C1  TFS    20     -23.252 -30.387  93.087  1.00  0.00           C  
ATOM    237  S2  TFS    20     -22.355 -28.746  93.144  1.00  0.00           S  
ATOM    238  O3  TFS    20     -22.946 -28.140  91.971  1.00  0.00           O  
ATOM    239  O4  TFS    20     -20.954 -29.153  93.112  1.00  0.00           O  
ATOM    240  N5  TFS    20     -22.903 -28.214  94.557  1.00  0.00           N  
ATOM    241  S6  TFS    20     -22.657 -26.798  95.189  1.00  0.00           S  
ATOM    242  O7  TFS    20     -23.846 -26.013  95.313  1.00  0.00           O  
ATOM    243  O8  TFS    20     -21.427 -26.157  94.679  1.00  0.00           O  
ATOM    244  C9  TFS    20     -22.284 -27.205  96.919  1.00  0.00           C  
ATOM    245  F10 TFS    20     -24.586 -30.219  93.087  1.00  0.00           F  
ATOM    246  F11 TFS    20     -22.937 -31.088  92.039  1.00  0.00           F  
ATOM    247  F12 TFS    20     -22.989 -31.192  94.085  1.00  0.00           F  
ATOM    248  F13 TFS    20     -21.842 -26.229  97.684  1.00  0.00           F  
ATOM    249  F14 TFS    20     -21.375 -28.169  96.976  1.00  0.00           F  
ATOM    250  F15 TFS    20     -23.364 -27.680  97.523  1.00  0.00           F  
TER     251      TFS    20 
ATOM    251  C1  DEM    21      -9.446 -20.376 104.629  1.00  0.00           C  
ATOM    252  O2  DEM    21      -9.953 -21.603 105.052  1.00  0.00           O  
ATOM    253  C3  DEM    21      -9.757 -21.640 106.449  1.00  0.00           C  
ATOM    254  C4  DEM    21     -11.169 -21.892 107.008  1.00  0.00           C  
ATOM    255  N5  DEM    21     -11.412 -22.135 108.439  1.00  0.00           N  
ATOM    256  C6  DEM    21     -10.890 -20.925 109.005  1.00  0.00           C  
ATOM    257  C7  DEM    21     -10.618 -23.242 109.003  1.00  0.00           C  
ATOM    258  C8  DEM    21     -12.889 -22.277 108.581  1.00  0.00           C  
ATOM    259  C9  DEM    21     -10.837 -23.577 110.540  1.00  0.00           C  
ATOM    260  C10 DEM    21     -13.604 -23.415 107.832  1.00  0.00           C  
TER     261      DEM    21 
ATOM    261  C1  TFS    22     -32.395   6.980  26.926  1.00  0.00           C  
ATOM    262  S2  TFS    22     -32.138   5.454  25.932  1.00  0.00           S  
ATOM    263  O3  TFS    22     -32.958   4.459  26.602  1.00  0.00           O  
ATOM    264  O4  TFS    22     -30.714   5.297  25.902  1.00  0.00           O  
ATOM    265  N5  TFS    22     -32.754   5.946  24.523  1.00  0.00           N  
ATOM    266  S6  TFS    22     -32.572   5.428  23.059  1.00  0.00           S  
ATOM    267  O7  TFS    22     -33.784   5.457  22.269  1.00  0.00           O  
ATOM    268  O8  TFS    22     -31.768   4.241  23.058  1.00  0.00           O  
ATOM    269  C9  TFS    22     -31.522   6.694  22.270  1.00  0.00           C  
ATOM    270  F10 TFS    22     -31.904   8.034  26.355  1.00  0.00           F  
ATOM    271  F11 TFS    22     -33.682   7.193  27.116  1.00  0.00           F  
ATOM    272  F12 TFS    22     -31.766   6.825  28.066  1.00  0.00           F  
ATOM    273  F13 TFS    22     -31.057   6.265  21.155  1.00  0.00           F  
ATOM    274  F14 TFS    22     -30.478   6.933  23.043  1.00  0.00           F  
ATOM    275  F15 TFS    22     -32.174   7.849  22.060  1.00  0.00           F  
TER     276      TFS    22 
ATOM    276  C1  DEM    23     -17.723  23.358  17.857  1.00  0.00           C  
ATOM    277  O2  DEM    23     -16.526  24.062  17.909  1.00  0.00           O  
ATOM    278  C3  DEM    23     -15.640  23.291  18.685  1.00  0.00           C  
ATOM    279  C4  DEM    23     -14.208  23.476  18.142  1.00  0.00           C  
ATOM    280  N5  DEM    23     -13.084  22.748  18.816  1.00  0.00           N  
ATOM    281  C6  DEM    23     -13.058  23.198  20.251  1.00  0.00           C  
ATOM    282  C7  DEM    23     -11.855  23.036  18.083  1.00  0.00           C  
ATOM    283  C8  DEM    23     -13.247  21.245  18.610  1.00  0.00           C  
ATOM    284  C9  DEM    23     -11.559  24.512  17.932  1.00  0.00           C  
ATOM    285  C10 DEM    23     -12.184  20.402  19.365  1.00  0.00           C  
TER     286      DEM    23 
ATOM    286  C1  TFS    24      41.896  19.779  33.601  1.00  0.00           C  
ATOM    287  S2  TFS    24      41.099  19.185  32.035  1.00  0.00           S  
ATOM    288  O3  TFS    24      40.173  20.216  31.736  1.00  0.00           O  
ATOM    289  O4  TFS    24      40.598  17.874  32.427  1.00  0.00           O  
ATOM    290  N5  TFS    24      42.388  19.109  31.130  1.00  0.00           N  
ATOM    291  S6  TFS    24      42.393  19.296  29.605  1.00  0.00           S  
ATOM    292  O7  TFS    24      41.335  20.177  29.134  1.00  0.00           O  
ATOM    293  O8  TFS    24      42.706  18.109  28.883  1.00  0.00           O  
ATOM    294  C9  TFS    24      43.888  20.327  29.348  1.00  0.00           C  
ATOM    295  F10 TFS    24      42.504  20.955  33.424  1.00  0.00           F  
ATOM    296  F11 TFS    24      41.022  19.925  34.598  1.00  0.00           F  
ATOM    297  F12 TFS    24      42.817  18.941  34.084  1.00  0.00           F  
ATOM    298  F13 TFS    24      43.679  21.520  29.881  1.00  0.00           F  
ATOM    299  F14 TFS    24      44.068  20.513  28.084  1.00  0.00           F  
ATOM    300  F15 TFS    24      44.944  19.717  29.818  1.00  0.00           F  
TER     301      TFS    24 
ATOM    301  C1  DEM    25      -6.188   2.262  18.422  1.00  0.00           C  
ATOM    302  O2  DEM    25      -4.927   2.681  17.785  1.00  0.00           O  
ATOM    303  C3  DEM    25      -3.861   2.149  18.497  1.00  0.00           C  
ATOM    304  C4  DEM    25      -2.771   3.119  18.222  1.00  0.00           C  
ATOM    305  N5  DEM    25      -1.438   2.581  18.655  1.00  0.00           N  
ATOM    306  C6  DEM    25      -0.441   3.535  18.118  1.00  0.00           C  
ATOM    307  C7  DEM    25      -1.301   1.185  18.102  1.00  0.00           C  
ATOM    308  C8  DEM    25      -1.224   2.443  20.124  1.00  0.00           C  
ATOM    309  C9  DEM    25       0.129   0.561  18.177  1.00  0.00           C  
ATOM    310  C10 DEM    25      -1.391   3.756  20.844  1.00  0.00           C  
TER     311      DEM    25 
ATOM    311  C1  TFS    26       1.994  12.577  98.609  1.00  0.00           C  
ATOM    312  S2  TFS    26       3.263  12.788  99.911  1.00  0.00           S  
ATOM    313  O3  TFS    26       3.407  14.203 100.138  1.00  0.00           O  
ATOM    314  O4  TFS    26       4.334  12.073  99.280  1.00  0.00           O  
ATOM    315  N5  TFS    26       2.597  11.959 101.059  1.00  0.00           N  
ATOM    316  S6  TFS    26       2.340  12.452 102.548  1.00  0.00           S  
ATOM    317  O7  TFS    26       1.348  13.444 102.742  1.00  0.00           O  
ATOM    318  O8  TFS    26       3.519  12.446 103.376  1.00  0.00           O  
ATOM    319  C9  TFS    26       1.377  10.965 103.101  1.00  0.00           C  
ATOM    320  F10 TFS    26       1.634  11.326  98.343  1.00  0.00           F  
ATOM    321  F11 TFS    26       0.862  13.168  98.949  1.00  0.00           F  
ATOM    322  F12 TFS    26       2.363  13.149  97.459  1.00  0.00           F  
ATOM    323  F13 TFS    26       1.016  11.074 104.385  1.00  0.00           F  
ATOM    324  F14 TFS    26       2.095   9.886 102.920  1.00  0.00           F  
ATOM    325  F15 TFS    26       0.194  10.874 102.465  1.00  0.00           F  
TER     326      TFS    26 
ATOM    326  C1  DEM    27     -32.414   4.004 105.441  1.00  0.00           C  
ATOM    327  O2  DEM    27     -32.550   4.807 104.290  1.00  0.00           O  
ATOM    328  C3  DEM    27     -33.825   4.394 103.665  1.00  0.00           C  
ATOM    329  C4  DEM    27     -33.283   3.383 102.641  1.00  0.00           C  
ATOM    330  N5  DEM    27     -34.274   2.546 101.927  1.00  0.00           N  
ATOM    331  C6  DEM    27     -33.551   1.647 101.005  1.00  0.00           C  
ATOM    332  C7  DEM    27     -35.235   3.424 101.255  1.00  0.00           C  
ATOM    333  C8  DEM    27     -35.045   1.804 102.990  1.00  0.00           C  
ATOM    334  C9  DEM    27     -36.330   2.764 100.331  1.00  0.00           C  
ATOM    335  C10 DEM    27     -34.181   0.935 103.925  1.00  0.00           C  
TER     336      DEM    27 
ATOM    336  C1  TFS    28      14.473  35.383  22.429  1.00  0.00           C  
ATOM    337  S2  TFS    28      14.448  33.584  22.360  1.00  0.00           S  
ATOM    338  O3  TFS    28      13.943  33.371  21.037  1.00  0.00           O  
ATOM    339  O4  TFS    28      13.675  33.198  23.505  1.00  0.00           O  
ATOM    340  N5  TFS    28      15.950  33.324  22.537  1.00  0.00           N  
ATOM    341  S6  TFS    28      16.784  32.034  22.246  1.00  0.00           S  
ATOM    342  O7  TFS    28      17.118  31.884  20.824  1.00  0.00           O  
ATOM    343  O8  TFS    28      16.387  30.833  22.956  1.00  0.00           O  
ATOM    344  C9  TFS    28      18.405  32.451  23.003  1.00  0.00           C  
ATOM    345  F10 TFS    28      13.318  35.931  22.156  1.00  0.00           F  
ATOM    346  F11 TFS    28      14.821  35.852  23.606  1.00  0.00           F  
ATOM    347  F12 TFS    28      15.325  35.888  21.572  1.00  0.00           F  
ATOM    348  F13 TFS    28      19.424  31.645  22.680  1.00  0.00           F  
ATOM    349  F14 TFS    28      18.379  32.408  24.352  1.00  0.00           F  
ATOM    350  F15 TFS    28      18.825  33.695  22.734  1.00  0.00           F  
TER     351      TFS    28 
ATOM    351  C1  DEM    29       4.934  -7.617 104.070  1.00  0.00           C  
ATOM    352  O2  DEM    29       3.831  -8.195 103.340  1.00  0.00           O  
ATOM    353  C3  DEM    29       3.874  -7.890 101.963  1.00  0.00           C  
ATOM    354  C4  DEM    29       2.494  -7.764 101.510  1.00  0.00           C  
ATOM    355  N5  DEM    29       2.323  -7.721 100.007  1.00  0.00           N  
ATOM    356  C6  DEM    29       2.852  -8.964  99.406  1.00  0.00           C  
ATOM    357  C7  DEM    29       3.086  -6.661  99.319  1.00  0.00           C  
ATOM    358  C8  DEM    29       0.895  -7.800  99.503  1.00  0.00           C  
ATOM    359  C9  DEM    29       2.833  -6.425  97.786  1.00  0.00           C  
ATOM    360  C10 DEM    29      -0.061  -6.637  99.676  1.00  0.00           C  
TER     361      DEM    29 
ATOM    361  C1  TFS    30     -18.680 -24.362  24.110  1.00  0.00           C  
ATOM    362  S2  TFS    30     -20.128 -23.381  24.575  1.00  0.00           S  
ATOM    363  O3  TFS    30     -19.682 -22.004  24.534  1.00  0.00           O  
ATOM    364  O4  TFS    30     -20.490 -23.928  25.871  1.00  0.00           O  
ATOM    365  N5  TFS    30     -21.140 -23.687  23.428  1.00  0.00           N  
ATOM    366  S6  TFS    30     -22.653 -23.953  23.619  1.00  0.00           S  
ATOM    367  O7  TFS    30     -23.234 -23.323  24.826  1.00  0.00           O  
ATOM    368  O8  TFS    30     -23.055 -25.270  23.223  1.00  0.00           O  
ATOM    369  C9  TFS    30     -23.372 -22.975  22.279  1.00  0.00           C  
ATOM    370  F10 TFS    30     -18.918 -25.675  24.028  1.00  0.00           F  
ATOM    371  F11 TFS    30     -18.145 -23.946  22.991  1.00  0.00           F  
ATOM    372  F12 TFS    30     -17.758 -24.159  24.985  1.00  0.00           F  
ATOM    373  F13 TFS    30     -22.955 -23.392  21.073  1.00  0.00           F  
ATOM    374  F14 TFS    30     -23.106 -21.701  22.359  1.00  0.00           F  
ATOM    375  F15 TFS    30     -24.684 -23.008  22.177  1.00  0.00           F  
TER     376      TFS    30 
ATOM    376  C1  DEM    31      37.943 -26.423  47.864  1.00  0.00           C  
ATOM    377  O2  DEM    31      38.545 -25.515  48.680  1.00  0.00           O  
ATOM    378  C3  DEM    31      39.370 -26.247  49.621  1.00  0.00           C  
ATOM    379  C4  DEM    31      40.923 -25.899  49.672  1.00  0.00           C  
ATOM    380  N5  DEM    31      41.883 -26.695  50.393  1.00  0.00           N  
ATOM    381  C6  DEM    31      41.539 -26.592  51.869  1.00  0.00           C  
ATOM    382  C7  DEM    31      43.199 -26.053  50.144  1.00  0.00           C  
ATOM    383  C8  DEM    31      41.962 -28.175  50.059  1.00  0.00           C  
ATOM    384  C9  DEM    31      43.383 -24.621  50.704  1.00  0.00           C  
ATOM    385  C10 DEM    31      42.497 -28.590  48.650  1.00  0.00           C  
TER     386      DEM    31 
ATOM    386  C1  TFS    32      24.878  10.917  20.003  1.00  0.00           C  
ATOM    387  S2  TFS    32      24.194  10.940  18.306  1.00  0.00           S  
ATOM    388  O3  TFS    32      24.390   9.636  17.809  1.00  0.00           O  
ATOM    389  O4  TFS    32      24.964  12.045  17.706  1.00  0.00           O  
ATOM    390  N5  TFS    32      22.683  11.223  18.589  1.00  0.00           N  
ATOM    391  S6  TFS    32      21.769  12.486  18.337  1.00  0.00           S  
ATOM    392  O7  TFS    32      20.592  12.205  17.546  1.00  0.00           O  
ATOM    393  O8  TFS    32      22.462  13.720  18.059  1.00  0.00           O  
ATOM    394  C9  TFS    32      21.079  12.738  19.987  1.00  0.00           C  
ATOM    395  F10 TFS    32      26.125  10.479  20.045  1.00  0.00           F  
ATOM    396  F11 TFS    32      24.883  12.108  20.562  1.00  0.00           F  
ATOM    397  F12 TFS    32      24.222  10.134  20.822  1.00  0.00           F  
ATOM    398  F13 TFS    32      19.947  13.484  20.016  1.00  0.00           F  
ATOM    399  F14 TFS    32      21.872  13.378  20.853  1.00  0.00           F  
ATOM    400  F15 TFS    32      20.738  11.606  20.555  1.00  0.00           F  
TER     401      TFS    32 
ATOM    401  C1  DEM    33     -21.967  -9.876  84.381  1.00  0.00           C  
ATOM    402  O2  DEM    33     -22.160 -10.164  83.059  1.00  0.00           O  
ATOM    403  C3  DEM    33     -21.267 -11.025  82.370  1.00  0.00           C  
ATOM    404  C4  DEM    33     -21.946 -12.412  82.176  1.00  0.00           C  
ATOM    405  N5  DEM    33     -21.192 -13.343  81.266  1.00  0.00           N  
ATOM    406  C6  DEM    33     -19.969 -13.748  81.987  1.00  0.00           C  
ATOM    407  C7  DEM    33     -20.896 -12.673  79.951  1.00  0.00           C  
ATOM    408  C8  DEM    33     -22.007 -14.523  80.956  1.00  0.00           C  
ATOM    409  C9  DEM    33     -20.078 -13.521  78.884  1.00  0.00           C  
ATOM    410  C10 DEM    33     -22.557 -15.225  82.123  1.00  0.00           C  
TER     411      DEM    33 
ATOM    411  C1  TFS    34      -1.042   2.575  99.981  1.00  0.00           C  
ATOM    412  S2  TFS    34       0.080   3.699 100.862  1.00  0.00           S  
ATOM    413  O3  TFS    34      -0.460   5.029 100.634  1.00  0.00           O  
ATOM    414  O4  TFS    34       1.374   3.356 100.348  1.00  0.00           O  
ATOM    415  N5  TFS    34      -0.152   3.216 102.326  1.00  0.00           N  
ATOM    416  S6  TFS    34       0.621   3.728 103.550  1.00  0.00           S  
ATOM    417  O7  TFS    34       0.875   5.142 103.482  1.00  0.00           O  
ATOM    418  O8  TFS    34       1.663   2.836 103.964  1.00  0.00           O  
ATOM    419  C9  TFS    34      -0.611   3.497 104.870  1.00  0.00           C  
ATOM    420  F10 TFS    34      -2.222   2.578 100.533  1.00  0.00           F  
ATOM    421  F11 TFS    34      -1.283   2.976  98.733  1.00  0.00           F  
ATOM    422  F12 TFS    34      -0.600   1.346  99.948  1.00  0.00           F  
ATOM    423  F13 TFS    34      -0.191   4.019 106.028  1.00  0.00           F  
ATOM    424  F14 TFS    34      -0.841   2.189 105.081  1.00  0.00           F  
ATOM    425  F15 TFS    34      -1.747   4.143 104.576  1.00  0.00           F  
TER     426      TFS    34 
ATOM    426  C1  DEM    35      26.805   0.136 125.490  1.00  0.00           C  
ATOM    427  O2  DEM    35      25.433   0.610 125.547  1.00  0.00           O  
ATOM    428  C3  DEM    35      25.151   1.705 124.685  1.00  0.00           C  
ATOM    429  C4  DEM    35      24.221   2.528 125.546  1.00  0.00           C  
ATOM    430  N5  DEM    35      23.509   3.695 124.899  1.00  0.00           N  
ATOM    431  C6  DEM    35      22.937   4.323 126.107  1.00  0.00           C  
ATOM    432  C7  DEM    35      22.453   3.305 123.935  1.00  0.00           C  
ATOM    433  C8  DEM    35      24.489   4.663 124.358  1.00  0.00           C  
ATOM    434  C9  DEM    35      21.681   4.461 123.313  1.00  0.00           C  
ATOM    435  C10 DEM    35      25.444   5.374 125.294  1.00  0.00           C  
TER     436      DEM    35 
ATOM    436  C1  TFS    36     -32.327 -35.328  45.749  1.00  0.00           C  
ATOM    437  S2  TFS    36     -33.120 -36.782  45.004  1.00  0.00           S  
ATOM    438  O3  TFS    36     -34.503 -36.697  45.378  1.00  0.00           O  
ATOM    439  O4  TFS    36     -32.286 -37.902  45.428  1.00  0.00           O  
ATOM    440  N5  TFS    36     -32.979 -36.457  43.463  1.00  0.00           N  
ATOM    441  S6  TFS    36     -33.080 -37.425  42.249  1.00  0.00           S  
ATOM    442  O7  TFS    36     -33.525 -38.751  42.642  1.00  0.00           O  
ATOM    443  O8  TFS    36     -32.099 -37.237  41.214  1.00  0.00           O  
ATOM    444  C9  TFS    36     -34.542 -36.802  41.389  1.00  0.00           C  
ATOM    445  F10 TFS    36     -32.339 -35.356  47.074  1.00  0.00           F  
ATOM    446  F11 TFS    36     -31.040 -35.249  45.451  1.00  0.00           F  
ATOM    447  F12 TFS    36     -32.867 -34.165  45.321  1.00  0.00           F  
ATOM    448  F13 TFS    36     -35.642 -36.860  42.174  1.00  0.00           F  
ATOM    449  F14 TFS    36     -34.784 -37.416  40.205  1.00  0.00           F  
ATOM    450  F15 TFS    36     -34.409 -35.541  41.148  1.00  0.00           F  
TER     451      TFS    36 
ATOM    451  C1  DEM    37      32.449  14.595  98.852  1.00  0.00           C  
ATOM    452  O2  DEM    37      33.052  15.355  97.913  1.00  0.00           O  
ATOM    453  C3  DEM    37      34.387  14.886  97.678  1.00  0.00           C  
ATOM    454  C4  DEM    37      34.441  14.062  96.393  1.00  0.00           C  
ATOM    455  N5  DEM    37      35.700  14.100  95.665  1.00  0.00           N  
ATOM    456  C6  DEM    37      35.967  15.411  95.122  1.00  0.00           C  
ATOM    457  C7  DEM    37      35.623  12.936  94.720  1.00  0.00           C  
ATOM    458  C8  DEM    37      36.871  13.893  96.569  1.00  0.00           C  
ATOM    459  C9  DEM    37      34.428  13.010  93.631  1.00  0.00           C  
ATOM    460  C10 DEM    37      38.342  13.728  96.006  1.00  0.00           C  
TER     461      DEM    37 
ATOM    461  C1  TFS    38      18.064  -2.996  79.016  1.00  0.00           C  
ATOM    462  S2  TFS    38      18.845  -1.596  79.911  1.00  0.00           S  
ATOM    463  O3  TFS    38      20.121  -1.476  79.244  1.00  0.00           O  
ATOM    464  O4  TFS    38      18.831  -2.001  81.265  1.00  0.00           O  
ATOM    465  N5  TFS    38      17.775  -0.453  79.668  1.00  0.00           N  
ATOM    466  S6  TFS    38      18.040   0.969  79.029  1.00  0.00           S  
ATOM    467  O7  TFS    38      17.696   0.981  77.627  1.00  0.00           O  
ATOM    468  O8  TFS    38      19.280   1.594  79.457  1.00  0.00           O  
ATOM    469  C9  TFS    38      16.697   1.939  79.849  1.00  0.00           C  
ATOM    470  F10 TFS    38      18.194  -2.854  77.720  1.00  0.00           F  
ATOM    471  F11 TFS    38      18.508  -4.192  79.389  1.00  0.00           F  
ATOM    472  F12 TFS    38      16.782  -3.011  79.226  1.00  0.00           F  
ATOM    473  F13 TFS    38      16.602   1.674  81.138  1.00  0.00           F  
ATOM    474  F14 TFS    38      15.547   1.628  79.294  1.00  0.00           F  
ATOM    475  F15 TFS    38      16.857   3.227  79.698  1.00  0.00           F  
TER     476      TFS    38 
ATOM    476  C1  DEM    39      -5.048 -35.295  40.806  1.00  0.00           C  
ATOM    477  O2  DEM    39      -5.301 -34.450  41.933  1.00  0.00           O  
ATOM    478  C3  DEM    39      -6.684 -34.330  41.808  1.00  0.00           C  
ATOM    479  C4  DEM    39      -7.245 -34.240  43.246  1.00  0.00           C  
ATOM    480  N5  DEM    39      -8.686 -34.009  43.386  1.00  0.00           N  
ATOM    481  C6  DEM    39      -9.097 -33.890  44.834  1.00  0.00           C  
ATOM    482  C7  DEM    39      -9.620 -35.006  42.841  1.00  0.00           C  
ATOM    483  C8  DEM    39      -9.154 -32.818  42.698  1.00  0.00           C  
ATOM    484  C9  DEM    39      -9.314 -36.462  43.264  1.00  0.00           C  
ATOM    485  C10 DEM    39      -8.398 -31.533  43.129  1.00  0.00           C  
TER     486      DEM    39 
ATOM    486  C1  TFS    40     -36.161  15.986  23.083  1.00  0.00           C  
ATOM    487  S2  TFS    40     -35.644  17.733  23.094  1.00  0.00           S  
ATOM    488  O3  TFS    40     -34.789  17.789  21.911  1.00  0.00           O  
ATOM    489  O4  TFS    40     -35.012  17.866  24.396  1.00  0.00           O  
ATOM    490  N5  TFS    40     -37.083  18.441  23.100  1.00  0.00           N  
ATOM    491  S6  TFS    40     -37.518  19.799  22.374  1.00  0.00           S  
ATOM    492  O7  TFS    40     -38.386  19.662  21.242  1.00  0.00           O  
ATOM    493  O8  TFS    40     -36.441  20.775  22.318  1.00  0.00           O  
ATOM    494  C9  TFS    40     -38.689  20.467  23.616  1.00  0.00           C  
ATOM    495  F10 TFS    40     -37.008  15.785  22.100  1.00  0.00           F  
ATOM    496  F11 TFS    40     -35.199  15.084  22.920  1.00  0.00           F  
ATOM    497  F12 TFS    40     -36.810  15.670  24.162  1.00  0.00           F  
ATOM    498  F13 TFS    40     -38.043  20.688  24.763  1.00  0.00           F  
ATOM    499  F14 TFS    40     -39.772  19.704  23.841  1.00  0.00           F  
ATOM    500  F15 TFS    40     -39.127  21.638  23.285  1.00  0.00           F  
TER     501      TFS    40 
ATOM    501  C1  DEM    41      41.197 -12.216  99.692  1.00  0.00           C  
ATOM    502  O2  DEM    41      42.217 -12.489  98.680  1.00  0.00           O  
ATOM    503  C3  DEM    41      42.209 -11.429  97.878  1.00  0.00           C  
ATOM    504  C4  DEM    41      42.048 -11.713  96.355  1.00  0.00           C  
ATOM    505  N5  DEM    41      41.596 -10.633  95.334  1.00  0.00           N  
ATOM    506  C6  DEM    41      40.368  -9.930  95.770  1.00  0.00           C  
ATOM    507  C7  DEM    41      41.374 -11.255  94.030  1.00  0.00           C  
ATOM    508  C8  DEM    41      42.716  -9.629  95.085  1.00  0.00           C  
ATOM    509  C9  DEM    41      40.281 -12.288  93.894  1.00  0.00           C  
ATOM    510  C10 DEM    41      44.075 -10.249  94.719  1.00  0.00           C  
TER     511      DEM    41 
ATOM    511  C1  TFS    42      30.667  28.861 141.954  1.00  0.00           C  
ATOM    512  S2  TFS    42      31.752  30.283 142.028  1.00  0.00           S  
ATOM    513  O3  TFS    42      30.856  31.377 141.968  1.00  0.00           O  
ATOM    514  O4  TFS    42      32.620  30.042 140.925  1.00  0.00           O  
ATOM    515  N5  TFS    42      32.446  30.149 143.423  1.00  0.00           N  
ATOM    516  S6  TFS    42      33.487  31.086 144.082  1.00  0.00           S  
ATOM    517  O7  TFS    42      33.257  31.431 145.480  1.00  0.00           O  
ATOM    518  O8  TFS    42      33.924  32.192 143.253  1.00  0.00           O  
ATOM    519  C9  TFS    42      34.972  29.992 144.218  1.00  0.00           C  
ATOM    520  F10 TFS    42      30.279  28.663 140.731  1.00  0.00           F  
ATOM    521  F11 TFS    42      31.274  27.760 142.376  1.00  0.00           F  
ATOM    522  F12 TFS    42      29.598  28.957 142.697  1.00  0.00           F  
ATOM    523  F13 TFS    42      35.994  30.569 144.845  1.00  0.00           F  
ATOM    524  F14 TFS    42      35.410  29.597 143.067  1.00  0.00           F  
ATOM    525  F15 TFS    42      34.687  28.821 144.846  1.00  0.00           F  
TER     526      TFS    42 
ATOM    526  C1  DEM    43     -23.426  -0.514  98.956  1.00  0.00           C  
ATOM    527  O2  DEM    43     -22.939  -1.811  99.000  1.00  0.00           O  
ATOM    528  C3  DEM    43     -21.791  -1.702  99.681  1.00  0.00           C  
ATOM    529  C4  DEM    43     -21.469  -3.044 100.365  1.00  0.00           C  
ATOM    530  N5  DEM    43     -20.169  -3.243 100.983  1.00  0.00           N  
ATOM    531  C6  DEM    43     -19.136  -3.029  99.969  1.00  0.00           C  
ATOM    532  C7  DEM    43     -20.212  -4.595 101.689  1.00  0.00           C  
ATOM    533  C8  DEM    43     -19.983  -2.179 101.971  1.00  0.00           C  
ATOM    534  C9  DEM    43     -20.091  -5.778 100.803  1.00  0.00           C  
ATOM    535  C10 DEM    43     -18.617  -2.170 102.814  1.00  0.00           C  
TER     536      DEM    43 
ATOM    536  C1  TFS    44      34.602   8.215  96.763  1.00  0.00           C  
ATOM    537  S2  TFS    44      35.373   9.492  95.756  1.00  0.00           S  
ATOM    538  O3  TFS    44      35.659  10.556  96.680  1.00  0.00           O  
ATOM    539  O4  TFS    44      34.304   9.676  94.743  1.00  0.00           O  
ATOM    540  N5  TFS    44      36.644   8.648  95.285  1.00  0.00           N  
ATOM    541  S6  TFS    44      37.565   8.886  94.060  1.00  0.00           S  
ATOM    542  O7  TFS    44      38.954   8.750  94.374  1.00  0.00           O  
ATOM    543  O8  TFS    44      37.198   9.880  93.119  1.00  0.00           O  
ATOM    544  C9  TFS    44      37.275   7.392  93.136  1.00  0.00           C  
ATOM    545  F10 TFS    44      35.454   7.609  97.598  1.00  0.00           F  
ATOM    546  F11 TFS    44      33.575   8.682  97.463  1.00  0.00           F  
ATOM    547  F12 TFS    44      34.241   7.216  95.955  1.00  0.00           F  
ATOM    548  F13 TFS    44      37.803   7.458  91.905  1.00  0.00           F  
ATOM    549  F14 TFS    44      35.982   7.156  92.980  1.00  0.00           F  
ATOM    550  F15 TFS    44      37.756   6.334  93.741  1.00  0.00           F  
TER     551      TFS    44 
ATOM    551  C1  DEM    45     -35.276  -9.130  28.819  1.00  0.00           C  
ATOM    552  O2  DEM    45     -34.351  -8.242  28.198  1.00  0.00           O  
ATOM    553  C3  DEM    45     -35.029  -7.175  27.596  1.00  0.00           C  
ATOM    554  C4  DEM    45     -34.318  -5.802  27.650  1.00  0.00           C  
ATOM    555  N5  DEM    45     -34.918  -4.505  27.257  1.00  0.00           N  
ATOM    556  C6  DEM    45     -34.007  -3.360  27.529  1.00  0.00           C  
ATOM    557  C7  DEM    45     -36.247  -4.379  27.896  1.00  0.00           C  
ATOM    558  C8  DEM    45     -34.981  -4.474  25.755  1.00  0.00           C  
ATOM    559  C9  DEM    45     -36.297  -4.439  29.433  1.00  0.00           C  
ATOM    560  C10 DEM    45     -35.584  -3.261  25.060  1.00  0.00           C  
TER     561      DEM    45 
ATOM    561  C1  TFS    46      -3.434 -34.173  64.612  1.00  0.00           C  
ATOM    562  S2  TFS    46      -3.378 -32.709  63.477  1.00  0.00           S  
ATOM    563  O3  TFS    46      -2.078 -32.800  62.903  1.00  0.00           O  
ATOM    564  O4  TFS    46      -3.693 -31.616  64.357  1.00  0.00           O  
ATOM    565  N5  TFS    46      -4.493 -33.051  62.414  1.00  0.00           N  
ATOM    566  S6  TFS    46      -4.491 -32.683  60.850  1.00  0.00           S  
ATOM    567  O7  TFS    46      -3.869 -33.664  60.005  1.00  0.00           O  
ATOM    568  O8  TFS    46      -4.225 -31.263  60.592  1.00  0.00           O  
ATOM    569  C9  TFS    46      -6.239 -32.801  60.409  1.00  0.00           C  
ATOM    570  F10 TFS    46      -4.653 -34.391  65.069  1.00  0.00           F  
ATOM    571  F11 TFS    46      -3.056 -35.239  63.957  1.00  0.00           F  
ATOM    572  F12 TFS    46      -2.604 -34.074  65.640  1.00  0.00           F  
ATOM    573  F13 TFS    46      -7.032 -32.287  61.373  1.00  0.00           F  
ATOM    574  F14 TFS    46      -6.550 -34.069  60.198  1.00  0.00           F  
ATOM    575  F15 TFS    46      -6.500 -32.117  59.291  1.00  0.00           F  
TER     576      TFS    46 
ATOM    576  C1  DEM    47      -5.037   3.506  70.811  1.00  0.00           C  
ATOM    577  O2  DEM    47      -5.358   2.453  69.927  1.00  0.00           O  
ATOM    578  C3  DEM    47      -4.478   2.354  68.830  1.00  0.00           C  
ATOM    579  C4  DEM    47      -5.106   2.328  67.392  1.00  0.00           C  
ATOM    580  N5  DEM    47      -4.170   2.260  66.227  1.00  0.00           N  
ATOM    581  C6  DEM    47      -3.080   3.293  66.358  1.00  0.00           C  
ATOM    582  C7  DEM    47      -4.941   2.435  64.993  1.00  0.00           C  
ATOM    583  C8  DEM    47      -3.488   0.964  66.085  1.00  0.00           C  
ATOM    584  C9  DEM    47      -5.685   3.671  64.742  1.00  0.00           C  
ATOM    585  C10 DEM    47      -4.282  -0.287  65.891  1.00  0.00           C  
TER     586      DEM    47 
ATOM    586  C1  TFS    48     -25.725   0.052  57.331  1.00  0.00           C  
ATOM    587  S2  TFS    48     -23.917   0.325  57.569  1.00  0.00           S  
ATOM    588  O3  TFS    48     -23.682   1.562  56.802  1.00  0.00           O  
ATOM    589  O4  TFS    48     -23.358  -0.900  57.123  1.00  0.00           O  
ATOM    590  N5  TFS    48     -23.820   0.525  59.145  1.00  0.00           N  
ATOM    591  S6  TFS    48     -22.624   0.128  60.119  1.00  0.00           S  
ATOM    592  O7  TFS    48     -21.457   0.978  59.930  1.00  0.00           O  
ATOM    593  O8  TFS    48     -22.523  -1.286  60.273  1.00  0.00           O  
ATOM    594  C9  TFS    48     -23.231   0.659  61.763  1.00  0.00           C  
ATOM    595  F10 TFS    48     -26.189  -0.916  58.144  1.00  0.00           F  
ATOM    596  F11 TFS    48     -26.451   1.174  57.620  1.00  0.00           F  
ATOM    597  F12 TFS    48     -26.038  -0.251  56.048  1.00  0.00           F  
ATOM    598  F13 TFS    48     -23.345   1.975  61.903  1.00  0.00           F  
ATOM    599  F14 TFS    48     -22.495   0.253  62.767  1.00  0.00           F  
ATOM    600  F15 TFS    48     -24.441   0.186  62.036  1.00  0.00           F  
TER     601      TFS    48 
ATOM    601  C1  DEM    49     -29.397   6.698  71.410  1.00  0.00           C  
ATOM    602  O2  DEM    49     -30.202   7.015  72.525  1.00  0.00           O  
ATOM    603  C3  DEM    49     -31.236   6.131  72.474  1.00  0.00           C  
ATOM    604  C4  DEM    49     -31.106   5.361  73.852  1.00  0.00           C  
ATOM    605  N5  DEM    49     -32.318   4.585  74.294  1.00  0.00           N  
ATOM    606  C6  DEM    49     -32.355   3.405  73.381  1.00  0.00           C  
ATOM    607  C7  DEM    49     -33.541   5.399  74.227  1.00  0.00           C  
ATOM    608  C8  DEM    49     -32.082   4.092  75.655  1.00  0.00           C  
ATOM    609  C9  DEM    49     -34.882   4.653  74.508  1.00  0.00           C  
ATOM    610  C10 DEM    49     -32.052   5.087  76.753  1.00  0.00           C  
TER     611      DEM    49 
ATOM    611  C1  TFS    50      -2.180 -10.053  32.336  1.00  0.00           C  
ATOM    612  S2  TFS    50      -3.220  -8.557  32.021  1.00  0.00           S  
ATOM    613  O3  TFS    50      -2.572  -7.598  32.912  1.00  0.00           O  
ATOM    614  O4  TFS    50      -4.591  -8.944  32.251  1.00  0.00           O  
ATOM    615  N5  TFS    50      -2.971  -8.293  30.489  1.00  0.00           N  
ATOM    616  S6  TFS    50      -3.503  -7.076  29.654  1.00  0.00           S  
ATOM    617  O7  TFS    50      -3.813  -5.859  30.334  1.00  0.00           O  
ATOM    618  O8  TFS    50      -4.364  -7.443  28.538  1.00  0.00           O  
ATOM    619  C9  TFS    50      -1.995  -6.556  28.729  1.00  0.00           C  
ATOM    620  F10 TFS    50      -0.863  -9.839  32.278  1.00  0.00           F  
ATOM    621  F11 TFS    50      -2.373 -10.630  33.520  1.00  0.00           F  
ATOM    622  F12 TFS    50      -2.462 -11.003  31.462  1.00  0.00           F  
ATOM    623  F13 TFS    50      -2.134  -5.362  28.181  1.00  0.00           F  
ATOM    624  F14 TFS    50      -1.640  -7.312  27.720  1.00  0.00           F  
ATOM    625  F15 TFS    50      -0.978  -6.488  29.572  1.00  0.00           F  
TER     626      TFS    50 
ATOM    626  C1  DEM    51      -6.653 -20.544  42.290  1.00  0.00           C  
ATOM    627  O2  DEM    51      -6.331 -19.340  42.887  1.00  0.00           O  
ATOM    628  C3  DEM    51      -6.639 -18.352  42.003  1.00  0.00           C  
ATOM    629  C4  DEM    51      -6.984 -17.197  42.976  1.00  0.00           C  
ATOM    630  N5  DEM    51      -7.412 -15.871  42.433  1.00  0.00           N  
ATOM    631  C6  DEM    51      -8.610 -16.163  41.607  1.00  0.00           C  
ATOM    632  C7  DEM    51      -6.431 -15.130  41.657  1.00  0.00           C  
ATOM    633  C8  DEM    51      -7.784 -15.029  43.581  1.00  0.00           C  
ATOM    634  C9  DEM    51      -5.055 -15.171  42.309  1.00  0.00           C  
ATOM    635  C10 DEM    51      -8.783 -15.685  44.603  1.00  0.00           C  
TER     636      DEM    51 
ATOM    636  C1  TFS    52      -1.579  27.537 113.546  1.00  0.00           C  
ATOM    637  S2  TFS    52      -2.791  28.850 113.797  1.00  0.00           S  
ATOM    638  O3  TFS    52      -2.096  30.036 113.320  1.00  0.00           O  
ATOM    639  O4  TFS    52      -3.166  28.758 115.205  1.00  0.00           O  
ATOM    640  N5  TFS    52      -3.934  28.288 112.846  1.00  0.00           N  
ATOM    641  S6  TFS    52      -5.062  29.187 112.200  1.00  0.00           S  
ATOM    642  O7  TFS    52      -5.369  28.759 110.839  1.00  0.00           O  
ATOM    643  O8  TFS    52      -4.941  30.587 112.456  1.00  0.00           O  
ATOM    644  C9  TFS    52      -6.493  28.673 113.218  1.00  0.00           C  
ATOM    645  F10 TFS    52      -1.447  27.290 112.248  1.00  0.00           F  
ATOM    646  F11 TFS    52      -0.382  27.869 113.972  1.00  0.00           F  
ATOM    647  F12 TFS    52      -1.882  26.398 114.056  1.00  0.00           F  
ATOM    648  F13 TFS    52      -7.534  29.421 112.875  1.00  0.00           F  
ATOM    649  F14 TFS    52      -6.366  28.899 114.486  1.00  0.00           F  
ATOM    650  F15 TFS    52      -6.805  27.424 113.038  1.00  0.00           F  
TER     651      TFS    52 
ATOM    651  C1  DEM    53     -38.334  -9.604  62.263  1.00  0.00           C  
ATOM    652  O2  DEM    53     -38.215  -8.894  63.502  1.00  0.00           O  
ATOM    653  C3  DEM    53     -36.880  -8.395  63.584  1.00  0.00           C  
ATOM    654  C4  DEM    53     -36.357  -8.682  64.998  1.00  0.00           C  
ATOM    655  N5  DEM    53     -34.844  -8.609  65.141  1.00  0.00           N  
ATOM    656  C6  DEM    53     -34.106  -9.544  64.332  1.00  0.00           C  
ATOM    657  C7  DEM    53     -34.751  -8.902  66.584  1.00  0.00           C  
ATOM    658  C8  DEM    53     -34.178  -7.326  64.860  1.00  0.00           C  
ATOM    659  C9  DEM    53     -33.298  -9.136  67.169  1.00  0.00           C  
ATOM    660  C10 DEM    53     -34.638  -6.036  65.720  1.00  0.00           C  
TER     661      DEM    53 
ATOM    661  C1  TFS    54     -39.003  32.817 114.034  1.00  0.00           C  
ATOM    662  S2  TFS    54     -39.326  32.280 112.315  1.00  0.00           S  
ATOM    663  O3  TFS    54     -40.681  31.864 112.363  1.00  0.00           O  
ATOM    664  O4  TFS    54     -38.313  31.301 112.035  1.00  0.00           O  
ATOM    665  N5  TFS    54     -39.014  33.608 111.499  1.00  0.00           N  
ATOM    666  S6  TFS    54     -39.709  34.155 110.197  1.00  0.00           S  
ATOM    667  O7  TFS    54     -40.747  35.130 110.429  1.00  0.00           O  
ATOM    668  O8  TFS    54     -39.851  33.173 109.153  1.00  0.00           O  
ATOM    669  C9  TFS    54     -38.308  35.171 109.639  1.00  0.00           C  
ATOM    670  F10 TFS    54     -39.248  31.818 114.865  1.00  0.00           F  
ATOM    671  F11 TFS    54     -37.770  33.261 114.274  1.00  0.00           F  
ATOM    672  F12 TFS    54     -39.790  33.831 114.316  1.00  0.00           F  
ATOM    673  F13 TFS    54     -38.508  35.548 108.384  1.00  0.00           F  
ATOM    674  F14 TFS    54     -37.165  34.520 109.660  1.00  0.00           F  
ATOM    675  F15 TFS    54     -38.130  36.288 110.328  1.00  0.00           F  
TER     676      TFS    54 
ATOM    676  C1  DEM    55     -13.036  -3.475 135.513  1.00  0.00           C  
ATOM    677  O2  DEM    55     -12.846  -2.095 135.318  1.00  0.00           O  
ATOM    678  C3  DEM    55     -14.171  -1.613 135.045  1.00  0.00           C  
ATOM    679  C4  DEM    55     -14.750  -1.030 136.413  1.00  0.00           C  
ATOM    680  N5  DEM    55     -16.035  -0.391 136.335  1.00  0.00           N  
ATOM    681  C6  DEM    55     -15.884   0.842 135.535  1.00  0.00           C  
ATOM    682  C7  DEM    55     -16.359  -0.142 137.775  1.00  0.00           C  
ATOM    683  C8  DEM    55     -17.000  -1.339 135.794  1.00  0.00           C  
ATOM    684  C9  DEM    55     -15.705   0.986 138.537  1.00  0.00           C  
ATOM    685  C10 DEM    55     -18.364  -0.665 135.610  1.00  0.00           C  
TER     686      DEM    55 
ATOM    686  C1  TFS    56      26.971  39.073  95.996  1.00  0.00           C  
ATOM    687  S2  TFS    56      26.374  40.137  94.675  1.00  0.00           S  
ATOM    688  O3  TFS    56      25.141  39.469  94.311  1.00  0.00           O  
ATOM    689  O4  TFS    56      27.494  40.060  93.755  1.00  0.00           O  
ATOM    690  N5  TFS    56      26.272  41.545  95.379  1.00  0.00           N  
ATOM    691  S6  TFS    56      24.988  42.489  95.425  1.00  0.00           S  
ATOM    692  O7  TFS    56      23.820  41.924  96.039  1.00  0.00           O  
ATOM    693  O8  TFS    56      24.771  43.303  94.264  1.00  0.00           O  
ATOM    694  C9  TFS    56      25.585  43.713  96.651  1.00  0.00           C  
ATOM    695  F10 TFS    56      28.063  39.557  96.634  1.00  0.00           F  
ATOM    696  F11 TFS    56      26.015  38.869  96.903  1.00  0.00           F  
ATOM    697  F12 TFS    56      27.249  37.854  95.474  1.00  0.00           F  
ATOM    698  F13 TFS    56      26.737  44.225  96.303  1.00  0.00           F  
ATOM    699  F14 TFS    56      25.743  43.142  97.825  1.00  0.00           F  
ATOM    700  F15 TFS    56      24.807  44.790  96.779  1.00  0.00           F  
TER     701      TFS    56 
ATOM    701  C1  DEM    57     -28.393 -10.504  81.507  1.00  0.00           C  
ATOM    702  O2  DEM    57     -29.295 -11.142  82.409  1.00  0.00           O  
ATOM    703  C3  DEM    57     -28.812 -12.481  82.620  1.00  0.00           C  
ATOM    704  C4  DEM    57     -28.421 -12.546  84.107  1.00  0.00           C  
ATOM    705  N5  DEM    57     -27.363 -13.492  84.461  1.00  0.00           N  
ATOM    706  C6  DEM    57     -27.639 -14.889  84.031  1.00  0.00           C  
ATOM    707  C7  DEM    57     -27.157 -13.355  85.918  1.00  0.00           C  
ATOM    708  C8  DEM    57     -26.067 -13.090  83.778  1.00  0.00           C  
ATOM    709  C9  DEM    57     -28.296 -13.778  86.781  1.00  0.00           C  
ATOM    710  C10 DEM    57     -25.435 -11.708  84.027  1.00  0.00           C  
TER     711      DEM    57 
ATOM    711  C1  TFS    58     -14.051  -9.824  88.615  1.00  0.00           C  
ATOM    712  S2  TFS    58     -13.332  -8.605  89.815  1.00  0.00           S  
ATOM    713  O3  TFS    58     -12.029  -8.353  89.318  1.00  0.00           O  
ATOM    714  O4  TFS    58     -13.485  -9.354  91.028  1.00  0.00           O  
ATOM    715  N5  TFS    58     -14.353  -7.387  89.807  1.00  0.00           N  
ATOM    716  S6  TFS    58     -14.096  -5.971  89.193  1.00  0.00           S  
ATOM    717  O7  TFS    58     -13.449  -5.898  87.876  1.00  0.00           O  
ATOM    718  O8  TFS    58     -13.678  -5.080  90.253  1.00  0.00           O  
ATOM    719  C9  TFS    58     -15.828  -5.459  88.798  1.00  0.00           C  
ATOM    720  F10 TFS    58     -15.207 -10.296  89.024  1.00  0.00           F  
ATOM    721  F11 TFS    58     -14.206  -9.298  87.452  1.00  0.00           F  
ATOM    722  F12 TFS    58     -13.262 -10.890  88.505  1.00  0.00           F  
ATOM    723  F13 TFS    58     -16.369  -6.271  87.849  1.00  0.00           F  
ATOM    724  F14 TFS    58     -15.924  -4.201  88.350  1.00  0.00           F  
ATOM    725  F15 TFS    58     -16.648  -5.464  89.817  1.00  0.00           F  
TER     726      TFS    58 
ATOM    726  C1  DEM    59     -16.212  -6.558  34.416  1.00  0.00           C  
ATOM    727  O2  DEM    59     -17.115  -6.107  33.445  1.00  0.00           O  
ATOM    728  C3  DEM    59     -18.211  -5.817  34.278  1.00  0.00           C  
ATOM    729  C4  DEM    59     -19.339  -6.875  33.968  1.00  0.00           C  
ATOM    730  N5  DEM    59     -20.795  -6.505  34.017  1.00  0.00           N  
ATOM    731  C6  DEM    59     -21.063  -5.481  32.999  1.00  0.00           C  
ATOM    732  C7  DEM    59     -21.077  -5.968  35.429  1.00  0.00           C  
ATOM    733  C8  DEM    59     -21.459  -7.836  33.664  1.00  0.00           C  
ATOM    734  C9  DEM    59     -22.468  -5.440  35.703  1.00  0.00           C  
ATOM    735  C10 DEM    59     -22.972  -7.888  33.857  1.00  0.00           C  
TER     736      DEM    59 
ATOM    736  C1  TFS    60     -15.386 -29.768  32.428  1.00  0.00           C  
ATOM    737  S2  TFS    60     -13.570 -30.001  32.171  1.00  0.00           S  
ATOM    738  O3  TFS    60     -13.111 -30.504  33.450  1.00  0.00           O  
ATOM    739  O4  TFS    60     -13.072 -28.754  31.678  1.00  0.00           O  
ATOM    740  N5  TFS    60     -13.544 -31.109  31.058  1.00  0.00           N  
ATOM    741  S6  TFS    60     -12.347 -31.963  30.526  1.00  0.00           S  
ATOM    742  O7  TFS    60     -11.132 -31.901  31.306  1.00  0.00           O  
ATOM    743  O8  TFS    60     -12.238 -31.872  29.108  1.00  0.00           O  
ATOM    744  C9  TFS    60     -12.888 -33.695  30.733  1.00  0.00           C  
ATOM    745  F10 TFS    60     -15.590 -29.005  33.493  1.00  0.00           F  
ATOM    746  F11 TFS    60     -16.033 -29.250  31.412  1.00  0.00           F  
ATOM    747  F12 TFS    60     -15.999 -30.908  32.678  1.00  0.00           F  
ATOM    748  F13 TFS    60     -14.120 -33.817  30.261  1.00  0.00           F  
ATOM    749  F14 TFS    60     -12.835 -34.073  31.996  1.00  0.00           F  
ATOM    750  F15 TFS    60     -12.066 -34.540  30.078  1.00  0.00           F  
TER     751      TFS    60 
ATOM    751  C1  DEM    61      20.563  10.997  66.527  1.00  0.00           C  
ATOM    752  O2  DEM    61      21.040   9.789  66.912  1.00  0.00           O  
ATOM    753  C3  DEM    61      21.089   9.585  68.327  1.00  0.00           C  
ATOM    754  C4  DEM    61      22.554   9.421  68.723  1.00  0.00           C  
ATOM    755  N5  DEM    61      22.820   8.936  70.123  1.00  0.00           N  
ATOM    756  C6  DEM    61      22.040   7.717  70.429  1.00  0.00           C  
ATOM    757  C7  DEM    61      22.253   9.862  71.172  1.00  0.00           C  
ATOM    758  C8  DEM    61      24.248   8.701  70.321  1.00  0.00           C  
ATOM    759  C9  DEM    61      22.837  11.309  71.200  1.00  0.00           C  
ATOM    760  C10 DEM    61      24.929   7.873  69.252  1.00  0.00           C  
TER     761      DEM    61 
ATOM    761  C1  TFS    62     -11.081 -11.377 133.845  1.00  0.00           C  
ATOM    762  S2  TFS    62     -12.249 -12.059 132.598  1.00  0.00           S  
ATOM    763  O3  TFS    62     -12.130 -13.475 132.894  1.00  0.00           O  
ATOM    764  O4  TFS    62     -11.709 -11.638 131.317  1.00  0.00           O  
ATOM    765  N5  TFS    62     -13.654 -11.447 133.053  1.00  0.00           N  
ATOM    766  S6  TFS    62     -14.954 -11.350 132.136  1.00  0.00           S  
ATOM    767  O7  TFS    62     -14.883 -12.246 131.028  1.00  0.00           O  
ATOM    768  O8  TFS    62     -15.486 -10.012 131.992  1.00  0.00           O  
ATOM    769  C9  TFS    62     -16.217 -12.123 133.221  1.00  0.00           C  
ATOM    770  F10 TFS    62      -9.847 -11.864 133.664  1.00  0.00           F  
ATOM    771  F11 TFS    62     -10.911 -10.048 133.802  1.00  0.00           F  
ATOM    772  F12 TFS    62     -11.453 -11.695 135.069  1.00  0.00           F  
ATOM    773  F13 TFS    62     -16.445 -11.367 134.285  1.00  0.00           F  
ATOM    774  F14 TFS    62     -15.856 -13.329 133.628  1.00  0.00           F  
ATOM    775  F15 TFS    62     -17.370 -12.222 132.550  1.00  0.00           F  
TER     776      TFS    62 
ATOM    776  C1  DEM    63      33.206   8.070 118.165  1.00  0.00           C  
ATOM    777  O2  DEM    63      33.736   8.018 116.882  1.00  0.00           O  
ATOM    778  C3  DEM    63      34.184   9.266 116.325  1.00  0.00           C  
ATOM    779  C4  DEM    63      32.953   9.873 115.558  1.00  0.00           C  
ATOM    780  N5  DEM    63      33.211  11.074 114.724  1.00  0.00           N  
ATOM    781  C6  DEM    63      34.056  10.610 113.557  1.00  0.00           C  
ATOM    782  C7  DEM    63      34.006  12.095 115.492  1.00  0.00           C  
ATOM    783  C8  DEM    63      31.986  11.698 114.219  1.00  0.00           C  
ATOM    784  C9  DEM    63      33.468  12.566 116.871  1.00  0.00           C  
ATOM    785  C10 DEM    63      31.068  10.859 113.317  1.00  0.00           C  
TER     786      DEM    63 
ATOM    786  C1  TFS    64      40.219 -22.672 155.088  1.00  0.00           C  
ATOM    787  S2  TFS    64      39.092 -21.227 154.743  1.00  0.00           S  
ATOM    788  O3  TFS    64      39.943 -20.164 154.202  1.00  0.00           O  
ATOM    789  O4  TFS    64      38.404 -20.965 156.000  1.00  0.00           O  
ATOM    790  N5  TFS    64      38.185 -21.905 153.657  1.00  0.00           N  
ATOM    791  S6  TFS    64      37.222 -21.191 152.687  1.00  0.00           S  
ATOM    792  O7  TFS    64      37.432 -21.501 151.280  1.00  0.00           O  
ATOM    793  O8  TFS    64      37.021 -19.791 153.036  1.00  0.00           O  
ATOM    794  C9  TFS    64      35.605 -21.988 153.072  1.00  0.00           C  
ATOM    795  F10 TFS    64      39.523 -23.682 155.538  1.00  0.00           F  
ATOM    796  F11 TFS    64      40.803 -23.165 154.005  1.00  0.00           F  
ATOM    797  F12 TFS    64      41.138 -22.389 155.995  1.00  0.00           F  
ATOM    798  F13 TFS    64      35.717 -23.338 152.888  1.00  0.00           F  
ATOM    799  F14 TFS    64      34.597 -21.595 152.290  1.00  0.00           F  
ATOM    800  F15 TFS    64      35.240 -21.791 154.324  1.00  0.00           F  
TER     801      TFS    64 
ATOM    801  C1  DEM    65      18.932 -25.772  25.224  1.00  0.00           C  
ATOM    802  O2  DEM    65      18.647 -27.056  25.738  1.00  0.00           O  
ATOM    803  C3  DEM    65      17.275 -27.545  25.693  1.00  0.00           C  
ATOM    804  C4  DEM    65      16.156 -26.522  26.141  1.00  0.00           C  
ATOM    805  N5  DEM    65      14.779 -26.988  25.878  1.00  0.00           N  
ATOM    806  C6  DEM    65      13.835 -25.889  26.106  1.00  0.00           C  
ATOM    807  C7  DEM    65      14.573 -28.050  26.830  1.00  0.00           C  
ATOM    808  C8  DEM    65      14.568 -27.466  24.425  1.00  0.00           C  
ATOM    809  C9  DEM    65      13.283 -28.921  26.637  1.00  0.00           C  
ATOM    810  C10 DEM    65      14.831 -26.430  23.370  1.00  0.00           C  
TER     811      DEM    65 
ATOM    811  C1  TFS    66     -38.130  30.121 145.879  1.00  0.00           C  
ATOM    812  S2  TFS    66     -37.360  29.041 144.578  1.00  0.00           S  
ATOM    813  O3  TFS    66     -35.994  29.480 144.615  1.00  0.00           O  
ATOM    814  O4  TFS    66     -38.175  29.339 143.425  1.00  0.00           O  
ATOM    815  N5  TFS    66     -37.634  27.587 145.197  1.00  0.00           N  
ATOM    816  S6  TFS    66     -38.426  26.433 144.510  1.00  0.00           S  
ATOM    817  O7  TFS    66     -37.783  25.125 144.646  1.00  0.00           O  
ATOM    818  O8  TFS    66     -39.090  26.752 143.248  1.00  0.00           O  
ATOM    819  C9  TFS    66     -39.834  26.341 145.596  1.00  0.00           C  
ATOM    820  F10 TFS    66     -37.704  29.810 147.055  1.00  0.00           F  
ATOM    821  F11 TFS    66     -37.779  31.387 145.672  1.00  0.00           F  
ATOM    822  F12 TFS    66     -39.470  30.073 145.989  1.00  0.00           F  
ATOM    823  F13 TFS    66     -40.532  27.464 145.580  1.00  0.00           F  
ATOM    824  F14 TFS    66     -39.513  26.021 146.848  1.00  0.00           F  
ATOM    825  F15 TFS    66     -40.673  25.368 145.190  1.00  0.00           F  
TER     826      TFS    66 
ATOM    826  C1  DEM    67      40.729  19.317  89.117  1.00  0.00           C  
ATOM    827  O2  DEM    67      40.503  20.225  90.140  1.00  0.00           O  
ATOM    828  C3  DEM    67      39.110  20.535  90.089  1.00  0.00           C  
ATOM    829  C4  DEM    67      38.516  20.454  91.507  1.00  0.00           C  
ATOM    830  N5  DEM    67      37.122  20.849  91.620  1.00  0.00           N  
ATOM    831  C6  DEM    67      36.198  19.922  90.854  1.00  0.00           C  
ATOM    832  C7  DEM    67      36.943  22.158  91.058  1.00  0.00           C  
ATOM    833  C8  DEM    67      36.860  20.795  93.117  1.00  0.00           C  
ATOM    834  C9  DEM    67      35.484  22.594  91.061  1.00  0.00           C  
ATOM    835  C10 DEM    67      36.817  19.381  93.768  1.00  0.00           C  
TER     836      DEM    67 
ATOM    836  C1  TFS    68      -3.816  39.297 147.136  1.00  0.00           C  
ATOM    837  S2  TFS    68      -3.969  40.423 145.742  1.00  0.00           S  
ATOM    838  O3  TFS    68      -3.833  41.708 146.324  1.00  0.00           O  
ATOM    839  O4  TFS    68      -5.279  40.091 145.257  1.00  0.00           O  
ATOM    840  N5  TFS    68      -2.764  39.930 144.817  1.00  0.00           N  
ATOM    841  S6  TFS    68      -2.984  39.281 143.422  1.00  0.00           S  
ATOM    842  O7  TFS    68      -2.783  40.247 142.381  1.00  0.00           O  
ATOM    843  O8  TFS    68      -4.107  38.386 143.277  1.00  0.00           O  
ATOM    844  C9  TFS    68      -1.457  38.230 143.279  1.00  0.00           C  
ATOM    845  F10 TFS    68      -2.686  39.372 147.823  1.00  0.00           F  
ATOM    846  F11 TFS    68      -4.827  39.519 147.949  1.00  0.00           F  
ATOM    847  F12 TFS    68      -3.934  38.010 146.798  1.00  0.00           F  
ATOM    848  F13 TFS    68      -1.349  37.654 142.081  1.00  0.00           F  
ATOM    849  F14 TFS    68      -1.522  37.300 144.160  1.00  0.00           F  
ATOM    850  F15 TFS    68      -0.414  38.958 143.454  1.00  0.00           F  
TER     851      TFS    68 
ATOM    851  C1  DEM    69     -11.988  24.756  83.127  1.00  0.00           C  
ATOM    852  O2  DEM    69     -13.066  25.476  83.719  1.00  0.00           O  
ATOM    853  C3  DEM    69     -12.656  26.809  83.926  1.00  0.00           C  
ATOM    854  C4  DEM    69     -13.278  27.303  85.251  1.00  0.00           C  
ATOM    855  N5  DEM    69     -12.844  28.700  85.645  1.00  0.00           N  
ATOM    856  C6  DEM    69     -13.285  28.949  86.999  1.00  0.00           C  
ATOM    857  C7  DEM    69     -13.490  29.729  84.833  1.00  0.00           C  
ATOM    858  C8  DEM    69     -11.414  29.020  85.557  1.00  0.00           C  
ATOM    859  C9  DEM    69     -13.100  29.646  83.324  1.00  0.00           C  
ATOM    860  C10 DEM    69     -10.411  28.046  86.124  1.00  0.00           C  
TER     861      DEM    69 
ATOM    861  C1  TFS    70      18.900   4.026  41.424  1.00  0.00           C  
ATOM    862  S2  TFS    70      17.783   5.117  40.495  1.00  0.00           S  
ATOM    863  O3  TFS    70      17.328   4.209  39.462  1.00  0.00           O  
ATOM    864  O4  TFS    70      18.582   6.258  40.158  1.00  0.00           O  
ATOM    865  N5  TFS    70      16.707   5.411  41.627  1.00  0.00           N  
ATOM    866  S6  TFS    70      15.376   6.233  41.525  1.00  0.00           S  
ATOM    867  O7  TFS    70      14.686   6.054  40.256  1.00  0.00           O  
ATOM    868  O8  TFS    70      15.464   7.524  42.101  1.00  0.00           O  
ATOM    869  C9  TFS    70      14.301   5.404  42.751  1.00  0.00           C  
ATOM    870  F10 TFS    70      18.295   2.917  41.794  1.00  0.00           F  
ATOM    871  F11 TFS    70      19.931   3.548  40.721  1.00  0.00           F  
ATOM    872  F12 TFS    70      19.421   4.561  42.491  1.00  0.00           F  
ATOM    873  F13 TFS    70      14.805   5.335  43.954  1.00  0.00           F  
ATOM    874  F14 TFS    70      14.010   4.181  42.352  1.00  0.00           F  
ATOM    875  F15 TFS    70      13.131   6.047  42.866  1.00  0.00           F  
TER     876      TFS    70 
ATOM    876  C1  DEM    71     -41.661 -18.918 132.586  1.00  0.00           C  
ATOM    877  O2  DEM    71     -41.167 -18.968 133.896  1.00  0.00           O  
ATOM    878  C3  DEM    71     -40.782 -20.269 134.277  1.00  0.00           C  
ATOM    879  C4  DEM    71     -42.015 -20.893 135.087  1.00  0.00           C  
ATOM    880  N5  DEM    71     -41.872 -22.240 135.584  1.00  0.00           N  
ATOM    881  C6  DEM    71     -41.337 -23.073 134.529  1.00  0.00           C  
ATOM    882  C7  DEM    71     -43.212 -22.885 135.917  1.00  0.00           C  
ATOM    883  C8  DEM    71     -40.906 -22.149 136.655  1.00  0.00           C  
ATOM    884  C9  DEM    71     -44.065 -22.383 137.132  1.00  0.00           C  
ATOM    885  C10 DEM    71     -40.690 -23.347 137.511  1.00  0.00           C  
TER     886      DEM    71 
ATOM    886  C1  TFS    72      26.537   8.411  46.436  1.00  0.00           C  
ATOM    887  S2  TFS    72      28.246   8.502  47.143  1.00  0.00           S  
ATOM    888  O3  TFS    72      28.923   7.372  46.555  1.00  0.00           O  
ATOM    889  O4  TFS    72      27.986   8.512  48.537  1.00  0.00           O  
ATOM    890  N5  TFS    72      28.755   9.880  46.635  1.00  0.00           N  
ATOM    891  S6  TFS    72      30.247  10.362  46.360  1.00  0.00           S  
ATOM    892  O7  TFS    72      30.308  10.964  45.060  1.00  0.00           O  
ATOM    893  O8  TFS    72      31.322   9.549  46.813  1.00  0.00           O  
ATOM    894  C9  TFS    72      30.263  11.880  47.462  1.00  0.00           C  
ATOM    895  F10 TFS    72      26.571   8.499  45.108  1.00  0.00           F  
ATOM    896  F11 TFS    72      25.894   7.292  46.765  1.00  0.00           F  
ATOM    897  F12 TFS    72      25.738   9.387  46.805  1.00  0.00           F  
ATOM    898  F13 TFS    72      29.945  11.654  48.699  1.00  0.00           F  
ATOM    899  F14 TFS    72      29.454  12.851  47.007  1.00  0.00           F  
ATOM    900  F15 TFS    72      31.435  12.446  47.488  1.00  0.00           F  
TER     901      TFS    72 
ATOM    901  C1  DEM    73      22.208  33.087  97.182  1.00  0.00           C  
ATOM    902  O2  DEM    73      21.317  34.118  96.847  1.00  0.00           O  
ATOM    903  C3  DEM    73      21.734  35.188  97.691  1.00  0.00           C  
ATOM    904  C4  DEM    73      22.247  36.312  96.830  1.00  0.00           C  
ATOM    905  N5  DEM    73      22.350  37.623  97.523  1.00  0.00           N  
ATOM    906  C6  DEM    73      20.999  38.114  97.763  1.00  0.00           C  
ATOM    907  C7  DEM    73      22.971  38.555  96.541  1.00  0.00           C  
ATOM    908  C8  DEM    73      23.129  37.632  98.773  1.00  0.00           C  
ATOM    909  C9  DEM    73      22.207  38.900  95.263  1.00  0.00           C  
ATOM    910  C10 DEM    73      23.545  38.988  99.331  1.00  0.00           C  
TER     911      DEM    73 
ATOM    911  C1  TFS    74     -35.632 -36.338  22.856  1.00  0.00           C  
ATOM    912  S2  TFS    74     -36.813 -35.004  23.133  1.00  0.00           S  
ATOM    913  O3  TFS    74     -36.976 -34.421  21.802  1.00  0.00           O  
ATOM    914  O4  TFS    74     -36.220 -34.181  24.155  1.00  0.00           O  
ATOM    915  N5  TFS    74     -38.070 -35.830  23.622  1.00  0.00           N  
ATOM    916  S6  TFS    74     -39.403 -35.361  24.309  1.00  0.00           S  
ATOM    917  O7  TFS    74     -40.284 -34.712  23.358  1.00  0.00           O  
ATOM    918  O8  TFS    74     -39.287 -34.711  25.579  1.00  0.00           O  
ATOM    919  C9  TFS    74     -40.236 -36.926  24.664  1.00  0.00           C  
ATOM    920  F10 TFS    74     -35.290 -36.967  23.984  1.00  0.00           F  
ATOM    921  F11 TFS    74     -36.119 -37.363  22.069  1.00  0.00           F  
ATOM    922  F12 TFS    74     -34.489 -35.897  22.374  1.00  0.00           F  
ATOM    923  F13 TFS    74     -39.761 -37.415  25.801  1.00  0.00           F  
ATOM    924  F14 TFS    74     -39.964 -37.823  23.753  1.00  0.00           F  
ATOM    925  F15 TFS    74     -41.535 -36.829  24.777  1.00  0.00           F  
TER     926      TFS    74 
ATOM    926  C1  DEM    75      -9.578   5.585 121.178  1.00  0.00           C  
ATOM    927  O2  DEM    75      -8.808   6.755 121.221  1.00  0.00           O  
ATOM    928  C3  DEM    75      -8.557   7.028 122.528  1.00  0.00           C  
ATOM    929  C4  DEM    75      -7.718   8.341 122.526  1.00  0.00           C  
ATOM    930  N5  DEM    75      -7.659   8.971 123.843  1.00  0.00           N  
ATOM    931  C6  DEM    75      -6.882   8.211 124.787  1.00  0.00           C  
ATOM    932  C7  DEM    75      -9.021   9.349 124.326  1.00  0.00           C  
ATOM    933  C8  DEM    75      -6.959  10.305 123.647  1.00  0.00           C  
ATOM    934  C9  DEM    75      -9.108  10.049 125.694  1.00  0.00           C  
ATOM    935  C10 DEM    75      -5.505  10.317 123.067  1.00  0.00           C  
TER     936      DEM    75 
ATOM    936  C1  TFS    76       5.238 -10.305  58.779  1.00  0.00           C  
ATOM    937  S2  TFS    76       3.963 -10.765  57.528  1.00  0.00           S  
ATOM    938  O3  TFS    76       3.697  -9.516  56.875  1.00  0.00           O  
ATOM    939  O4  TFS    76       2.887 -11.377  58.292  1.00  0.00           O  
ATOM    940  N5  TFS    76       4.725 -11.766  56.617  1.00  0.00           N  
ATOM    941  S6  TFS    76       4.107 -12.543  55.425  1.00  0.00           S  
ATOM    942  O7  TFS    76       3.414 -11.739  54.479  1.00  0.00           O  
ATOM    943  O8  TFS    76       3.586 -13.836  55.802  1.00  0.00           O  
ATOM    944  C9  TFS    76       5.582 -13.003  54.539  1.00  0.00           C  
ATOM    945  F10 TFS    76       5.624 -11.280  59.545  1.00  0.00           F  
ATOM    946  F11 TFS    76       6.335  -9.865  58.145  1.00  0.00           F  
ATOM    947  F12 TFS    76       4.847  -9.288  59.592  1.00  0.00           F  
ATOM    948  F13 TFS    76       6.326 -13.978  55.050  1.00  0.00           F  
ATOM    949  F14 TFS    76       6.357 -11.967  54.390  1.00  0.00           F  
ATOM    950  F15 TFS    76       5.246 -13.440  53.346  1.00  0.00           F  
TER     951      TFS    76 
ATOM    951  C1  DEM    77       3.322  26.326 103.379  1.00  0.00           C  
ATOM    952  O2  DEM    77       4.550  26.972 103.166  1.00  0.00           O  
ATOM    953  C3  DEM    77       5.197  26.434 102.069  1.00  0.00           C  
ATOM    954  C4  DEM    77       6.328  25.528 102.511  1.00  0.00           C  
ATOM    955  N5  DEM    77       7.228  25.212 101.451  1.00  0.00           N  
ATOM    956  C6  DEM    77       8.291  24.354 102.076  1.00  0.00           C  
ATOM    957  C7  DEM    77       7.841  26.512 101.008  1.00  0.00           C  
ATOM    958  C8  DEM    77       6.609  24.556 100.332  1.00  0.00           C  
ATOM    959  C9  DEM    77       8.976  26.296  99.997  1.00  0.00           C  
ATOM    960  C10 DEM    77       6.218  23.098 100.623  1.00  0.00           C  
TER     961      DEM    77 
ATOM    961  C1  TFS    78       8.201 -37.109  26.979  1.00  0.00           C  
ATOM    962  S2  TFS    78       7.145 -38.527  26.449  1.00  0.00           S  
ATOM    963  O3  TFS    78       5.830 -38.109  26.969  1.00  0.00           O  
ATOM    964  O4  TFS    78       7.785 -39.639  27.090  1.00  0.00           O  
ATOM    965  N5  TFS    78       7.286 -38.424  24.879  1.00  0.00           N  
ATOM    966  S6  TFS    78       7.295 -39.570  23.796  1.00  0.00           S  
ATOM    967  O7  TFS    78       6.511 -39.361  22.605  1.00  0.00           O  
ATOM    968  O8  TFS    78       7.287 -40.875  24.364  1.00  0.00           O  
ATOM    969  C9  TFS    78       8.952 -39.354  23.250  1.00  0.00           C  
ATOM    970  F10 TFS    78       8.299 -36.915  28.271  1.00  0.00           F  
ATOM    971  F11 TFS    78       9.417 -37.181  26.514  1.00  0.00           F  
ATOM    972  F12 TFS    78       7.671 -35.942  26.548  1.00  0.00           F  
ATOM    973  F13 TFS    78       9.816 -39.571  24.206  1.00  0.00           F  
ATOM    974  F14 TFS    78       9.151 -38.102  22.843  1.00  0.00           F  
ATOM    975  F15 TFS    78       9.262 -40.182  22.222  1.00  0.00           F  
TER     976      TFS    78 
ATOM    976  C1  DEM    79       9.036 -15.653  60.995  1.00  0.00           C  
ATOM    977  O2  DEM    79       8.061 -14.736  61.330  1.00  0.00           O  
ATOM    978  C3  DEM    79       8.644 -13.479  61.127  1.00  0.00           C  
ATOM    979  C4  DEM    79       8.948 -12.795  62.538  1.00  0.00           C  
ATOM    980  N5  DEM    79       9.200 -11.373  62.517  1.00  0.00           N  
ATOM    981  C6  DEM    79       9.195 -11.057  63.985  1.00  0.00           C  
ATOM    982  C7  DEM    79       8.037 -10.674  61.836  1.00  0.00           C  
ATOM    983  C8  DEM    79      10.495 -10.845  61.946  1.00  0.00           C  
ATOM    984  C9  DEM    79       8.154  -9.152  61.669  1.00  0.00           C  
ATOM    985  C10 DEM    79      11.823 -11.359  62.582  1.00  0.00           C  
TER     986      DEM    79 
ATOM    986  C1  TFS    80      21.515  36.177 116.939  1.00  0.00           C  
ATOM    987  S2  TFS    80      20.707  35.621 118.465  1.00  0.00           S  
ATOM    988  O3  TFS    80      19.572  34.878 117.935  1.00  0.00           O  
ATOM    989  O4  TFS    80      20.507  36.880 119.131  1.00  0.00           O  
ATOM    990  N5  TFS    80      21.874  34.764 119.129  1.00  0.00           N  
ATOM    991  S6  TFS    80      21.792  33.878 120.469  1.00  0.00           S  
ATOM    992  O7  TFS    80      22.612  32.690 120.330  1.00  0.00           O  
ATOM    993  O8  TFS    80      20.498  33.786 121.095  1.00  0.00           O  
ATOM    994  C9  TFS    80      22.692  34.917 121.603  1.00  0.00           C  
ATOM    995  F10 TFS    80      22.605  36.953 117.219  1.00  0.00           F  
ATOM    996  F11 TFS    80      21.902  35.208 116.147  1.00  0.00           F  
ATOM    997  F12 TFS    80      20.614  36.848 116.223  1.00  0.00           F  
ATOM    998  F13 TFS    80      23.908  35.223 121.191  1.00  0.00           F  
ATOM    999  F14 TFS    80      22.857  34.251 122.742  1.00  0.00           F  
ATOM   1000  F15 TFS    80      22.023  36.014 121.913  1.00  0.00           F  
TER    1001      TFS    80 
ATOM   1001  C1  DEM    81      21.416 -35.626 103.342  1.00  0.00           C  
ATOM   1002  O2  DEM    81      21.059 -35.536 104.716  1.00  0.00           O  
ATOM   1003  C3  DEM    81      19.669 -35.325 104.862  1.00  0.00           C  
ATOM   1004  C4  DEM    81      19.368 -33.865 105.312  1.00  0.00           C  
ATOM   1005  N5  DEM    81      17.968 -33.640 105.744  1.00  0.00           N  
ATOM   1006  C6  DEM    81      17.409 -34.709 106.562  1.00  0.00           C  
ATOM   1007  C7  DEM    81      17.194 -33.433 104.562  1.00  0.00           C  
ATOM   1008  C8  DEM    81      17.944 -32.299 106.412  1.00  0.00           C  
ATOM   1009  C9  DEM    81      15.590 -33.171 104.709  1.00  0.00           C  
ATOM   1010  C10 DEM    81      18.756 -32.198 107.734  1.00  0.00           C  
TER    1011      DEM    81 
ATOM   1011  C1  TFS    82     -36.833  17.218  41.956  1.00  0.00           C  
ATOM   1012  S2  TFS    82     -35.841  17.588  40.470  1.00  0.00           S  
ATOM   1013  O3  TFS    82     -35.669  16.300  39.898  1.00  0.00           O  
ATOM   1014  O4  TFS    82     -34.730  18.329  40.948  1.00  0.00           O  
ATOM   1015  N5  TFS    82     -36.814  18.450  39.600  1.00  0.00           N  
ATOM   1016  S6  TFS    82     -36.412  19.721  38.741  1.00  0.00           S  
ATOM   1017  O7  TFS    82     -35.002  19.984  38.623  1.00  0.00           O  
ATOM   1018  O8  TFS    82     -37.339  20.809  38.772  1.00  0.00           O  
ATOM   1019  C9  TFS    82     -36.796  19.053  37.112  1.00  0.00           C  
ATOM   1020  F10 TFS    82     -38.051  16.948  41.728  1.00  0.00           F  
ATOM   1021  F11 TFS    82     -36.386  16.177  42.613  1.00  0.00           F  
ATOM   1022  F12 TFS    82     -36.799  18.191  42.823  1.00  0.00           F  
ATOM   1023  F13 TFS    82     -38.079  18.796  36.891  1.00  0.00           F  
ATOM   1024  F14 TFS    82     -36.077  17.982  36.811  1.00  0.00           F  
ATOM   1025  F15 TFS    82     -36.523  19.929  36.123  1.00  0.00           F  
TER    1026      TFS    82 
ATOM   1026  C1  DEM    83      12.170 -14.673  36.984  1.00  0.00           C  
ATOM   1027  O2  DEM    83      11.509 -15.459  37.992  1.00  0.00           O  
ATOM   1028  C3  DEM    83      11.133 -16.719  37.621  1.00  0.00           C  
ATOM   1029  C4  DEM    83      12.248 -17.749  37.499  1.00  0.00           C  
ATOM   1030  N5  DEM    83      11.827 -18.980  36.818  1.00  0.00           N  
ATOM   1031  C6  DEM    83      13.060 -19.747  37.122  1.00  0.00           C  
ATOM   1032  C7  DEM    83      11.611 -18.663  35.328  1.00  0.00           C  
ATOM   1033  C8  DEM    83      10.671 -19.707  37.385  1.00  0.00           C  
ATOM   1034  C9  DEM    83      11.577 -19.898  34.456  1.00  0.00           C  
ATOM   1035  C10 DEM    83      10.834 -20.147  38.884  1.00  0.00           C  
TER    1036      DEM    83 
ATOM   1036  C1  TFS    84      -9.940 -12.618  49.511  1.00  0.00           C  
ATOM   1037  S2  TFS    84     -11.599 -13.377  49.348  1.00  0.00           S  
ATOM   1038  O3  TFS    84     -11.546 -14.429  50.310  1.00  0.00           O  
ATOM   1039  O4  TFS    84     -11.645 -13.706  47.957  1.00  0.00           O  
ATOM   1040  N5  TFS    84     -12.457 -12.153  49.803  1.00  0.00           N  
ATOM   1041  S6  TFS    84     -13.514 -12.148  50.959  1.00  0.00           S  
ATOM   1042  O7  TFS    84     -12.902 -12.196  52.249  1.00  0.00           O  
ATOM   1043  O8  TFS    84     -14.780 -12.780  50.669  1.00  0.00           O  
ATOM   1044  C9  TFS    84     -14.048 -10.365  50.864  1.00  0.00           C  
ATOM   1045  F10 TFS    84      -9.758 -11.520  48.738  1.00  0.00           F  
ATOM   1046  F11 TFS    84      -9.733 -12.299  50.782  1.00  0.00           F  
ATOM   1047  F12 TFS    84      -9.031 -13.468  49.196  1.00  0.00           F  
ATOM   1048  F13 TFS    84     -14.626 -10.130  49.698  1.00  0.00           F  
ATOM   1049  F14 TFS    84     -12.998  -9.541  50.946  1.00  0.00           F  
ATOM   1050  F15 TFS    84     -14.910 -10.050  51.851  1.00  0.00           F  
TER    1051      TFS    84 
ATOM   1051  C1  DEM    85      -4.671 -21.260 120.196  1.00  0.00           C  
ATOM   1052  O2  DEM    85      -3.748 -20.400 119.474  1.00  0.00           O  
ATOM   1053  C3  DEM    85      -3.665 -20.804 118.082  1.00  0.00           C  
ATOM   1054  C4  DEM    85      -2.286 -21.324 117.676  1.00  0.00           C  
ATOM   1055  N5  DEM    85      -2.124 -21.958 116.333  1.00  0.00           N  
ATOM   1056  C6  DEM    85      -3.117 -23.120 116.214  1.00  0.00           C  
ATOM   1057  C7  DEM    85      -0.821 -22.536 116.236  1.00  0.00           C  
ATOM   1058  C8  DEM    85      -2.427 -21.001 115.317  1.00  0.00           C  
ATOM   1059  C9  DEM    85       0.328 -21.509 116.405  1.00  0.00           C  
ATOM   1060  C10 DEM    85      -2.482 -21.403 113.896  1.00  0.00           C  
TER    1061      DEM    85 
ATOM   1061  C1  TFS    86     -10.589  11.036 137.447  1.00  0.00           C  
ATOM   1062  S2  TFS    86     -11.534   9.744 136.535  1.00  0.00           S  
ATOM   1063  O3  TFS    86     -12.920  10.190 136.644  1.00  0.00           O  
ATOM   1064  O4  TFS    86     -11.120   8.576 137.283  1.00  0.00           O  
ATOM   1065  N5  TFS    86     -10.974   9.895 135.064  1.00  0.00           N  
ATOM   1066  S6  TFS    86     -10.489   8.741 134.084  1.00  0.00           S  
ATOM   1067  O7  TFS    86     -11.348   8.664 132.915  1.00  0.00           O  
ATOM   1068  O8  TFS    86      -9.970   7.499 134.657  1.00  0.00           O  
ATOM   1069  C9  TFS    86      -8.951   9.509 133.475  1.00  0.00           C  
ATOM   1070  F10 TFS    86     -10.909  11.104 138.708  1.00  0.00           F  
ATOM   1071  F11 TFS    86      -9.286  10.914 137.456  1.00  0.00           F  
ATOM   1072  F12 TFS    86     -10.861  12.169 136.914  1.00  0.00           F  
ATOM   1073  F13 TFS    86      -8.442   8.793 132.466  1.00  0.00           F  
ATOM   1074  F14 TFS    86      -7.949   9.623 134.400  1.00  0.00           F  
ATOM   1075  F15 TFS    86      -9.191  10.721 132.952  1.00  0.00           F  
TER    1076      TFS    86 
ATOM   1076  C1  DEM    87     -26.535  11.830 114.663  1.00  0.00           C  
ATOM   1077  O2  DEM    87     -27.012  10.717 115.358  1.00  0.00           O  
ATOM   1078  C3  DEM    87     -25.998   9.774 115.677  1.00  0.00           C  
ATOM   1079  C4  DEM    87     -26.053   8.661 114.495  1.00  0.00           C  
ATOM   1080  N5  DEM    87     -25.261   7.440 114.805  1.00  0.00           N  
ATOM   1081  C6  DEM    87     -25.823   6.750 115.901  1.00  0.00           C  
ATOM   1082  C7  DEM    87     -23.830   7.616 115.077  1.00  0.00           C  
ATOM   1083  C8  DEM    87     -25.430   6.562 113.627  1.00  0.00           C  
ATOM   1084  C9  DEM    87     -22.998   8.421 113.929  1.00  0.00           C  
ATOM   1085  C10 DEM    87     -26.891   6.246 113.243  1.00  0.00           C  
TER    1086      DEM    87 
ATOM   1086  C1  TFS    88      22.642  37.936  20.166  1.00  0.00           C  
ATOM   1087  S2  TFS    88      22.209  37.626  18.401  1.00  0.00           S  
ATOM   1088  O3  TFS    88      22.935  36.428  18.049  1.00  0.00           O  
ATOM   1089  O4  TFS    88      22.598  38.828  17.724  1.00  0.00           O  
ATOM   1090  N5  TFS    88      20.623  37.478  18.514  1.00  0.00           N  
ATOM   1091  S6  TFS    88      19.711  36.226  18.280  1.00  0.00           S  
ATOM   1092  O7  TFS    88      20.385  35.043  17.784  1.00  0.00           O  
ATOM   1093  O8  TFS    88      18.452  36.565  17.696  1.00  0.00           O  
ATOM   1094  C9  TFS    88      19.254  35.707  19.987  1.00  0.00           C  
ATOM   1095  F10 TFS    88      22.007  38.978  20.707  1.00  0.00           F  
ATOM   1096  F11 TFS    88      22.220  36.891  20.900  1.00  0.00           F  
ATOM   1097  F12 TFS    88      23.947  38.125  20.412  1.00  0.00           F  
ATOM   1098  F13 TFS    88      18.266  34.869  19.972  1.00  0.00           F  
ATOM   1099  F14 TFS    88      18.903  36.718  20.753  1.00  0.00           F  
ATOM   1100  F15 TFS    88      20.305  35.075  20.522  1.00  0.00           F  
TER    1101      TFS    88 
ATOM   1101  C1  DEM    89       2.340   8.381  17.913  1.00  0.00           C  
ATOM   1102  O2  DEM    89       3.474   7.457  17.714  1.00  0.00           O  
ATOM   1103  C3  DEM    89       4.566   7.756  18.597  1.00  0.00           C  
ATOM   1104  C4  DEM    89       5.556   8.665  17.843  1.00  0.00           C  
ATOM   1105  N5  DEM    89       6.838   8.994  18.495  1.00  0.00           N  
ATOM   1106  C6  DEM    89       6.367   9.797  19.673  1.00  0.00           C  
ATOM   1107  C7  DEM    89       7.792   9.777  17.662  1.00  0.00           C  
ATOM   1108  C8  DEM    89       7.511   7.764  19.041  1.00  0.00           C  
ATOM   1109  C9  DEM    89       9.148  10.165  18.184  1.00  0.00           C  
ATOM   1110  C10 DEM    89       7.733   6.618  18.183  1.00  0.00           C  
TER    1111      DEM    89 
ATOM   1111  C1  TFS    90       7.865  -5.384  50.948  1.00  0.00           C  
ATOM   1112  S2  TFS    90       7.383  -6.746  49.843  1.00  0.00           S  
ATOM   1113  O3  TFS    90       5.965  -6.467  49.519  1.00  0.00           O  
ATOM   1114  O4  TFS    90       7.609  -7.954  50.583  1.00  0.00           O  
ATOM   1115  N5  TFS    90       8.371  -6.504  48.653  1.00  0.00           N  
ATOM   1116  S6  TFS    90       8.461  -7.422  47.319  1.00  0.00           S  
ATOM   1117  O7  TFS    90       7.612  -8.560  47.347  1.00  0.00           O  
ATOM   1118  O8  TFS    90       9.852  -7.631  46.911  1.00  0.00           O  
ATOM   1119  C9  TFS    90       7.748  -6.379  45.990  1.00  0.00           C  
ATOM   1120  F10 TFS    90       9.185  -5.389  51.079  1.00  0.00           F  
ATOM   1121  F11 TFS    90       7.611  -4.217  50.475  1.00  0.00           F  
ATOM   1122  F12 TFS    90       7.290  -5.469  52.124  1.00  0.00           F  
ATOM   1123  F13 TFS    90       6.531  -5.997  46.335  1.00  0.00           F  
ATOM   1124  F14 TFS    90       7.594  -7.031  44.817  1.00  0.00           F  
ATOM   1125  F15 TFS    90       8.466  -5.284  45.774  1.00  0.00           F  
TER    1126      TFS    90 
ATOM   1126  C1  DEM    91      26.171 -15.734  17.861  1.00  0.00           C  
ATOM   1127  O2  DEM    91      26.047 -14.314  17.809  1.00  0.00           O  
ATOM   1128  C3  DEM    91      24.932 -13.825  18.498  1.00  0.00           C  
ATOM   1129  C4  DEM    91      24.645 -12.389  18.134  1.00  0.00           C  
ATOM   1130  N5  DEM    91      23.316 -11.788  18.591  1.00  0.00           N  
ATOM   1131  C6  DEM    91      23.303 -10.405  18.063  1.00  0.00           C  
ATOM   1132  C7  DEM    91      23.271 -11.857  20.073  1.00  0.00           C  
ATOM   1133  C8  DEM    91      22.204 -12.640  18.145  1.00  0.00           C  
ATOM   1134  C9  DEM    91      24.521 -11.109  20.681  1.00  0.00           C  
ATOM   1135  C10 DEM    91      20.750 -12.151  18.151  1.00  0.00           C  
TER    1136      DEM    91 
ATOM   1136  C1  TFS    92      -5.048  15.304  48.513  1.00  0.00           C  
ATOM   1137  S2  TFS    92      -6.659  15.048  49.332  1.00  0.00           S  
ATOM   1138  O3  TFS    92      -7.594  15.099  48.220  1.00  0.00           O  
ATOM   1139  O4  TFS    92      -6.757  16.074  50.346  1.00  0.00           O  
ATOM   1140  N5  TFS    92      -6.469  13.598  49.996  1.00  0.00           N  
ATOM   1141  S6  TFS    92      -5.954  13.231  51.409  1.00  0.00           S  
ATOM   1142  O7  TFS    92      -6.909  13.535  52.498  1.00  0.00           O  
ATOM   1143  O8  TFS    92      -4.584  13.590  51.600  1.00  0.00           O  
ATOM   1144  C9  TFS    92      -5.847  11.387  51.314  1.00  0.00           C  
ATOM   1145  F10 TFS    92      -5.027  16.328  47.658  1.00  0.00           F  
ATOM   1146  F11 TFS    92      -4.060  15.465  49.370  1.00  0.00           F  
ATOM   1147  F12 TFS    92      -4.737  14.237  47.790  1.00  0.00           F  
ATOM   1148  F13 TFS    92      -7.080  10.895  51.105  1.00  0.00           F  
ATOM   1149  F14 TFS    92      -5.407  10.860  52.456  1.00  0.00           F  
ATOM   1150  F15 TFS    92      -5.093  10.934  50.369  1.00  0.00           F  
TER    1151      TFS    92 
ATOM   1151  C1  DEM    93     -16.731  17.243  94.898  1.00  0.00           C  
ATOM   1152  O2  DEM    93     -15.487  16.484  94.868  1.00  0.00           O  
ATOM   1153  C3  DEM    93     -15.649  15.182  94.436  1.00  0.00           C  
ATOM   1154  C4  DEM    93     -14.428  14.615  93.682  1.00  0.00           C  
ATOM   1155  N5  DEM    93     -14.577  13.225  93.194  1.00  0.00           N  
ATOM   1156  C6  DEM    93     -13.236  12.942  92.664  1.00  0.00           C  
ATOM   1157  C7  DEM    93     -15.477  13.005  92.052  1.00  0.00           C  
ATOM   1158  C8  DEM    93     -14.707  12.398  94.403  1.00  0.00           C  
ATOM   1159  C9  DEM    93     -16.951  13.137  92.321  1.00  0.00           C  
ATOM   1160  C10 DEM    93     -14.831  10.890  93.932  1.00  0.00           C  
TER    1161      DEM    93 
ATOM   1161  C1  TFS    94      -3.164 -28.230  19.981  1.00  0.00           C  
ATOM   1162  S2  TFS    94      -3.954 -28.066  18.397  1.00  0.00           S  
ATOM   1163  O3  TFS    94      -3.195 -28.980  17.571  1.00  0.00           O  
ATOM   1164  O4  TFS    94      -3.827 -26.645  18.064  1.00  0.00           O  
ATOM   1165  N5  TFS    94      -5.384 -28.539  18.695  1.00  0.00           N  
ATOM   1166  S6  TFS    94      -6.726 -27.744  18.406  1.00  0.00           S  
ATOM   1167  O7  TFS    94      -7.657 -28.700  17.824  1.00  0.00           O  
ATOM   1168  O8  TFS    94      -6.592 -26.392  17.874  1.00  0.00           O  
ATOM   1169  C9  TFS    94      -7.342 -27.580  20.100  1.00  0.00           C  
ATOM   1170  F10 TFS    94      -3.797 -27.568  20.937  1.00  0.00           F  
ATOM   1171  F11 TFS    94      -3.124 -29.544  20.389  1.00  0.00           F  
ATOM   1172  F12 TFS    94      -1.945 -27.752  20.041  1.00  0.00           F  
ATOM   1173  F13 TFS    94      -8.346 -26.725  20.179  1.00  0.00           F  
ATOM   1174  F14 TFS    94      -6.392 -27.164  20.921  1.00  0.00           F  
ATOM   1175  F15 TFS    94      -7.832 -28.695  20.556  1.00  0.00           F  
TER    1176      TFS    94 
ATOM   1176  C1  DEM    95      28.132  28.777  28.276  1.00  0.00           C  
ATOM   1177  O2  DEM    95      27.634  29.548  27.180  1.00  0.00           O  
ATOM   1178  C3  DEM    95      28.332  30.801  27.293  1.00  0.00           C  
ATOM   1179  C4  DEM    95      28.069  31.378  25.898  1.00  0.00           C  
ATOM   1180  N5  DEM    95      28.559  32.736  25.687  1.00  0.00           N  
ATOM   1181  C6  DEM    95      29.903  32.985  26.090  1.00  0.00           C  
ATOM   1182  C7  DEM    95      27.618  33.656  26.443  1.00  0.00           C  
ATOM   1183  C8  DEM    95      28.430  33.023  24.259  1.00  0.00           C  
ATOM   1184  C9  DEM    95      27.985  35.154  26.203  1.00  0.00           C  
ATOM   1185  C10 DEM    95      29.310  32.081  23.331  1.00  0.00           C  
TER    1186      DEM    95 
ATOM   1186  C1  TFS    96      10.831 -10.489  38.807  1.00  0.00           C  
ATOM   1187  S2  TFS    96      10.916  -9.024  39.812  1.00  0.00           S  
ATOM   1188  O3  TFS    96      12.306  -8.646  39.856  1.00  0.00           O  
ATOM   1189  O4  TFS    96      10.312  -9.483  41.025  1.00  0.00           O  
ATOM   1190  N5  TFS    96      10.045  -8.026  38.951  1.00  0.00           N  
ATOM   1191  S6  TFS    96      10.228  -6.492  38.767  1.00  0.00           S  
ATOM   1192  O7  TFS    96      11.566  -6.044  38.515  1.00  0.00           O  
ATOM   1193  O8  TFS    96       9.382  -5.672  39.637  1.00  0.00           O  
ATOM   1194  C9  TFS    96       9.494  -6.243  37.147  1.00  0.00           C  
ATOM   1195  F10 TFS    96      11.387 -11.530  39.396  1.00  0.00           F  
ATOM   1196  F11 TFS    96       9.586 -10.871  38.547  1.00  0.00           F  
ATOM   1197  F12 TFS    96      11.386 -10.318  37.649  1.00  0.00           F  
ATOM   1198  F13 TFS    96       8.287  -6.773  36.986  1.00  0.00           F  
ATOM   1199  F14 TFS    96      10.259  -6.676  36.166  1.00  0.00           F  
ATOM   1200  F15 TFS    96       9.375  -4.934  36.959  1.00  0.00           F  
TER    1201      TFS    96 
ATOM   1201  C1  DEM    97      -1.702 -40.690  28.098  1.00  0.00           C  
ATOM   1202  O2  DEM    97      -1.059 -39.674  28.893  1.00  0.00           O  
ATOM   1203  C3  DEM    97      -0.599 -40.383  29.983  1.00  0.00           C  
ATOM   1204  C4  DEM    97      -0.821 -39.377  31.193  1.00  0.00           C  
ATOM   1205  N5  DEM    97      -0.893 -40.050  32.511  1.00  0.00           N  
ATOM   1206  C6  DEM    97      -0.997 -38.941  33.487  1.00  0.00           C  
ATOM   1207  C7  DEM    97       0.203 -41.014  32.770  1.00  0.00           C  
ATOM   1208  C8  DEM    97      -2.082 -40.910  32.653  1.00  0.00           C  
ATOM   1209  C9  DEM    97       1.676 -40.449  32.712  1.00  0.00           C  
ATOM   1210  C10 DEM    97      -3.478 -40.391  32.338  1.00  0.00           C  
TER    1211      DEM    97 
ATOM   1211  C1  TFS    98      15.463  26.295 107.012  1.00  0.00           C  
ATOM   1212  S2  TFS    98      14.875  27.480 108.296  1.00  0.00           S  
ATOM   1213  O3  TFS    98      14.801  28.754 107.639  1.00  0.00           O  
ATOM   1214  O4  TFS    98      15.909  27.227 109.225  1.00  0.00           O  
ATOM   1215  N5  TFS    98      13.512  26.858 108.709  1.00  0.00           N  
ATOM   1216  S6  TFS    98      12.219  27.556 109.268  1.00  0.00           S  
ATOM   1217  O7  TFS    98      11.077  27.507 108.336  1.00  0.00           O  
ATOM   1218  O8  TFS    98      12.432  28.801 109.981  1.00  0.00           O  
ATOM   1219  C9  TFS    98      11.794  26.345 110.615  1.00  0.00           C  
ATOM   1220  F10 TFS    98      15.729  25.088 107.434  1.00  0.00           F  
ATOM   1221  F11 TFS    98      14.667  26.192 105.980  1.00  0.00           F  
ATOM   1222  F12 TFS    98      16.595  26.753 106.508  1.00  0.00           F  
ATOM   1223  F13 TFS    98      10.765  26.756 111.345  1.00  0.00           F  
ATOM   1224  F14 TFS    98      12.818  26.167 111.442  1.00  0.00           F  
ATOM   1225  F15 TFS    98      11.445  25.124 110.203  1.00  0.00           F  
TER    1226      TFS    98 
ATOM   1226  C1  DEM    99      -8.636 -37.984  46.556  1.00  0.00           C  
ATOM   1227  O2  DEM    99      -7.464 -37.373  46.995  1.00  0.00           O  
ATOM   1228  C3  DEM    99      -7.054 -38.068  48.168  1.00  0.00           C  
ATOM   1229  C4  DEM    99      -6.253 -37.101  48.985  1.00  0.00           C  
ATOM   1230  N5  DEM    99      -5.695 -37.601  50.232  1.00  0.00           N  
ATOM   1231  C6  DEM    99      -6.746 -38.035  51.233  1.00  0.00           C  
ATOM   1232  C7  DEM    99      -4.995 -36.390  50.776  1.00  0.00           C  
ATOM   1233  C8  DEM    99      -4.670 -38.646  49.995  1.00  0.00           C  
ATOM   1234  C9  DEM    99      -5.863 -35.214  51.197  1.00  0.00           C  
ATOM   1235  C10 DEM    99      -4.116 -39.165  51.339  1.00  0.00           C  
TER    1236      DEM    99 
ATOM   1236  C1  TFS   100      -6.709  18.085 150.232  1.00  0.00           C  
ATOM   1237  S2  TFS   100      -5.999  17.369 148.743  1.00  0.00           S  
ATOM   1238  O3  TFS   100      -6.198  18.391 147.753  1.00  0.00           O  
ATOM   1239  O4  TFS   100      -6.762  16.152 148.591  1.00  0.00           O  
ATOM   1240  N5  TFS   100      -4.515  17.132 149.226  1.00  0.00           N  
ATOM   1241  S6  TFS   100      -3.393  16.524 148.386  1.00  0.00           S  
ATOM   1242  O7  TFS   100      -3.549  16.659 146.932  1.00  0.00           O  
ATOM   1243  O8  TFS   100      -2.957  15.249 148.915  1.00  0.00           O  
ATOM   1244  C9  TFS   100      -1.963  17.649 148.704  1.00  0.00           C  
ATOM   1245  F10 TFS   100      -6.081  19.178 150.601  1.00  0.00           F  
ATOM   1246  F11 TFS   100      -7.957  18.422 149.998  1.00  0.00           F  
ATOM   1247  F12 TFS   100      -6.773  17.273 151.265  1.00  0.00           F  
ATOM   1248  F13 TFS   100      -1.656  17.694 149.976  1.00  0.00           F  
ATOM   1249  F14 TFS   100      -2.224  18.853 148.322  1.00  0.00           F  
ATOM   1250  F15 TFS   100      -0.919  17.259 148.056  1.00  0.00           F  
TER    1251      TFS   100 
ATOM   1251  C1  DEM   101     -14.921   8.937 132.934  1.00  0.00           C  
ATOM   1252  O2  DEM   101     -15.581   7.887 133.563  1.00  0.00           O  
ATOM   1253  C3  DEM   101     -14.532   7.189 134.171  1.00  0.00           C  
ATOM   1254  C4  DEM   101     -14.351   7.471 135.650  1.00  0.00           C  
ATOM   1255  N5  DEM   101     -13.685   6.411 136.447  1.00  0.00           N  
ATOM   1256  C6  DEM   101     -14.475   5.150 136.310  1.00  0.00           C  
ATOM   1257  C7  DEM   101     -13.679   6.772 137.886  1.00  0.00           C  
ATOM   1258  C8  DEM   101     -12.286   6.161 135.985  1.00  0.00           C  
ATOM   1259  C9  DEM   101     -15.032   6.842 138.662  1.00  0.00           C  
ATOM   1260  C10 DEM   101     -11.593   5.074 136.718  1.00  0.00           C  
TER    1261      DEM   101 
ATOM   1261  C1  TFS   102      25.905 -20.744  53.221  1.00  0.00           C  
ATOM   1262  S2  TFS   102      25.586 -19.670  54.705  1.00  0.00           S  
ATOM   1263  O3  TFS   102      24.164 -19.492  54.636  1.00  0.00           O  
ATOM   1264  O4  TFS   102      26.473 -18.559  54.453  1.00  0.00           O  
ATOM   1265  N5  TFS   102      26.154 -20.510  55.893  1.00  0.00           N  
ATOM   1266  S6  TFS   102      26.455 -20.102  57.409  1.00  0.00           S  
ATOM   1267  O7  TFS   102      25.253 -19.883  58.185  1.00  0.00           O  
ATOM   1268  O8  TFS   102      27.597 -19.239  57.608  1.00  0.00           O  
ATOM   1269  C9  TFS   102      27.068 -21.652  58.087  1.00  0.00           C  
ATOM   1270  F10 TFS   102      25.228 -21.863  53.334  1.00  0.00           F  
ATOM   1271  F11 TFS   102      25.648 -20.167  52.078  1.00  0.00           F  
ATOM   1272  F12 TFS   102      27.179 -21.176  53.173  1.00  0.00           F  
ATOM   1273  F13 TFS   102      28.358 -21.823  57.784  1.00  0.00           F  
ATOM   1274  F14 TFS   102      26.423 -22.677  57.531  1.00  0.00           F  
ATOM   1275  F15 TFS   102      26.928 -21.711  59.410  1.00  0.00           F  
TER    1276      TFS   102 
ATOM   1276  C1  DEM   103     -21.296   0.661  42.628  1.00  0.00           C  
ATOM   1277  O2  DEM   103     -20.897   0.660  43.990  1.00  0.00           O  
ATOM   1278  C3  DEM   103     -21.810   1.044  44.940  1.00  0.00           C  
ATOM   1279  C4  DEM   103     -21.541   2.018  46.023  1.00  0.00           C  
ATOM   1280  N5  DEM   103     -22.454   2.116  47.204  1.00  0.00           N  
ATOM   1281  C6  DEM   103     -23.808   2.413  46.657  1.00  0.00           C  
ATOM   1282  C7  DEM   103     -22.025   3.070  48.208  1.00  0.00           C  
ATOM   1283  C8  DEM   103     -22.498   0.785  47.871  1.00  0.00           C  
ATOM   1284  C9  DEM   103     -21.796   4.529  47.737  1.00  0.00           C  
ATOM   1285  C10 DEM   103     -23.534   0.591  48.986  1.00  0.00           C  
TER    1286      DEM   103 
ATOM   1286  C1  TFS   104     -13.815  19.332  53.416  1.00  0.00           C  
ATOM   1287  S2  TFS   104     -14.696  20.236  52.028  1.00  0.00           S  
ATOM   1288  O3  TFS   104     -15.779  20.883  52.739  1.00  0.00           O  
ATOM   1289  O4  TFS   104     -15.030  19.238  51.107  1.00  0.00           O  
ATOM   1290  N5  TFS   104     -13.612  21.227  51.491  1.00  0.00           N  
ATOM   1291  S6  TFS   104     -13.529  22.823  51.656  1.00  0.00           S  
ATOM   1292  O7  TFS   104     -14.237  23.315  52.793  1.00  0.00           O  
ATOM   1293  O8  TFS   104     -13.659  23.534  50.425  1.00  0.00           O  
ATOM   1294  C9  TFS   104     -11.789  23.066  52.089  1.00  0.00           C  
ATOM   1295  F10 TFS   104     -13.508  20.141  54.348  1.00  0.00           F  
ATOM   1296  F11 TFS   104     -14.557  18.355  53.946  1.00  0.00           F  
ATOM   1297  F12 TFS   104     -12.652  18.794  53.085  1.00  0.00           F  
ATOM   1298  F13 TFS   104     -10.913  22.547  51.232  1.00  0.00           F  
ATOM   1299  F14 TFS   104     -11.444  22.639  53.310  1.00  0.00           F  
ATOM   1300  F15 TFS   104     -11.565  24.384  52.042  1.00  0.00           F  
TER    1301      TFS   104 
ATOM   1301  C1  DEM   105      16.565   1.328  99.231  1.00  0.00           C  
ATOM   1302  O2  DEM   105      16.412   1.659 100.620  1.00  0.00           O  
ATOM   1303  C3  DEM   105      17.660   1.726 101.218  1.00  0.00           C  
ATOM   1304  C4  DEM   105      17.611   1.220 102.658  1.00  0.00           C  
ATOM   1305  N5  DEM   105      18.875   1.198 103.401  1.00  0.00           N  
ATOM   1306  C6  DEM   105      18.461   0.829 104.792  1.00  0.00           C  
ATOM   1307  C7  DEM   105      19.357   2.618 103.282  1.00  0.00           C  
ATOM   1308  C8  DEM   105      19.871   0.239 102.793  1.00  0.00           C  
ATOM   1309  C9  DEM   105      20.533   2.878 104.250  1.00  0.00           C  
ATOM   1310  C10 DEM   105      19.509  -1.259 102.622  1.00  0.00           C  
TER    1311      DEM   105 
ATOM   1311  C1  TFS   106       2.547 -21.883  84.670  1.00  0.00           C  
ATOM   1312  S2  TFS   106       4.057 -21.560  85.697  1.00  0.00           S  
ATOM   1313  O3  TFS   106       3.472 -21.242  86.968  1.00  0.00           O  
ATOM   1314  O4  TFS   106       4.662 -20.465  84.938  1.00  0.00           O  
ATOM   1315  N5  TFS   106       4.821 -22.899  85.570  1.00  0.00           N  
ATOM   1316  S6  TFS   106       6.066 -23.409  86.409  1.00  0.00           S  
ATOM   1317  O7  TFS   106       5.814 -24.705  86.956  1.00  0.00           O  
ATOM   1318  O8  TFS   106       6.605 -22.394  87.265  1.00  0.00           O  
ATOM   1319  C9  TFS   106       7.282 -23.672  85.121  1.00  0.00           C  
ATOM   1320  F10 TFS   106       1.638 -20.901  84.827  1.00  0.00           F  
ATOM   1321  F11 TFS   106       2.804 -21.943  83.388  1.00  0.00           F  
ATOM   1322  F12 TFS   106       1.971 -23.022  85.054  1.00  0.00           F  
ATOM   1323  F13 TFS   106       7.692 -22.546  84.552  1.00  0.00           F  
ATOM   1324  F14 TFS   106       6.895 -24.460  84.167  1.00  0.00           F  
ATOM   1325  F15 TFS   106       8.395 -24.196  85.619  1.00  0.00           F  
TER    1326      TFS   106 
ATOM   1326  C1  DEM   107     -17.927 -17.457 115.153  1.00  0.00           C  
ATOM   1327  O2  DEM   107     -17.834 -18.041 113.838  1.00  0.00           O  
ATOM   1328  C3  DEM   107     -17.412 -19.378 114.095  1.00  0.00           C  
ATOM   1329  C4  DEM   107     -15.931 -19.550 113.690  1.00  0.00           C  
ATOM   1330  N5  DEM   107     -15.023 -20.452 114.409  1.00  0.00           N  
ATOM   1331  C6  DEM   107     -15.556 -21.802 114.402  1.00  0.00           C  
ATOM   1332  C7  DEM   107     -14.812 -19.922 115.791  1.00  0.00           C  
ATOM   1333  C8  DEM   107     -13.677 -20.647 113.841  1.00  0.00           C  
ATOM   1334  C9  DEM   107     -14.092 -18.616 115.824  1.00  0.00           C  
ATOM   1335  C10 DEM   107     -13.631 -21.343 112.395  1.00  0.00           C  
TER    1336      DEM   107 
ATOM   1336  C1  TFS   108     -32.216  37.871 129.436  1.00  0.00           C  
ATOM   1337  S2  TFS   108     -31.730  37.357 127.744  1.00  0.00           S  
ATOM   1338  O3  TFS   108     -32.327  36.043 127.690  1.00  0.00           O  
ATOM   1339  O4  TFS   108     -30.330  37.493 127.765  1.00  0.00           O  
ATOM   1340  N5  TFS   108     -32.468  38.487 126.944  1.00  0.00           N  
ATOM   1341  S6  TFS   108     -31.915  39.857 126.454  1.00  0.00           S  
ATOM   1342  O7  TFS   108     -30.521  39.847 126.026  1.00  0.00           O  
ATOM   1343  O8  TFS   108     -32.282  40.946 127.269  1.00  0.00           O  
ATOM   1344  C9  TFS   108     -32.868  40.144 124.914  1.00  0.00           C  
ATOM   1345  F10 TFS   108     -31.674  37.075 130.413  1.00  0.00           F  
ATOM   1346  F11 TFS   108     -31.919  39.151 129.742  1.00  0.00           F  
ATOM   1347  F12 TFS   108     -33.557  37.785 129.544  1.00  0.00           F  
ATOM   1348  F13 TFS   108     -32.314  41.081 124.179  1.00  0.00           F  
ATOM   1349  F14 TFS   108     -34.181  40.376 125.048  1.00  0.00           F  
ATOM   1350  F15 TFS   108     -32.776  39.053 124.163  1.00  0.00           F  
TER    1351      TFS   108 
ATOM   1351  C1  DEM   109       1.561  16.209 152.674  1.00  0.00           C  
ATOM   1352  O2  DEM   109       2.621  15.311 152.660  1.00  0.00           O  
ATOM   1353  C3  DEM   109       3.281  15.146 151.378  1.00  0.00           C  
ATOM   1354  C4  DEM   109       4.312  16.278 151.148  1.00  0.00           C  
ATOM   1355  N5  DEM   109       5.169  16.089 149.853  1.00  0.00           N  
ATOM   1356  C6  DEM   109       4.322  16.437 148.664  1.00  0.00           C  
ATOM   1357  C7  DEM   109       5.790  14.711 149.789  1.00  0.00           C  
ATOM   1358  C8  DEM   109       6.179  17.193 149.910  1.00  0.00           C  
ATOM   1359  C9  DEM   109       6.524  14.291 148.417  1.00  0.00           C  
ATOM   1360  C10 DEM   109       7.189  16.982 151.075  1.00  0.00           C  
TER    1361      DEM   109 
ATOM   1361  C1  TFS   110     -25.285  16.263 116.852  1.00  0.00           C  
ATOM   1362  S2  TFS   110     -24.392  17.833 116.418  1.00  0.00           S  
ATOM   1363  O3  TFS   110     -24.911  18.746 117.435  1.00  0.00           O  
ATOM   1364  O4  TFS   110     -24.790  18.018 115.043  1.00  0.00           O  
ATOM   1365  N5  TFS   110     -22.907  17.426 116.581  1.00  0.00           N  
ATOM   1366  S6  TFS   110     -21.720  17.760 115.644  1.00  0.00           S  
ATOM   1367  O7  TFS   110     -21.941  18.861 114.712  1.00  0.00           O  
ATOM   1368  O8  TFS   110     -20.996  16.609 115.137  1.00  0.00           O  
ATOM   1369  C9  TFS   110     -20.559  18.435 116.931  1.00  0.00           C  
ATOM   1370  F10 TFS   110     -24.948  15.801 118.044  1.00  0.00           F  
ATOM   1371  F11 TFS   110     -26.616  16.389 116.821  1.00  0.00           F  
ATOM   1372  F12 TFS   110     -24.973  15.359 115.956  1.00  0.00           F  
ATOM   1373  F13 TFS   110     -21.021  19.468 117.622  1.00  0.00           F  
ATOM   1374  F14 TFS   110     -19.476  18.909 116.336  1.00  0.00           F  
ATOM   1375  F15 TFS   110     -20.149  17.510 117.835  1.00  0.00           F  
TER    1376      TFS   110 
ATOM   1376  C1  DEM   111       6.331 -19.012  18.034  1.00  0.00           C  
ATOM   1377  O2  DEM   111       7.689 -19.057  17.690  1.00  0.00           O  
ATOM   1378  C3  DEM   111       8.497 -19.616  18.658  1.00  0.00           C  
ATOM   1379  C4  DEM   111       8.860 -21.089  18.162  1.00  0.00           C  
ATOM   1380  N5  DEM   111      10.088 -21.720  18.678  1.00  0.00           N  
ATOM   1381  C6  DEM   111      11.218 -21.046  18.022  1.00  0.00           C  
ATOM   1382  C7  DEM   111      10.164 -23.136  18.069  1.00  0.00           C  
ATOM   1383  C8  DEM   111      10.111 -21.565  20.175  1.00  0.00           C  
ATOM   1384  C9  DEM   111       9.071 -24.164  18.471  1.00  0.00           C  
ATOM   1385  C10 DEM   111      11.342 -22.165  20.771  1.00  0.00           C  
TER    1386      DEM   111 
ATOM   1386  C1  TFS   112     -18.313 -31.774  62.419  1.00  0.00           C  
ATOM   1387  S2  TFS   112     -19.674 -32.930  62.006  1.00  0.00           S  
ATOM   1388  O3  TFS   112     -20.712 -32.308  62.761  1.00  0.00           O  
ATOM   1389  O4  TFS   112     -19.111 -34.207  62.394  1.00  0.00           O  
ATOM   1390  N5  TFS   112     -19.776 -32.663  60.465  1.00  0.00           N  
ATOM   1391  S6  TFS   112     -20.273 -33.697  59.401  1.00  0.00           S  
ATOM   1392  O7  TFS   112     -21.075 -34.782  59.924  1.00  0.00           O  
ATOM   1393  O8  TFS   112     -19.272 -33.882  58.392  1.00  0.00           O  
ATOM   1394  C9  TFS   112     -21.536 -32.696  58.590  1.00  0.00           C  
ATOM   1395  F10 TFS   112     -18.572 -30.508  62.246  1.00  0.00           F  
ATOM   1396  F11 TFS   112     -18.048 -31.896  63.675  1.00  0.00           F  
ATOM   1397  F12 TFS   112     -17.211 -32.005  61.730  1.00  0.00           F  
ATOM   1398  F13 TFS   112     -22.420 -32.159  59.371  1.00  0.00           F  
ATOM   1399  F14 TFS   112     -22.247 -33.423  57.738  1.00  0.00           F  
ATOM   1400  F15 TFS   112     -20.999 -31.666  57.922  1.00  0.00           F  
TER    1401      TFS   112 
ATOM   1401  C1  DEM   113      16.638   0.832  19.065  1.00  0.00           C  
ATOM   1402  O2  DEM   113      17.080  -0.009  18.037  1.00  0.00           O  
ATOM   1403  C3  DEM   113      17.768  -1.079  18.508  1.00  0.00           C  
ATOM   1404  C4  DEM   113      17.016  -2.312  17.961  1.00  0.00           C  
ATOM   1405  N5  DEM   113      17.386  -3.603  18.603  1.00  0.00           N  
ATOM   1406  C6  DEM   113      16.616  -4.695  17.979  1.00  0.00           C  
ATOM   1407  C7  DEM   113      17.162  -3.559  20.068  1.00  0.00           C  
ATOM   1408  C8  DEM   113      18.705  -4.063  18.124  1.00  0.00           C  
ATOM   1409  C9  DEM   113      17.780  -4.658  20.912  1.00  0.00           C  
ATOM   1410  C10 DEM   113      19.836  -3.245  18.721  1.00  0.00           C  
TER    1411      DEM   113 
ATOM   1411  C1  TFS   114      38.016  14.192  91.250  1.00  0.00           C  
ATOM   1412  S2  TFS   114      38.358  15.929  91.625  1.00  0.00           S  
ATOM   1413  O3  TFS   114      37.000  16.419  91.757  1.00  0.00           O  
ATOM   1414  O4  TFS   114      39.187  16.405  90.547  1.00  0.00           O  
ATOM   1415  N5  TFS   114      39.054  15.783  93.008  1.00  0.00           N  
ATOM   1416  S6  TFS   114      39.907  16.886  93.730  1.00  0.00           S  
ATOM   1417  O7  TFS   114      39.525  17.113  95.121  1.00  0.00           O  
ATOM   1418  O8  TFS   114      40.350  18.029  92.923  1.00  0.00           O  
ATOM   1419  C9  TFS   114      41.458  16.062  93.936  1.00  0.00           C  
ATOM   1420  F10 TFS   114      37.546  14.054  89.983  1.00  0.00           F  
ATOM   1421  F11 TFS   114      39.097  13.460  91.306  1.00  0.00           F  
ATOM   1422  F12 TFS   114      37.115  13.637  92.068  1.00  0.00           F  
ATOM   1423  F13 TFS   114      41.372  15.045  94.784  1.00  0.00           F  
ATOM   1424  F14 TFS   114      42.370  16.927  94.404  1.00  0.00           F  
ATOM   1425  F15 TFS   114      41.898  15.641  92.768  1.00  0.00           F  
TER    1426      TFS   114 
ATOM   1426  C1  DEM   115     -28.670   1.601  89.806  1.00  0.00           C  
ATOM   1427  O2  DEM   115     -28.157   1.138  88.603  1.00  0.00           O  
ATOM   1428  C3  DEM   115     -28.614   1.879  87.543  1.00  0.00           C  
ATOM   1429  C4  DEM   115     -27.387   2.225  86.744  1.00  0.00           C  
ATOM   1430  N5  DEM   115     -27.686   3.146  85.540  1.00  0.00           N  
ATOM   1431  C6  DEM   115     -26.525   3.307  84.636  1.00  0.00           C  
ATOM   1432  C7  DEM   115     -28.048   4.534  85.875  1.00  0.00           C  
ATOM   1433  C8  DEM   115     -28.747   2.559  84.707  1.00  0.00           C  
ATOM   1434  C9  DEM   115     -26.981   5.180  86.822  1.00  0.00           C  
ATOM   1435  C10 DEM   115     -28.414   1.010  84.256  1.00  0.00           C  
TER    1436      DEM   115 
ATOM   1436  C1  TFS   116      -4.538   8.523  66.067  1.00  0.00           C  
ATOM   1437  S2  TFS   116      -6.334   8.121  65.812  1.00  0.00           S  
ATOM   1438  O3  TFS   116      -6.195   6.990  64.919  1.00  0.00           O  
ATOM   1439  O4  TFS   116      -6.850   9.378  65.320  1.00  0.00           O  
ATOM   1440  N5  TFS   116      -6.753   7.679  67.262  1.00  0.00           N  
ATOM   1441  S6  TFS   116      -8.213   7.399  67.700  1.00  0.00           S  
ATOM   1442  O7  TFS   116      -9.163   7.361  66.624  1.00  0.00           O  
ATOM   1443  O8  TFS   116      -8.531   8.045  68.958  1.00  0.00           O  
ATOM   1444  C9  TFS   116      -8.165   5.622  68.195  1.00  0.00           C  
ATOM   1445  F10 TFS   116      -3.738   7.489  66.155  1.00  0.00           F  
ATOM   1446  F11 TFS   116      -4.094   9.380  65.153  1.00  0.00           F  
ATOM   1447  F12 TFS   116      -4.418   9.188  67.156  1.00  0.00           F  
ATOM   1448  F13 TFS   116      -9.276   5.192  68.775  1.00  0.00           F  
ATOM   1449  F14 TFS   116      -7.147   5.330  68.994  1.00  0.00           F  
ATOM   1450  F15 TFS   116      -8.037   4.806  67.165  1.00  0.00           F  
TER    1451      TFS   116 
ATOM   1451  C1  DEM   117     -11.341  20.429  23.357  1.00  0.00           C  
ATOM   1452  O2  DEM   117     -11.668  19.185  22.694  1.00  0.00           O  
ATOM   1453  C3  DEM   117     -11.850  18.154  23.667  1.00  0.00           C  
ATOM   1454  C4  DEM   117     -13.181  17.480  23.450  1.00  0.00           C  
ATOM   1455  N5  DEM   117     -13.648  16.500  24.478  1.00  0.00           N  
ATOM   1456  C6  DEM   117     -13.443  17.054  25.828  1.00  0.00           C  
ATOM   1457  C7  DEM   117     -12.907  15.298  24.381  1.00  0.00           C  
ATOM   1458  C8  DEM   117     -15.111  16.237  24.238  1.00  0.00           C  
ATOM   1459  C9  DEM   117     -13.015  14.579  23.057  1.00  0.00           C  
ATOM   1460  C10 DEM   117     -16.068  17.437  24.258  1.00  0.00           C  
TER    1461      DEM   117 
ATOM   1461  C1  TFS   118       0.917   3.786  24.217  1.00  0.00           C  
ATOM   1462  S2  TFS   118       0.082   4.937  25.356  1.00  0.00           S  
ATOM   1463  O3  TFS   118       1.141   5.863  25.705  1.00  0.00           O  
ATOM   1464  O4  TFS   118      -0.540   4.111  26.407  1.00  0.00           O  
ATOM   1465  N5  TFS   118      -0.934   5.651  24.357  1.00  0.00           N  
ATOM   1466  S6  TFS   118      -2.473   6.022  24.641  1.00  0.00           S  
ATOM   1467  O7  TFS   118      -2.740   6.933  25.742  1.00  0.00           O  
ATOM   1468  O8  TFS   118      -3.407   4.932  24.440  1.00  0.00           O  
ATOM   1469  C9  TFS   118      -2.794   7.150  23.198  1.00  0.00           C  
ATOM   1470  F10 TFS   118       1.781   3.044  24.841  1.00  0.00           F  
ATOM   1471  F11 TFS   118       0.163   2.942  23.547  1.00  0.00           F  
ATOM   1472  F12 TFS   118       1.552   4.484  23.292  1.00  0.00           F  
ATOM   1473  F13 TFS   118      -2.622   6.595  21.999  1.00  0.00           F  
ATOM   1474  F14 TFS   118      -2.045   8.259  23.318  1.00  0.00           F  
ATOM   1475  F15 TFS   118      -4.035   7.604  23.215  1.00  0.00           F  
TER    1476      TFS   118 
ATOM   1476  C1  DEM   119     -21.147 -35.567  38.517  1.00  0.00           C  
ATOM   1477  O2  DEM   119     -22.137 -36.610  38.750  1.00  0.00           O  
ATOM   1478  C3  DEM   119     -21.612 -37.828  38.281  1.00  0.00           C  
ATOM   1479  C4  DEM   119     -22.801 -38.610  37.708  1.00  0.00           C  
ATOM   1480  N5  DEM   119     -22.611 -40.063  37.521  1.00  0.00           N  
ATOM   1481  C6  DEM   119     -23.732 -40.622  36.702  1.00  0.00           C  
ATOM   1482  C7  DEM   119     -22.543 -40.836  38.794  1.00  0.00           C  
ATOM   1483  C8  DEM   119     -21.357 -40.310  36.692  1.00  0.00           C  
ATOM   1484  C9  DEM   119     -23.811 -41.013  39.631  1.00  0.00           C  
ATOM   1485  C10 DEM   119     -21.141 -39.676  35.334  1.00  0.00           C  
TER    1486      DEM   119 
ATOM   1486  C1  TFS   120      16.600   1.992 145.338  1.00  0.00           C  
ATOM   1487  S2  TFS   120      16.818   2.760 143.713  1.00  0.00           S  
ATOM   1488  O3  TFS   120      17.812   3.751 144.024  1.00  0.00           O  
ATOM   1489  O4  TFS   120      15.513   3.235 143.409  1.00  0.00           O  
ATOM   1490  N5  TFS   120      17.281   1.547 142.845  1.00  0.00           N  
ATOM   1491  S6  TFS   120      18.690   1.364 142.171  1.00  0.00           S  
ATOM   1492  O7  TFS   120      19.784   1.236 143.145  1.00  0.00           O  
ATOM   1493  O8  TFS   120      18.845   2.212 141.004  1.00  0.00           O  
ATOM   1494  C9  TFS   120      18.526  -0.347 141.485  1.00  0.00           C  
ATOM   1495  F10 TFS   120      15.752   0.968 145.247  1.00  0.00           F  
ATOM   1496  F11 TFS   120      17.751   1.546 145.882  1.00  0.00           F  
ATOM   1497  F12 TFS   120      16.100   2.861 146.171  1.00  0.00           F  
ATOM   1498  F13 TFS   120      18.465  -1.242 142.466  1.00  0.00           F  
ATOM   1499  F14 TFS   120      19.640  -0.660 140.847  1.00  0.00           F  
ATOM   1500  F15 TFS   120      17.492  -0.542 140.693  1.00  0.00           F  
TER    1501      TFS   120 
ATOM   1501  C1  DEM   121     -17.616 -12.892  61.259  1.00  0.00           C  
ATOM   1502  O2  DEM   121     -16.627 -12.003  60.876  1.00  0.00           O  
ATOM   1503  C3  DEM   121     -17.385 -10.837  60.524  1.00  0.00           C  
ATOM   1504  C4  DEM   121     -16.506  -9.650  60.055  1.00  0.00           C  
ATOM   1505  N5  DEM   121     -17.227  -8.552  59.271  1.00  0.00           N  
ATOM   1506  C6  DEM   121     -18.437  -8.053  59.997  1.00  0.00           C  
ATOM   1507  C7  DEM   121     -17.480  -8.925  57.827  1.00  0.00           C  
ATOM   1508  C8  DEM   121     -16.456  -7.304  59.331  1.00  0.00           C  
ATOM   1509  C9  DEM   121     -18.183  -7.790  56.931  1.00  0.00           C  
ATOM   1510  C10 DEM   121     -15.026  -7.305  58.624  1.00  0.00           C  
TER    1511      DEM   121 
ATOM   1511  C1  TFS   122       6.254   2.883  37.147  1.00  0.00           C  
ATOM   1512  S2  TFS   122       5.665   1.247  37.563  1.00  0.00           S  
ATOM   1513  O3  TFS   122       5.708   0.521  36.302  1.00  0.00           O  
ATOM   1514  O4  TFS   122       4.353   1.508  38.122  1.00  0.00           O  
ATOM   1515  N5  TFS   122       6.761   0.829  38.639  1.00  0.00           N  
ATOM   1516  S6  TFS   122       6.585   0.390  40.131  1.00  0.00           S  
ATOM   1517  O7  TFS   122       6.256  -0.995  40.337  1.00  0.00           O  
ATOM   1518  O8  TFS   122       5.979   1.374  40.993  1.00  0.00           O  
ATOM   1519  C9  TFS   122       8.291   0.543  40.680  1.00  0.00           C  
ATOM   1520  F10 TFS   122       6.665   3.636  38.173  1.00  0.00           F  
ATOM   1521  F11 TFS   122       7.273   2.841  36.323  1.00  0.00           F  
ATOM   1522  F12 TFS   122       5.281   3.511  36.529  1.00  0.00           F  
ATOM   1523  F13 TFS   122       8.482   0.304  41.979  1.00  0.00           F  
ATOM   1524  F14 TFS   122       8.752   1.785  40.446  1.00  0.00           F  
ATOM   1525  F15 TFS   122       9.065  -0.276  40.034  1.00  0.00           F  
TER    1526      TFS   122 
ATOM   1526  C1  DEM   123      -1.208   6.799  18.103  1.00  0.00           C  
ATOM   1527  O2  DEM   123      -0.546   8.036  18.183  1.00  0.00           O  
ATOM   1528  C3  DEM   123      -1.479   8.944  18.710  1.00  0.00           C  
ATOM   1529  C4  DEM   123      -1.617  10.312  18.060  1.00  0.00           C  
ATOM   1530  N5  DEM   123      -2.675  11.226  18.639  1.00  0.00           N  
ATOM   1531  C6  DEM   123      -2.674  11.109  20.082  1.00  0.00           C  
ATOM   1532  C7  DEM   123      -3.934  10.794  18.106  1.00  0.00           C  
ATOM   1533  C8  DEM   123      -2.425  12.567  18.085  1.00  0.00           C  
ATOM   1534  C9  DEM   123      -5.144  11.565  18.641  1.00  0.00           C  
ATOM   1535  C10 DEM   123      -1.147  13.389  18.411  1.00  0.00           C  
TER    1536      DEM   123 
ATOM   1536  C1  TFS   124      -9.197  33.630  37.228  1.00  0.00           C  
ATOM   1537  S2  TFS   124     -10.794  32.962  36.805  1.00  0.00           S  
ATOM   1538  O3  TFS   124     -11.329  32.617  38.130  1.00  0.00           O  
ATOM   1539  O4  TFS   124     -10.395  31.899  35.911  1.00  0.00           O  
ATOM   1540  N5  TFS   124     -11.488  34.178  36.087  1.00  0.00           N  
ATOM   1541  S6  TFS   124     -12.563  34.133  34.927  1.00  0.00           S  
ATOM   1542  O7  TFS   124     -13.222  32.849  34.697  1.00  0.00           O  
ATOM   1543  O8  TFS   124     -12.097  34.814  33.751  1.00  0.00           O  
ATOM   1544  C9  TFS   124     -13.839  35.283  35.576  1.00  0.00           C  
ATOM   1545  F10 TFS   124      -8.650  34.200  36.182  1.00  0.00           F  
ATOM   1546  F11 TFS   124      -9.292  34.508  38.203  1.00  0.00           F  
ATOM   1547  F12 TFS   124      -8.355  32.744  37.615  1.00  0.00           F  
ATOM   1548  F13 TFS   124     -13.356  36.492  35.789  1.00  0.00           F  
ATOM   1549  F14 TFS   124     -14.341  34.848  36.712  1.00  0.00           F  
ATOM   1550  F15 TFS   124     -14.877  35.397  34.772  1.00  0.00           F  
TER    1551      TFS   124 
ATOM   1551  C1  DEM   125      17.284 -35.918 135.842  1.00  0.00           C  
ATOM   1552  O2  DEM   125      16.851 -35.374 134.658  1.00  0.00           O  
ATOM   1553  C3  DEM   125      15.491 -35.322 134.661  1.00  0.00           C  
ATOM   1554  C4  DEM   125      14.933 -34.431 133.416  1.00  0.00           C  
ATOM   1555  N5  DEM   125      13.564 -34.844 133.065  1.00  0.00           N  
ATOM   1556  C6  DEM   125      12.642 -34.754 134.244  1.00  0.00           C  
ATOM   1557  C7  DEM   125      13.416 -36.251 132.618  1.00  0.00           C  
ATOM   1558  C8  DEM   125      13.115 -34.077 131.948  1.00  0.00           C  
ATOM   1559  C9  DEM   125      14.227 -36.628 131.357  1.00  0.00           C  
ATOM   1560  C10 DEM   125      13.039 -32.528 132.130  1.00  0.00           C  
TER    1561      DEM   125 
ATOM   1561  C1  TFS   126      14.032  -9.414  66.917  1.00  0.00           C  
ATOM   1562  S2  TFS   126      12.278  -9.659  67.036  1.00  0.00           S  
ATOM   1563  O3  TFS   126      11.880  -8.846  68.189  1.00  0.00           O  
ATOM   1564  O4  TFS   126      12.114 -11.094  67.177  1.00  0.00           O  
ATOM   1565  N5  TFS   126      11.791  -9.124  65.602  1.00  0.00           N  
ATOM   1566  S6  TFS   126      11.239  -7.697  65.217  1.00  0.00           S  
ATOM   1567  O7  TFS   126      11.575  -6.640  66.179  1.00  0.00           O  
ATOM   1568  O8  TFS   126       9.823  -7.776  64.797  1.00  0.00           O  
ATOM   1569  C9  TFS   126      12.200  -7.290  63.677  1.00  0.00           C  
ATOM   1570  F10 TFS   126      14.628 -10.014  65.898  1.00  0.00           F  
ATOM   1571  F11 TFS   126      14.449  -8.170  66.861  1.00  0.00           F  
ATOM   1572  F12 TFS   126      14.693  -9.920  67.974  1.00  0.00           F  
ATOM   1573  F13 TFS   126      11.806  -6.152  63.134  1.00  0.00           F  
ATOM   1574  F14 TFS   126      12.084  -8.227  62.720  1.00  0.00           F  
ATOM   1575  F15 TFS   126      13.465  -7.128  63.946  1.00  0.00           F  
TER    1576      TFS   126 
ATOM   1576  C1  DEM   127     -12.833  38.903  32.758  1.00  0.00           C  
ATOM   1577  O2  DEM   127     -13.891  38.863  33.690  1.00  0.00           O  
ATOM   1578  C3  DEM   127     -15.130  39.180  33.024  1.00  0.00           C  
ATOM   1579  C4  DEM   127     -15.952  37.893  32.835  1.00  0.00           C  
ATOM   1580  N5  DEM   127     -17.370  38.102  32.474  1.00  0.00           N  
ATOM   1581  C6  DEM   127     -18.053  38.977  33.471  1.00  0.00           C  
ATOM   1582  C7  DEM   127     -18.107  36.816  32.579  1.00  0.00           C  
ATOM   1583  C8  DEM   127     -17.585  38.501  31.037  1.00  0.00           C  
ATOM   1584  C9  DEM   127     -18.139  36.104  33.969  1.00  0.00           C  
ATOM   1585  C10 DEM   127     -17.162  39.847  30.587  1.00  0.00           C  
TER    1586      DEM   127 
ATOM   1586  C1  TFS   128      26.428  15.047 111.027  1.00  0.00           C  
ATOM   1587  S2  TFS   128      26.437  13.373 111.620  1.00  0.00           S  
ATOM   1588  O3  TFS   128      27.379  13.413 112.679  1.00  0.00           O  
ATOM   1589  O4  TFS   128      26.827  12.651 110.429  1.00  0.00           O  
ATOM   1590  N5  TFS   128      24.928  13.199 112.075  1.00  0.00           N  
ATOM   1591  S6  TFS   128      24.379  12.453 113.358  1.00  0.00           S  
ATOM   1592  O7  TFS   128      25.051  12.687 114.639  1.00  0.00           O  
ATOM   1593  O8  TFS   128      24.041  11.108 113.049  1.00  0.00           O  
ATOM   1594  C9  TFS   128      22.684  13.176 113.536  1.00  0.00           C  
ATOM   1595  F10 TFS   128      25.490  15.183 110.098  1.00  0.00           F  
ATOM   1596  F11 TFS   128      26.167  15.863 112.005  1.00  0.00           F  
ATOM   1597  F12 TFS   128      27.592  15.398 110.493  1.00  0.00           F  
ATOM   1598  F13 TFS   128      22.100  12.771 114.672  1.00  0.00           F  
ATOM   1599  F14 TFS   128      21.919  12.722 112.558  1.00  0.00           F  
ATOM   1600  F15 TFS   128      22.631  14.489 113.500  1.00  0.00           F  
TER    1601      TFS   128 
ATOM   1601  C1  DEM   129      27.136 -37.374 105.843  1.00  0.00           C  
ATOM   1602  O2  DEM   129      26.567 -38.672 106.080  1.00  0.00           O  
ATOM   1603  C3  DEM   129      25.212 -38.546 105.847  1.00  0.00           C  
ATOM   1604  C4  DEM   129      24.926 -39.422 104.560  1.00  0.00           C  
ATOM   1605  N5  DEM   129      23.519 -39.557 104.055  1.00  0.00           N  
ATOM   1606  C6  DEM   129      23.080 -38.191 103.700  1.00  0.00           C  
ATOM   1607  C7  DEM   129      22.705 -40.287 105.079  1.00  0.00           C  
ATOM   1608  C8  DEM   129      23.548 -40.376 102.783  1.00  0.00           C  
ATOM   1609  C9  DEM   129      21.212 -40.430 104.738  1.00  0.00           C  
ATOM   1610  C10 DEM   129      24.470 -39.820 101.751  1.00  0.00           C  
TER    1611      DEM   129 
ATOM   1611  C1  TFS   130     -31.859  30.788  83.259  1.00  0.00           C  
ATOM   1612  S2  TFS   130     -32.320  32.178  84.365  1.00  0.00           S  
ATOM   1613  O3  TFS   130     -32.312  31.562  85.656  1.00  0.00           O  
ATOM   1614  O4  TFS   130     -33.557  32.639  83.789  1.00  0.00           O  
ATOM   1615  N5  TFS   130     -31.108  33.155  84.107  1.00  0.00           N  
ATOM   1616  S6  TFS   130     -31.117  34.678  83.673  1.00  0.00           S  
ATOM   1617  O7  TFS   130     -31.783  35.581  84.562  1.00  0.00           O  
ATOM   1618  O8  TFS   130     -31.312  34.910  82.291  1.00  0.00           O  
ATOM   1619  C9  TFS   130     -29.353  35.032  83.977  1.00  0.00           C  
ATOM   1620  F10 TFS   130     -32.895  29.981  83.039  1.00  0.00           F  
ATOM   1621  F11 TFS   130     -31.487  31.206  82.077  1.00  0.00           F  
ATOM   1622  F12 TFS   130     -30.814  30.135  83.752  1.00  0.00           F  
ATOM   1623  F13 TFS   130     -28.976  34.937  85.239  1.00  0.00           F  
ATOM   1624  F14 TFS   130     -28.949  36.274  83.611  1.00  0.00           F  
ATOM   1625  F15 TFS   130     -28.559  34.151  83.305  1.00  0.00           F  
TER    1626      TFS   130 
ATOM   1626  C1  DEM   131     -39.738  -8.564  40.592  1.00  0.00           C  
ATOM   1627  O2  DEM   131     -38.683  -8.783  39.717  1.00  0.00           O  
ATOM   1628  C3  DEM   131     -39.223  -8.602  38.473  1.00  0.00           C  
ATOM   1629  C4  DEM   131     -38.057  -8.616  37.487  1.00  0.00           C  
ATOM   1630  N5  DEM   131     -38.345  -8.181  36.085  1.00  0.00           N  
ATOM   1631  C6  DEM   131     -39.428  -8.973  35.583  1.00  0.00           C  
ATOM   1632  C7  DEM   131     -37.069  -8.430  35.342  1.00  0.00           C  
ATOM   1633  C8  DEM   131     -38.682  -6.752  36.132  1.00  0.00           C  
ATOM   1634  C9  DEM   131     -36.735  -9.926  35.199  1.00  0.00           C  
ATOM   1635  C10 DEM   131     -39.149  -6.107  34.770  1.00  0.00           C  
TER    1636      DEM   131 
ATOM   1636  C1  TFS   132     -21.515  33.456  22.738  1.00  0.00           C  
ATOM   1637  S2  TFS   132     -21.101  31.680  22.441  1.00  0.00           S  
ATOM   1638  O3  TFS   132     -21.234  31.518  21.034  1.00  0.00           O  
ATOM   1639  O4  TFS   132     -22.070  31.004  23.274  1.00  0.00           O  
ATOM   1640  N5  TFS   132     -19.597  31.641  22.932  1.00  0.00           N  
ATOM   1641  S6  TFS   132     -18.897  30.442  23.689  1.00  0.00           S  
ATOM   1642  O7  TFS   132     -19.125  29.143  23.116  1.00  0.00           O  
ATOM   1643  O8  TFS   132     -18.972  30.592  25.122  1.00  0.00           O  
ATOM   1644  C9  TFS   132     -17.155  30.716  23.252  1.00  0.00           C  
ATOM   1645  F10 TFS   132     -21.443  33.771  24.030  1.00  0.00           F  
ATOM   1646  F11 TFS   132     -20.750  34.249  22.050  1.00  0.00           F  
ATOM   1647  F12 TFS   132     -22.738  33.694  22.352  1.00  0.00           F  
ATOM   1648  F13 TFS   132     -16.648  31.750  23.905  1.00  0.00           F  
ATOM   1649  F14 TFS   132     -16.996  30.959  21.957  1.00  0.00           F  
ATOM   1650  F15 TFS   132     -16.396  29.713  23.573  1.00  0.00           F  
TER    1651      TFS   132 
ATOM   1651  C1  DEM   133      35.902 -38.467  27.499  1.00  0.00           C  
ATOM   1652  O2  DEM   133      34.486 -38.483  27.783  1.00  0.00           O  
ATOM   1653  C3  DEM   133      33.871 -38.992  26.615  1.00  0.00           C  
ATOM   1654  C4  DEM   133      32.846 -38.108  25.986  1.00  0.00           C  
ATOM   1655  N5  DEM   133      32.043 -38.590  24.817  1.00  0.00           N  
ATOM   1656  C6  DEM   133      32.899 -39.187  23.764  1.00  0.00           C  
ATOM   1657  C7  DEM   133      31.144 -37.476  24.309  1.00  0.00           C  
ATOM   1658  C8  DEM   133      31.223 -39.696  25.305  1.00  0.00           C  
ATOM   1659  C9  DEM   133      31.767 -36.235  23.669  1.00  0.00           C  
ATOM   1660  C10 DEM   133      30.425 -39.556  26.563  1.00  0.00           C  
TER    1661      DEM   133 
ATOM   1661  C1  TFS   134      22.228   6.540  36.342  1.00  0.00           C  
ATOM   1662  S2  TFS   134      20.932   7.230  37.382  1.00  0.00           S  
ATOM   1663  O3  TFS   134      21.120   6.473  38.592  1.00  0.00           O  
ATOM   1664  O4  TFS   134      19.718   6.994  36.610  1.00  0.00           O  
ATOM   1665  N5  TFS   134      21.381   8.723  37.530  1.00  0.00           N  
ATOM   1666  S6  TFS   134      20.441   9.930  37.963  1.00  0.00           S  
ATOM   1667  O7  TFS   134      20.028   9.846  39.332  1.00  0.00           O  
ATOM   1668  O8  TFS   134      19.442  10.273  36.982  1.00  0.00           O  
ATOM   1669  C9  TFS   134      21.491  11.397  37.964  1.00  0.00           C  
ATOM   1670  F10 TFS   134      23.454   6.847  36.765  1.00  0.00           F  
ATOM   1671  F11 TFS   134      22.139   5.253  36.186  1.00  0.00           F  
ATOM   1672  F12 TFS   134      22.156   7.080  35.078  1.00  0.00           F  
ATOM   1673  F13 TFS   134      20.999  12.411  38.640  1.00  0.00           F  
ATOM   1674  F14 TFS   134      21.713  11.757  36.720  1.00  0.00           F  
ATOM   1675  F15 TFS   134      22.660  11.156  38.522  1.00  0.00           F  
TER    1676      TFS   134 
ATOM   1676  C1  DEM   135      -3.943  30.702  84.977  1.00  0.00           C  
ATOM   1677  O2  DEM   135      -3.359  29.689  85.771  1.00  0.00           O  
ATOM   1678  C3  DEM   135      -3.008  30.119  87.064  1.00  0.00           C  
ATOM   1679  C4  DEM   135      -4.094  29.586  88.083  1.00  0.00           C  
ATOM   1680  N5  DEM   135      -3.558  29.174  89.428  1.00  0.00           N  
ATOM   1681  C6  DEM   135      -2.940  30.255  90.229  1.00  0.00           C  
ATOM   1682  C7  DEM   135      -2.557  28.103  89.367  1.00  0.00           C  
ATOM   1683  C8  DEM   135      -4.596  28.641  90.295  1.00  0.00           C  
ATOM   1684  C9  DEM   135      -2.925  26.902  88.455  1.00  0.00           C  
ATOM   1685  C10 DEM   135      -5.820  29.449  90.554  1.00  0.00           C  
TER    1686      DEM   135 
ATOM   1686  C1  TFS   136      30.606  30.015 125.535  1.00  0.00           C  
ATOM   1687  S2  TFS   136      28.812  30.094 125.134  1.00  0.00           S  
ATOM   1688  O3  TFS   136      28.230  30.776 126.272  1.00  0.00           O  
ATOM   1689  O4  TFS   136      28.419  28.687 124.918  1.00  0.00           O  
ATOM   1690  N5  TFS   136      28.780  30.954 123.806  1.00  0.00           N  
ATOM   1691  S6  TFS   136      27.810  30.683 122.588  1.00  0.00           S  
ATOM   1692  O7  TFS   136      26.409  30.738 122.998  1.00  0.00           O  
ATOM   1693  O8  TFS   136      28.170  29.518 121.804  1.00  0.00           O  
ATOM   1694  C9  TFS   136      28.077  32.095 121.430  1.00  0.00           C  
ATOM   1695  F10 TFS   136      31.257  29.467 124.500  1.00  0.00           F  
ATOM   1696  F11 TFS   136      31.122  31.219 125.794  1.00  0.00           F  
ATOM   1697  F12 TFS   136      30.857  29.256 126.579  1.00  0.00           F  
ATOM   1698  F13 TFS   136      27.142  32.152 120.488  1.00  0.00           F  
ATOM   1699  F14 TFS   136      29.169  31.961 120.805  1.00  0.00           F  
ATOM   1700  F15 TFS   136      28.049  33.242 122.067  1.00  0.00           F  
TER    1701      TFS   136 
ATOM   1701  C1  DEM   137      -4.834  -0.734 107.581  1.00  0.00           C  
ATOM   1702  O2  DEM   137      -4.495  -0.911 108.951  1.00  0.00           O  
ATOM   1703  C3  DEM   137      -5.028  -2.101 109.509  1.00  0.00           C  
ATOM   1704  C4  DEM   137      -5.128  -2.132 111.063  1.00  0.00           C  
ATOM   1705  N5  DEM   137      -5.789  -3.371 111.663  1.00  0.00           N  
ATOM   1706  C6  DEM   137      -5.154  -4.516 111.103  1.00  0.00           C  
ATOM   1707  C7  DEM   137      -7.230  -3.364 111.278  1.00  0.00           C  
ATOM   1708  C8  DEM   137      -5.749  -3.232 113.184  1.00  0.00           C  
ATOM   1709  C9  DEM   137      -7.945  -4.648 111.699  1.00  0.00           C  
ATOM   1710  C10 DEM   137      -4.450  -3.116 113.942  1.00  0.00           C  
TER    1711      DEM   137 
ATOM   1711  C1  TFS   138     -30.728   1.631 138.683  1.00  0.00           C  
ATOM   1712  S2  TFS   138     -30.413   0.985 137.005  1.00  0.00           S  
ATOM   1713  O3  TFS   138     -31.019   1.960 136.094  1.00  0.00           O  
ATOM   1714  O4  TFS   138     -30.975  -0.360 137.031  1.00  0.00           O  
ATOM   1715  N5  TFS   138     -28.866   1.113 136.970  1.00  0.00           N  
ATOM   1716  S6  TFS   138     -27.832   0.061 136.366  1.00  0.00           S  
ATOM   1717  O7  TFS   138     -28.305  -0.581 135.159  1.00  0.00           O  
ATOM   1718  O8  TFS   138     -27.194  -0.804 137.355  1.00  0.00           O  
ATOM   1719  C9  TFS   138     -26.458   1.100 135.795  1.00  0.00           C  
ATOM   1720  F10 TFS   138     -30.264   2.851 138.852  1.00  0.00           F  
ATOM   1721  F11 TFS   138     -32.007   1.616 139.009  1.00  0.00           F  
ATOM   1722  F12 TFS   138     -30.186   0.835 139.595  1.00  0.00           F  
ATOM   1723  F13 TFS   138     -26.788   1.752 134.662  1.00  0.00           F  
ATOM   1724  F14 TFS   138     -25.432   0.336 135.491  1.00  0.00           F  
ATOM   1725  F15 TFS   138     -26.079   2.068 136.645  1.00  0.00           F  
TER    1726      TFS   138 
ATOM   1726  C1  DEM   139      20.779  18.353 106.136  1.00  0.00           C  
ATOM   1727  O2  DEM   139      21.447  19.446 105.590  1.00  0.00           O  
ATOM   1728  C3  DEM   139      22.746  19.213 105.049  1.00  0.00           C  
ATOM   1729  C4  DEM   139      23.822  20.191 105.521  1.00  0.00           C  
ATOM   1730  N5  DEM   139      25.088  19.481 105.897  1.00  0.00           N  
ATOM   1731  C6  DEM   139      25.593  18.682 104.787  1.00  0.00           C  
ATOM   1732  C7  DEM   139      24.997  18.452 106.932  1.00  0.00           C  
ATOM   1733  C8  DEM   139      26.175  20.395 106.260  1.00  0.00           C  
ATOM   1734  C9  DEM   139      24.605  18.886 108.380  1.00  0.00           C  
ATOM   1735  C10 DEM   139      26.598  21.529 105.299  1.00  0.00           C  
TER    1736      DEM   139 
ATOM   1736  C1  TFS   140       2.473  17.954  53.994  1.00  0.00           C  
ATOM   1737  S2  TFS   140       3.151  16.577  53.039  1.00  0.00           S  
ATOM   1738  O3  TFS   140       3.967  17.347  52.111  1.00  0.00           O  
ATOM   1739  O4  TFS   140       1.927  15.941  52.587  1.00  0.00           O  
ATOM   1740  N5  TFS   140       3.949  15.862  54.160  1.00  0.00           N  
ATOM   1741  S6  TFS   140       5.239  15.027  54.020  1.00  0.00           S  
ATOM   1742  O7  TFS   140       6.273  15.335  54.940  1.00  0.00           O  
ATOM   1743  O8  TFS   140       5.592  14.817  52.618  1.00  0.00           O  
ATOM   1744  C9  TFS   140       4.657  13.400  54.607  1.00  0.00           C  
ATOM   1745  F10 TFS   140       1.675  17.518  54.998  1.00  0.00           F  
ATOM   1746  F11 TFS   140       3.382  18.621  54.652  1.00  0.00           F  
ATOM   1747  F12 TFS   140       1.762  18.774  53.262  1.00  0.00           F  
ATOM   1748  F13 TFS   140       4.006  13.476  55.747  1.00  0.00           F  
ATOM   1749  F14 TFS   140       5.655  12.506  54.703  1.00  0.00           F  
ATOM   1750  F15 TFS   140       3.778  12.822  53.766  1.00  0.00           F  
TER    1751      TFS   140 
ATOM   1751  C1  DEM   141     -13.962   1.867  99.655  1.00  0.00           C  
ATOM   1752  O2  DEM   141     -13.408   0.726  99.110  1.00  0.00           O  
ATOM   1753  C3  DEM   141     -14.119   0.581  97.889  1.00  0.00           C  
ATOM   1754  C4  DEM   141     -13.964  -0.909  97.498  1.00  0.00           C  
ATOM   1755  N5  DEM   141     -14.702  -1.355  96.276  1.00  0.00           N  
ATOM   1756  C6  DEM   141     -14.254  -0.563  95.167  1.00  0.00           C  
ATOM   1757  C7  DEM   141     -16.144  -1.083  96.349  1.00  0.00           C  
ATOM   1758  C8  DEM   141     -14.367  -2.825  96.084  1.00  0.00           C  
ATOM   1759  C9  DEM   141     -16.906  -1.749  97.476  1.00  0.00           C  
ATOM   1760  C10 DEM   141     -15.165  -3.595  95.020  1.00  0.00           C  
TER    1761      DEM   141 
ATOM   1761  C1  TFS   142      11.032  21.181  55.347  1.00  0.00           C  
ATOM   1762  S2  TFS   142       9.329  21.526  54.817  1.00  0.00           S  
ATOM   1763  O3  TFS   142       8.789  22.005  56.089  1.00  0.00           O  
ATOM   1764  O4  TFS   142       8.795  20.259  54.343  1.00  0.00           O  
ATOM   1765  N5  TFS   142       9.598  22.634  53.705  1.00  0.00           N  
ATOM   1766  S6  TFS   142       8.851  24.033  53.663  1.00  0.00           S  
ATOM   1767  O7  TFS   142       9.626  25.125  54.204  1.00  0.00           O  
ATOM   1768  O8  TFS   142       7.437  23.913  54.002  1.00  0.00           O  
ATOM   1769  C9  TFS   142       8.799  24.375  51.865  1.00  0.00           C  
ATOM   1770  F10 TFS   142      11.424  22.108  56.183  1.00  0.00           F  
ATOM   1771  F11 TFS   142      11.177  19.962  55.923  1.00  0.00           F  
ATOM   1772  F12 TFS   142      11.900  21.216  54.367  1.00  0.00           F  
ATOM   1773  F13 TFS   142       8.011  23.509  51.218  1.00  0.00           F  
ATOM   1774  F14 TFS   142      10.035  24.295  51.328  1.00  0.00           F  
ATOM   1775  F15 TFS   142       8.363  25.581  51.634  1.00  0.00           F  
TER    1776      TFS   142 
ATOM   1776  C1  DEM   143     -25.232 -17.164  21.894  1.00  0.00           C  
ATOM   1777  O2  DEM   143     -24.848 -18.486  21.951  1.00  0.00           O  
ATOM   1778  C3  DEM   143     -24.261 -18.787  23.207  1.00  0.00           C  
ATOM   1779  C4  DEM   143     -25.318 -19.541  23.996  1.00  0.00           C  
ATOM   1780  N5  DEM   143     -25.021 -19.455  25.443  1.00  0.00           N  
ATOM   1781  C6  DEM   143     -23.692 -20.057  25.749  1.00  0.00           C  
ATOM   1782  C7  DEM   143     -26.034 -20.220  26.251  1.00  0.00           C  
ATOM   1783  C8  DEM   143     -24.944 -18.068  25.994  1.00  0.00           C  
ATOM   1784  C9  DEM   143     -26.109 -21.727  25.754  1.00  0.00           C  
ATOM   1785  C10 DEM   143     -26.246 -17.109  26.009  1.00  0.00           C  
TER    1786      DEM   143 
ATOM   1786  C1  TFS   144      39.823  34.801  90.843  1.00  0.00           C  
ATOM   1787  S2  TFS   144      39.849  35.425  92.571  1.00  0.00           S  
ATOM   1788  O3  TFS   144      38.584  34.974  93.158  1.00  0.00           O  
ATOM   1789  O4  TFS   144      40.102  36.830  92.373  1.00  0.00           O  
ATOM   1790  N5  TFS   144      41.097  34.676  93.164  1.00  0.00           N  
ATOM   1791  S6  TFS   144      42.230  35.321  94.109  1.00  0.00           S  
ATOM   1792  O7  TFS   144      41.692  36.071  95.244  1.00  0.00           O  
ATOM   1793  O8  TFS   144      43.373  35.818  93.410  1.00  0.00           O  
ATOM   1794  C9  TFS   144      42.863  33.825  94.966  1.00  0.00           C  
ATOM   1795  F10 TFS   144      38.648  35.089  90.243  1.00  0.00           F  
ATOM   1796  F11 TFS   144      40.825  35.202  90.029  1.00  0.00           F  
ATOM   1797  F12 TFS   144      39.896  33.478  90.861  1.00  0.00           F  
ATOM   1798  F13 TFS   144      43.820  34.218  95.816  1.00  0.00           F  
ATOM   1799  F14 TFS   144      43.354  32.918  94.113  1.00  0.00           F  
ATOM   1800  F15 TFS   144      41.873  33.220  95.718  1.00  0.00           F  
TER    1801      TFS   144 
ATOM   1801  C1  DEM   145     -18.108  39.371 102.975  1.00  0.00           C  
ATOM   1802  O2  DEM   145     -17.109  39.896 102.079  1.00  0.00           O  
ATOM   1803  C3  DEM   145     -17.683  40.854 101.198  1.00  0.00           C  
ATOM   1804  C4  DEM   145     -17.864  40.405  99.769  1.00  0.00           C  
ATOM   1805  N5  DEM   145     -18.091  41.391  98.680  1.00  0.00           N  
ATOM   1806  C6  DEM   145     -16.858  42.205  98.523  1.00  0.00           C  
ATOM   1807  C7  DEM   145     -19.155  42.376  99.080  1.00  0.00           C  
ATOM   1808  C8  DEM   145     -18.208  40.683  97.356  1.00  0.00           C  
ATOM   1809  C9  DEM   145     -19.297  43.554  98.055  1.00  0.00           C  
ATOM   1810  C10 DEM   145     -19.210  39.528  97.408  1.00  0.00           C  
TER    1811      DEM   145 
ATOM   1811  C1  TFS   146      18.077 -15.514  20.004  1.00  0.00           C  
ATOM   1812  S2  TFS   146      18.977 -15.951  18.510  1.00  0.00           S  
ATOM   1813  O3  TFS   146      18.791 -14.858  17.623  1.00  0.00           O  
ATOM   1814  O4  TFS   146      18.375 -17.197  18.133  1.00  0.00           O  
ATOM   1815  N5  TFS   146      20.464 -16.116  19.113  1.00  0.00           N  
ATOM   1816  S6  TFS   146      21.766 -16.738  18.436  1.00  0.00           S  
ATOM   1817  O7  TFS   146      22.615 -15.792  17.763  1.00  0.00           O  
ATOM   1818  O8  TFS   146      21.519 -17.993  17.782  1.00  0.00           O  
ATOM   1819  C9  TFS   146      22.712 -17.273  19.946  1.00  0.00           C  
ATOM   1820  F10 TFS   146      18.428 -14.336  20.511  1.00  0.00           F  
ATOM   1821  F11 TFS   146      16.745 -15.473  19.819  1.00  0.00           F  
ATOM   1822  F12 TFS   146      18.306 -16.374  20.971  1.00  0.00           F  
ATOM   1823  F13 TFS   146      22.082 -18.175  20.666  1.00  0.00           F  
ATOM   1824  F14 TFS   146      22.912 -16.236  20.784  1.00  0.00           F  
ATOM   1825  F15 TFS   146      23.909 -17.760  19.600  1.00  0.00           F  
TER    1826      TFS   146 
ATOM   1826  C1  DEM   147      31.482  38.659  99.121  1.00  0.00           C  
ATOM   1827  O2  DEM   147      31.512  39.932  99.758  1.00  0.00           O  
ATOM   1828  C3  DEM   147      30.635  40.807  99.100  1.00  0.00           C  
ATOM   1829  C4  DEM   147      31.264  42.195  98.855  1.00  0.00           C  
ATOM   1830  N5  DEM   147      30.411  43.144  98.107  1.00  0.00           N  
ATOM   1831  C6  DEM   147      30.099  42.654  96.733  1.00  0.00           C  
ATOM   1832  C7  DEM   147      31.227  44.418  98.011  1.00  0.00           C  
ATOM   1833  C8  DEM   147      29.080  43.536  98.740  1.00  0.00           C  
ATOM   1834  C9  DEM   147      32.638  44.214  97.371  1.00  0.00           C  
ATOM   1835  C10 DEM   147      29.241  44.050 100.189  1.00  0.00           C  
TER    1836      DEM   147 
ATOM   1836  C1  TFS   148     -35.258 -28.542  39.307  1.00  0.00           C  
ATOM   1837  S2  TFS   148     -35.089 -28.742  41.097  1.00  0.00           S  
ATOM   1838  O3  TFS   148     -36.470 -29.003  41.489  1.00  0.00           O  
ATOM   1839  O4  TFS   148     -34.475 -27.501  41.468  1.00  0.00           O  
ATOM   1840  N5  TFS   148     -34.161 -29.966  41.238  1.00  0.00           N  
ATOM   1841  S6  TFS   148     -34.034 -30.893  42.431  1.00  0.00           S  
ATOM   1842  O7  TFS   148     -35.279 -31.502  42.822  1.00  0.00           O  
ATOM   1843  O8  TFS   148     -33.168 -30.409  43.469  1.00  0.00           O  
ATOM   1844  C9  TFS   148     -33.123 -32.324  41.746  1.00  0.00           C  
ATOM   1845  F10 TFS   148     -36.337 -27.922  38.893  1.00  0.00           F  
ATOM   1846  F11 TFS   148     -34.256 -27.861  38.805  1.00  0.00           F  
ATOM   1847  F12 TFS   148     -35.308 -29.716  38.631  1.00  0.00           F  
ATOM   1848  F13 TFS   148     -33.934 -32.951  40.863  1.00  0.00           F  
ATOM   1849  F14 TFS   148     -32.881 -33.282  42.644  1.00  0.00           F  
ATOM   1850  F15 TFS   148     -31.976 -31.992  41.181  1.00  0.00           F  
TER    1851      TFS   148 
ATOM   1851  C1  DEM   149       6.015 -36.478 101.066  1.00  0.00           C  
ATOM   1852  O2  DEM   149       4.871 -37.303 101.242  1.00  0.00           O  
ATOM   1853  C3  DEM   149       4.642 -37.238 102.571  1.00  0.00           C  
ATOM   1854  C4  DEM   149       4.902 -38.680 103.194  1.00  0.00           C  
ATOM   1855  N5  DEM   149       4.707 -38.703 104.706  1.00  0.00           N  
ATOM   1856  C6  DEM   149       5.021 -40.094 104.998  1.00  0.00           C  
ATOM   1857  C7  DEM   149       3.310 -38.500 105.139  1.00  0.00           C  
ATOM   1858  C8  DEM   149       5.526 -37.686 105.384  1.00  0.00           C  
ATOM   1859  C9  DEM   149       2.146 -39.351 104.499  1.00  0.00           C  
ATOM   1860  C10 DEM   149       5.285 -37.582 106.890  1.00  0.00           C  
TER    1861      DEM   149 
ATOM   1861  C1  TFS   150      31.308  -1.868  95.981  1.00  0.00           C  
ATOM   1862  S2  TFS   150      32.840  -0.898  96.153  1.00  0.00           S  
ATOM   1863  O3  TFS   150      32.549   0.454  95.735  1.00  0.00           O  
ATOM   1864  O4  TFS   150      33.798  -1.671  95.360  1.00  0.00           O  
ATOM   1865  N5  TFS   150      33.078  -0.937  97.728  1.00  0.00           N  
ATOM   1866  S6  TFS   150      34.395  -1.375  98.485  1.00  0.00           S  
ATOM   1867  O7  TFS   150      35.497  -0.495  98.279  1.00  0.00           O  
ATOM   1868  O8  TFS   150      34.692  -2.784  98.293  1.00  0.00           O  
ATOM   1869  C9  TFS   150      33.954  -1.179 100.273  1.00  0.00           C  
ATOM   1870  F10 TFS   150      30.913  -1.878  94.721  1.00  0.00           F  
ATOM   1871  F11 TFS   150      31.488  -3.122  96.376  1.00  0.00           F  
ATOM   1872  F12 TFS   150      30.298  -1.380  96.678  1.00  0.00           F  
ATOM   1873  F13 TFS   150      34.944  -1.582 101.072  1.00  0.00           F  
ATOM   1874  F14 TFS   150      32.845  -1.852 100.642  1.00  0.00           F  
ATOM   1875  F15 TFS   150      33.753   0.098 100.579  1.00  0.00           F  
TER    1876      TFS   150 
ATOM   1876  C1  DEM   151     -36.108  15.436 140.448  1.00  0.00           C  
ATOM   1877  O2  DEM   151     -37.148  15.028 139.578  1.00  0.00           O  
ATOM   1878  C3  DEM   151     -36.788  15.047 138.232  1.00  0.00           C  
ATOM   1879  C4  DEM   151     -37.264  13.690 137.594  1.00  0.00           C  
ATOM   1880  N5  DEM   151     -37.259  13.542 136.095  1.00  0.00           N  
ATOM   1881  C6  DEM   151     -38.237  14.437 135.475  1.00  0.00           C  
ATOM   1882  C7  DEM   151     -37.668  12.109 135.848  1.00  0.00           C  
ATOM   1883  C8  DEM   151     -35.882  13.709 135.516  1.00  0.00           C  
ATOM   1884  C9  DEM   151     -39.061  11.679 136.353  1.00  0.00           C  
ATOM   1885  C10 DEM   151     -35.627  13.356 134.013  1.00  0.00           C  
TER    1886      DEM   151 
ATOM   1886  C1  TFS   152       8.343  29.019 148.502  1.00  0.00           C  
ATOM   1887  S2  TFS   152       8.166  28.036 150.051  1.00  0.00           S  
ATOM   1888  O3  TFS   152       9.419  27.309 150.154  1.00  0.00           O  
ATOM   1889  O4  TFS   152       6.984  27.255 149.744  1.00  0.00           O  
ATOM   1890  N5  TFS   152       7.961  29.162 151.167  1.00  0.00           N  
ATOM   1891  S6  TFS   152       8.834  29.480 152.445  1.00  0.00           S  
ATOM   1892  O7  TFS   152       9.513  30.749 152.335  1.00  0.00           O  
ATOM   1893  O8  TFS   152       9.449  28.334 153.072  1.00  0.00           O  
ATOM   1894  C9  TFS   152       7.537  29.834 153.658  1.00  0.00           C  
ATOM   1895  F10 TFS   152       8.275  28.182 147.452  1.00  0.00           F  
ATOM   1896  F11 TFS   152       7.313  29.856 148.370  1.00  0.00           F  
ATOM   1897  F12 TFS   152       9.415  29.816 148.405  1.00  0.00           F  
ATOM   1898  F13 TFS   152       6.817  30.850 153.379  1.00  0.00           F  
ATOM   1899  F14 TFS   152       8.008  30.013 154.869  1.00  0.00           F  
ATOM   1900  F15 TFS   152       6.686  28.823 153.774  1.00  0.00           F  
TER    1901      TFS   152 
ATOM   1901  C1  DEM   153       1.393 -10.363  34.813  1.00  0.00           C  
ATOM   1902  O2  DEM   153       1.632  -9.546  35.937  1.00  0.00           O  
ATOM   1903  C3  DEM   153       2.867  -9.920  36.506  1.00  0.00           C  
ATOM   1904  C4  DEM   153       2.768 -10.499  37.967  1.00  0.00           C  
ATOM   1905  N5  DEM   153       4.057 -10.817  38.594  1.00  0.00           N  
ATOM   1906  C6  DEM   153       3.736 -11.282  39.935  1.00  0.00           C  
ATOM   1907  C7  DEM   153       4.778  -9.533  38.667  1.00  0.00           C  
ATOM   1908  C8  DEM   153       4.889 -11.752  37.820  1.00  0.00           C  
ATOM   1909  C9  DEM   153       6.145  -9.445  39.336  1.00  0.00           C  
ATOM   1910  C10 DEM   153       4.218 -13.179  37.678  1.00  0.00           C  
TER    1911      DEM   153 
ATOM   1911  C1  TFS   154     -41.306  -6.399  75.708  1.00  0.00           C  
ATOM   1912  S2  TFS   154     -41.551  -8.158  75.379  1.00  0.00           S  
ATOM   1913  O3  TFS   154     -42.841  -8.477  75.900  1.00  0.00           O  
ATOM   1914  O4  TFS   154     -40.496  -8.686  76.235  1.00  0.00           O  
ATOM   1915  N5  TFS   154     -41.345  -8.283  73.809  1.00  0.00           N  
ATOM   1916  S6  TFS   154     -40.392  -9.266  73.004  1.00  0.00           S  
ATOM   1917  O7  TFS   154     -40.348 -10.638  73.429  1.00  0.00           O  
ATOM   1918  O8  TFS   154     -39.149  -8.660  72.641  1.00  0.00           O  
ATOM   1919  C9  TFS   154     -41.187  -9.409  71.357  1.00  0.00           C  
ATOM   1920  F10 TFS   154     -40.121  -6.021  75.288  1.00  0.00           F  
ATOM   1921  F11 TFS   154     -42.174  -5.641  75.055  1.00  0.00           F  
ATOM   1922  F12 TFS   154     -41.377  -6.058  76.997  1.00  0.00           F  
ATOM   1923  F13 TFS   154     -40.462 -10.182  70.614  1.00  0.00           F  
ATOM   1924  F14 TFS   154     -41.298  -8.266  70.680  1.00  0.00           F  
ATOM   1925  F15 TFS   154     -42.444  -9.900  71.475  1.00  0.00           F  
TER    1926      TFS   154 
ATOM   1926  C1  DEM   155       2.662  -0.309  66.418  1.00  0.00           C  
ATOM   1927  O2  DEM   155       2.898  -1.346  65.486  1.00  0.00           O  
ATOM   1928  C3  DEM   155       3.811  -0.916  64.497  1.00  0.00           C  
ATOM   1929  C4  DEM   155       2.971  -0.408  63.338  1.00  0.00           C  
ATOM   1930  N5  DEM   155       3.625   0.123  62.047  1.00  0.00           N  
ATOM   1931  C6  DEM   155       2.524   0.525  61.093  1.00  0.00           C  
ATOM   1932  C7  DEM   155       4.330  -1.086  61.542  1.00  0.00           C  
ATOM   1933  C8  DEM   155       4.534   1.309  62.258  1.00  0.00           C  
ATOM   1934  C9  DEM   155       4.805  -0.910  60.054  1.00  0.00           C  
ATOM   1935  C10 DEM   155       3.962   2.470  63.091  1.00  0.00           C  
TER    1936      DEM   155 
ATOM   1936  C1  TFS   156      31.285  18.985 145.934  1.00  0.00           C  
ATOM   1937  S2  TFS   156      31.111  20.043 147.380  1.00  0.00           S  
ATOM   1938  O3  TFS   156      30.384  19.207 148.325  1.00  0.00           O  
ATOM   1939  O4  TFS   156      30.443  21.234 146.864  1.00  0.00           O  
ATOM   1940  N5  TFS   156      32.599  20.316 147.789  1.00  0.00           N  
ATOM   1941  S6  TFS   156      33.043  21.179 149.050  1.00  0.00           S  
ATOM   1942  O7  TFS   156      33.498  20.431 150.161  1.00  0.00           O  
ATOM   1943  O8  TFS   156      32.218  22.303 149.323  1.00  0.00           O  
ATOM   1944  C9  TFS   156      34.563  21.933 148.352  1.00  0.00           C  
ATOM   1945  F10 TFS   156      31.734  19.595 144.875  1.00  0.00           F  
ATOM   1946  F11 TFS   156      32.114  17.948 146.120  1.00  0.00           F  
ATOM   1947  F12 TFS   156      30.138  18.440 145.561  1.00  0.00           F  
ATOM   1948  F13 TFS   156      35.199  22.706 149.189  1.00  0.00           F  
ATOM   1949  F14 TFS   156      34.323  22.656 147.277  1.00  0.00           F  
ATOM   1950  F15 TFS   156      35.429  20.955 148.048  1.00  0.00           F  
TER    1951      TFS   156 
ATOM   1951  C1  DEM   157      -2.957  35.323 141.051  1.00  0.00           C  
ATOM   1952  O2  DEM   157      -4.164  34.686 140.775  1.00  0.00           O  
ATOM   1953  C3  DEM   157      -4.566  34.021 141.986  1.00  0.00           C  
ATOM   1954  C4  DEM   157      -6.014  34.369 142.261  1.00  0.00           C  
ATOM   1955  N5  DEM   157      -6.481  34.252 143.679  1.00  0.00           N  
ATOM   1956  C6  DEM   157      -5.755  35.229 144.454  1.00  0.00           C  
ATOM   1957  C7  DEM   157      -6.096  32.891 144.196  1.00  0.00           C  
ATOM   1958  C8  DEM   157      -7.935  34.503 143.646  1.00  0.00           C  
ATOM   1959  C9  DEM   157      -6.696  32.480 145.511  1.00  0.00           C  
ATOM   1960  C10 DEM   157      -8.369  35.872 143.146  1.00  0.00           C  
TER    1961      DEM   157 
ATOM   1961  C1  TFS   158     -26.545  -2.126  89.579  1.00  0.00           C  
ATOM   1962  S2  TFS   158     -24.879  -1.456  89.143  1.00  0.00           S  
ATOM   1963  O3  TFS   158     -24.105  -1.769  90.327  1.00  0.00           O  
ATOM   1964  O4  TFS   158     -25.108  -0.089  88.751  1.00  0.00           O  
ATOM   1965  N5  TFS   158     -24.529  -2.445  87.925  1.00  0.00           N  
ATOM   1966  S6  TFS   158     -23.298  -3.393  87.816  1.00  0.00           S  
ATOM   1967  O7  TFS   158     -23.318  -4.481  88.796  1.00  0.00           O  
ATOM   1968  O8  TFS   158     -22.048  -2.723  87.530  1.00  0.00           O  
ATOM   1969  C9  TFS   158     -23.734  -4.300  86.360  1.00  0.00           C  
ATOM   1970  F10 TFS   158     -27.089  -1.569  90.674  1.00  0.00           F  
ATOM   1971  F11 TFS   158     -27.403  -1.996  88.586  1.00  0.00           F  
ATOM   1972  F12 TFS   158     -26.513  -3.417  89.852  1.00  0.00           F  
ATOM   1973  F13 TFS   158     -23.580  -3.587  85.266  1.00  0.00           F  
ATOM   1974  F14 TFS   158     -24.984  -4.739  86.469  1.00  0.00           F  
ATOM   1975  F15 TFS   158     -22.962  -5.341  86.224  1.00  0.00           F  
TER    1976      TFS   158 
ATOM   1976  C1  DEM   159     -33.819  27.150 128.877  1.00  0.00           C  
ATOM   1977  O2  DEM   159     -33.699  28.196 129.763  1.00  0.00           O  
ATOM   1978  C3  DEM   159     -33.834  29.303 128.940  1.00  0.00           C  
ATOM   1979  C4  DEM   159     -33.786  30.701 129.608  1.00  0.00           C  
ATOM   1980  N5  DEM   159     -33.474  31.873 128.701  1.00  0.00           N  
ATOM   1981  C6  DEM   159     -34.363  31.802 127.518  1.00  0.00           C  
ATOM   1982  C7  DEM   159     -32.038  31.853 128.277  1.00  0.00           C  
ATOM   1983  C8  DEM   159     -33.776  33.161 129.351  1.00  0.00           C  
ATOM   1984  C9  DEM   159     -31.672  32.957 127.306  1.00  0.00           C  
ATOM   1985  C10 DEM   159     -32.867  33.531 130.616  1.00  0.00           C  
TER    1986      DEM   159 
ATOM   1986  C1  TFS   160      38.202  21.335  36.307  1.00  0.00           C  
ATOM   1987  S2  TFS   160      36.776  21.154  37.394  1.00  0.00           S  
ATOM   1988  O3  TFS   160      37.244  20.156  38.340  1.00  0.00           O  
ATOM   1989  O4  TFS   160      35.734  20.745  36.501  1.00  0.00           O  
ATOM   1990  N5  TFS   160      36.693  22.616  37.996  1.00  0.00           N  
ATOM   1991  S6  TFS   160      36.107  22.926  39.412  1.00  0.00           S  
ATOM   1992  O7  TFS   160      37.149  23.031  40.429  1.00  0.00           O  
ATOM   1993  O8  TFS   160      34.853  22.243  39.727  1.00  0.00           O  
ATOM   1994  C9  TFS   160      35.559  24.674  39.140  1.00  0.00           C  
ATOM   1995  F10 TFS   160      39.275  21.750  37.040  1.00  0.00           F  
ATOM   1996  F11 TFS   160      38.514  20.176  35.744  1.00  0.00           F  
ATOM   1997  F12 TFS   160      38.096  22.175  35.271  1.00  0.00           F  
ATOM   1998  F13 TFS   160      34.690  24.745  38.165  1.00  0.00           F  
ATOM   1999  F14 TFS   160      36.588  25.543  38.867  1.00  0.00           F  
ATOM   2000  F15 TFS   160      34.998  25.111  40.252  1.00  0.00           F  
TER    2001      TFS   160 
ATOM   2001  C1  DEM   161      14.353 -40.533  30.396  1.00  0.00           C  
ATOM   2002  O2  DEM   161      14.301 -39.148  30.417  1.00  0.00           O  
ATOM   2003  C3  DEM   161      14.570 -38.660  31.742  1.00  0.00           C  
ATOM   2004  C4  DEM   161      15.326 -37.353  31.698  1.00  0.00           C  
ATOM   2005  N5  DEM   161      15.480 -36.595  32.944  1.00  0.00           N  
ATOM   2006  C6  DEM   161      16.213 -35.415  32.589  1.00  0.00           C  
ATOM   2007  C7  DEM   161      16.166 -37.385  34.008  1.00  0.00           C  
ATOM   2008  C8  DEM   161      14.105 -36.181  33.380  1.00  0.00           C  
ATOM   2009  C9  DEM   161      17.636 -37.783  33.769  1.00  0.00           C  
ATOM   2010  C10 DEM   161      14.068 -35.356  34.694  1.00  0.00           C  
TER    2011      DEM   161 
ATOM   2011  C1  TFS   162      32.942  29.468  72.388  1.00  0.00           C  
ATOM   2012  S2  TFS   162      33.636  29.067  70.789  1.00  0.00           S  
ATOM   2013  O3  TFS   162      35.048  28.896  71.011  1.00  0.00           O  
ATOM   2014  O4  TFS   162      33.141  30.157  69.998  1.00  0.00           O  
ATOM   2015  N5  TFS   162      32.881  27.694  70.520  1.00  0.00           N  
ATOM   2016  S6  TFS   162      33.427  26.362  69.866  1.00  0.00           S  
ATOM   2017  O7  TFS   162      33.448  25.221  70.782  1.00  0.00           O  
ATOM   2018  O8  TFS   162      34.463  26.574  68.911  1.00  0.00           O  
ATOM   2019  C9  TFS   162      32.038  26.065  68.809  1.00  0.00           C  
ATOM   2020  F10 TFS   162      33.250  28.575  73.354  1.00  0.00           F  
ATOM   2021  F11 TFS   162      33.433  30.601  72.859  1.00  0.00           F  
ATOM   2022  F12 TFS   162      31.623  29.510  72.366  1.00  0.00           F  
ATOM   2023  F13 TFS   162      31.662  27.178  68.148  1.00  0.00           F  
ATOM   2024  F14 TFS   162      30.937  25.660  69.479  1.00  0.00           F  
ATOM   2025  F15 TFS   162      32.303  25.097  67.932  1.00  0.00           F  
TER    2026      TFS   162 
ATOM   2026  C1  DEM   163     -27.803 -32.938  43.625  1.00  0.00           C  
ATOM   2027  O2  DEM   163     -29.116 -32.530  43.875  1.00  0.00           O  
ATOM   2028  C3  DEM   163     -29.270 -31.364  43.113  1.00  0.00           C  
ATOM   2029  C4  DEM   163     -29.697 -30.328  44.158  1.00  0.00           C  
ATOM   2030  N5  DEM   163     -29.653 -28.891  43.795  1.00  0.00           N  
ATOM   2031  C6  DEM   163     -30.419 -28.647  42.564  1.00  0.00           C  
ATOM   2032  C7  DEM   163     -28.203 -28.600  43.580  1.00  0.00           C  
ATOM   2033  C8  DEM   163     -30.270 -28.014  44.834  1.00  0.00           C  
ATOM   2034  C9  DEM   163     -27.910 -27.078  43.366  1.00  0.00           C  
ATOM   2035  C10 DEM   163     -31.750 -28.181  45.040  1.00  0.00           C  
TER    2036      DEM   163 
ATOM   2036  C1  TFS   164     -21.827 -14.240  85.931  1.00  0.00           C  
ATOM   2037  S2  TFS   164     -23.325 -15.155  86.277  1.00  0.00           S  
ATOM   2038  O3  TFS   164     -24.041 -14.977  85.038  1.00  0.00           O  
ATOM   2039  O4  TFS   164     -23.791 -14.534  87.493  1.00  0.00           O  
ATOM   2040  N5  TFS   164     -22.671 -16.575  86.451  1.00  0.00           N  
ATOM   2041  S6  TFS   164     -23.369 -17.998  86.485  1.00  0.00           S  
ATOM   2042  O7  TFS   164     -22.840 -18.940  85.545  1.00  0.00           O  
ATOM   2043  O8  TFS   164     -24.801 -17.894  86.712  1.00  0.00           O  
ATOM   2044  C9  TFS   164     -22.789 -18.756  88.035  1.00  0.00           C  
ATOM   2045  F10 TFS   164     -20.929 -14.446  86.868  1.00  0.00           F  
ATOM   2046  F11 TFS   164     -21.263 -14.617  84.778  1.00  0.00           F  
ATOM   2047  F12 TFS   164     -22.078 -12.962  85.870  1.00  0.00           F  
ATOM   2048  F13 TFS   164     -23.093 -20.031  88.025  1.00  0.00           F  
ATOM   2049  F14 TFS   164     -23.293 -18.144  89.076  1.00  0.00           F  
ATOM   2050  F15 TFS   164     -21.431 -18.667  88.154  1.00  0.00           F  
TER    2051      TFS   164 
ATOM   2051  C1  DEM   165      -1.624  26.899  18.382  1.00  0.00           C  
ATOM   2052  O2  DEM   165      -2.456  26.008  17.672  1.00  0.00           O  
ATOM   2053  C3  DEM   165      -2.581  24.875  18.423  1.00  0.00           C  
ATOM   2054  C4  DEM   165      -1.808  23.614  17.943  1.00  0.00           C  
ATOM   2055  N5  DEM   165      -2.118  22.347  18.596  1.00  0.00           N  
ATOM   2056  C6  DEM   165      -1.763  22.479  20.026  1.00  0.00           C  
ATOM   2057  C7  DEM   165      -1.289  21.338  17.913  1.00  0.00           C  
ATOM   2058  C8  DEM   165      -3.545  22.024  18.442  1.00  0.00           C  
ATOM   2059  C9  DEM   165       0.225  21.458  18.072  1.00  0.00           C  
ATOM   2060  C10 DEM   165      -4.011  20.736  19.155  1.00  0.00           C  
TER    2061      DEM   165 
ATOM   2061  C1  TFS   166     -41.020  27.317 119.893  1.00  0.00           C  
ATOM   2062  S2  TFS   166     -40.709  26.257 121.298  1.00  0.00           S  
ATOM   2063  O3  TFS   166     -41.914  25.489 121.405  1.00  0.00           O  
ATOM   2064  O4  TFS   166     -40.432  27.253 122.324  1.00  0.00           O  
ATOM   2065  N5  TFS   166     -39.417  25.451 120.837  1.00  0.00           N  
ATOM   2066  S6  TFS   166     -37.932  25.736 121.134  1.00  0.00           S  
ATOM   2067  O7  TFS   166     -37.611  25.716 122.533  1.00  0.00           O  
ATOM   2068  O8  TFS   166     -37.409  26.767 120.278  1.00  0.00           O  
ATOM   2069  C9  TFS   166     -37.172  24.187 120.435  1.00  0.00           C  
ATOM   2070  F10 TFS   166     -40.056  28.229 119.708  1.00  0.00           F  
ATOM   2071  F11 TFS   166     -41.085  26.622 118.776  1.00  0.00           F  
ATOM   2072  F12 TFS   166     -42.124  28.046 119.974  1.00  0.00           F  
ATOM   2073  F13 TFS   166     -37.575  23.057 121.018  1.00  0.00           F  
ATOM   2074  F14 TFS   166     -35.867  24.186 120.506  1.00  0.00           F  
ATOM   2075  F15 TFS   166     -37.442  24.072 119.126  1.00  0.00           F  
TER    2076      TFS   166 
ATOM   2076  C1  DEM   167       5.653  32.380 123.311  1.00  0.00           C  
ATOM   2077  O2  DEM   167       5.034  31.215 122.778  1.00  0.00           O  
ATOM   2078  C3  DEM   167       5.284  31.134 121.391  1.00  0.00           C  
ATOM   2079  C4  DEM   167       3.865  31.181 120.756  1.00  0.00           C  
ATOM   2080  N5  DEM   167       3.833  30.684 119.368  1.00  0.00           N  
ATOM   2081  C6  DEM   167       4.640  31.566 118.485  1.00  0.00           C  
ATOM   2082  C7  DEM   167       2.420  30.895 118.866  1.00  0.00           C  
ATOM   2083  C8  DEM   167       4.406  29.343 119.227  1.00  0.00           C  
ATOM   2084  C9  DEM   167       1.319  30.138 119.634  1.00  0.00           C  
ATOM   2085  C10 DEM   167       3.619  28.136 119.879  1.00  0.00           C  
TER    2086      DEM   167 
ATOM   2086  C1  TFS   168     -12.384 -13.118  32.612  1.00  0.00           C  
ATOM   2087  S2  TFS   168     -11.959 -14.930  32.530  1.00  0.00           S  
ATOM   2088  O3  TFS   168     -13.241 -15.593  32.724  1.00  0.00           O  
ATOM   2089  O4  TFS   168     -10.953 -14.952  33.564  1.00  0.00           O  
ATOM   2090  N5  TFS   168     -11.480 -14.958  31.026  1.00  0.00           N  
ATOM   2091  S6  TFS   168     -10.114 -15.297  30.389  1.00  0.00           S  
ATOM   2092  O7  TFS   168      -9.893 -16.687  30.097  1.00  0.00           O  
ATOM   2093  O8  TFS   168      -9.022 -14.569  30.947  1.00  0.00           O  
ATOM   2094  C9  TFS   168     -10.269 -14.480  28.751  1.00  0.00           C  
ATOM   2095  F10 TFS   168     -11.394 -12.340  32.131  1.00  0.00           F  
ATOM   2096  F11 TFS   168     -13.449 -12.857  31.899  1.00  0.00           F  
ATOM   2097  F12 TFS   168     -12.653 -12.746  33.868  1.00  0.00           F  
ATOM   2098  F13 TFS   168     -11.242 -14.995  28.068  1.00  0.00           F  
ATOM   2099  F14 TFS   168      -9.221 -14.601  28.020  1.00  0.00           F  
ATOM   2100  F15 TFS   168     -10.470 -13.145  28.891  1.00  0.00           F  
TER    2101      TFS   168 
ATOM   2101  C1  DEM   169      -9.303  14.431  22.931  1.00  0.00           C  
ATOM   2102  O2  DEM   169      -9.608  15.616  22.258  1.00  0.00           O  
ATOM   2103  C3  DEM   169      -9.196  15.743  20.892  1.00  0.00           C  
ATOM   2104  C4  DEM   169     -10.397  15.440  19.941  1.00  0.00           C  
ATOM   2105  N5  DEM   169     -10.240  15.355  18.443  1.00  0.00           N  
ATOM   2106  C6  DEM   169     -11.631  15.313  18.001  1.00  0.00           C  
ATOM   2107  C7  DEM   169      -9.481  14.178  17.914  1.00  0.00           C  
ATOM   2108  C8  DEM   169      -9.646  16.594  17.937  1.00  0.00           C  
ATOM   2109  C9  DEM   169     -10.161  12.882  18.211  1.00  0.00           C  
ATOM   2110  C10 DEM   169     -10.435  17.943  18.213  1.00  0.00           C  
TER    2111      DEM   169 
ATOM   2111  C1  TFS   170     -27.816   3.892  49.052  1.00  0.00           C  
ATOM   2112  S2  TFS   170     -26.599   2.694  49.666  1.00  0.00           S  
ATOM   2113  O3  TFS   170     -27.018   2.556  51.045  1.00  0.00           O  
ATOM   2114  O4  TFS   170     -25.311   3.303  49.416  1.00  0.00           O  
ATOM   2115  N5  TFS   170     -26.961   1.460  48.766  1.00  0.00           N  
ATOM   2116  S6  TFS   170     -27.581   0.118  49.271  1.00  0.00           S  
ATOM   2117  O7  TFS   170     -28.943   0.246  49.720  1.00  0.00           O  
ATOM   2118  O8  TFS   170     -26.666  -0.642  50.079  1.00  0.00           O  
ATOM   2119  C9  TFS   170     -27.742  -0.868  47.788  1.00  0.00           C  
ATOM   2120  F10 TFS   170     -27.637   5.064  49.675  1.00  0.00           F  
ATOM   2121  F11 TFS   170     -27.834   4.056  47.752  1.00  0.00           F  
ATOM   2122  F12 TFS   170     -29.019   3.535  49.383  1.00  0.00           F  
ATOM   2123  F13 TFS   170     -28.702  -0.414  46.976  1.00  0.00           F  
ATOM   2124  F14 TFS   170     -27.946  -2.111  48.022  1.00  0.00           F  
ATOM   2125  F15 TFS   170     -26.626  -0.858  47.095  1.00  0.00           F  
TER    2126      TFS   170 
ATOM   2126  C1  DEM   171     -39.415  26.066 153.520  1.00  0.00           C  
ATOM   2127  O2  DEM   171     -39.779  25.056 152.483  1.00  0.00           O  
ATOM   2128  C3  DEM   171     -41.147  24.696 152.578  1.00  0.00           C  
ATOM   2129  C4  DEM   171     -41.760  25.138 151.207  1.00  0.00           C  
ATOM   2130  N5  DEM   171     -43.120  24.836 150.809  1.00  0.00           N  
ATOM   2131  C6  DEM   171     -43.082  25.624 149.568  1.00  0.00           C  
ATOM   2132  C7  DEM   171     -44.102  25.438 151.762  1.00  0.00           C  
ATOM   2133  C8  DEM   171     -43.202  23.338 150.587  1.00  0.00           C  
ATOM   2134  C9  DEM   171     -43.782  26.874 152.210  1.00  0.00           C  
ATOM   2135  C10 DEM   171     -44.560  22.817 150.089  1.00  0.00           C  
TER    2136      DEM   171 
ATOM   2136  C1  TFS   172     -36.270 -15.862  23.185  1.00  0.00           C  
ATOM   2137  S2  TFS   172     -37.874 -16.641  23.604  1.00  0.00           S  
ATOM   2138  O3  TFS   172     -38.580 -16.551  22.357  1.00  0.00           O  
ATOM   2139  O4  TFS   172     -38.427 -15.894  24.701  1.00  0.00           O  
ATOM   2140  N5  TFS   172     -37.339 -18.118  23.923  1.00  0.00           N  
ATOM   2141  S6  TFS   172     -38.200 -19.302  24.463  1.00  0.00           S  
ATOM   2142  O7  TFS   172     -39.142 -19.861  23.489  1.00  0.00           O  
ATOM   2143  O8  TFS   172     -38.722 -19.053  25.772  1.00  0.00           O  
ATOM   2144  C9  TFS   172     -36.973 -20.563  24.738  1.00  0.00           C  
ATOM   2145  F10 TFS   172     -35.453 -15.799  24.197  1.00  0.00           F  
ATOM   2146  F11 TFS   172     -35.612 -16.440  22.196  1.00  0.00           F  
ATOM   2147  F12 TFS   172     -36.444 -14.661  22.781  1.00  0.00           F  
ATOM   2148  F13 TFS   172     -36.290 -20.843  23.680  1.00  0.00           F  
ATOM   2149  F14 TFS   172     -37.479 -21.678  25.221  1.00  0.00           F  
ATOM   2150  F15 TFS   172     -36.117 -20.221  25.661  1.00  0.00           F  
TER    2151      TFS   172 
ATOM   2151  C1  DEM   173     -20.065 -22.505  39.127  1.00  0.00           C  
ATOM   2152  O2  DEM   173     -19.515 -23.300  40.086  1.00  0.00           O  
ATOM   2153  C3  DEM   173     -18.914 -24.358  39.341  1.00  0.00           C  
ATOM   2154  C4  DEM   173     -19.673 -25.689  39.612  1.00  0.00           C  
ATOM   2155  N5  DEM   173     -19.385 -26.839  38.709  1.00  0.00           N  
ATOM   2156  C6  DEM   173     -20.302 -27.915  39.073  1.00  0.00           C  
ATOM   2157  C7  DEM   173     -17.968 -27.344  38.730  1.00  0.00           C  
ATOM   2158  C8  DEM   173     -19.616 -26.413  37.271  1.00  0.00           C  
ATOM   2159  C9  DEM   173     -17.483 -27.849  40.126  1.00  0.00           C  
ATOM   2160  C10 DEM   173     -19.116 -27.414  36.223  1.00  0.00           C  
TER    2161      DEM   173 
ATOM   2161  C1  TFS   174      23.540  -2.174 121.861  1.00  0.00           C  
ATOM   2162  S2  TFS   174      25.248  -2.669 122.294  1.00  0.00           S  
ATOM   2163  O3  TFS   174      25.093  -3.241 123.619  1.00  0.00           O  
ATOM   2164  O4  TFS   174      26.005  -1.466 122.213  1.00  0.00           O  
ATOM   2165  N5  TFS   174      25.552  -3.673 121.147  1.00  0.00           N  
ATOM   2166  S6  TFS   174      25.893  -5.211 121.200  1.00  0.00           S  
ATOM   2167  O7  TFS   174      25.053  -5.936 122.160  1.00  0.00           O  
ATOM   2168  O8  TFS   174      27.270  -5.525 121.092  1.00  0.00           O  
ATOM   2169  C9  TFS   174      25.215  -5.827 119.629  1.00  0.00           C  
ATOM   2170  F10 TFS   174      23.102  -1.183 122.604  1.00  0.00           F  
ATOM   2171  F11 TFS   174      23.412  -1.680 120.644  1.00  0.00           F  
ATOM   2172  F12 TFS   174      22.670  -3.180 121.960  1.00  0.00           F  
ATOM   2173  F13 TFS   174      23.978  -5.395 119.431  1.00  0.00           F  
ATOM   2174  F14 TFS   174      25.107  -7.146 119.505  1.00  0.00           F  
ATOM   2175  F15 TFS   174      25.896  -5.389 118.571  1.00  0.00           F  
TER    2176      TFS   174 
ATOM   2176  C1  DEM   175     -10.025  23.232  65.268  1.00  0.00           C  
ATOM   2177  O2  DEM   175      -9.570  23.093  66.574  1.00  0.00           O  
ATOM   2178  C3  DEM   175      -9.682  21.685  66.902  1.00  0.00           C  
ATOM   2179  C4  DEM   175      -8.222  21.036  66.859  1.00  0.00           C  
ATOM   2180  N5  DEM   175      -8.105  19.636  66.587  1.00  0.00           N  
ATOM   2181  C6  DEM   175      -6.647  19.495  66.608  1.00  0.00           C  
ATOM   2182  C7  DEM   175      -8.530  19.408  65.154  1.00  0.00           C  
ATOM   2183  C8  DEM   175      -8.890  18.762  67.496  1.00  0.00           C  
ATOM   2184  C9  DEM   175      -8.277  17.934  64.678  1.00  0.00           C  
ATOM   2185  C10 DEM   175      -8.329  18.734  68.981  1.00  0.00           C  
TER    2186      DEM   175 
ATOM   2186  C1  TFS   176      36.547 -30.194  22.578  1.00  0.00           C  
ATOM   2187  S2  TFS   176      36.062 -30.913  20.971  1.00  0.00           S  
ATOM   2188  O3  TFS   176      34.688 -31.346  21.232  1.00  0.00           O  
ATOM   2189  O4  TFS   176      37.090 -31.907  20.850  1.00  0.00           O  
ATOM   2190  N5  TFS   176      36.322 -29.708  19.955  1.00  0.00           N  
ATOM   2191  S6  TFS   176      35.914 -29.522  18.425  1.00  0.00           S  
ATOM   2192  O7  TFS   176      35.292 -30.682  17.828  1.00  0.00           O  
ATOM   2193  O8  TFS   176      36.761 -28.614  17.704  1.00  0.00           O  
ATOM   2194  C9  TFS   176      34.475 -28.444  18.703  1.00  0.00           C  
ATOM   2195  F10 TFS   176      37.839 -30.001  22.650  1.00  0.00           F  
ATOM   2196  F11 TFS   176      35.999 -29.018  22.776  1.00  0.00           F  
ATOM   2197  F12 TFS   176      36.177 -30.957  23.605  1.00  0.00           F  
ATOM   2198  F13 TFS   176      34.735 -27.298  19.257  1.00  0.00           F  
ATOM   2199  F14 TFS   176      33.504 -29.039  19.382  1.00  0.00           F  
ATOM   2200  F15 TFS   176      33.903 -28.142  17.525  1.00  0.00           F  
TER    2201      TFS   176 
ATOM   2201  C1  DEM   177      36.103 -24.826 118.528  1.00  0.00           C  
ATOM   2202  O2  DEM   177      37.483 -24.362 118.750  1.00  0.00           O  
ATOM   2203  C3  DEM   177      37.721 -24.308 120.112  1.00  0.00           C  
ATOM   2204  C4  DEM   177      38.956 -25.211 120.403  1.00  0.00           C  
ATOM   2205  N5  DEM   177      39.220 -25.326 121.936  1.00  0.00           N  
ATOM   2206  C6  DEM   177      38.018 -25.744 122.760  1.00  0.00           C  
ATOM   2207  C7  DEM   177      39.594 -23.972 122.394  1.00  0.00           C  
ATOM   2208  C8  DEM   177      40.318 -26.333 122.051  1.00  0.00           C  
ATOM   2209  C9  DEM   177      39.884 -23.915 123.863  1.00  0.00           C  
ATOM   2210  C10 DEM   177      39.963 -27.688 121.526  1.00  0.00           C  
TER    2211      DEM   177 
ATOM   2211  C1  TFS   178     -40.456 -12.677 120.889  1.00  0.00           C  
ATOM   2212  S2  TFS   178     -40.093 -13.116 119.108  1.00  0.00           S  
ATOM   2213  O3  TFS   178     -40.900 -12.117 118.461  1.00  0.00           O  
ATOM   2214  O4  TFS   178     -40.396 -14.502 118.965  1.00  0.00           O  
ATOM   2215  N5  TFS   178     -38.573 -12.826 119.090  1.00  0.00           N  
ATOM   2216  S6  TFS   178     -37.513 -12.927 117.904  1.00  0.00           S  
ATOM   2217  O7  TFS   178     -36.941 -11.664 117.536  1.00  0.00           O  
ATOM   2218  O8  TFS   178     -37.847 -13.818 116.810  1.00  0.00           O  
ATOM   2219  C9  TFS   178     -36.079 -13.816 118.712  1.00  0.00           C  
ATOM   2220  F10 TFS   178     -41.713 -12.850 121.226  1.00  0.00           F  
ATOM   2221  F11 TFS   178     -39.724 -13.407 121.741  1.00  0.00           F  
ATOM   2222  F12 TFS   178     -40.161 -11.429 121.222  1.00  0.00           F  
ATOM   2223  F13 TFS   178     -35.086 -13.909 117.866  1.00  0.00           F  
ATOM   2224  F14 TFS   178     -36.380 -15.040 119.069  1.00  0.00           F  
ATOM   2225  F15 TFS   178     -35.659 -13.202 119.777  1.00  0.00           F  
TER    2226      TFS   178 
ATOM   2226  C1  DEM   179      -3.620  19.245  48.554  1.00  0.00           C  
ATOM   2227  O2  DEM   179      -3.922  19.309  49.856  1.00  0.00           O  
ATOM   2228  C3  DEM   179      -3.451  18.161  50.492  1.00  0.00           C  
ATOM   2229  C4  DEM   179      -2.802  18.623  51.792  1.00  0.00           C  
ATOM   2230  N5  DEM   179      -2.451  17.541  52.692  1.00  0.00           N  
ATOM   2231  C6  DEM   179      -1.710  18.177  53.809  1.00  0.00           C  
ATOM   2232  C7  DEM   179      -1.389  16.716  52.027  1.00  0.00           C  
ATOM   2233  C8  DEM   179      -3.636  16.699  53.136  1.00  0.00           C  
ATOM   2234  C9  DEM   179      -1.044  15.393  52.726  1.00  0.00           C  
ATOM   2235  C10 DEM   179      -4.817  17.437  53.798  1.00  0.00           C  
TER    2236      DEM   179 
ATOM   2236  C1  TFS   180     -16.500  30.688  59.756  1.00  0.00           C  
ATOM   2237  S2  TFS   180     -16.558  28.847  59.679  1.00  0.00           S  
ATOM   2238  O3  TFS   180     -17.942  28.550  59.958  1.00  0.00           O  
ATOM   2239  O4  TFS   180     -15.588  28.409  60.659  1.00  0.00           O  
ATOM   2240  N5  TFS   180     -16.164  28.536  58.188  1.00  0.00           N  
ATOM   2241  S6  TFS   180     -16.094  27.096  57.514  1.00  0.00           S  
ATOM   2242  O7  TFS   180     -17.387  26.638  57.063  1.00  0.00           O  
ATOM   2243  O8  TFS   180     -15.194  26.147  58.133  1.00  0.00           O  
ATOM   2244  C9  TFS   180     -15.308  27.512  55.902  1.00  0.00           C  
ATOM   2245  F10 TFS   180     -17.434  31.200  58.937  1.00  0.00           F  
ATOM   2246  F11 TFS   180     -16.772  31.082  60.977  1.00  0.00           F  
ATOM   2247  F12 TFS   180     -15.297  31.172  59.479  1.00  0.00           F  
ATOM   2248  F13 TFS   180     -14.061  27.923  55.944  1.00  0.00           F  
ATOM   2249  F14 TFS   180     -15.978  28.417  55.233  1.00  0.00           F  
ATOM   2250  F15 TFS   180     -15.322  26.413  55.120  1.00  0.00           F  
TER    2251      TFS   180 
ATOM   2251  C1  DEM   181      17.545  20.768  88.847  1.00  0.00           C  
ATOM   2252  O2  DEM   181      17.580  21.503  90.073  1.00  0.00           O  
ATOM   2253  C3  DEM   181      17.452  20.556  91.170  1.00  0.00           C  
ATOM   2254  C4  DEM   181      16.091  20.684  91.852  1.00  0.00           C  
ATOM   2255  N5  DEM   181      15.887  19.664  92.962  1.00  0.00           N  
ATOM   2256  C6  DEM   181      14.448  19.665  93.415  1.00  0.00           C  
ATOM   2257  C7  DEM   181      16.778  19.971  94.130  1.00  0.00           C  
ATOM   2258  C8  DEM   181      16.210  18.236  92.742  1.00  0.00           C  
ATOM   2259  C9  DEM   181      16.700  21.419  94.575  1.00  0.00           C  
ATOM   2260  C10 DEM   181      15.415  17.678  91.531  1.00  0.00           C  
TER    2261      DEM   181 
ATOM   2261  C1  TFS   182      -6.603  20.497  52.122  1.00  0.00           C  
ATOM   2262  S2  TFS   182      -7.296  20.695  53.795  1.00  0.00           S  
ATOM   2263  O3  TFS   182      -8.224  19.622  53.887  1.00  0.00           O  
ATOM   2264  O4  TFS   182      -7.756  22.075  53.792  1.00  0.00           O  
ATOM   2265  N5  TFS   182      -5.963  20.570  54.663  1.00  0.00           N  
ATOM   2266  S6  TFS   182      -5.694  21.261  56.048  1.00  0.00           S  
ATOM   2267  O7  TFS   182      -6.685  20.907  57.034  1.00  0.00           O  
ATOM   2268  O8  TFS   182      -5.240  22.593  55.951  1.00  0.00           O  
ATOM   2269  C9  TFS   182      -4.211  20.360  56.684  1.00  0.00           C  
ATOM   2270  F10 TFS   182      -7.420  20.839  51.148  1.00  0.00           F  
ATOM   2271  F11 TFS   182      -5.602  21.290  51.960  1.00  0.00           F  
ATOM   2272  F12 TFS   182      -6.188  19.252  51.904  1.00  0.00           F  
ATOM   2273  F13 TFS   182      -4.535  19.176  57.184  1.00  0.00           F  
ATOM   2274  F14 TFS   182      -3.527  20.992  57.613  1.00  0.00           F  
ATOM   2275  F15 TFS   182      -3.423  20.112  55.654  1.00  0.00           F  
TER    2276      TFS   182 
ATOM   2276  C1  DEM   183      -9.411 -12.106  37.564  1.00  0.00           C  
ATOM   2277  O2  DEM   183     -10.079 -12.180  36.257  1.00  0.00           O  
ATOM   2278  C3  DEM   183      -9.230 -11.685  35.262  1.00  0.00           C  
ATOM   2279  C4  DEM   183      -8.336 -12.806  34.692  1.00  0.00           C  
ATOM   2280  N5  DEM   183      -7.240 -12.341  33.863  1.00  0.00           N  
ATOM   2281  C6  DEM   183      -7.846 -11.895  32.615  1.00  0.00           C  
ATOM   2282  C7  DEM   183      -6.488 -13.588  33.453  1.00  0.00           C  
ATOM   2283  C8  DEM   183      -6.395 -11.296  34.433  1.00  0.00           C  
ATOM   2284  C9  DEM   183      -5.310 -13.383  32.456  1.00  0.00           C  
ATOM   2285  C10 DEM   183      -5.604 -11.760  35.662  1.00  0.00           C  
TER    2286      DEM   183 
ATOM   2286  C1  TFS   184       7.138  14.137  19.553  1.00  0.00           C  
ATOM   2287  S2  TFS   184       5.919  13.855  18.233  1.00  0.00           S  
ATOM   2288  O3  TFS   184       6.447  12.632  17.621  1.00  0.00           O  
ATOM   2289  O4  TFS   184       5.968  15.032  17.459  1.00  0.00           O  
ATOM   2290  N5  TFS   184       4.619  13.647  19.023  1.00  0.00           N  
ATOM   2291  S6  TFS   184       3.308  12.821  18.631  1.00  0.00           S  
ATOM   2292  O7  TFS   184       3.550  11.684  17.813  1.00  0.00           O  
ATOM   2293  O8  TFS   184       2.126  13.594  18.380  1.00  0.00           O  
ATOM   2294  C9  TFS   184       2.934  12.030  20.213  1.00  0.00           C  
ATOM   2295  F10 TFS   184       8.272  14.658  19.091  1.00  0.00           F  
ATOM   2296  F11 TFS   184       6.724  14.952  20.470  1.00  0.00           F  
ATOM   2297  F12 TFS   184       7.465  13.025  20.157  1.00  0.00           F  
ATOM   2298  F13 TFS   184       3.897  11.196  20.621  1.00  0.00           F  
ATOM   2299  F14 TFS   184       1.829  11.325  20.099  1.00  0.00           F  
ATOM   2300  F15 TFS   184       2.670  12.947  21.131  1.00  0.00           F  
TER    2301      TFS   184 
ATOM   2301  C1  DEM   185     -21.489  20.654  18.119  1.00  0.00           C  
ATOM   2302  O2  DEM   185     -22.862  20.244  18.083  1.00  0.00           O  
ATOM   2303  C3  DEM   185     -23.770  21.140  18.524  1.00  0.00           C  
ATOM   2304  C4  DEM   185     -25.179  20.936  17.900  1.00  0.00           C  
ATOM   2305  N5  DEM   185     -26.296  21.776  18.441  1.00  0.00           N  
ATOM   2306  C6  DEM   185     -26.279  21.767  19.912  1.00  0.00           C  
ATOM   2307  C7  DEM   185     -27.610  21.390  17.984  1.00  0.00           C  
ATOM   2308  C8  DEM   185     -25.985  23.210  17.974  1.00  0.00           C  
ATOM   2309  C9  DEM   185     -27.965  19.909  18.007  1.00  0.00           C  
ATOM   2310  C10 DEM   185     -27.117  24.252  18.268  1.00  0.00           C  
TER    2311      DEM   185 
ATOM   2311  C1  TFS   186      -1.059 -28.715 117.026  1.00  0.00           C  
ATOM   2312  S2  TFS   186      -0.453 -30.430 116.925  1.00  0.00           S  
ATOM   2313  O3  TFS   186       0.938 -30.204 117.066  1.00  0.00           O  
ATOM   2314  O4  TFS   186      -0.968 -30.873 115.647  1.00  0.00           O  
ATOM   2315  N5  TFS   186      -1.173 -31.133 118.118  1.00  0.00           N  
ATOM   2316  S6  TFS   186      -0.756 -32.422 118.873  1.00  0.00           S  
ATOM   2317  O7  TFS   186       0.408 -32.265 119.663  1.00  0.00           O  
ATOM   2318  O8  TFS   186      -0.868 -33.638 118.104  1.00  0.00           O  
ATOM   2319  C9  TFS   186      -2.125 -32.540 120.086  1.00  0.00           C  
ATOM   2320  F10 TFS   186      -0.870 -28.104 118.216  1.00  0.00           F  
ATOM   2321  F11 TFS   186      -0.420 -27.986 116.141  1.00  0.00           F  
ATOM   2322  F12 TFS   186      -2.332 -28.657 116.738  1.00  0.00           F  
ATOM   2323  F13 TFS   186      -2.004 -31.637 121.007  1.00  0.00           F  
ATOM   2324  F14 TFS   186      -2.214 -33.718 120.735  1.00  0.00           F  
ATOM   2325  F15 TFS   186      -3.303 -32.311 119.571  1.00  0.00           F  
TER    2326      TFS   186 
ATOM   2326  C1  DEM   187     -38.151  15.602 143.378  1.00  0.00           C  
ATOM   2327  O2  DEM   187     -37.357  16.161 144.329  1.00  0.00           O  
ATOM   2328  C3  DEM   187     -38.055  16.280 145.513  1.00  0.00           C  
ATOM   2329  C4  DEM   187     -37.914  14.939 146.302  1.00  0.00           C  
ATOM   2330  N5  DEM   187     -38.492  15.022 147.669  1.00  0.00           N  
ATOM   2331  C6  DEM   187     -39.981  15.110 147.543  1.00  0.00           C  
ATOM   2332  C7  DEM   187     -37.998  16.155 148.479  1.00  0.00           C  
ATOM   2333  C8  DEM   187     -38.144  13.683 148.242  1.00  0.00           C  
ATOM   2334  C9  DEM   187     -36.511  16.301 148.844  1.00  0.00           C  
ATOM   2335  C10 DEM   187     -38.500  13.480 149.695  1.00  0.00           C  
TER    2336      DEM   187 
ATOM   2336  C1  TFS   188     -25.615  27.712  20.182  1.00  0.00           C  
ATOM   2337  S2  TFS   188     -25.978  28.219  18.442  1.00  0.00           S  
ATOM   2338  O3  TFS   188     -27.162  27.488  18.089  1.00  0.00           O  
ATOM   2339  O4  TFS   188     -24.740  27.951  17.770  1.00  0.00           O  
ATOM   2340  N5  TFS   188     -26.253  29.742  18.626  1.00  0.00           N  
ATOM   2341  S6  TFS   188     -25.310  31.000  18.343  1.00  0.00           S  
ATOM   2342  O7  TFS   188     -25.980  32.025  17.638  1.00  0.00           O  
ATOM   2343  O8  TFS   188     -23.913  30.750  18.072  1.00  0.00           O  
ATOM   2344  C9  TFS   188     -25.156  31.702  20.046  1.00  0.00           C  
ATOM   2345  F10 TFS   188     -26.505  28.072  21.101  1.00  0.00           F  
ATOM   2346  F11 TFS   188     -25.508  26.405  20.294  1.00  0.00           F  
ATOM   2347  F12 TFS   188     -24.490  28.155  20.621  1.00  0.00           F  
ATOM   2348  F13 TFS   188     -26.290  32.054  20.571  1.00  0.00           F  
ATOM   2349  F14 TFS   188     -24.410  32.783  20.038  1.00  0.00           F  
ATOM   2350  F15 TFS   188     -24.586  30.907  20.895  1.00  0.00           F  
TER    2351      TFS   188 
ATOM   2351  C1  DEM   189       1.975 -33.940 100.920  1.00  0.00           C  
ATOM   2352  O2  DEM   189       0.761 -33.211 101.063  1.00  0.00           O  
ATOM   2353  C3  DEM   189       1.089 -32.056 101.869  1.00  0.00           C  
ATOM   2354  C4  DEM   189       0.929 -30.855 100.970  1.00  0.00           C  
ATOM   2355  N5  DEM   189      -0.209 -29.942 101.194  1.00  0.00           N  
ATOM   2356  C6  DEM   189      -0.002 -28.738 100.360  1.00  0.00           C  
ATOM   2357  C7  DEM   189      -0.183 -29.475 102.569  1.00  0.00           C  
ATOM   2358  C8  DEM   189      -1.503 -30.589 100.918  1.00  0.00           C  
ATOM   2359  C9  DEM   189      -1.295 -28.467 102.950  1.00  0.00           C  
ATOM   2360  C10 DEM   189      -1.837 -30.924  99.382  1.00  0.00           C  
TER    2361      DEM   189 
ATOM   2361  C1  TFS   190      29.438  23.052  20.075  1.00  0.00           C  
ATOM   2362  S2  TFS   190      29.920  23.497  18.336  1.00  0.00           S  
ATOM   2363  O3  TFS   190      28.736  23.290  17.604  1.00  0.00           O  
ATOM   2364  O4  TFS   190      31.067  22.637  18.051  1.00  0.00           O  
ATOM   2365  N5  TFS   190      30.211  25.047  18.560  1.00  0.00           N  
ATOM   2366  S6  TFS   190      31.467  25.941  18.191  1.00  0.00           S  
ATOM   2367  O7  TFS   190      31.161  27.258  17.692  1.00  0.00           O  
ATOM   2368  O8  TFS   190      32.595  25.205  17.650  1.00  0.00           O  
ATOM   2369  C9  TFS   190      32.044  26.274  19.886  1.00  0.00           C  
ATOM   2370  F10 TFS   190      28.532  23.841  20.536  1.00  0.00           F  
ATOM   2371  F11 TFS   190      28.853  21.901  20.113  1.00  0.00           F  
ATOM   2372  F12 TFS   190      30.466  23.040  20.863  1.00  0.00           F  
ATOM   2373  F13 TFS   190      33.311  26.625  19.869  1.00  0.00           F  
ATOM   2374  F14 TFS   190      31.967  25.188  20.625  1.00  0.00           F  
ATOM   2375  F15 TFS   190      31.318  27.199  20.475  1.00  0.00           F  
TER    2376      TFS   190 
ATOM   2376  C1  DEM   191     -27.936 -24.262  23.501  1.00  0.00           C  
ATOM   2377  O2  DEM   191     -28.468 -23.062  23.992  1.00  0.00           O  
ATOM   2378  C3  DEM   191     -29.183 -23.344  25.170  1.00  0.00           C  
ATOM   2379  C4  DEM   191     -30.416 -22.430  25.203  1.00  0.00           C  
ATOM   2380  N5  DEM   191     -31.544 -22.587  26.214  1.00  0.00           N  
ATOM   2381  C6  DEM   191     -32.145 -23.953  26.190  1.00  0.00           C  
ATOM   2382  C7  DEM   191     -32.697 -21.580  26.028  1.00  0.00           C  
ATOM   2383  C8  DEM   191     -30.939 -22.417  27.562  1.00  0.00           C  
ATOM   2384  C9  DEM   191     -33.243 -21.703  24.637  1.00  0.00           C  
ATOM   2385  C10 DEM   191     -32.043 -22.346  28.657  1.00  0.00           C  
TER    2386      DEM   191 
ATOM   2386  C1  TFS   192     -13.550  31.502  19.972  1.00  0.00           C  
ATOM   2387  S2  TFS   192     -12.923  30.970  18.343  1.00  0.00           S  
ATOM   2388  O3  TFS   192     -12.745  32.221  17.694  1.00  0.00           O  
ATOM   2389  O4  TFS   192     -13.980  30.142  17.873  1.00  0.00           O  
ATOM   2390  N5  TFS   192     -11.610  30.245  18.855  1.00  0.00           N  
ATOM   2391  S6  TFS   192     -10.876  28.934  18.282  1.00  0.00           S  
ATOM   2392  O7  TFS   192      -9.479  29.050  17.865  1.00  0.00           O  
ATOM   2393  O8  TFS   192     -11.682  28.055  17.487  1.00  0.00           O  
ATOM   2394  C9  TFS   192     -10.852  27.885  19.815  1.00  0.00           C  
ATOM   2395  F10 TFS   192     -12.702  32.297  20.625  1.00  0.00           F  
ATOM   2396  F11 TFS   192     -14.706  32.141  19.882  1.00  0.00           F  
ATOM   2397  F12 TFS   192     -13.762  30.466  20.816  1.00  0.00           F  
ATOM   2398  F13 TFS   192     -12.106  27.724  20.287  1.00  0.00           F  
ATOM   2399  F14 TFS   192     -10.209  28.475  20.763  1.00  0.00           F  
ATOM   2400  F15 TFS   192     -10.332  26.714  19.594  1.00  0.00           F  
TER    2401      TFS   192 
ATOM   2401  C1  DEM   193      15.170 -12.297 121.791  1.00  0.00           C  
ATOM   2402  O2  DEM   193      15.573 -13.202 120.805  1.00  0.00           O  
ATOM   2403  C3  DEM   193      16.304 -14.148 121.494  1.00  0.00           C  
ATOM   2404  C4  DEM   193      17.811 -13.632 121.715  1.00  0.00           C  
ATOM   2405  N5  DEM   193      18.568 -14.281 122.794  1.00  0.00           N  
ATOM   2406  C6  DEM   193      19.908 -13.706 122.798  1.00  0.00           C  
ATOM   2407  C7  DEM   193      18.718 -15.687 122.392  1.00  0.00           C  
ATOM   2408  C8  DEM   193      17.976 -14.178 124.134  1.00  0.00           C  
ATOM   2409  C9  DEM   193      19.554 -16.599 123.329  1.00  0.00           C  
ATOM   2410  C10 DEM   193      17.813 -12.723 124.590  1.00  0.00           C  
TER    2411      DEM   193 
ATOM   2411  C1  TFS   194       8.905  34.303  42.580  1.00  0.00           C  
ATOM   2412  S2  TFS   194       8.279  32.577  42.782  1.00  0.00           S  
ATOM   2413  O3  TFS   194       8.502  32.410  44.205  1.00  0.00           O  
ATOM   2414  O4  TFS   194       9.029  31.793  41.837  1.00  0.00           O  
ATOM   2415  N5  TFS   194       6.792  32.726  42.347  1.00  0.00           N  
ATOM   2416  S6  TFS   194       5.480  32.069  42.875  1.00  0.00           S  
ATOM   2417  O7  TFS   194       5.554  31.415  44.148  1.00  0.00           O  
ATOM   2418  O8  TFS   194       4.704  31.363  41.879  1.00  0.00           O  
ATOM   2419  C9  TFS   194       4.503  33.567  43.139  1.00  0.00           C  
ATOM   2420  F10 TFS   194       8.492  34.817  41.458  1.00  0.00           F  
ATOM   2421  F11 TFS   194       8.407  35.140  43.489  1.00  0.00           F  
ATOM   2422  F12 TFS   194      10.205  34.354  42.653  1.00  0.00           F  
ATOM   2423  F13 TFS   194       5.062  34.372  44.053  1.00  0.00           F  
ATOM   2424  F14 TFS   194       3.288  33.242  43.601  1.00  0.00           F  
ATOM   2425  F15 TFS   194       4.280  34.221  42.037  1.00  0.00           F  
TER    2426      TFS   194 
ATOM   2426  C1  DEM   195      34.207  30.654  80.991  1.00  0.00           C  
ATOM   2427  O2  DEM   195      34.553  30.027  82.132  1.00  0.00           O  
ATOM   2428  C3  DEM   195      34.767  28.670  81.838  1.00  0.00           C  
ATOM   2429  C4  DEM   195      33.618  27.994  82.660  1.00  0.00           C  
ATOM   2430  N5  DEM   195      33.670  26.557  82.929  1.00  0.00           N  
ATOM   2431  C6  DEM   195      34.890  26.230  83.651  1.00  0.00           C  
ATOM   2432  C7  DEM   195      33.663  25.761  81.684  1.00  0.00           C  
ATOM   2433  C8  DEM   195      32.568  26.191  83.878  1.00  0.00           C  
ATOM   2434  C9  DEM   195      33.850  24.297  81.799  1.00  0.00           C  
ATOM   2435  C10 DEM   195      31.162  26.282  83.454  1.00  0.00           C  
TER    2436      DEM   195 
ATOM   2436  C1  TFS   196      29.698  30.138  51.145  1.00  0.00           C  
ATOM   2437  S2  TFS   196      31.115  30.033  52.352  1.00  0.00           S  
ATOM   2438  O3  TFS   196      32.160  30.707  51.645  1.00  0.00           O  
ATOM   2439  O4  TFS   196      31.298  28.636  52.663  1.00  0.00           O  
ATOM   2440  N5  TFS   196      30.621  30.897  53.561  1.00  0.00           N  
ATOM   2441  S6  TFS   196      31.011  30.717  55.104  1.00  0.00           S  
ATOM   2442  O7  TFS   196      32.295  30.051  55.300  1.00  0.00           O  
ATOM   2443  O8  TFS   196      29.894  30.361  55.927  1.00  0.00           O  
ATOM   2444  C9  TFS   196      31.466  32.346  55.695  1.00  0.00           C  
ATOM   2445  F10 TFS   196      28.542  29.760  51.665  1.00  0.00           F  
ATOM   2446  F11 TFS   196      29.532  31.368  50.702  1.00  0.00           F  
ATOM   2447  F12 TFS   196      29.922  29.402  50.076  1.00  0.00           F  
ATOM   2448  F13 TFS   196      32.499  32.835  55.070  1.00  0.00           F  
ATOM   2449  F14 TFS   196      31.798  32.270  57.003  1.00  0.00           F  
ATOM   2450  F15 TFS   196      30.480  33.212  55.570  1.00  0.00           F  
TER    2451      TFS   196 
ATOM   2451  C1  DEM   197      11.281  40.324  25.672  1.00  0.00           C  
ATOM   2452  O2  DEM   197      11.634  41.382  26.546  1.00  0.00           O  
ATOM   2453  C3  DEM   197      12.598  42.245  26.026  1.00  0.00           C  
ATOM   2454  C4  DEM   197      12.192  43.734  26.068  1.00  0.00           C  
ATOM   2455  N5  DEM   197      13.289  44.740  25.910  1.00  0.00           N  
ATOM   2456  C6  DEM   197      14.094  44.645  24.685  1.00  0.00           C  
ATOM   2457  C7  DEM   197      14.239  44.448  26.973  1.00  0.00           C  
ATOM   2458  C8  DEM   197      12.640  46.134  25.907  1.00  0.00           C  
ATOM   2459  C9  DEM   197      15.338  45.471  27.361  1.00  0.00           C  
ATOM   2460  C10 DEM   197      11.764  46.371  24.632  1.00  0.00           C  
TER    2461      DEM   197 
ATOM   2461  C1  TFS   198     -29.405  -9.720  38.156  1.00  0.00           C  
ATOM   2462  S2  TFS   198     -31.186  -9.282  38.274  1.00  0.00           S  
ATOM   2463  O3  TFS   198     -31.306  -8.471  39.466  1.00  0.00           O  
ATOM   2464  O4  TFS   198     -31.813 -10.578  38.268  1.00  0.00           O  
ATOM   2465  N5  TFS   198     -31.465  -8.546  36.951  1.00  0.00           N  
ATOM   2466  S6  TFS   198     -32.819  -8.614  36.132  1.00  0.00           S  
ATOM   2467  O7  TFS   198     -34.012  -8.865  36.892  1.00  0.00           O  
ATOM   2468  O8  TFS   198     -32.621  -9.281  34.864  1.00  0.00           O  
ATOM   2469  C9  TFS   198     -33.062  -6.908  35.563  1.00  0.00           C  
ATOM   2470  F10 TFS   198     -29.041 -10.591  39.042  1.00  0.00           F  
ATOM   2471  F11 TFS   198     -29.085 -10.237  36.968  1.00  0.00           F  
ATOM   2472  F12 TFS   198     -28.664  -8.639  38.266  1.00  0.00           F  
ATOM   2473  F13 TFS   198     -32.007  -6.459  34.883  1.00  0.00           F  
ATOM   2474  F14 TFS   198     -33.312  -6.085  36.571  1.00  0.00           F  
ATOM   2475  F15 TFS   198     -34.060  -6.837  34.699  1.00  0.00           F  
TER    2476      TFS   198 
ATOM   2476  C1  DEM   199      41.294  28.597  44.087  1.00  0.00           C  
ATOM   2477  O2  DEM   199      41.864  27.288  44.000  1.00  0.00           O  
ATOM   2478  C3  DEM   199      42.739  27.422  45.135  1.00  0.00           C  
ATOM   2479  C4  DEM   199      44.169  26.834  44.858  1.00  0.00           C  
ATOM   2480  N5  DEM   199      45.149  26.991  45.981  1.00  0.00           N  
ATOM   2481  C6  DEM   199      45.203  28.418  46.302  1.00  0.00           C  
ATOM   2482  C7  DEM   199      46.499  26.411  45.615  1.00  0.00           C  
ATOM   2483  C8  DEM   199      44.632  26.235  47.192  1.00  0.00           C  
ATOM   2484  C9  DEM   199      47.159  26.997  44.333  1.00  0.00           C  
ATOM   2485  C10 DEM   199      45.572  26.340  48.368  1.00  0.00           C  
TER    2486      DEM   199 
ATOM   2486  C1  TFS   200      23.475  22.024  79.116  1.00  0.00           C  
ATOM   2487  S2  TFS   200      24.489  23.563  79.090  1.00  0.00           S  
ATOM   2488  O3  TFS   200      25.434  23.406  80.181  1.00  0.00           O  
ATOM   2489  O4  TFS   200      23.528  24.643  79.182  1.00  0.00           O  
ATOM   2490  N5  TFS   200      25.126  23.447  77.641  1.00  0.00           N  
ATOM   2491  S6  TFS   200      25.058  24.465  76.480  1.00  0.00           S  
ATOM   2492  O7  TFS   200      25.274  25.819  76.964  1.00  0.00           O  
ATOM   2493  O8  TFS   200      23.986  24.225  75.536  1.00  0.00           O  
ATOM   2494  C9  TFS   200      26.548  24.052  75.545  1.00  0.00           C  
ATOM   2495  F10 TFS   200      22.615  22.048  80.150  1.00  0.00           F  
ATOM   2496  F11 TFS   200      22.755  21.919  78.037  1.00  0.00           F  
ATOM   2497  F12 TFS   200      24.215  20.966  79.280  1.00  0.00           F  
ATOM   2498  F13 TFS   200      26.858  25.051  74.733  1.00  0.00           F  
ATOM   2499  F14 TFS   200      26.373  23.008  74.713  1.00  0.00           F  
ATOM   2500  F15 TFS   200      27.606  23.755  76.225  1.00  0.00           F  
TER    2501      TFS   200 
ATOM   2501  C1  DEM   201      37.078  23.262 106.338  1.00  0.00           C  
ATOM   2502  O2  DEM   201      36.774  24.449 107.038  1.00  0.00           O  
ATOM   2503  C3  DEM   201      36.242  24.397 108.315  1.00  0.00           C  
ATOM   2504  C4  DEM   201      37.544  24.518 109.243  1.00  0.00           C  
ATOM   2505  N5  DEM   201      37.395  23.745 110.543  1.00  0.00           N  
ATOM   2506  C6  DEM   201      37.244  22.236 110.438  1.00  0.00           C  
ATOM   2507  C7  DEM   201      36.269  24.438 111.383  1.00  0.00           C  
ATOM   2508  C8  DEM   201      38.614  24.119 111.345  1.00  0.00           C  
ATOM   2509  C9  DEM   201      35.909  23.851 112.810  1.00  0.00           C  
ATOM   2510  C10 DEM   201      39.978  23.633 110.694  1.00  0.00           C  
TER    2511      DEM   201 
ATOM   2511  C1  TFS   202     -35.387  25.589  23.678  1.00  0.00           C  
ATOM   2512  S2  TFS   202     -34.425  26.547  24.940  1.00  0.00           S  
ATOM   2513  O3  TFS   202     -33.303  25.693  25.209  1.00  0.00           O  
ATOM   2514  O4  TFS   202     -35.395  26.771  25.967  1.00  0.00           O  
ATOM   2515  N5  TFS   202     -34.025  27.793  24.084  1.00  0.00           N  
ATOM   2516  S6  TFS   202     -34.289  29.296  24.497  1.00  0.00           S  
ATOM   2517  O7  TFS   202     -33.669  29.737  25.733  1.00  0.00           O  
ATOM   2518  O8  TFS   202     -35.641  29.762  24.167  1.00  0.00           O  
ATOM   2519  C9  TFS   202     -33.228  30.096  23.273  1.00  0.00           C  
ATOM   2520  F10 TFS   202     -34.579  24.887  22.916  1.00  0.00           F  
ATOM   2521  F11 TFS   202     -36.221  24.710  24.253  1.00  0.00           F  
ATOM   2522  F12 TFS   202     -36.104  26.409  22.932  1.00  0.00           F  
ATOM   2523  F13 TFS   202     -33.502  29.807  22.046  1.00  0.00           F  
ATOM   2524  F14 TFS   202     -31.958  29.755  23.428  1.00  0.00           F  
ATOM   2525  F15 TFS   202     -33.290  31.388  23.377  1.00  0.00           F  
TER    2526      TFS   202 
ATOM   2526  C1  DEM   203      39.207   7.316 100.860  1.00  0.00           C  
ATOM   2527  O2  DEM   203      39.962   6.221 100.496  1.00  0.00           O  
ATOM   2528  C3  DEM   203      40.854   6.588  99.490  1.00  0.00           C  
ATOM   2529  C4  DEM   203      42.251   6.006  99.714  1.00  0.00           C  
ATOM   2530  N5  DEM   203      43.201   6.505  98.671  1.00  0.00           N  
ATOM   2531  C6  DEM   203      42.787   5.931  97.367  1.00  0.00           C  
ATOM   2532  C7  DEM   203      44.527   6.059  99.042  1.00  0.00           C  
ATOM   2533  C8  DEM   203      43.230   7.981  98.646  1.00  0.00           C  
ATOM   2534  C9  DEM   203      44.762   4.576  99.226  1.00  0.00           C  
ATOM   2535  C10 DEM   203      44.022   8.510  97.466  1.00  0.00           C  
TER    2536      DEM   203 
ATOM   2536  C1  TFS   204     -34.135 -37.494 108.848  1.00  0.00           C  
ATOM   2537  S2  TFS   204     -33.585 -39.245 108.747  1.00  0.00           S  
ATOM   2538  O3  TFS   204     -32.568 -39.357 109.725  1.00  0.00           O  
ATOM   2539  O4  TFS   204     -33.202 -39.365 107.388  1.00  0.00           O  
ATOM   2540  N5  TFS   204     -34.916 -39.944 109.089  1.00  0.00           N  
ATOM   2541  S6  TFS   204     -35.107 -41.363 109.734  1.00  0.00           S  
ATOM   2542  O7  TFS   204     -35.894 -41.371 110.967  1.00  0.00           O  
ATOM   2543  O8  TFS   204     -34.004 -42.246 109.618  1.00  0.00           O  
ATOM   2544  C9  TFS   204     -36.273 -42.068 108.550  1.00  0.00           C  
ATOM   2545  F10 TFS   204     -34.233 -37.144 110.133  1.00  0.00           F  
ATOM   2546  F11 TFS   204     -33.256 -36.646 108.305  1.00  0.00           F  
ATOM   2547  F12 TFS   204     -35.311 -37.386 108.245  1.00  0.00           F  
ATOM   2548  F13 TFS   204     -36.360 -43.352 108.823  1.00  0.00           F  
ATOM   2549  F14 TFS   204     -35.952 -41.958 107.281  1.00  0.00           F  
ATOM   2550  F15 TFS   204     -37.470 -41.605 108.688  1.00  0.00           F  
TER    2551      TFS   204 
ATOM   2551  C1  DEM   205      19.851  13.259  23.870  1.00  0.00           C  
ATOM   2552  O2  DEM   205      21.188  12.894  23.686  1.00  0.00           O  
ATOM   2553  C3  DEM   205      21.392  11.565  24.083  1.00  0.00           C  
ATOM   2554  C4  DEM   205      22.652  11.622  24.960  1.00  0.00           C  
ATOM   2555  N5  DEM   205      23.297  10.314  25.222  1.00  0.00           N  
ATOM   2556  C6  DEM   205      23.724   9.693  23.943  1.00  0.00           C  
ATOM   2557  C7  DEM   205      22.438   9.333  25.940  1.00  0.00           C  
ATOM   2558  C8  DEM   205      24.518  10.567  26.013  1.00  0.00           C  
ATOM   2559  C9  DEM   205      22.008   9.949  27.289  1.00  0.00           C  
ATOM   2560  C10 DEM   205      25.439   9.278  26.366  1.00  0.00           C  
TER    2561      DEM   205 
ATOM   2561  C1  TFS   206      -1.938   2.194  60.734  1.00  0.00           C  
ATOM   2562  S2  TFS   206      -2.100   0.617  61.644  1.00  0.00           S  
ATOM   2563  O3  TFS   206      -3.449   0.605  62.159  1.00  0.00           O  
ATOM   2564  O4  TFS   206      -0.977   0.659  62.543  1.00  0.00           O  
ATOM   2565  N5  TFS   206      -1.914  -0.400  60.452  1.00  0.00           N  
ATOM   2566  S6  TFS   206      -1.581  -1.947  60.481  1.00  0.00           S  
ATOM   2567  O7  TFS   206      -2.338  -2.610  61.502  1.00  0.00           O  
ATOM   2568  O8  TFS   206      -0.206  -2.336  60.321  1.00  0.00           O  
ATOM   2569  C9  TFS   206      -2.331  -2.446  58.889  1.00  0.00           C  
ATOM   2570  F10 TFS   206      -1.959   3.213  61.564  1.00  0.00           F  
ATOM   2571  F11 TFS   206      -0.797   2.233  60.013  1.00  0.00           F  
ATOM   2572  F12 TFS   206      -2.936   2.304  59.862  1.00  0.00           F  
ATOM   2573  F13 TFS   206      -1.571  -1.968  57.902  1.00  0.00           F  
ATOM   2574  F14 TFS   206      -3.571  -2.000  58.653  1.00  0.00           F  
ATOM   2575  F15 TFS   206      -2.385  -3.746  58.743  1.00  0.00           F  
TER    2576      TFS   206 
ATOM   2576  C1  DEM   207      14.970 -22.876 138.198  1.00  0.00           C  
ATOM   2577  O2  DEM   207      13.649 -23.165 137.859  1.00  0.00           O  
ATOM   2578  C3  DEM   207      13.071 -23.773 139.032  1.00  0.00           C  
ATOM   2579  C4  DEM   207      11.696 -24.356 138.608  1.00  0.00           C  
ATOM   2580  N5  DEM   207      10.977 -25.248 139.600  1.00  0.00           N  
ATOM   2581  C6  DEM   207       9.708 -25.725 139.073  1.00  0.00           C  
ATOM   2582  C7  DEM   207      10.598 -24.504 140.903  1.00  0.00           C  
ATOM   2583  C8  DEM   207      11.811 -26.428 139.838  1.00  0.00           C  
ATOM   2584  C9  DEM   207       9.801 -23.204 140.648  1.00  0.00           C  
ATOM   2585  C10 DEM   207      12.408 -27.157 138.632  1.00  0.00           C  
TER    2586      DEM   207 
ATOM   2586  C1  TFS   208      14.246 -25.094  57.191  1.00  0.00           C  
ATOM   2587  S2  TFS   208      15.318 -24.869  58.624  1.00  0.00           S  
ATOM   2588  O3  TFS   208      15.972 -26.174  58.636  1.00  0.00           O  
ATOM   2589  O4  TFS   208      14.434 -24.468  59.699  1.00  0.00           O  
ATOM   2590  N5  TFS   208      16.272 -23.677  58.126  1.00  0.00           N  
ATOM   2591  S6  TFS   208      16.939 -22.590  59.042  1.00  0.00           S  
ATOM   2592  O7  TFS   208      17.578 -23.100  60.195  1.00  0.00           O  
ATOM   2593  O8  TFS   208      16.062 -21.468  59.177  1.00  0.00           O  
ATOM   2594  C9  TFS   208      18.324 -22.008  57.968  1.00  0.00           C  
ATOM   2595  F10 TFS   208      13.143 -25.800  57.495  1.00  0.00           F  
ATOM   2596  F11 TFS   208      13.853 -23.930  56.647  1.00  0.00           F  
ATOM   2597  F12 TFS   208      14.883 -25.694  56.171  1.00  0.00           F  
ATOM   2598  F13 TFS   208      17.894 -21.501  56.814  1.00  0.00           F  
ATOM   2599  F14 TFS   208      19.150 -23.034  57.704  1.00  0.00           F  
ATOM   2600  F15 TFS   208      19.091 -21.074  58.527  1.00  0.00           F  
TER    2601      TFS   208 
ATOM   2601  C1  DEM   209     -16.436 -38.207 125.271  1.00  0.00           C  
ATOM   2602  O2  DEM   209     -16.053 -39.525 125.252  1.00  0.00           O  
ATOM   2603  C3  DEM   209     -16.082 -40.177 124.031  1.00  0.00           C  
ATOM   2604  C4  DEM   209     -17.587 -40.537 123.613  1.00  0.00           C  
ATOM   2605  N5  DEM   209     -17.866 -41.265 122.323  1.00  0.00           N  
ATOM   2606  C6  DEM   209     -17.169 -42.590 122.365  1.00  0.00           C  
ATOM   2607  C7  DEM   209     -17.383 -40.493 121.172  1.00  0.00           C  
ATOM   2608  C8  DEM   209     -19.345 -41.369 122.176  1.00  0.00           C  
ATOM   2609  C9  DEM   209     -17.430 -41.194 119.824  1.00  0.00           C  
ATOM   2610  C10 DEM   209     -20.065 -42.214 123.265  1.00  0.00           C  
TER    2611      DEM   209 
ATOM   2611  C1  TFS   210      21.908   0.812  49.364  1.00  0.00           C  
ATOM   2612  S2  TFS   210      20.216   0.472  49.835  1.00  0.00           S  
ATOM   2613  O3  TFS   210      19.841  -0.651  48.979  1.00  0.00           O  
ATOM   2614  O4  TFS   210      19.514   1.736  49.635  1.00  0.00           O  
ATOM   2615  N5  TFS   210      20.410   0.071  51.340  1.00  0.00           N  
ATOM   2616  S6  TFS   210      20.195   0.928  52.660  1.00  0.00           S  
ATOM   2617  O7  TFS   210      19.233   0.357  53.612  1.00  0.00           O  
ATOM   2618  O8  TFS   210      20.266   2.369  52.451  1.00  0.00           O  
ATOM   2619  C9  TFS   210      21.756   0.594  53.560  1.00  0.00           C  
ATOM   2620  F10 TFS   210      22.353   1.953  49.869  1.00  0.00           F  
ATOM   2621  F11 TFS   210      22.784  -0.147  49.728  1.00  0.00           F  
ATOM   2622  F12 TFS   210      22.068   0.986  48.041  1.00  0.00           F  
ATOM   2623  F13 TFS   210      21.977   1.452  54.556  1.00  0.00           F  
ATOM   2624  F14 TFS   210      22.787   0.622  52.759  1.00  0.00           F  
ATOM   2625  F15 TFS   210      21.728  -0.598  54.066  1.00  0.00           F  
TER    2626      TFS   210 
ATOM   2626  C1  DEM   211      -7.719   4.170  39.194  1.00  0.00           C  
ATOM   2627  O2  DEM   211      -7.194   5.430  39.638  1.00  0.00           O  
ATOM   2628  C3  DEM   211      -6.929   6.140  38.401  1.00  0.00           C  
ATOM   2629  C4  DEM   211      -7.759   7.391  38.468  1.00  0.00           C  
ATOM   2630  N5  DEM   211      -7.872   8.157  37.196  1.00  0.00           N  
ATOM   2631  C6  DEM   211      -8.160   7.275  36.019  1.00  0.00           C  
ATOM   2632  C7  DEM   211      -6.635   8.973  36.858  1.00  0.00           C  
ATOM   2633  C8  DEM   211      -8.957   9.119  37.444  1.00  0.00           C  
ATOM   2634  C9  DEM   211      -6.201   9.967  38.016  1.00  0.00           C  
ATOM   2635  C10 DEM   211      -9.437  10.082  36.371  1.00  0.00           C  
TER    2636      DEM   211 
ATOM   2636  C1  TFS   212     -15.272  39.558  69.736  1.00  0.00           C  
ATOM   2637  S2  TFS   212     -14.063  40.874  69.281  1.00  0.00           S  
ATOM   2638  O3  TFS   212     -13.056  40.082  68.591  1.00  0.00           O  
ATOM   2639  O4  TFS   212     -13.728  41.372  70.591  1.00  0.00           O  
ATOM   2640  N5  TFS   212     -14.842  41.844  68.315  1.00  0.00           N  
ATOM   2641  S6  TFS   212     -14.861  43.392  68.393  1.00  0.00           S  
ATOM   2642  O7  TFS   212     -13.590  44.009  68.520  1.00  0.00           O  
ATOM   2643  O8  TFS   212     -15.938  43.901  69.228  1.00  0.00           O  
ATOM   2644  C9  TFS   212     -15.456  43.843  66.718  1.00  0.00           C  
ATOM   2645  F10 TFS   212     -15.856  39.025  68.686  1.00  0.00           F  
ATOM   2646  F11 TFS   212     -14.582  38.600  70.354  1.00  0.00           F  
ATOM   2647  F12 TFS   212     -16.194  39.999  70.560  1.00  0.00           F  
ATOM   2648  F13 TFS   212     -16.775  43.603  66.527  1.00  0.00           F  
ATOM   2649  F14 TFS   212     -14.773  43.219  65.744  1.00  0.00           F  
ATOM   2650  F15 TFS   212     -15.292  45.158  66.485  1.00  0.00           F  
TER    2651      TFS   212 
ATOM   2651  C1  DEM   213      -1.378  12.376  50.280  1.00  0.00           C  
ATOM   2652  O2  DEM   213      -0.173  11.747  49.684  1.00  0.00           O  
ATOM   2653  C3  DEM   213      -0.220  10.319  49.769  1.00  0.00           C  
ATOM   2654  C4  DEM   213      -0.559   9.627  48.398  1.00  0.00           C  
ATOM   2655  N5  DEM   213      -1.045   8.219  48.455  1.00  0.00           N  
ATOM   2656  C6  DEM   213      -2.314   8.164  49.326  1.00  0.00           C  
ATOM   2657  C7  DEM   213      -0.018   7.345  49.095  1.00  0.00           C  
ATOM   2658  C8  DEM   213      -1.167   7.728  47.089  1.00  0.00           C  
ATOM   2659  C9  DEM   213      -0.444   5.861  49.324  1.00  0.00           C  
ATOM   2660  C10 DEM   213      -2.216   8.443  46.104  1.00  0.00           C  
TER    2661      DEM   213 
ATOM   2661  C1  TFS   214      15.617 -36.954  40.093  1.00  0.00           C  
ATOM   2662  S2  TFS   214      16.031 -37.103  38.304  1.00  0.00           S  
ATOM   2663  O3  TFS   214      14.775 -37.442  37.670  1.00  0.00           O  
ATOM   2664  O4  TFS   214      17.037 -38.109  38.299  1.00  0.00           O  
ATOM   2665  N5  TFS   214      16.553 -35.656  37.939  1.00  0.00           N  
ATOM   2666  S6  TFS   214      17.868 -35.242  37.164  1.00  0.00           S  
ATOM   2667  O7  TFS   214      17.643 -34.916  35.794  1.00  0.00           O  
ATOM   2668  O8  TFS   214      19.041 -35.968  37.526  1.00  0.00           O  
ATOM   2669  C9  TFS   214      18.159 -33.600  37.866  1.00  0.00           C  
ATOM   2670  F10 TFS   214      14.690 -36.045  40.374  1.00  0.00           F  
ATOM   2671  F11 TFS   214      15.097 -38.063  40.574  1.00  0.00           F  
ATOM   2672  F12 TFS   214      16.640 -36.707  40.885  1.00  0.00           F  
ATOM   2673  F13 TFS   214      18.315 -33.667  39.147  1.00  0.00           F  
ATOM   2674  F14 TFS   214      17.197 -32.708  37.691  1.00  0.00           F  
ATOM   2675  F15 TFS   214      19.230 -33.079  37.313  1.00  0.00           F  
TER    2676      TFS   214 
ATOM   2676  C1  DEM   215      12.040  16.910  18.164  1.00  0.00           C  
ATOM   2677  O2  DEM   215      13.401  17.159  17.817  1.00  0.00           O  
ATOM   2678  C3  DEM   215      13.742  18.405  18.197  1.00  0.00           C  
ATOM   2679  C4  DEM   215      15.255  18.848  18.082  1.00  0.00           C  
ATOM   2680  N5  DEM   215      15.427  20.319  18.512  1.00  0.00           N  
ATOM   2681  C6  DEM   215      16.669  20.895  18.131  1.00  0.00           C  
ATOM   2682  C7  DEM   215      15.350  20.408  19.965  1.00  0.00           C  
ATOM   2683  C8  DEM   215      14.430  21.166  17.820  1.00  0.00           C  
ATOM   2684  C9  DEM   215      16.143  19.399  20.908  1.00  0.00           C  
ATOM   2685  C10 DEM   215      14.676  22.710  18.032  1.00  0.00           C  
TER    2686      DEM   215 
ATOM   2686  C1  TFS   216      -0.588 -17.996  68.239  1.00  0.00           C  
ATOM   2687  S2  TFS   216      -2.381 -17.767  68.394  1.00  0.00           S  
ATOM   2688  O3  TFS   216      -2.831 -19.024  67.871  1.00  0.00           O  
ATOM   2689  O4  TFS   216      -2.611 -16.588  67.595  1.00  0.00           O  
ATOM   2690  N5  TFS   216      -2.559 -17.533  69.955  1.00  0.00           N  
ATOM   2691  S6  TFS   216      -3.789 -16.971  70.663  1.00  0.00           S  
ATOM   2692  O7  TFS   216      -4.253 -17.832  71.747  1.00  0.00           O  
ATOM   2693  O8  TFS   216      -4.786 -16.364  69.823  1.00  0.00           O  
ATOM   2694  C9  TFS   216      -3.104 -15.539  71.577  1.00  0.00           C  
ATOM   2695  F10 TFS   216       0.068 -17.136  68.958  1.00  0.00           F  
ATOM   2696  F11 TFS   216      -0.192 -19.156  68.675  1.00  0.00           F  
ATOM   2697  F12 TFS   216      -0.069 -17.824  67.013  1.00  0.00           F  
ATOM   2698  F13 TFS   216      -2.179 -15.859  72.502  1.00  0.00           F  
ATOM   2699  F14 TFS   216      -4.065 -14.877  72.215  1.00  0.00           F  
ATOM   2700  F15 TFS   216      -2.489 -14.695  70.740  1.00  0.00           F  
TER    2701      TFS   216 
ATOM   2701  C1  DEM   217       3.856  15.845  22.847  1.00  0.00           C  
ATOM   2702  O2  DEM   217       3.137  16.021  21.622  1.00  0.00           O  
ATOM   2703  C3  DEM   217       3.973  16.563  20.602  1.00  0.00           C  
ATOM   2704  C4  DEM   217       3.265  17.742  19.907  1.00  0.00           C  
ATOM   2705  N5  DEM   217       3.410  17.710  18.404  1.00  0.00           N  
ATOM   2706  C6  DEM   217       4.829  17.593  17.974  1.00  0.00           C  
ATOM   2707  C7  DEM   217       2.850  18.857  17.682  1.00  0.00           C  
ATOM   2708  C8  DEM   217       2.562  16.544  17.992  1.00  0.00           C  
ATOM   2709  C9  DEM   217       3.324  20.236  18.216  1.00  0.00           C  
ATOM   2710  C10 DEM   217       1.046  16.803  18.234  1.00  0.00           C  
TER    2711      DEM   217 
ATOM   2711  C1  TFS   218     -35.646 -11.022  59.529  1.00  0.00           C  
ATOM   2712  S2  TFS   218     -34.343  -9.940  60.106  1.00  0.00           S  
ATOM   2713  O3  TFS   218     -34.948  -9.400  61.297  1.00  0.00           O  
ATOM   2714  O4  TFS   218     -34.126  -9.035  59.000  1.00  0.00           O  
ATOM   2715  N5  TFS   218     -33.095 -10.923  60.366  1.00  0.00           N  
ATOM   2716  S6  TFS   218     -32.429 -11.361  61.728  1.00  0.00           S  
ATOM   2717  O7  TFS   218     -33.239 -12.216  62.539  1.00  0.00           O  
ATOM   2718  O8  TFS   218     -31.714 -10.282  62.410  1.00  0.00           O  
ATOM   2719  C9  TFS   218     -31.020 -12.410  61.233  1.00  0.00           C  
ATOM   2720  F10 TFS   218     -35.958 -11.953  60.438  1.00  0.00           F  
ATOM   2721  F11 TFS   218     -36.748 -10.302  59.226  1.00  0.00           F  
ATOM   2722  F12 TFS   218     -35.326 -11.707  58.439  1.00  0.00           F  
ATOM   2723  F13 TFS   218     -30.064 -11.725  60.620  1.00  0.00           F  
ATOM   2724  F14 TFS   218     -31.481 -13.356  60.423  1.00  0.00           F  
ATOM   2725  F15 TFS   218     -30.496 -12.979  62.281  1.00  0.00           F  
TER    2726      TFS   218 
ATOM   2726  C1  DEM   219      30.462 -19.783  55.639  1.00  0.00           C  
ATOM   2727  O2  DEM   219      30.163 -18.655  54.901  1.00  0.00           O  
ATOM   2728  C3  DEM   219      29.661 -17.722  55.772  1.00  0.00           C  
ATOM   2729  C4  DEM   219      30.259 -16.327  55.450  1.00  0.00           C  
ATOM   2730  N5  DEM   219      29.928 -15.310  56.486  1.00  0.00           N  
ATOM   2731  C6  DEM   219      28.435 -15.237  56.572  1.00  0.00           C  
ATOM   2732  C7  DEM   219      30.510 -14.118  55.999  1.00  0.00           C  
ATOM   2733  C8  DEM   219      30.538 -15.677  57.769  1.00  0.00           C  
ATOM   2734  C9  DEM   219      29.750 -13.541  54.785  1.00  0.00           C  
ATOM   2735  C10 DEM   219      30.247 -14.639  58.862  1.00  0.00           C  
TER    2736      DEM   219 
ATOM   2736  C1  TFS   220     -30.772  -4.640 146.277  1.00  0.00           C  
ATOM   2737  S2  TFS   220     -32.444  -4.074 146.658  1.00  0.00           S  
ATOM   2738  O3  TFS   220     -32.642  -3.000 145.676  1.00  0.00           O  
ATOM   2739  O4  TFS   220     -32.379  -3.768 148.063  1.00  0.00           O  
ATOM   2740  N5  TFS   220     -33.360  -5.364 146.343  1.00  0.00           N  
ATOM   2741  S6  TFS   220     -34.886  -5.372 146.640  1.00  0.00           S  
ATOM   2742  O7  TFS   220     -35.434  -4.044 147.029  1.00  0.00           O  
ATOM   2743  O8  TFS   220     -35.342  -6.566 147.317  1.00  0.00           O  
ATOM   2744  C9  TFS   220     -35.550  -5.616 144.946  1.00  0.00           C  
ATOM   2745  F10 TFS   220     -30.756  -5.262 145.106  1.00  0.00           F  
ATOM   2746  F11 TFS   220     -29.922  -3.632 146.210  1.00  0.00           F  
ATOM   2747  F12 TFS   220     -30.320  -5.449 147.202  1.00  0.00           F  
ATOM   2748  F13 TFS   220     -36.847  -5.746 144.855  1.00  0.00           F  
ATOM   2749  F14 TFS   220     -35.032  -6.728 144.397  1.00  0.00           F  
ATOM   2750  F15 TFS   220     -35.192  -4.586 144.164  1.00  0.00           F  
TER    2751      TFS   220 
ATOM   2751  C1  DEM   221     -26.282  15.792  73.694  1.00  0.00           C  
ATOM   2752  O2  DEM   221     -25.668  17.048  73.728  1.00  0.00           O  
ATOM   2753  C3  DEM   221     -26.501  18.008  73.114  1.00  0.00           C  
ATOM   2754  C4  DEM   221     -26.089  19.379  73.641  1.00  0.00           C  
ATOM   2755  N5  DEM   221     -27.126  20.412  73.766  1.00  0.00           N  
ATOM   2756  C6  DEM   221     -28.247  20.021  74.632  1.00  0.00           C  
ATOM   2757  C7  DEM   221     -27.635  20.571  72.330  1.00  0.00           C  
ATOM   2758  C8  DEM   221     -26.461  21.619  74.238  1.00  0.00           C  
ATOM   2759  C9  DEM   221     -28.562  21.705  71.981  1.00  0.00           C  
ATOM   2760  C10 DEM   221     -25.613  21.690  75.484  1.00  0.00           C  
TER    2761      DEM   221 
ATOM   2761  C1  TFS   222      33.350 -36.356  45.540  1.00  0.00           C  
ATOM   2762  S2  TFS   222      34.072 -34.988  46.479  1.00  0.00           S  
ATOM   2763  O3  TFS   222      33.399 -35.085  47.759  1.00  0.00           O  
ATOM   2764  O4  TFS   222      33.785 -33.877  45.604  1.00  0.00           O  
ATOM   2765  N5  TFS   222      35.584 -35.425  46.458  1.00  0.00           N  
ATOM   2766  S6  TFS   222      36.787 -34.510  46.677  1.00  0.00           S  
ATOM   2767  O7  TFS   222      37.609 -34.841  47.799  1.00  0.00           O  
ATOM   2768  O8  TFS   222      36.523 -33.088  46.476  1.00  0.00           O  
ATOM   2769  C9  TFS   222      37.804 -34.887  45.186  1.00  0.00           C  
ATOM   2770  F10 TFS   222      32.047 -36.308  45.580  1.00  0.00           F  
ATOM   2771  F11 TFS   222      33.753 -36.379  44.257  1.00  0.00           F  
ATOM   2772  F12 TFS   222      33.691 -37.537  46.077  1.00  0.00           F  
ATOM   2773  F13 TFS   222      37.248 -34.433  44.082  1.00  0.00           F  
ATOM   2774  F14 TFS   222      37.907 -36.220  45.008  1.00  0.00           F  
ATOM   2775  F15 TFS   222      39.013 -34.374  45.253  1.00  0.00           F  
TER    2776      TFS   222 
ATOM   2776  C1  DEM   223       8.901  31.215 107.781  1.00  0.00           C  
ATOM   2777  O2  DEM   223       8.698  30.291 108.886  1.00  0.00           O  
ATOM   2778  C3  DEM   223       8.339  29.123 108.274  1.00  0.00           C  
ATOM   2779  C4  DEM   223       7.440  28.297 109.230  1.00  0.00           C  
ATOM   2780  N5  DEM   223       7.202  26.922 108.823  1.00  0.00           N  
ATOM   2781  C6  DEM   223       8.408  26.117 108.782  1.00  0.00           C  
ATOM   2782  C7  DEM   223       6.419  26.888 107.539  1.00  0.00           C  
ATOM   2783  C8  DEM   223       6.412  26.170 109.801  1.00  0.00           C  
ATOM   2784  C9  DEM   223       6.184  25.437 106.994  1.00  0.00           C  
ATOM   2785  C10 DEM   223       4.873  26.576 110.091  1.00  0.00           C  
TER    2786      DEM   223 
ATOM   2786  C1  TFS   224      34.469  -6.221  46.519  1.00  0.00           C  
ATOM   2787  S2  TFS   224      35.757  -7.301  45.885  1.00  0.00           S  
ATOM   2788  O3  TFS   224      35.767  -6.979  44.469  1.00  0.00           O  
ATOM   2789  O4  TFS   224      35.357  -8.650  46.263  1.00  0.00           O  
ATOM   2790  N5  TFS   224      36.973  -6.735  46.693  1.00  0.00           N  
ATOM   2791  S6  TFS   224      38.464  -7.180  46.687  1.00  0.00           S  
ATOM   2792  O7  TFS   224      38.957  -7.607  45.371  1.00  0.00           O  
ATOM   2793  O8  TFS   224      38.892  -7.920  47.855  1.00  0.00           O  
ATOM   2794  C9  TFS   224      39.360  -5.556  46.908  1.00  0.00           C  
ATOM   2795  F10 TFS   224      34.194  -6.454  47.793  1.00  0.00           F  
ATOM   2796  F11 TFS   224      34.847  -4.945  46.414  1.00  0.00           F  
ATOM   2797  F12 TFS   224      33.321  -6.350  45.915  1.00  0.00           F  
ATOM   2798  F13 TFS   224      38.986  -4.722  46.017  1.00  0.00           F  
ATOM   2799  F14 TFS   224      40.689  -5.629  46.822  1.00  0.00           F  
ATOM   2800  F15 TFS   224      39.111  -4.990  48.105  1.00  0.00           F  
TER    2801      TFS   224 
ATOM   2801  C1  DEM   225     -22.117  -3.522  63.205  1.00  0.00           C  
ATOM   2802  O2  DEM   225     -22.044  -4.716  62.409  1.00  0.00           O  
ATOM   2803  C3  DEM   225     -21.502  -4.505  61.110  1.00  0.00           C  
ATOM   2804  C4  DEM   225     -22.602  -4.676  60.038  1.00  0.00           C  
ATOM   2805  N5  DEM   225     -22.274  -4.669  58.599  1.00  0.00           N  
ATOM   2806  C6  DEM   225     -21.453  -5.842  58.171  1.00  0.00           C  
ATOM   2807  C7  DEM   225     -21.467  -3.422  58.271  1.00  0.00           C  
ATOM   2808  C8  DEM   225     -23.458  -4.807  57.720  1.00  0.00           C  
ATOM   2809  C9  DEM   225     -21.056  -3.218  56.772  1.00  0.00           C  
ATOM   2810  C10 DEM   225     -24.420  -3.616  57.755  1.00  0.00           C  
TER    2811      DEM   225 
ATOM   2811  C1  TFS   226     -31.057 -25.782 145.783  1.00  0.00           C  
ATOM   2812  S2  TFS   226     -32.091 -24.601 144.858  1.00  0.00           S  
ATOM   2813  O3  TFS   226     -32.424 -23.622 145.827  1.00  0.00           O  
ATOM   2814  O4  TFS   226     -33.146 -25.348 144.306  1.00  0.00           O  
ATOM   2815  N5  TFS   226     -31.096 -24.199 143.700  1.00  0.00           N  
ATOM   2816  S6  TFS   226     -31.481 -23.157 142.553  1.00  0.00           S  
ATOM   2817  O7  TFS   226     -32.338 -22.085 143.024  1.00  0.00           O  
ATOM   2818  O8  TFS   226     -31.745 -23.776 141.255  1.00  0.00           O  
ATOM   2819  C9  TFS   226     -29.859 -22.278 142.311  1.00  0.00           C  
ATOM   2820  F10 TFS   226     -29.848 -25.330 146.017  1.00  0.00           F  
ATOM   2821  F11 TFS   226     -31.546 -26.145 146.927  1.00  0.00           F  
ATOM   2822  F12 TFS   226     -30.872 -26.884 145.114  1.00  0.00           F  
ATOM   2823  F13 TFS   226     -30.043 -21.250 141.522  1.00  0.00           F  
ATOM   2824  F14 TFS   226     -28.957 -23.034 141.740  1.00  0.00           F  
ATOM   2825  F15 TFS   226     -29.310 -21.847 143.433  1.00  0.00           F  
TER    2826      TFS   226 
ATOM   2826  C1  DEM   227      -2.822 -26.167 140.450  1.00  0.00           C  
ATOM   2827  O2  DEM   227      -2.189 -27.369 139.814  1.00  0.00           O  
ATOM   2828  C3  DEM   227      -1.686 -26.839 138.623  1.00  0.00           C  
ATOM   2829  C4  DEM   227      -0.570 -27.752 138.151  1.00  0.00           C  
ATOM   2830  N5  DEM   227       0.041 -27.463 136.828  1.00  0.00           N  
ATOM   2831  C6  DEM   227      -1.003 -27.919 135.820  1.00  0.00           C  
ATOM   2832  C7  DEM   227       1.254 -28.331 136.533  1.00  0.00           C  
ATOM   2833  C8  DEM   227       0.285 -26.038 136.803  1.00  0.00           C  
ATOM   2834  C9  DEM   227       2.619 -28.046 137.299  1.00  0.00           C  
ATOM   2835  C10 DEM   227       0.721 -25.428 135.441  1.00  0.00           C  
TER    2836      DEM   227 
ATOM   2836  C1  TFS   228       6.344 -35.985  77.325  1.00  0.00           C  
ATOM   2837  S2  TFS   228       4.543 -36.142  77.032  1.00  0.00           S  
ATOM   2838  O3  TFS   228       3.953 -35.343  78.054  1.00  0.00           O  
ATOM   2839  O4  TFS   228       4.341 -37.570  77.161  1.00  0.00           O  
ATOM   2840  N5  TFS   228       4.469 -35.572  75.609  1.00  0.00           N  
ATOM   2841  S6  TFS   228       3.791 -36.258  74.335  1.00  0.00           S  
ATOM   2842  O7  TFS   228       2.460 -35.799  74.064  1.00  0.00           O  
ATOM   2843  O8  TFS   228       4.098 -37.692  74.227  1.00  0.00           O  
ATOM   2844  C9  TFS   228       4.792 -35.568  72.964  1.00  0.00           C  
ATOM   2845  F10 TFS   228       6.739 -34.774  76.963  1.00  0.00           F  
ATOM   2846  F11 TFS   228       6.648 -36.014  78.610  1.00  0.00           F  
ATOM   2847  F12 TFS   228       7.083 -36.862  76.677  1.00  0.00           F  
ATOM   2848  F13 TFS   228       6.066 -35.598  73.312  1.00  0.00           F  
ATOM   2849  F14 TFS   228       4.491 -34.362  72.574  1.00  0.00           F  
ATOM   2850  F15 TFS   228       4.714 -36.250  71.853  1.00  0.00           F  
TER    2851      TFS   228 
ATOM   2851  C1  DEM   229      -5.889 -33.583  47.543  1.00  0.00           C  
ATOM   2852  O2  DEM   229      -4.734 -33.388  48.361  1.00  0.00           O  
ATOM   2853  C3  DEM   229      -4.034 -32.125  48.307  1.00  0.00           C  
ATOM   2854  C4  DEM   229      -3.978 -31.282  49.607  1.00  0.00           C  
ATOM   2855  N5  DEM   229      -3.279 -29.979  49.402  1.00  0.00           N  
ATOM   2856  C6  DEM   229      -4.161 -29.074  48.552  1.00  0.00           C  
ATOM   2857  C7  DEM   229      -1.896 -30.166  48.779  1.00  0.00           C  
ATOM   2858  C8  DEM   229      -3.241 -29.224  50.681  1.00  0.00           C  
ATOM   2859  C9  DEM   229      -1.062 -28.913  48.636  1.00  0.00           C  
ATOM   2860  C10 DEM   229      -2.443 -29.913  51.862  1.00  0.00           C  
TER    2861      DEM   229 
ATOM   2861  C1  TFS   230     -11.405  15.684  45.885  1.00  0.00           C  
ATOM   2862  S2  TFS   230     -12.616  14.369  45.696  1.00  0.00           S  
ATOM   2863  O3  TFS   230     -13.631  14.680  46.724  1.00  0.00           O  
ATOM   2864  O4  TFS   230     -11.886  13.166  45.812  1.00  0.00           O  
ATOM   2865  N5  TFS   230     -13.136  14.689  44.196  1.00  0.00           N  
ATOM   2866  S6  TFS   230     -14.343  15.576  43.712  1.00  0.00           S  
ATOM   2867  O7  TFS   230     -14.359  16.889  44.298  1.00  0.00           O  
ATOM   2868  O8  TFS   230     -15.562  14.880  43.458  1.00  0.00           O  
ATOM   2869  C9  TFS   230     -13.661  15.901  42.026  1.00  0.00           C  
ATOM   2870  F10 TFS   230     -11.804  16.869  45.486  1.00  0.00           F  
ATOM   2871  F11 TFS   230     -11.029  15.885  47.152  1.00  0.00           F  
ATOM   2872  F12 TFS   230     -10.305  15.385  45.190  1.00  0.00           F  
ATOM   2873  F13 TFS   230     -14.248  16.920  41.417  1.00  0.00           F  
ATOM   2874  F14 TFS   230     -13.794  14.889  41.192  1.00  0.00           F  
ATOM   2875  F15 TFS   230     -12.358  16.188  42.066  1.00  0.00           F  
TER    2876      TFS   230 
ATOM   2876  C1  DEM   231      24.773  12.117 144.817  1.00  0.00           C  
ATOM   2877  O2  DEM   231      24.474  12.824 146.004  1.00  0.00           O  
ATOM   2878  C3  DEM   231      23.138  13.309 145.949  1.00  0.00           C  
ATOM   2879  C4  DEM   231      22.606  14.120 147.106  1.00  0.00           C  
ATOM   2880  N5  DEM   231      21.112  14.401 147.157  1.00  0.00           N  
ATOM   2881  C6  DEM   231      20.937  15.200 148.375  1.00  0.00           C  
ATOM   2882  C7  DEM   231      20.291  13.129 147.081  1.00  0.00           C  
ATOM   2883  C8  DEM   231      20.822  15.153 145.909  1.00  0.00           C  
ATOM   2884  C9  DEM   231      20.683  12.090 148.117  1.00  0.00           C  
ATOM   2885  C10 DEM   231      19.349  15.471 145.664  1.00  0.00           C  
TER    2886      DEM   231 
ATOM   2886  C1  TFS   232       1.810  33.775  73.456  1.00  0.00           C  
ATOM   2887  S2  TFS   232       1.439  32.851  71.907  1.00  0.00           S  
ATOM   2888  O3  TFS   232       0.140  33.341  71.598  1.00  0.00           O  
ATOM   2889  O4  TFS   232       1.589  31.460  72.255  1.00  0.00           O  
ATOM   2890  N5  TFS   232       2.619  33.487  71.012  1.00  0.00           N  
ATOM   2891  S6  TFS   232       3.640  32.802  70.076  1.00  0.00           S  
ATOM   2892  O7  TFS   232       3.142  31.733  69.224  1.00  0.00           O  
ATOM   2893  O8  TFS   232       4.981  32.636  70.598  1.00  0.00           O  
ATOM   2894  C9  TFS   232       3.915  34.162  68.905  1.00  0.00           C  
ATOM   2895  F10 TFS   232       1.382  35.032  73.253  1.00  0.00           F  
ATOM   2896  F11 TFS   232       1.226  33.370  74.535  1.00  0.00           F  
ATOM   2897  F12 TFS   232       3.089  33.924  73.749  1.00  0.00           F  
ATOM   2898  F13 TFS   232       4.779  33.873  67.899  1.00  0.00           F  
ATOM   2899  F14 TFS   232       4.431  35.264  69.483  1.00  0.00           F  
ATOM   2900  F15 TFS   232       2.743  34.520  68.335  1.00  0.00           F  
TER    2901      TFS   232 
ATOM   2901  C1  DEM   233      34.934  16.588 148.192  1.00  0.00           C  
ATOM   2902  O2  DEM   233      34.331  16.162 149.408  1.00  0.00           O  
ATOM   2903  C3  DEM   233      33.097  16.809 149.434  1.00  0.00           C  
ATOM   2904  C4  DEM   233      32.356  16.293 150.679  1.00  0.00           C  
ATOM   2905  N5  DEM   233      30.959  16.765 150.805  1.00  0.00           N  
ATOM   2906  C6  DEM   233      30.444  15.986 151.937  1.00  0.00           C  
ATOM   2907  C7  DEM   233      30.143  16.424 149.570  1.00  0.00           C  
ATOM   2908  C8  DEM   233      30.957  18.179 151.043  1.00  0.00           C  
ATOM   2909  C9  DEM   233      28.633  16.676 149.645  1.00  0.00           C  
ATOM   2910  C10 DEM   233      31.671  18.715 152.317  1.00  0.00           C  
TER    2911      DEM   233 
ATOM   2911  C1  TFS   234      12.280 -27.740  94.003  1.00  0.00           C  
ATOM   2912  S2  TFS   234      12.593 -29.129  95.203  1.00  0.00           S  
ATOM   2913  O3  TFS   234      13.693 -29.829  94.559  1.00  0.00           O  
ATOM   2914  O4  TFS   234      11.362 -29.867  95.325  1.00  0.00           O  
ATOM   2915  N5  TFS   234      12.989 -28.304  96.476  1.00  0.00           N  
ATOM   2916  S6  TFS   234      14.235 -28.362  97.372  1.00  0.00           S  
ATOM   2917  O7  TFS   234      15.059 -27.177  97.206  1.00  0.00           O  
ATOM   2918  O8  TFS   234      14.819 -29.662  97.535  1.00  0.00           O  
ATOM   2919  C9  TFS   234      13.485 -28.108  99.057  1.00  0.00           C  
ATOM   2920  F10 TFS   234      11.150 -27.120  94.359  1.00  0.00           F  
ATOM   2921  F11 TFS   234      13.277 -26.827  93.985  1.00  0.00           F  
ATOM   2922  F12 TFS   234      12.215 -28.214  92.756  1.00  0.00           F  
ATOM   2923  F13 TFS   234      12.803 -26.976  99.061  1.00  0.00           F  
ATOM   2924  F14 TFS   234      14.369 -28.012 100.054  1.00  0.00           F  
ATOM   2925  F15 TFS   234      12.639 -29.065  99.392  1.00  0.00           F  
TER    2926      TFS   234 
ATOM   2926  C1  DEM   235      -4.376   2.572  26.745  1.00  0.00           C  
ATOM   2927  O2  DEM   235      -4.511   3.494  27.856  1.00  0.00           O  
ATOM   2928  C3  DEM   235      -3.214   3.730  28.342  1.00  0.00           C  
ATOM   2929  C4  DEM   235      -3.240   3.932  29.915  1.00  0.00           C  
ATOM   2930  N5  DEM   235      -2.041   4.403  30.641  1.00  0.00           N  
ATOM   2931  C6  DEM   235      -0.901   3.448  30.633  1.00  0.00           C  
ATOM   2932  C7  DEM   235      -2.666   4.371  31.987  1.00  0.00           C  
ATOM   2933  C8  DEM   235      -1.678   5.855  30.309  1.00  0.00           C  
ATOM   2934  C9  DEM   235      -1.681   4.793  33.153  1.00  0.00           C  
ATOM   2935  C10 DEM   235      -1.045   6.072  28.961  1.00  0.00           C  
TER    2936      DEM   235 
ATOM   2936  C1  TFS   236       1.399  -4.188  55.949  1.00  0.00           C  
ATOM   2937  S2  TFS   236       2.679  -3.084  56.676  1.00  0.00           S  
ATOM   2938  O3  TFS   236       2.033  -2.597  57.885  1.00  0.00           O  
ATOM   2939  O4  TFS   236       2.952  -2.145  55.626  1.00  0.00           O  
ATOM   2940  N5  TFS   236       3.840  -4.096  56.970  1.00  0.00           N  
ATOM   2941  S6  TFS   236       5.284  -3.720  57.572  1.00  0.00           S  
ATOM   2942  O7  TFS   236       5.569  -4.266  58.873  1.00  0.00           O  
ATOM   2943  O8  TFS   236       5.696  -2.383  57.265  1.00  0.00           O  
ATOM   2944  C9  TFS   236       6.386  -4.613  56.420  1.00  0.00           C  
ATOM   2945  F10 TFS   236       0.372  -3.510  55.414  1.00  0.00           F  
ATOM   2946  F11 TFS   236       1.891  -4.926  54.957  1.00  0.00           F  
ATOM   2947  F12 TFS   236       0.941  -5.008  56.908  1.00  0.00           F  
ATOM   2948  F13 TFS   236       6.382  -4.082  55.201  1.00  0.00           F  
ATOM   2949  F14 TFS   236       6.058  -5.882  56.301  1.00  0.00           F  
ATOM   2950  F15 TFS   236       7.660  -4.573  56.809  1.00  0.00           F  
TER    2951      TFS   236 
ATOM   2951  C1  DEM   237      28.038  27.800  17.963  1.00  0.00           C  
ATOM   2952  O2  DEM   237      26.745  27.459  18.424  1.00  0.00           O  
ATOM   2953  C3  DEM   237      26.544  26.077  18.510  1.00  0.00           C  
ATOM   2954  C4  DEM   237      25.127  25.629  18.056  1.00  0.00           C  
ATOM   2955  N5  DEM   237      24.765  24.254  18.578  1.00  0.00           N  
ATOM   2956  C6  DEM   237      23.332  24.176  18.092  1.00  0.00           C  
ATOM   2957  C7  DEM   237      24.900  24.085  20.048  1.00  0.00           C  
ATOM   2958  C8  DEM   237      25.583  23.209  17.882  1.00  0.00           C  
ATOM   2959  C9  DEM   237      24.183  25.002  20.956  1.00  0.00           C  
ATOM   2960  C10 DEM   237      25.261  21.708  18.182  1.00  0.00           C  
TER    2961      DEM   237 
ATOM   2961  C1  TFS   238      10.145  -0.357  29.587  1.00  0.00           C  
ATOM   2962  S2  TFS   238       9.645   0.531  28.077  1.00  0.00           S  
ATOM   2963  O3  TFS   238       8.222   0.685  28.263  1.00  0.00           O  
ATOM   2964  O4  TFS   238      10.123  -0.313  27.016  1.00  0.00           O  
ATOM   2965  N5  TFS   238      10.455   1.872  28.230  1.00  0.00           N  
ATOM   2966  S6  TFS   238      11.283   2.596  27.144  1.00  0.00           S  
ATOM   2967  O7  TFS   238      10.488   3.325  26.205  1.00  0.00           O  
ATOM   2968  O8  TFS   238      12.507   1.956  26.696  1.00  0.00           O  
ATOM   2969  C9  TFS   238      11.894   3.949  28.151  1.00  0.00           C  
ATOM   2970  F10 TFS   238      11.462  -0.474  29.753  1.00  0.00           F  
ATOM   2971  F11 TFS   238       9.751   0.335  30.675  1.00  0.00           F  
ATOM   2972  F12 TFS   238       9.649  -1.594  29.671  1.00  0.00           F  
ATOM   2973  F13 TFS   238      10.973   4.667  28.725  1.00  0.00           F  
ATOM   2974  F14 TFS   238      12.548   4.783  27.319  1.00  0.00           F  
ATOM   2975  F15 TFS   238      12.768   3.531  29.054  1.00  0.00           F  
TER    2976      TFS   238 
ATOM   2976  C1  DEM   239      34.798  20.338 136.367  1.00  0.00           C  
ATOM   2977  O2  DEM   239      36.051  20.260 135.645  1.00  0.00           O  
ATOM   2978  C3  DEM   239      36.005  20.282 134.266  1.00  0.00           C  
ATOM   2979  C4  DEM   239      37.425  20.677 133.917  1.00  0.00           C  
ATOM   2980  N5  DEM   239      37.756  20.708 132.475  1.00  0.00           N  
ATOM   2981  C6  DEM   239      36.989  21.644 131.705  1.00  0.00           C  
ATOM   2982  C7  DEM   239      37.564  19.360 131.770  1.00  0.00           C  
ATOM   2983  C8  DEM   239      39.123  21.340 132.432  1.00  0.00           C  
ATOM   2984  C9  DEM   239      38.103  19.397 130.309  1.00  0.00           C  
ATOM   2985  C10 DEM   239      40.238  20.448 132.843  1.00  0.00           C  
TER    2986      DEM   239 
ATOM   2986  C1  TFS   240      40.329  16.406  74.979  1.00  0.00           C  
ATOM   2987  S2  TFS   240      39.282  15.378  76.169  1.00  0.00           S  
ATOM   2988  O3  TFS   240      38.817  14.269  75.370  1.00  0.00           O  
ATOM   2989  O4  TFS   240      38.299  16.347  76.591  1.00  0.00           O  
ATOM   2990  N5  TFS   240      40.379  15.056  77.265  1.00  0.00           N  
ATOM   2991  S6  TFS   240      40.057  14.356  78.621  1.00  0.00           S  
ATOM   2992  O7  TFS   240      40.501  12.985  78.703  1.00  0.00           O  
ATOM   2993  O8  TFS   240      38.764  14.636  79.161  1.00  0.00           O  
ATOM   2994  C9  TFS   240      41.196  15.244  79.730  1.00  0.00           C  
ATOM   2995  F10 TFS   240      41.283  15.628  74.449  1.00  0.00           F  
ATOM   2996  F11 TFS   240      39.641  16.819  73.941  1.00  0.00           F  
ATOM   2997  F12 TFS   240      40.855  17.472  75.471  1.00  0.00           F  
ATOM   2998  F13 TFS   240      42.461  15.121  79.407  1.00  0.00           F  
ATOM   2999  F14 TFS   240      41.091  14.848  80.943  1.00  0.00           F  
ATOM   3000  F15 TFS   240      40.936  16.537  79.709  1.00  0.00           F  
TER    3001      TFS   240 
ATOM   3001  C1  DEM   241      26.200   7.058  18.410  1.00  0.00           C  
ATOM   3002  O2  DEM   241      27.344   7.371  17.649  1.00  0.00           O  
ATOM   3003  C3  DEM   241      28.196   8.030  18.427  1.00  0.00           C  
ATOM   3004  C4  DEM   241      28.377   9.411  17.940  1.00  0.00           C  
ATOM   3005  N5  DEM   241      29.538  10.146  18.556  1.00  0.00           N  
ATOM   3006  C6  DEM   241      30.852   9.573  18.202  1.00  0.00           C  
ATOM   3007  C7  DEM   241      29.357  10.127  20.031  1.00  0.00           C  
ATOM   3008  C8  DEM   241      29.510  11.553  18.053  1.00  0.00           C  
ATOM   3009  C9  DEM   241      30.482  10.808  20.802  1.00  0.00           C  
ATOM   3010  C10 DEM   241      28.390  12.463  18.638  1.00  0.00           C  
TER    3011      DEM   241 
ATOM   3011  C1  TFS   242       6.009 -17.410  27.309  1.00  0.00           C  
ATOM   3012  S2  TFS   242       5.264 -16.865  25.737  1.00  0.00           S  
ATOM   3013  O3  TFS   242       5.950 -15.596  25.507  1.00  0.00           O  
ATOM   3014  O4  TFS   242       3.860 -16.897  25.993  1.00  0.00           O  
ATOM   3015  N5  TFS   242       5.715 -18.024  24.778  1.00  0.00           N  
ATOM   3016  S6  TFS   242       6.279 -17.914  23.356  1.00  0.00           S  
ATOM   3017  O7  TFS   242       7.381 -17.009  23.102  1.00  0.00           O  
ATOM   3018  O8  TFS   242       5.197 -17.941  22.386  1.00  0.00           O  
ATOM   3019  C9  TFS   242       7.039 -19.560  23.216  1.00  0.00           C  
ATOM   3020  F10 TFS   242       7.327 -17.424  27.338  1.00  0.00           F  
ATOM   3021  F11 TFS   242       5.652 -16.677  28.376  1.00  0.00           F  
ATOM   3022  F12 TFS   242       5.635 -18.639  27.712  1.00  0.00           F  
ATOM   3023  F13 TFS   242       7.847 -19.661  22.190  1.00  0.00           F  
ATOM   3024  F14 TFS   242       6.148 -20.480  23.057  1.00  0.00           F  
ATOM   3025  F15 TFS   242       7.711 -19.853  24.291  1.00  0.00           F  
TER    3026      TFS   242 
ATOM   3026  C1  DEM   243     -34.884 -37.700 143.345  1.00  0.00           C  
ATOM   3027  O2  DEM   243     -33.545 -38.097 143.322  1.00  0.00           O  
ATOM   3028  C3  DEM   243     -32.686 -37.272 142.518  1.00  0.00           C  
ATOM   3029  C4  DEM   243     -31.866 -36.503 143.521  1.00  0.00           C  
ATOM   3030  N5  DEM   243     -30.834 -35.554 143.003  1.00  0.00           N  
ATOM   3031  C6  DEM   243     -30.127 -35.028 144.273  1.00  0.00           C  
ATOM   3032  C7  DEM   243     -31.554 -34.403 142.366  1.00  0.00           C  
ATOM   3033  C8  DEM   243     -29.744 -36.270 142.228  1.00  0.00           C  
ATOM   3034  C9  DEM   243     -32.544 -33.636 143.288  1.00  0.00           C  
ATOM   3035  C10 DEM   243     -29.982 -36.789 140.833  1.00  0.00           C  
TER    3036      DEM   243 
ATOM   3036  C1  TFS   244     -39.965 -12.775  53.125  1.00  0.00           C  
ATOM   3037  S2  TFS   244     -38.852 -14.020  52.438  1.00  0.00           S  
ATOM   3038  O3  TFS   244     -39.274 -14.015  51.049  1.00  0.00           O  
ATOM   3039  O4  TFS   244     -39.193 -15.186  53.233  1.00  0.00           O  
ATOM   3040  N5  TFS   244     -37.420 -13.397  52.680  1.00  0.00           N  
ATOM   3041  S6  TFS   244     -36.041 -14.116  53.023  1.00  0.00           S  
ATOM   3042  O7  TFS   244     -35.483 -14.816  51.907  1.00  0.00           O  
ATOM   3043  O8  TFS   244     -35.979 -14.848  54.243  1.00  0.00           O  
ATOM   3044  C9  TFS   244     -35.011 -12.618  53.243  1.00  0.00           C  
ATOM   3045  F10 TFS   244     -41.220 -12.991  52.756  1.00  0.00           F  
ATOM   3046  F11 TFS   244     -40.009 -12.714  54.459  1.00  0.00           F  
ATOM   3047  F12 TFS   244     -39.639 -11.596  52.739  1.00  0.00           F  
ATOM   3048  F13 TFS   244     -33.714 -12.984  53.224  1.00  0.00           F  
ATOM   3049  F14 TFS   244     -35.262 -12.073  54.403  1.00  0.00           F  
ATOM   3050  F15 TFS   244     -35.230 -11.694  52.323  1.00  0.00           F  
TER    3051      TFS   244 
ATOM   3051  C1  DEM   245     -30.042 -31.703  48.311  1.00  0.00           C  
ATOM   3052  O2  DEM   245     -28.937 -32.592  48.039  1.00  0.00           O  
ATOM   3053  C3  DEM   245     -28.126 -32.584  49.211  1.00  0.00           C  
ATOM   3054  C4  DEM   245     -26.674 -33.015  48.861  1.00  0.00           C  
ATOM   3055  N5  DEM   245     -25.738 -32.899  50.049  1.00  0.00           N  
ATOM   3056  C6  DEM   245     -25.825 -31.548  50.689  1.00  0.00           C  
ATOM   3057  C7  DEM   245     -24.385 -33.227  49.565  1.00  0.00           C  
ATOM   3058  C8  DEM   245     -25.991 -34.088  50.932  1.00  0.00           C  
ATOM   3059  C9  DEM   245     -23.788 -32.174  48.650  1.00  0.00           C  
ATOM   3060  C10 DEM   245     -25.128 -34.156  52.184  1.00  0.00           C  
TER    3061      DEM   245 
ATOM   3061  C1  TFS   246     -25.172  -2.349  37.354  1.00  0.00           C  
ATOM   3062  S2  TFS   246     -25.085  -3.045  39.005  1.00  0.00           S  
ATOM   3063  O3  TFS   246     -26.368  -2.799  39.553  1.00  0.00           O  
ATOM   3064  O4  TFS   246     -23.937  -2.357  39.599  1.00  0.00           O  
ATOM   3065  N5  TFS   246     -24.868  -4.565  38.662  1.00  0.00           N  
ATOM   3066  S6  TFS   246     -24.097  -5.613  39.548  1.00  0.00           S  
ATOM   3067  O7  TFS   246     -24.450  -5.489  40.928  1.00  0.00           O  
ATOM   3068  O8  TFS   246     -22.747  -5.881  39.184  1.00  0.00           O  
ATOM   3069  C9  TFS   246     -24.946  -7.134  38.954  1.00  0.00           C  
ATOM   3070  F10 TFS   246     -25.644  -1.106  37.431  1.00  0.00           F  
ATOM   3071  F11 TFS   246     -24.007  -2.352  36.711  1.00  0.00           F  
ATOM   3072  F12 TFS   246     -26.044  -3.032  36.616  1.00  0.00           F  
ATOM   3073  F13 TFS   246     -24.879  -7.187  37.648  1.00  0.00           F  
ATOM   3074  F14 TFS   246     -26.222  -7.134  39.216  1.00  0.00           F  
ATOM   3075  F15 TFS   246     -24.393  -8.234  39.430  1.00  0.00           F  
TER    3076      TFS   246 
ATOM   3076  C1  DEM   247       7.771   3.422  71.836  1.00  0.00           C  
ATOM   3077  O2  DEM   247       6.757   2.414  71.871  1.00  0.00           O  
ATOM   3078  C3  DEM   247       5.588   2.766  71.051  1.00  0.00           C  
ATOM   3079  C4  DEM   247       4.607   3.637  71.827  1.00  0.00           C  
ATOM   3080  N5  DEM   247       3.375   4.117  71.025  1.00  0.00           N  
ATOM   3081  C6  DEM   247       3.668   5.017  69.920  1.00  0.00           C  
ATOM   3082  C7  DEM   247       2.390   4.828  71.981  1.00  0.00           C  
ATOM   3083  C8  DEM   247       2.647   2.990  70.439  1.00  0.00           C  
ATOM   3084  C9  DEM   247       2.885   6.084  72.811  1.00  0.00           C  
ATOM   3085  C10 DEM   247       2.032   1.910  71.457  1.00  0.00           C  
TER    3086      DEM   247 
ATOM   3086  C1  TFS   248     -27.392  28.984  57.221  1.00  0.00           C  
ATOM   3087  S2  TFS   248     -29.135  29.234  57.667  1.00  0.00           S  
ATOM   3088  O3  TFS   248     -29.273  28.416  58.837  1.00  0.00           O  
ATOM   3089  O4  TFS   248     -29.860  28.917  56.464  1.00  0.00           O  
ATOM   3090  N5  TFS   248     -29.111  30.798  57.836  1.00  0.00           N  
ATOM   3091  S6  TFS   248     -29.682  31.608  59.039  1.00  0.00           S  
ATOM   3092  O7  TFS   248     -28.594  32.030  59.860  1.00  0.00           O  
ATOM   3093  O8  TFS   248     -30.872  31.067  59.716  1.00  0.00           O  
ATOM   3094  C9  TFS   248     -30.285  33.156  58.238  1.00  0.00           C  
ATOM   3095  F10 TFS   248     -26.487  29.336  58.114  1.00  0.00           F  
ATOM   3096  F11 TFS   248     -27.163  27.727  56.945  1.00  0.00           F  
ATOM   3097  F12 TFS   248     -27.050  29.672  56.093  1.00  0.00           F  
ATOM   3098  F13 TFS   248     -31.188  32.929  57.298  1.00  0.00           F  
ATOM   3099  F14 TFS   248     -29.295  33.840  57.731  1.00  0.00           F  
ATOM   3100  F15 TFS   248     -30.842  33.886  59.158  1.00  0.00           F  
TER    3101      TFS   248 
ATOM   3101  C1  DEM   249     -18.943 -39.020 136.337  1.00  0.00           C  
ATOM   3102  O2  DEM   249     -19.558 -38.654 135.150  1.00  0.00           O  
ATOM   3103  C3  DEM   249     -18.623 -38.019 134.332  1.00  0.00           C  
ATOM   3104  C4  DEM   249     -18.383 -38.884 133.098  1.00  0.00           C  
ATOM   3105  N5  DEM   249     -17.277 -38.521 132.134  1.00  0.00           N  
ATOM   3106  C6  DEM   249     -17.601 -37.168 131.666  1.00  0.00           C  
ATOM   3107  C7  DEM   249     -17.296 -39.504 131.025  1.00  0.00           C  
ATOM   3108  C8  DEM   249     -15.958 -38.508 132.794  1.00  0.00           C  
ATOM   3109  C9  DEM   249     -16.154 -39.369 130.012  1.00  0.00           C  
ATOM   3110  C10 DEM   249     -15.351 -39.911 133.178  1.00  0.00           C  
TER    3111      DEM   249 
ATOM   3111  C1  TFS   250     -20.995  28.973 115.449  1.00  0.00           C  
ATOM   3112  S2  TFS   250     -20.551  27.228 115.401  1.00  0.00           S  
ATOM   3113  O3  TFS   250     -21.809  26.598 114.953  1.00  0.00           O  
ATOM   3114  O4  TFS   250     -20.075  26.991 116.741  1.00  0.00           O  
ATOM   3115  N5  TFS   250     -19.369  27.175 114.352  1.00  0.00           N  
ATOM   3116  S6  TFS   250     -18.912  25.981 113.424  1.00  0.00           S  
ATOM   3117  O7  TFS   250     -19.981  25.019 113.160  1.00  0.00           O  
ATOM   3118  O8  TFS   250     -17.584  25.530 113.768  1.00  0.00           O  
ATOM   3119  C9  TFS   250     -18.685  26.733 111.797  1.00  0.00           C  
ATOM   3120  F10 TFS   250     -19.911  29.663 115.745  1.00  0.00           F  
ATOM   3121  F11 TFS   250     -21.487  29.403 114.332  1.00  0.00           F  
ATOM   3122  F12 TFS   250     -21.895  29.237 116.359  1.00  0.00           F  
ATOM   3123  F13 TFS   250     -17.746  27.617 111.735  1.00  0.00           F  
ATOM   3124  F14 TFS   250     -19.786  27.299 111.364  1.00  0.00           F  
ATOM   3125  F15 TFS   250     -18.299  25.808 110.968  1.00  0.00           F  
TER    3126      TFS   250 
ATOM   3126  C1  DEM   251     -35.744  40.906  96.769  1.00  0.00           C  
ATOM   3127  O2  DEM   251     -35.549  42.285  96.725  1.00  0.00           O  
ATOM   3128  C3  DEM   251     -35.050  42.574  95.418  1.00  0.00           C  
ATOM   3129  C4  DEM   251     -34.153  43.755  95.641  1.00  0.00           C  
ATOM   3130  N5  DEM   251     -33.417  44.295  94.451  1.00  0.00           N  
ATOM   3131  C6  DEM   251     -34.351  44.564  93.281  1.00  0.00           C  
ATOM   3132  C7  DEM   251     -32.476  43.187  93.937  1.00  0.00           C  
ATOM   3133  C8  DEM   251     -32.804  45.590  94.943  1.00  0.00           C  
ATOM   3134  C9  DEM   251     -31.490  43.642  92.851  1.00  0.00           C  
ATOM   3135  C10 DEM   251     -31.652  45.468  95.963  1.00  0.00           C  
TER    3136      DEM   251 
ATOM   3136  C1  TFS   252       9.659  38.570  99.702  1.00  0.00           C  
ATOM   3137  S2  TFS   252      10.954  39.775 100.222  1.00  0.00           S  
ATOM   3138  O3  TFS   252      11.478  39.202 101.454  1.00  0.00           O  
ATOM   3139  O4  TFS   252      10.183  40.992 100.321  1.00  0.00           O  
ATOM   3140  N5  TFS   252      11.929  39.665  98.981  1.00  0.00           N  
ATOM   3141  S6  TFS   252      13.436  40.114  99.012  1.00  0.00           S  
ATOM   3142  O7  TFS   252      14.214  39.502 100.076  1.00  0.00           O  
ATOM   3143  O8  TFS   252      13.656  41.521  98.763  1.00  0.00           O  
ATOM   3144  C9  TFS   252      14.139  39.338  97.523  1.00  0.00           C  
ATOM   3145  F10 TFS   252      10.081  37.311  99.662  1.00  0.00           F  
ATOM   3146  F11 TFS   252       8.630  38.675 100.529  1.00  0.00           F  
ATOM   3147  F12 TFS   252       9.177  38.863  98.524  1.00  0.00           F  
ATOM   3148  F13 TFS   252      13.516  39.762  96.441  1.00  0.00           F  
ATOM   3149  F14 TFS   252      14.048  38.059  97.618  1.00  0.00           F  
ATOM   3150  F15 TFS   252      15.418  39.617  97.331  1.00  0.00           F  
TER    3151      TFS   252 
ATOM   3151  C1  DEM   253       6.354  -8.162 143.756  1.00  0.00           C  
ATOM   3152  O2  DEM   253       5.282  -8.088 142.766  1.00  0.00           O  
ATOM   3153  C3  DEM   253       4.834  -9.398 142.394  1.00  0.00           C  
ATOM   3154  C4  DEM   253       4.768  -9.488 140.790  1.00  0.00           C  
ATOM   3155  N5  DEM   253       4.635 -10.840 140.201  1.00  0.00           N  
ATOM   3156  C6  DEM   253       3.618 -11.662 140.858  1.00  0.00           C  
ATOM   3157  C7  DEM   253       5.996 -11.508 140.342  1.00  0.00           C  
ATOM   3158  C8  DEM   253       4.532 -10.601 138.722  1.00  0.00           C  
ATOM   3159  C9  DEM   253       6.048 -12.975 139.935  1.00  0.00           C  
ATOM   3160  C10 DEM   253       3.302  -9.805 138.305  1.00  0.00           C  
TER    3161      DEM   253 
ATOM   3161  C1  TFS   254     -18.487  -9.401  45.506  1.00  0.00           C  
ATOM   3162  S2  TFS   254     -17.287 -10.620  46.207  1.00  0.00           S  
ATOM   3163  O3  TFS   254     -16.613  -9.966  47.301  1.00  0.00           O  
ATOM   3164  O4  TFS   254     -16.477 -11.017  45.076  1.00  0.00           O  
ATOM   3165  N5  TFS   254     -18.278 -11.777  46.629  1.00  0.00           N  
ATOM   3166  S6  TFS   254     -17.979 -13.262  47.043  1.00  0.00           S  
ATOM   3167  O7  TFS   254     -17.606 -13.438  48.444  1.00  0.00           O  
ATOM   3168  O8  TFS   254     -17.272 -14.011  46.029  1.00  0.00           O  
ATOM   3169  C9  TFS   254     -19.744 -13.830  46.928  1.00  0.00           C  
ATOM   3170  F10 TFS   254     -18.773  -9.679  44.247  1.00  0.00           F  
ATOM   3171  F11 TFS   254     -19.635  -9.316  46.181  1.00  0.00           F  
ATOM   3172  F12 TFS   254     -17.883  -8.207  45.456  1.00  0.00           F  
ATOM   3173  F13 TFS   254     -20.582 -13.117  47.681  1.00  0.00           F  
ATOM   3174  F14 TFS   254     -19.875 -15.116  47.308  1.00  0.00           F  
ATOM   3175  F15 TFS   254     -20.174 -13.723  45.705  1.00  0.00           F  
TER    3176      TFS   254 
ATOM   3176  C1  DEM   255      10.858   3.932  59.430  1.00  0.00           C  
ATOM   3177  O2  DEM   255      11.016   4.187  58.026  1.00  0.00           O  
ATOM   3178  C3  DEM   255      11.364   5.584  57.915  1.00  0.00           C  
ATOM   3179  C4  DEM   255      11.939   5.714  56.478  1.00  0.00           C  
ATOM   3180  N5  DEM   255      12.098   7.118  56.047  1.00  0.00           N  
ATOM   3181  C6  DEM   255      10.817   7.815  55.985  1.00  0.00           C  
ATOM   3182  C7  DEM   255      12.573   7.047  54.654  1.00  0.00           C  
ATOM   3183  C8  DEM   255      12.854   7.961  56.951  1.00  0.00           C  
ATOM   3184  C9  DEM   255      13.096   8.354  53.979  1.00  0.00           C  
ATOM   3185  C10 DEM   255      14.296   7.448  57.239  1.00  0.00           C  
TER    3186      DEM   255 
ATOM   3186  C1  TFS   256     -32.617  13.709 101.417  1.00  0.00           C  
ATOM   3187  S2  TFS   256     -34.223  14.318 100.782  1.00  0.00           S  
ATOM   3188  O3  TFS   256     -33.941  14.890  99.489  1.00  0.00           O  
ATOM   3189  O4  TFS   256     -34.614  15.269 101.833  1.00  0.00           O  
ATOM   3190  N5  TFS   256     -35.051  12.987 100.747  1.00  0.00           N  
ATOM   3191  S6  TFS   256     -36.504  12.781 100.217  1.00  0.00           S  
ATOM   3192  O7  TFS   256     -36.573  11.662  99.320  1.00  0.00           O  
ATOM   3193  O8  TFS   256     -37.195  13.993  99.902  1.00  0.00           O  
ATOM   3194  C9  TFS   256     -37.309  12.156 101.785  1.00  0.00           C  
ATOM   3195  F10 TFS   256     -32.021  12.970 100.483  1.00  0.00           F  
ATOM   3196  F11 TFS   256     -31.739  14.655 101.660  1.00  0.00           F  
ATOM   3197  F12 TFS   256     -32.743  12.981 102.515  1.00  0.00           F  
ATOM   3198  F13 TFS   256     -37.480  13.034 102.746  1.00  0.00           F  
ATOM   3199  F14 TFS   256     -36.555  11.226 102.320  1.00  0.00           F  
ATOM   3200  F15 TFS   256     -38.489  11.566 101.520  1.00  0.00           F  
TER    3201      TFS   256 
ATOM   3201  C1  DEM   257      41.608  -2.023  31.680  1.00  0.00           C  
ATOM   3202  O2  DEM   257      42.259  -1.585  30.509  1.00  0.00           O  
ATOM   3203  C3  DEM   257      41.735  -0.395  30.185  1.00  0.00           C  
ATOM   3204  C4  DEM   257      42.933   0.624  30.402  1.00  0.00           C  
ATOM   3205  N5  DEM   257      42.562   1.963  30.049  1.00  0.00           N  
ATOM   3206  C6  DEM   257      41.329   2.358  30.835  1.00  0.00           C  
ATOM   3207  C7  DEM   257      42.137   2.215  28.718  1.00  0.00           C  
ATOM   3208  C8  DEM   257      43.676   3.013  30.353  1.00  0.00           C  
ATOM   3209  C9  DEM   257      43.246   2.054  27.656  1.00  0.00           C  
ATOM   3210  C10 DEM   257      44.300   3.010  31.712  1.00  0.00           C  
TER    3211      DEM   257 
ATOM   3211  C1  TFS   258      40.990   9.836 124.315  1.00  0.00           C  
ATOM   3212  S2  TFS   258      41.244   9.397 126.087  1.00  0.00           S  
ATOM   3213  O3  TFS   258      42.284  10.310 126.496  1.00  0.00           O  
ATOM   3214  O4  TFS   258      41.540   7.975 126.012  1.00  0.00           O  
ATOM   3215  N5  TFS   258      39.888   9.688 126.764  1.00  0.00           N  
ATOM   3216  S6  TFS   258      38.806   8.554 127.112  1.00  0.00           S  
ATOM   3217  O7  TFS   258      39.254   7.743 128.202  1.00  0.00           O  
ATOM   3218  O8  TFS   258      38.125   7.889 126.010  1.00  0.00           O  
ATOM   3219  C9  TFS   258      37.416   9.636 127.750  1.00  0.00           C  
ATOM   3220  F10 TFS   258      41.931   9.377 123.535  1.00  0.00           F  
ATOM   3221  F11 TFS   258      39.823   9.339 123.914  1.00  0.00           F  
ATOM   3222  F12 TFS   258      40.875  11.136 124.190  1.00  0.00           F  
ATOM   3223  F13 TFS   258      36.491   8.916 128.405  1.00  0.00           F  
ATOM   3224  F14 TFS   258      36.816  10.195 126.727  1.00  0.00           F  
ATOM   3225  F15 TFS   258      37.796  10.608 128.573  1.00  0.00           F  
TER    3226      TFS   258 
ATOM   3226  C1  DEM   259     -14.002  37.364  51.956  1.00  0.00           C  
ATOM   3227  O2  DEM   259     -13.908  38.704  51.724  1.00  0.00           O  
ATOM   3228  C3  DEM   259     -12.575  39.176  52.002  1.00  0.00           C  
ATOM   3229  C4  DEM   259     -11.953  39.821  50.677  1.00  0.00           C  
ATOM   3230  N5  DEM   259     -10.543  40.314  50.952  1.00  0.00           N  
ATOM   3231  C6  DEM   259      -9.682  39.146  51.108  1.00  0.00           C  
ATOM   3232  C7  DEM   259     -10.394  41.039  52.223  1.00  0.00           C  
ATOM   3233  C8  DEM   259     -10.051  41.215  49.811  1.00  0.00           C  
ATOM   3234  C9  DEM   259     -11.062  42.368  52.325  1.00  0.00           C  
ATOM   3235  C10 DEM   259      -9.958  40.562  48.432  1.00  0.00           C  
TER    3236      DEM   259 
ATOM   3236  C1  TFS   260      40.065  13.801  32.216  1.00  0.00           C  
ATOM   3237  S2  TFS   260      41.537  13.087  32.971  1.00  0.00           S  
ATOM   3238  O3  TFS   260      42.285  12.694  31.801  1.00  0.00           O  
ATOM   3239  O4  TFS   260      41.070  12.041  33.868  1.00  0.00           O  
ATOM   3240  N5  TFS   260      42.150  14.329  33.706  1.00  0.00           N  
ATOM   3241  S6  TFS   260      43.653  14.388  34.267  1.00  0.00           S  
ATOM   3242  O7  TFS   260      44.422  15.389  33.678  1.00  0.00           O  
ATOM   3243  O8  TFS   260      44.267  13.097  34.443  1.00  0.00           O  
ATOM   3244  C9  TFS   260      43.472  14.920  35.999  1.00  0.00           C  
ATOM   3245  F10 TFS   260      40.422  14.772  31.282  1.00  0.00           F  
ATOM   3246  F11 TFS   260      39.387  12.893  31.509  1.00  0.00           F  
ATOM   3247  F12 TFS   260      39.179  14.337  33.042  1.00  0.00           F  
ATOM   3248  F13 TFS   260      42.854  14.031  36.705  1.00  0.00           F  
ATOM   3249  F14 TFS   260      42.804  16.064  36.114  1.00  0.00           F  
ATOM   3250  F15 TFS   260      44.677  15.142  36.516  1.00  0.00           F  
TER    3251      TFS   260 
ATOM   3251  C1  DEM   261       1.315 -10.981  42.339  1.00  0.00           C  
ATOM   3252  O2  DEM   261       1.640  -9.704  42.855  1.00  0.00           O  
ATOM   3253  C3  DEM   261       2.444  -9.834  43.961  1.00  0.00           C  
ATOM   3254  C4  DEM   261       2.065  -9.041  45.209  1.00  0.00           C  
ATOM   3255  N5  DEM   261       3.109  -9.110  46.262  1.00  0.00           N  
ATOM   3256  C6  DEM   261       4.437  -8.564  45.800  1.00  0.00           C  
ATOM   3257  C7  DEM   261       3.476 -10.490  46.550  1.00  0.00           C  
ATOM   3258  C8  DEM   261       2.800  -8.340  47.562  1.00  0.00           C  
ATOM   3259  C9  DEM   261       2.343 -11.291  47.195  1.00  0.00           C  
ATOM   3260  C10 DEM   261       2.200  -6.923  47.476  1.00  0.00           C  
TER    3261      DEM   261 
ATOM   3261  C1  TFS   262     -41.589  11.506 150.230  1.00  0.00           C  
ATOM   3262  S2  TFS   262     -42.320  12.809 149.152  1.00  0.00           S  
ATOM   3263  O3  TFS   262     -41.713  14.018 149.631  1.00  0.00           O  
ATOM   3264  O4  TFS   262     -43.713  12.624 149.400  1.00  0.00           O  
ATOM   3265  N5  TFS   262     -41.781  12.395 147.698  1.00  0.00           N  
ATOM   3266  S6  TFS   262     -42.558  12.128 146.383  1.00  0.00           S  
ATOM   3267  O7  TFS   262     -41.871  12.656 145.228  1.00  0.00           O  
ATOM   3268  O8  TFS   262     -43.967  12.343 146.487  1.00  0.00           O  
ATOM   3269  C9  TFS   262     -42.426  10.336 146.227  1.00  0.00           C  
ATOM   3270  F10 TFS   262     -42.152  10.303 150.056  1.00  0.00           F  
ATOM   3271  F11 TFS   262     -40.313  11.282 149.983  1.00  0.00           F  
ATOM   3272  F12 TFS   262     -41.585  11.870 151.523  1.00  0.00           F  
ATOM   3273  F13 TFS   262     -41.158  10.015 146.193  1.00  0.00           F  
ATOM   3274  F14 TFS   262     -42.995   9.826 145.207  1.00  0.00           F  
ATOM   3275  F15 TFS   262     -42.948   9.682 147.228  1.00  0.00           F  
TER    3276      TFS   262 
ATOM   3276  C1  DEM   263     -39.158  40.520  48.623  1.00  0.00           C  
ATOM   3277  O2  DEM   263     -38.240  40.251  49.614  1.00  0.00           O  
ATOM   3278  C3  DEM   263     -37.617  38.986  49.326  1.00  0.00           C  
ATOM   3279  C4  DEM   263     -37.732  38.133  50.550  1.00  0.00           C  
ATOM   3280  N5  DEM   263     -37.417  36.665  50.354  1.00  0.00           N  
ATOM   3281  C6  DEM   263     -35.976  36.621  50.012  1.00  0.00           C  
ATOM   3282  C7  DEM   263     -38.014  35.950  49.153  1.00  0.00           C  
ATOM   3283  C8  DEM   263     -37.579  35.875  51.555  1.00  0.00           C  
ATOM   3284  C9  DEM   263     -39.582  35.866  49.106  1.00  0.00           C  
ATOM   3285  C10 DEM   263     -39.073  35.884  52.010  1.00  0.00           C  
TER    3286      DEM   263 
ATOM   3286  C1  TFS   264      -3.170 -38.111  55.001  1.00  0.00           C  
ATOM   3287  S2  TFS   264      -4.886 -37.493  54.776  1.00  0.00           S  
ATOM   3288  O3  TFS   264      -5.587 -38.585  54.108  1.00  0.00           O  
ATOM   3289  O4  TFS   264      -4.653 -36.279  54.023  1.00  0.00           O  
ATOM   3290  N5  TFS   264      -5.311 -37.303  56.296  1.00  0.00           N  
ATOM   3291  S6  TFS   264      -6.008 -38.302  57.376  1.00  0.00           S  
ATOM   3292  O7  TFS   264      -5.644 -39.687  57.215  1.00  0.00           O  
ATOM   3293  O8  TFS   264      -7.354 -38.001  57.761  1.00  0.00           O  
ATOM   3294  C9  TFS   264      -5.099 -37.812  58.867  1.00  0.00           C  
ATOM   3295  F10 TFS   264      -2.405 -37.189  55.560  1.00  0.00           F  
ATOM   3296  F11 TFS   264      -3.068 -39.157  55.778  1.00  0.00           F  
ATOM   3297  F12 TFS   264      -2.622 -38.532  53.882  1.00  0.00           F  
ATOM   3298  F13 TFS   264      -5.615 -38.328  59.969  1.00  0.00           F  
ATOM   3299  F14 TFS   264      -5.132 -36.502  59.041  1.00  0.00           F  
ATOM   3300  F15 TFS   264      -3.847 -38.229  58.732  1.00  0.00           F  
TER    3301      TFS   264 
ATOM   3301  C1  DEM   265      27.346 -24.359 120.875  1.00  0.00           C  
ATOM   3302  O2  DEM   265      27.254 -25.159 122.054  1.00  0.00           O  
ATOM   3303  C3  DEM   265      28.038 -26.279 121.742  1.00  0.00           C  
ATOM   3304  C4  DEM   265      29.565 -26.029 121.705  1.00  0.00           C  
ATOM   3305  N5  DEM   265      30.392 -27.265 121.429  1.00  0.00           N  
ATOM   3306  C6  DEM   265      29.967 -27.878 120.186  1.00  0.00           C  
ATOM   3307  C7  DEM   265      30.210 -28.298 122.457  1.00  0.00           C  
ATOM   3308  C8  DEM   265      31.814 -26.796 121.418  1.00  0.00           C  
ATOM   3309  C9  DEM   265      30.429 -27.836 123.972  1.00  0.00           C  
ATOM   3310  C10 DEM   265      32.216 -25.590 120.449  1.00  0.00           C  
TER    3311      DEM   265 
ATOM   3311  C1  TFS   266       9.086  32.769 145.647  1.00  0.00           C  
ATOM   3312  S2  TFS   266       7.523  33.372 145.032  1.00  0.00           S  
ATOM   3313  O3  TFS   266       7.811  33.637 143.644  1.00  0.00           O  
ATOM   3314  O4  TFS   266       7.294  34.467 145.887  1.00  0.00           O  
ATOM   3315  N5  TFS   266       6.595  32.129 145.270  1.00  0.00           N  
ATOM   3316  S6  TFS   266       5.331  31.725 144.474  1.00  0.00           S  
ATOM   3317  O7  TFS   266       5.567  31.647 142.999  1.00  0.00           O  
ATOM   3318  O8  TFS   266       4.063  32.244 144.922  1.00  0.00           O  
ATOM   3319  C9  TFS   266       5.210  29.977 144.935  1.00  0.00           C  
ATOM   3320  F10 TFS   266       9.041  32.493 146.953  1.00  0.00           F  
ATOM   3321  F11 TFS   266       9.483  31.677 145.068  1.00  0.00           F  
ATOM   3322  F12 TFS   266      10.001  33.709 145.534  1.00  0.00           F  
ATOM   3323  F13 TFS   266       4.153  29.295 144.546  1.00  0.00           F  
ATOM   3324  F14 TFS   266       5.190  29.857 146.278  1.00  0.00           F  
ATOM   3325  F15 TFS   266       6.230  29.311 144.487  1.00  0.00           F  
TER    3326      TFS   266 
ATOM   3326  C1  DEM   267      37.964  20.240  47.444  1.00  0.00           C  
ATOM   3327  O2  DEM   267      38.830  21.261  47.958  1.00  0.00           O  
ATOM   3328  C3  DEM   267      39.204  21.036  49.357  1.00  0.00           C  
ATOM   3329  C4  DEM   267      40.708  20.800  49.399  1.00  0.00           C  
ATOM   3330  N5  DEM   267      41.248  20.786  50.757  1.00  0.00           N  
ATOM   3331  C6  DEM   267      42.702  20.715  50.657  1.00  0.00           C  
ATOM   3332  C7  DEM   267      40.781  19.530  51.448  1.00  0.00           C  
ATOM   3333  C8  DEM   267      40.914  22.013  51.568  1.00  0.00           C  
ATOM   3334  C9  DEM   267      41.229  19.378  52.913  1.00  0.00           C  
ATOM   3335  C10 DEM   267      41.356  23.363  51.030  1.00  0.00           C  
TER    3336      DEM   267 
ATOM   3336  C1  TFS   268      41.152  31.809 119.997  1.00  0.00           C  
ATOM   3337  S2  TFS   268      39.720  32.809 119.589  1.00  0.00           S  
ATOM   3338  O3  TFS   268      39.692  33.789 120.641  1.00  0.00           O  
ATOM   3339  O4  TFS   268      38.663  31.829 119.493  1.00  0.00           O  
ATOM   3340  N5  TFS   268      40.205  33.383 118.210  1.00  0.00           N  
ATOM   3341  S6  TFS   268      40.551  34.840 117.860  1.00  0.00           S  
ATOM   3342  O7  TFS   268      41.667  35.382 118.633  1.00  0.00           O  
ATOM   3343  O8  TFS   268      39.379  35.679 117.695  1.00  0.00           O  
ATOM   3344  C9  TFS   268      41.230  34.629 116.157  1.00  0.00           C  
ATOM   3345  F10 TFS   268      40.887  30.953 120.979  1.00  0.00           F  
ATOM   3346  F11 TFS   268      41.540  31.116 118.940  1.00  0.00           F  
ATOM   3347  F12 TFS   268      42.244  32.467 120.418  1.00  0.00           F  
ATOM   3348  F13 TFS   268      41.851  35.697 115.647  1.00  0.00           F  
ATOM   3349  F14 TFS   268      40.258  34.304 115.297  1.00  0.00           F  
ATOM   3350  F15 TFS   268      42.113  33.649 116.111  1.00  0.00           F  
TER    3351      TFS   268 
ATOM   3351  C1  DEM   269      33.094 -32.795 148.613  1.00  0.00           C  
ATOM   3352  O2  DEM   269      33.778 -32.093 147.629  1.00  0.00           O  
ATOM   3353  C3  DEM   269      35.162 -32.122 147.751  1.00  0.00           C  
ATOM   3354  C4  DEM   269      35.820 -33.159 146.725  1.00  0.00           C  
ATOM   3355  N5  DEM   269      37.369 -33.097 146.682  1.00  0.00           N  
ATOM   3356  C6  DEM   269      37.961 -33.460 148.005  1.00  0.00           C  
ATOM   3357  C7  DEM   269      37.845 -31.701 146.328  1.00  0.00           C  
ATOM   3358  C8  DEM   269      37.748 -34.073 145.610  1.00  0.00           C  
ATOM   3359  C9  DEM   269      37.609 -31.202 144.886  1.00  0.00           C  
ATOM   3360  C10 DEM   269      37.268 -35.551 145.863  1.00  0.00           C  
TER    3361      DEM   269 
ATOM   3361  C1  TFS   270     -38.725   6.403  68.249  1.00  0.00           C  
ATOM   3362  S2  TFS   270     -37.341   5.465  68.902  1.00  0.00           S  
ATOM   3363  O3  TFS   270     -36.639   5.011  67.759  1.00  0.00           O  
ATOM   3364  O4  TFS   270     -37.962   4.456  69.771  1.00  0.00           O  
ATOM   3365  N5  TFS   270     -36.557   6.552  69.713  1.00  0.00           N  
ATOM   3366  S6  TFS   270     -36.135   6.551  71.229  1.00  0.00           S  
ATOM   3367  O7  TFS   270     -34.805   5.999  71.456  1.00  0.00           O  
ATOM   3368  O8  TFS   270     -37.211   6.260  72.146  1.00  0.00           O  
ATOM   3369  C9  TFS   270     -35.879   8.359  71.457  1.00  0.00           C  
ATOM   3370  F10 TFS   270     -39.515   5.694  67.452  1.00  0.00           F  
ATOM   3371  F11 TFS   270     -39.527   6.877  69.171  1.00  0.00           F  
ATOM   3372  F12 TFS   270     -38.277   7.412  67.530  1.00  0.00           F  
ATOM   3373  F13 TFS   270     -35.467   8.707  72.669  1.00  0.00           F  
ATOM   3374  F14 TFS   270     -37.034   8.957  71.231  1.00  0.00           F  
ATOM   3375  F15 TFS   270     -35.044   8.848  70.619  1.00  0.00           F  
TER    3376      TFS   270 
ATOM   3376  C1  DEM   271       3.076   0.359  43.029  1.00  0.00           C  
ATOM   3377  O2  DEM   271       2.317   0.476  41.880  1.00  0.00           O  
ATOM   3378  C3  DEM   271       2.936  -0.201  40.818  1.00  0.00           C  
ATOM   3379  C4  DEM   271       2.079  -1.427  40.301  1.00  0.00           C  
ATOM   3380  N5  DEM   271       2.402  -1.941  38.935  1.00  0.00           N  
ATOM   3381  C6  DEM   271       1.451  -3.008  38.695  1.00  0.00           C  
ATOM   3382  C7  DEM   271       3.759  -2.567  38.878  1.00  0.00           C  
ATOM   3383  C8  DEM   271       2.346  -0.885  37.904  1.00  0.00           C  
ATOM   3384  C9  DEM   271       4.137  -3.236  37.593  1.00  0.00           C  
ATOM   3385  C10 DEM   271       0.973  -0.263  37.861  1.00  0.00           C  
TER    3386      DEM   271 
ATOM   3386  C1  TFS   272      34.408  27.948 110.563  1.00  0.00           C  
ATOM   3387  S2  TFS   272      35.961  28.701 110.027  1.00  0.00           S  
ATOM   3388  O3  TFS   272      35.509  29.641 109.066  1.00  0.00           O  
ATOM   3389  O4  TFS   272      36.762  27.587 109.597  1.00  0.00           O  
ATOM   3390  N5  TFS   272      36.301  29.369 111.366  1.00  0.00           N  
ATOM   3391  S6  TFS   272      37.773  29.570 111.878  1.00  0.00           S  
ATOM   3392  O7  TFS   272      38.721  30.004 110.860  1.00  0.00           O  
ATOM   3393  O8  TFS   272      38.175  28.553 112.803  1.00  0.00           O  
ATOM   3394  C9  TFS   272      37.674  31.057 112.939  1.00  0.00           C  
ATOM   3395  F10 TFS   272      33.897  27.249 109.576  1.00  0.00           F  
ATOM   3396  F11 TFS   272      34.589  27.057 111.564  1.00  0.00           F  
ATOM   3397  F12 TFS   272      33.494  28.823 110.981  1.00  0.00           F  
ATOM   3398  F13 TFS   272      36.769  30.929 113.905  1.00  0.00           F  
ATOM   3399  F14 TFS   272      37.366  32.185 112.276  1.00  0.00           F  
ATOM   3400  F15 TFS   272      38.810  31.331 113.625  1.00  0.00           F  
TER    3401      TFS   272 
ATOM   3401  C1  DEM   273     -32.124 -27.063  64.307  1.00  0.00           C  
ATOM   3402  O2  DEM   273     -32.287 -27.015  65.670  1.00  0.00           O  
ATOM   3403  C3  DEM   273     -31.288 -27.828  66.228  1.00  0.00           C  
ATOM   3404  C4  DEM   273     -32.087 -29.055  66.631  1.00  0.00           C  
ATOM   3405  N5  DEM   273     -31.449 -30.145  67.317  1.00  0.00           N  
ATOM   3406  C6  DEM   273     -30.396 -30.830  66.551  1.00  0.00           C  
ATOM   3407  C7  DEM   273     -32.514 -31.142  67.510  1.00  0.00           C  
ATOM   3408  C8  DEM   273     -30.975 -29.681  68.621  1.00  0.00           C  
ATOM   3409  C9  DEM   273     -32.258 -32.492  68.171  1.00  0.00           C  
ATOM   3410  C10 DEM   273     -32.140 -29.112  69.536  1.00  0.00           C  
TER    3411      DEM   273 
ATOM   3411  C1  TFS   274      34.361 -16.498 111.592  1.00  0.00           C  
ATOM   3412  S2  TFS   274      33.161 -16.825 110.216  1.00  0.00           S  
ATOM   3413  O3  TFS   274      33.876 -16.300 109.038  1.00  0.00           O  
ATOM   3414  O4  TFS   274      31.987 -16.089 110.683  1.00  0.00           O  
ATOM   3415  N5  TFS   274      33.000 -18.398 110.186  1.00  0.00           N  
ATOM   3416  S6  TFS   274      31.640 -19.214 109.903  1.00  0.00           S  
ATOM   3417  O7  TFS   274      30.566 -18.419 109.369  1.00  0.00           O  
ATOM   3418  O8  TFS   274      31.332 -20.287 110.814  1.00  0.00           O  
ATOM   3419  C9  TFS   274      32.170 -20.171 108.459  1.00  0.00           C  
ATOM   3420  F10 TFS   274      34.030 -17.060 112.719  1.00  0.00           F  
ATOM   3421  F11 TFS   274      35.588 -16.894 111.286  1.00  0.00           F  
ATOM   3422  F12 TFS   274      34.502 -15.183 111.840  1.00  0.00           F  
ATOM   3423  F13 TFS   274      32.719 -19.445 107.508  1.00  0.00           F  
ATOM   3424  F14 TFS   274      31.159 -20.873 107.993  1.00  0.00           F  
ATOM   3425  F15 TFS   274      33.067 -21.079 108.795  1.00  0.00           F  
TER    3426      TFS   274 
ATOM   3426  C1  DEM   275      22.000  22.412 154.760  1.00  0.00           C  
ATOM   3427  O2  DEM   275      21.705  21.830 153.498  1.00  0.00           O  
ATOM   3428  C3  DEM   275      22.085  20.517 153.611  1.00  0.00           C  
ATOM   3429  C4  DEM   275      22.966  20.090 152.424  1.00  0.00           C  
ATOM   3430  N5  DEM   275      23.557  18.783 152.575  1.00  0.00           N  
ATOM   3431  C6  DEM   275      24.416  18.637 153.812  1.00  0.00           C  
ATOM   3432  C7  DEM   275      24.376  18.814 151.335  1.00  0.00           C  
ATOM   3433  C8  DEM   275      22.656  17.633 152.565  1.00  0.00           C  
ATOM   3434  C9  DEM   275      25.116  17.559 150.984  1.00  0.00           C  
ATOM   3435  C10 DEM   275      21.585  17.628 151.491  1.00  0.00           C  
TER    3436      DEM   275 
ATOM   3436  C1  TFS   276      35.101  14.660 120.695  1.00  0.00           C  
ATOM   3437  S2  TFS   276      35.222  16.090 121.815  1.00  0.00           S  
ATOM   3438  O3  TFS   276      35.621  15.479 123.022  1.00  0.00           O  
ATOM   3439  O4  TFS   276      33.945  16.687 121.760  1.00  0.00           O  
ATOM   3440  N5  TFS   276      36.360  16.896 121.081  1.00  0.00           N  
ATOM   3441  S6  TFS   276      37.388  17.915 121.701  1.00  0.00           S  
ATOM   3442  O7  TFS   276      38.759  17.441 121.860  1.00  0.00           O  
ATOM   3443  O8  TFS   276      36.834  18.647 122.823  1.00  0.00           O  
ATOM   3444  C9  TFS   276      37.513  19.210 120.464  1.00  0.00           C  
ATOM   3445  F10 TFS   276      36.185  13.876 120.717  1.00  0.00           F  
ATOM   3446  F11 TFS   276      34.063  13.875 120.970  1.00  0.00           F  
ATOM   3447  F12 TFS   276      34.970  15.043 119.442  1.00  0.00           F  
ATOM   3448  F13 TFS   276      36.323  19.488 119.907  1.00  0.00           F  
ATOM   3449  F14 TFS   276      38.327  18.869 119.459  1.00  0.00           F  
ATOM   3450  F15 TFS   276      37.969  20.336 120.969  1.00  0.00           F  
TER    3451      TFS   276 
ATOM   3451  C1  DEM   277      16.447  12.594  75.250  1.00  0.00           C  
ATOM   3452  O2  DEM   277      16.852  13.236  74.090  1.00  0.00           O  
ATOM   3453  C3  DEM   277      15.721  13.388  73.227  1.00  0.00           C  
ATOM   3454  C4  DEM   277      14.887  14.665  73.324  1.00  0.00           C  
ATOM   3455  N5  DEM   277      13.797  14.736  72.394  1.00  0.00           N  
ATOM   3456  C6  DEM   277      13.004  13.497  72.250  1.00  0.00           C  
ATOM   3457  C7  DEM   277      14.383  14.861  71.011  1.00  0.00           C  
ATOM   3458  C8  DEM   277      12.898  15.876  72.638  1.00  0.00           C  
ATOM   3459  C9  DEM   277      15.471  15.960  70.792  1.00  0.00           C  
ATOM   3460  C10 DEM   277      12.107  15.719  73.956  1.00  0.00           C  
TER    3461      DEM   277 
ATOM   3461  C1  TFS   278     -11.479   1.249  36.420  1.00  0.00           C  
ATOM   3462  S2  TFS   278     -10.921   2.714  37.403  1.00  0.00           S  
ATOM   3463  O3  TFS   278      -9.653   2.993  36.791  1.00  0.00           O  
ATOM   3464  O4  TFS   278     -10.910   2.203  38.774  1.00  0.00           O  
ATOM   3465  N5  TFS   278     -12.054   3.684  36.954  1.00  0.00           N  
ATOM   3466  S6  TFS   278     -12.320   5.176  37.489  1.00  0.00           S  
ATOM   3467  O7  TFS   278     -11.181   5.752  38.166  1.00  0.00           O  
ATOM   3468  O8  TFS   278     -13.630   5.357  37.999  1.00  0.00           O  
ATOM   3469  C9  TFS   278     -12.342   6.135  35.925  1.00  0.00           C  
ATOM   3470  F10 TFS   278     -12.639   0.815  36.783  1.00  0.00           F  
ATOM   3471  F11 TFS   278     -11.600   1.579  35.120  1.00  0.00           F  
ATOM   3472  F12 TFS   278     -10.605   0.255  36.469  1.00  0.00           F  
ATOM   3473  F13 TFS   278     -11.164   6.050  35.353  1.00  0.00           F  
ATOM   3474  F14 TFS   278     -12.567   7.408  36.124  1.00  0.00           F  
ATOM   3475  F15 TFS   278     -13.208   5.678  35.014  1.00  0.00           F  
TER    3476      TFS   278 
ATOM   3476  C1  DEM   279     -24.561  19.817  57.132  1.00  0.00           C  
ATOM   3477  O2  DEM   279     -23.897  18.657  57.644  1.00  0.00           O  
ATOM   3478  C3  DEM   279     -24.882  17.640  57.744  1.00  0.00           C  
ATOM   3479  C4  DEM   279     -24.887  16.988  59.073  1.00  0.00           C  
ATOM   3480  N5  DEM   279     -26.112  16.066  59.226  1.00  0.00           N  
ATOM   3481  C6  DEM   279     -26.088  15.134  58.082  1.00  0.00           C  
ATOM   3482  C7  DEM   279     -27.369  16.906  59.370  1.00  0.00           C  
ATOM   3483  C8  DEM   279     -25.931  15.155  60.418  1.00  0.00           C  
ATOM   3484  C9  DEM   279     -28.803  16.132  59.382  1.00  0.00           C  
ATOM   3485  C10 DEM   279     -25.663  15.785  61.802  1.00  0.00           C  
TER    3486      DEM   279 
ATOM   3486  C1  TFS   280      25.234 -19.474  30.084  1.00  0.00           C  
ATOM   3487  S2  TFS   280      24.736 -17.779  30.397  1.00  0.00           S  
ATOM   3488  O3  TFS   280      25.918 -17.025  30.048  1.00  0.00           O  
ATOM   3489  O4  TFS   280      24.279 -17.726  31.752  1.00  0.00           O  
ATOM   3490  N5  TFS   280      23.542 -17.682  29.397  1.00  0.00           N  
ATOM   3491  S6  TFS   280      22.404 -16.645  29.448  1.00  0.00           S  
ATOM   3492  O7  TFS   280      22.791 -15.342  29.970  1.00  0.00           O  
ATOM   3493  O8  TFS   280      21.121 -17.192  29.743  1.00  0.00           O  
ATOM   3494  C9  TFS   280      22.285 -16.326  27.661  1.00  0.00           C  
ATOM   3495  F10 TFS   280      24.307 -20.390  30.313  1.00  0.00           F  
ATOM   3496  F11 TFS   280      25.640 -19.627  28.810  1.00  0.00           F  
ATOM   3497  F12 TFS   280      26.295 -19.782  30.823  1.00  0.00           F  
ATOM   3498  F13 TFS   280      23.423 -15.909  27.177  1.00  0.00           F  
ATOM   3499  F14 TFS   280      21.339 -15.411  27.425  1.00  0.00           F  
ATOM   3500  F15 TFS   280      21.948 -17.373  26.940  1.00  0.00           F  
TER    3501      TFS   280 
ATOM   3501  C1  DEM   281      38.939  23.147  64.685  1.00  0.00           C  
ATOM   3502  O2  DEM   281      38.345  22.139  63.855  1.00  0.00           O  
ATOM   3503  C3  DEM   281      39.308  21.157  63.367  1.00  0.00           C  
ATOM   3504  C4  DEM   281      39.006  20.898  61.864  1.00  0.00           C  
ATOM   3505  N5  DEM   281      39.722  19.745  61.279  1.00  0.00           N  
ATOM   3506  C6  DEM   281      39.468  18.563  62.123  1.00  0.00           C  
ATOM   3507  C7  DEM   281      41.215  20.052  61.302  1.00  0.00           C  
ATOM   3508  C8  DEM   281      39.422  19.568  59.916  1.00  0.00           C  
ATOM   3509  C9  DEM   281      42.087  18.964  60.662  1.00  0.00           C  
ATOM   3510  C10 DEM   281      37.957  19.280  59.662  1.00  0.00           C  
TER    3511      DEM   281 
ATOM   3511  C1  TFS   282      38.530   0.389  67.111  1.00  0.00           C  
ATOM   3512  S2  TFS   282      38.843   2.226  67.180  1.00  0.00           S  
ATOM   3513  O3  TFS   282      39.650   2.359  68.364  1.00  0.00           O  
ATOM   3514  O4  TFS   282      37.563   2.834  67.204  1.00  0.00           O  
ATOM   3515  N5  TFS   282      39.687   2.389  65.859  1.00  0.00           N  
ATOM   3516  S6  TFS   282      39.813   3.661  64.891  1.00  0.00           S  
ATOM   3517  O7  TFS   282      40.767   4.649  65.339  1.00  0.00           O  
ATOM   3518  O8  TFS   282      38.532   4.104  64.401  1.00  0.00           O  
ATOM   3519  C9  TFS   282      40.602   2.957  63.385  1.00  0.00           C  
ATOM   3520  F10 TFS   282      39.721  -0.244  66.901  1.00  0.00           F  
ATOM   3521  F11 TFS   282      38.002  -0.096  68.191  1.00  0.00           F  
ATOM   3522  F12 TFS   282      37.768   0.138  66.117  1.00  0.00           F  
ATOM   3523  F13 TFS   282      41.877   2.586  63.524  1.00  0.00           F  
ATOM   3524  F14 TFS   282      40.620   3.818  62.419  1.00  0.00           F  
ATOM   3525  F15 TFS   282      39.984   1.913  62.832  1.00  0.00           F  
TER    3526      TFS   282 
ATOM   3526  C1  DEM   283     -19.646  24.462 101.027  1.00  0.00           C  
ATOM   3527  O2  DEM   283     -18.811  23.409 101.559  1.00  0.00           O  
ATOM   3528  C3  DEM   283     -19.603  22.199 101.613  1.00  0.00           C  
ATOM   3529  C4  DEM   283     -18.792  20.933 101.636  1.00  0.00           C  
ATOM   3530  N5  DEM   283     -19.364  19.631 101.366  1.00  0.00           N  
ATOM   3531  C6  DEM   283     -18.265  18.691 101.372  1.00  0.00           C  
ATOM   3532  C7  DEM   283     -20.081  19.597 100.025  1.00  0.00           C  
ATOM   3533  C8  DEM   283     -20.243  19.218 102.494  1.00  0.00           C  
ATOM   3534  C9  DEM   283     -20.652  18.225  99.685  1.00  0.00           C  
ATOM   3535  C10 DEM   283     -21.577  19.974 102.773  1.00  0.00           C  
TER    3536      DEM   283 
ATOM   3536  C1  TFS   284      -4.285  34.610  87.194  1.00  0.00           C  
ATOM   3537  S2  TFS   284      -4.031  34.477  89.004  1.00  0.00           S  
ATOM   3538  O3  TFS   284      -4.423  33.075  89.229  1.00  0.00           O  
ATOM   3539  O4  TFS   284      -4.834  35.548  89.567  1.00  0.00           O  
ATOM   3540  N5  TFS   284      -2.468  34.781  89.067  1.00  0.00           N  
ATOM   3541  S6  TFS   284      -1.457  34.322  90.156  1.00  0.00           S  
ATOM   3542  O7  TFS   284      -1.831  33.150  90.878  1.00  0.00           O  
ATOM   3543  O8  TFS   284      -0.924  35.470  90.893  1.00  0.00           O  
ATOM   3544  C9  TFS   284      -0.046  33.728  89.130  1.00  0.00           C  
ATOM   3545  F10 TFS   284      -3.457  33.778  86.615  1.00  0.00           F  
ATOM   3546  F11 TFS   284      -5.513  34.212  86.870  1.00  0.00           F  
ATOM   3547  F12 TFS   284      -4.087  35.808  86.676  1.00  0.00           F  
ATOM   3548  F13 TFS   284       1.076  33.871  89.809  1.00  0.00           F  
ATOM   3549  F14 TFS   284       0.036  34.466  88.036  1.00  0.00           F  
ATOM   3550  F15 TFS   284      -0.123  32.436  88.778  1.00  0.00           F  
TER    3551      TFS   284 
ATOM   3551  C1  DEM   285      23.951  24.917  62.983  1.00  0.00           C  
ATOM   3552  O2  DEM   285      25.244  24.536  63.369  1.00  0.00           O  
ATOM   3553  C3  DEM   285      25.792  25.722  63.564  1.00  0.00           C  
ATOM   3554  C4  DEM   285      27.148  25.403  64.237  1.00  0.00           C  
ATOM   3555  N5  DEM   285      28.096  26.469  64.462  1.00  0.00           N  
ATOM   3556  C6  DEM   285      27.554  27.421  65.362  1.00  0.00           C  
ATOM   3557  C7  DEM   285      28.362  27.284  63.288  1.00  0.00           C  
ATOM   3558  C8  DEM   285      29.259  25.798  64.893  1.00  0.00           C  
ATOM   3559  C9  DEM   285      28.953  26.461  62.032  1.00  0.00           C  
ATOM   3560  C10 DEM   285      30.520  26.660  65.157  1.00  0.00           C  
TER    3561      DEM   285 
ATOM   3561  C1  TFS   286      25.233 -34.576  81.513  1.00  0.00           C  
ATOM   3562  S2  TFS   286      26.636 -33.652  80.798  1.00  0.00           S  
ATOM   3563  O3  TFS   286      26.213 -33.332  79.458  1.00  0.00           O  
ATOM   3564  O4  TFS   286      27.752 -34.533  80.979  1.00  0.00           O  
ATOM   3565  N5  TFS   286      26.541 -32.426  81.826  1.00  0.00           N  
ATOM   3566  S6  TFS   286      26.300 -30.879  81.477  1.00  0.00           S  
ATOM   3567  O7  TFS   286      25.771 -30.626  80.168  1.00  0.00           O  
ATOM   3568  O8  TFS   286      27.359 -30.035  82.016  1.00  0.00           O  
ATOM   3569  C9  TFS   286      24.846 -30.543  82.522  1.00  0.00           C  
ATOM   3570  F10 TFS   286      24.069 -33.996  81.319  1.00  0.00           F  
ATOM   3571  F11 TFS   286      25.154 -35.800  80.987  1.00  0.00           F  
ATOM   3572  F12 TFS   286      25.331 -34.695  82.848  1.00  0.00           F  
ATOM   3573  F13 TFS   286      23.826 -31.280  82.113  1.00  0.00           F  
ATOM   3574  F14 TFS   286      24.507 -29.242  82.557  1.00  0.00           F  
ATOM   3575  F15 TFS   286      25.043 -30.843  83.782  1.00  0.00           F  
TER    3576      TFS   286 
ATOM   3576  C1  DEM   287      14.233 -22.562  42.867  1.00  0.00           C  
ATOM   3577  O2  DEM   287      13.115 -23.425  42.684  1.00  0.00           O  
ATOM   3578  C3  DEM   287      13.015 -23.712  41.316  1.00  0.00           C  
ATOM   3579  C4  DEM   287      12.017 -24.822  41.150  1.00  0.00           C  
ATOM   3580  N5  DEM   287      11.762 -25.392  39.796  1.00  0.00           N  
ATOM   3581  C6  DEM   287      12.910 -26.080  39.232  1.00  0.00           C  
ATOM   3582  C7  DEM   287      11.337 -24.371  38.787  1.00  0.00           C  
ATOM   3583  C8  DEM   287      10.684 -26.406  39.963  1.00  0.00           C  
ATOM   3584  C9  DEM   287      10.966 -24.823  37.385  1.00  0.00           C  
ATOM   3585  C10 DEM   287      10.952 -27.503  41.012  1.00  0.00           C  
TER    3586      DEM   287 
ATOM   3586  C1  TFS   288      11.836  10.772  36.030  1.00  0.00           C  
ATOM   3587  S2  TFS   288      12.860  12.316  35.884  1.00  0.00           S  
ATOM   3588  O3  TFS   288      12.283  13.156  36.905  1.00  0.00           O  
ATOM   3589  O4  TFS   288      12.635  12.696  34.528  1.00  0.00           O  
ATOM   3590  N5  TFS   288      14.321  11.857  36.233  1.00  0.00           N  
ATOM   3591  S6  TFS   288      15.673  12.390  35.669  1.00  0.00           S  
ATOM   3592  O7  TFS   288      15.582  13.681  34.994  1.00  0.00           O  
ATOM   3593  O8  TFS   288      16.536  11.389  35.123  1.00  0.00           O  
ATOM   3594  C9  TFS   288      16.572  12.819  37.209  1.00  0.00           C  
ATOM   3595  F10 TFS   288      12.125   9.826  35.149  1.00  0.00           F  
ATOM   3596  F11 TFS   288      11.897  10.273  37.258  1.00  0.00           F  
ATOM   3597  F12 TFS   288      10.499  10.934  35.910  1.00  0.00           F  
ATOM   3598  F13 TFS   288      15.954  13.758  37.878  1.00  0.00           F  
ATOM   3599  F14 TFS   288      17.798  13.237  36.953  1.00  0.00           F  
ATOM   3600  F15 TFS   288      16.690  11.777  38.026  1.00  0.00           F  
TER    3601      TFS   288 
ATOM   3601  C1  DEM   289      25.881  26.987  45.423  1.00  0.00           C  
ATOM   3602  O2  DEM   289      26.398  27.942  44.493  1.00  0.00           O  
ATOM   3603  C3  DEM   289      25.529  28.998  44.173  1.00  0.00           C  
ATOM   3604  C4  DEM   289      24.449  28.594  43.187  1.00  0.00           C  
ATOM   3605  N5  DEM   289      23.675  29.831  42.654  1.00  0.00           N  
ATOM   3606  C6  DEM   289      24.573  30.733  41.958  1.00  0.00           C  
ATOM   3607  C7  DEM   289      23.024  30.621  43.736  1.00  0.00           C  
ATOM   3608  C8  DEM   289      22.659  29.326  41.653  1.00  0.00           C  
ATOM   3609  C9  DEM   289      22.167  31.807  43.248  1.00  0.00           C  
ATOM   3610  C10 DEM   289      23.045  28.292  40.535  1.00  0.00           C  
TER    3611      DEM   289 
ATOM   3611  C1  TFS   290       1.438 -19.523 101.946  1.00  0.00           C  
ATOM   3612  S2  TFS   290       2.513 -19.644 100.479  1.00  0.00           S  
ATOM   3613  O3  TFS   290       1.578 -19.177  99.479  1.00  0.00           O  
ATOM   3614  O4  TFS   290       2.963 -21.027 100.438  1.00  0.00           O  
ATOM   3615  N5  TFS   290       3.591 -18.535 100.834  1.00  0.00           N  
ATOM   3616  S6  TFS   290       4.464 -17.686  99.787  1.00  0.00           S  
ATOM   3617  O7  TFS   290       3.706 -16.586  99.240  1.00  0.00           O  
ATOM   3618  O8  TFS   290       5.332 -18.466  98.950  1.00  0.00           O  
ATOM   3619  C9  TFS   290       5.684 -16.783 100.887  1.00  0.00           C  
ATOM   3620  F10 TFS   290       1.973 -19.809 103.124  1.00  0.00           F  
ATOM   3621  F11 TFS   290       0.898 -18.314 102.029  1.00  0.00           F  
ATOM   3622  F12 TFS   290       0.402 -20.389 101.832  1.00  0.00           F  
ATOM   3623  F13 TFS   290       6.404 -17.652 101.591  1.00  0.00           F  
ATOM   3624  F14 TFS   290       5.139 -15.953 101.790  1.00  0.00           F  
ATOM   3625  F15 TFS   290       6.549 -16.035 100.208  1.00  0.00           F  
TER    3626      TFS   290 
ATOM   3626  C1  DEM   291       3.370 -13.961  61.543  1.00  0.00           C  
ATOM   3627  O2  DEM   291       2.691 -14.223  60.301  1.00  0.00           O  
ATOM   3628  C3  DEM   291       3.603 -14.536  59.282  1.00  0.00           C  
ATOM   3629  C4  DEM   291       4.283 -15.946  59.423  1.00  0.00           C  
ATOM   3630  N5  DEM   291       5.042 -16.415  58.240  1.00  0.00           N  
ATOM   3631  C6  DEM   291       6.124 -15.375  58.023  1.00  0.00           C  
ATOM   3632  C7  DEM   291       4.179 -16.646  57.093  1.00  0.00           C  
ATOM   3633  C8  DEM   291       5.712 -17.682  58.704  1.00  0.00           C  
ATOM   3634  C9  DEM   291       4.872 -17.031  55.756  1.00  0.00           C  
ATOM   3635  C10 DEM   291       4.729 -18.779  59.146  1.00  0.00           C  
TER    3636      DEM   291 
ATOM   3636  C1  TFS   292      30.741 -37.287  19.962  1.00  0.00           C  
ATOM   3637  S2  TFS   292      31.319 -37.711  18.281  1.00  0.00           S  
ATOM   3638  O3  TFS   292      31.770 -36.467  17.726  1.00  0.00           O  
ATOM   3639  O4  TFS   292      30.105 -38.302  17.794  1.00  0.00           O  
ATOM   3640  N5  TFS   292      32.473 -38.710  18.586  1.00  0.00           N  
ATOM   3641  S6  TFS   292      32.596 -40.236  18.388  1.00  0.00           S  
ATOM   3642  O7  TFS   292      33.767 -40.558  17.610  1.00  0.00           O  
ATOM   3643  O8  TFS   292      31.394 -40.955  18.097  1.00  0.00           O  
ATOM   3644  C9  TFS   292      33.095 -40.886  20.048  1.00  0.00           C  
ATOM   3645  F10 TFS   292      31.669 -36.692  20.704  1.00  0.00           F  
ATOM   3646  F11 TFS   292      29.616 -36.593  20.080  1.00  0.00           F  
ATOM   3647  F12 TFS   292      30.456 -38.364  20.678  1.00  0.00           F  
ATOM   3648  F13 TFS   292      34.152 -40.223  20.529  1.00  0.00           F  
ATOM   3649  F14 TFS   292      33.500 -42.144  19.943  1.00  0.00           F  
ATOM   3650  F15 TFS   292      32.125 -40.900  20.955  1.00  0.00           F  
TER    3651      TFS   292 
ATOM   3651  C1  DEM   293      24.795  19.965  56.058  1.00  0.00           C  
ATOM   3652  O2  DEM   293      25.311  19.562  54.853  1.00  0.00           O  
ATOM   3653  C3  DEM   293      26.729  19.199  54.980  1.00  0.00           C  
ATOM   3654  C4  DEM   293      26.943  17.698  55.100  1.00  0.00           C  
ATOM   3655  N5  DEM   293      28.154  17.136  54.445  1.00  0.00           N  
ATOM   3656  C6  DEM   293      29.322  17.641  55.266  1.00  0.00           C  
ATOM   3657  C7  DEM   293      28.334  17.520  52.975  1.00  0.00           C  
ATOM   3658  C8  DEM   293      28.161  15.680  54.655  1.00  0.00           C  
ATOM   3659  C9  DEM   293      27.293  16.984  52.018  1.00  0.00           C  
ATOM   3660  C10 DEM   293      28.197  15.036  56.058  1.00  0.00           C  
TER    3661      DEM   293 
ATOM   3661  C1  TFS   294      -9.220  13.277  59.406  1.00  0.00           C  
ATOM   3662  S2  TFS   294      -9.729  12.316  57.947  1.00  0.00           S  
ATOM   3663  O3  TFS   294     -10.124  11.081  58.572  1.00  0.00           O  
ATOM   3664  O4  TFS   294      -8.555  12.316  57.099  1.00  0.00           O  
ATOM   3665  N5  TFS   294     -10.983  13.146  57.439  1.00  0.00           N  
ATOM   3666  S6  TFS   294     -11.391  13.540  55.960  1.00  0.00           S  
ATOM   3667  O7  TFS   294     -10.531  12.991  54.930  1.00  0.00           O  
ATOM   3668  O8  TFS   294     -11.792  14.910  55.794  1.00  0.00           O  
ATOM   3669  C9  TFS   294     -12.917  12.629  55.706  1.00  0.00           C  
ATOM   3670  F10 TFS   294     -10.216  13.282  60.286  1.00  0.00           F  
ATOM   3671  F11 TFS   294      -8.143  12.837  60.028  1.00  0.00           F  
ATOM   3672  F12 TFS   294      -9.034  14.516  59.062  1.00  0.00           F  
ATOM   3673  F13 TFS   294     -13.525  12.855  54.550  1.00  0.00           F  
ATOM   3674  F14 TFS   294     -13.832  12.942  56.642  1.00  0.00           F  
ATOM   3675  F15 TFS   294     -12.846  11.310  55.783  1.00  0.00           F  
TER    3676      TFS   294 
ATOM   3676  C1  DEM   295     -29.137  35.629 149.862  1.00  0.00           C  
ATOM   3677  O2  DEM   295     -29.490  35.695 148.464  1.00  0.00           O  
ATOM   3678  C3  DEM   295     -29.240  34.406 147.813  1.00  0.00           C  
ATOM   3679  C4  DEM   295     -28.243  34.621 146.657  1.00  0.00           C  
ATOM   3680  N5  DEM   295     -27.648  33.253 146.275  1.00  0.00           N  
ATOM   3681  C6  DEM   295     -27.070  32.571 147.509  1.00  0.00           C  
ATOM   3682  C7  DEM   295     -26.662  33.470 145.270  1.00  0.00           C  
ATOM   3683  C8  DEM   295     -28.707  32.323 145.715  1.00  0.00           C  
ATOM   3684  C9  DEM   295     -25.410  34.287 145.749  1.00  0.00           C  
ATOM   3685  C10 DEM   295     -28.244  30.955 145.192  1.00  0.00           C  
TER    3686      DEM   295 
ATOM   3686  C1  TFS   296     -31.074  14.007  54.890  1.00  0.00           C  
ATOM   3687  S2  TFS   296     -30.060  14.786  56.180  1.00  0.00           S  
ATOM   3688  O3  TFS   296     -29.054  13.831  56.549  1.00  0.00           O  
ATOM   3689  O4  TFS   296     -31.094  15.238  57.133  1.00  0.00           O  
ATOM   3690  N5  TFS   296     -29.421  15.992  55.382  1.00  0.00           N  
ATOM   3691  S6  TFS   296     -29.366  17.541  55.805  1.00  0.00           S  
ATOM   3692  O7  TFS   296     -28.087  17.983  56.273  1.00  0.00           O  
ATOM   3693  O8  TFS   296     -30.555  18.058  56.470  1.00  0.00           O  
ATOM   3694  C9  TFS   296     -29.532  18.183  54.080  1.00  0.00           C  
ATOM   3695  F10 TFS   296     -31.944  14.819  54.367  1.00  0.00           F  
ATOM   3696  F11 TFS   296     -30.253  13.585  53.915  1.00  0.00           F  
ATOM   3697  F12 TFS   296     -31.732  12.903  55.338  1.00  0.00           F  
ATOM   3698  F13 TFS   296     -30.576  17.670  53.425  1.00  0.00           F  
ATOM   3699  F14 TFS   296     -28.477  17.853  53.332  1.00  0.00           F  
ATOM   3700  F15 TFS   296     -29.652  19.525  54.043  1.00  0.00           F  
TER    3701      TFS   296 
ATOM   3701  C1  DEM   297      12.474 -31.555  18.926  1.00  0.00           C  
ATOM   3702  O2  DEM   297      11.973 -31.115  17.661  1.00  0.00           O  
ATOM   3703  C3  DEM   297      10.804 -30.342  18.017  1.00  0.00           C  
ATOM   3704  C4  DEM   297       9.450 -31.052  17.867  1.00  0.00           C  
ATOM   3705  N5  DEM   297       8.281 -30.404  18.461  1.00  0.00           N  
ATOM   3706  C6  DEM   297       8.417 -30.204  19.967  1.00  0.00           C  
ATOM   3707  C7  DEM   297       7.127 -31.277  18.088  1.00  0.00           C  
ATOM   3708  C8  DEM   297       7.750 -29.213  17.795  1.00  0.00           C  
ATOM   3709  C9  DEM   297       7.040 -32.794  18.555  1.00  0.00           C  
ATOM   3710  C10 DEM   297       8.659 -27.932  17.976  1.00  0.00           C  
TER    3711      DEM   297 
ATOM   3711  C1  TFS   298      39.635   2.613 102.077  1.00  0.00           C  
ATOM   3712  S2  TFS   298      39.047   1.322 100.916  1.00  0.00           S  
ATOM   3713  O3  TFS   298      37.672   1.642 100.863  1.00  0.00           O  
ATOM   3714  O4  TFS   298      39.379   0.043 101.471  1.00  0.00           O  
ATOM   3715  N5  TFS   298      39.990   1.715  99.714  1.00  0.00           N  
ATOM   3716  S6  TFS   298      40.448   0.785  98.528  1.00  0.00           S  
ATOM   3717  O7  TFS   298      39.378   0.379  97.622  1.00  0.00           O  
ATOM   3718  O8  TFS   298      41.502  -0.130  98.902  1.00  0.00           O  
ATOM   3719  C9  TFS   298      41.381   2.081  97.535  1.00  0.00           C  
ATOM   3720  F10 TFS   298      40.954   2.834 101.983  1.00  0.00           F  
ATOM   3721  F11 TFS   298      39.046   3.805 102.031  1.00  0.00           F  
ATOM   3722  F12 TFS   298      39.467   2.171 103.307  1.00  0.00           F  
ATOM   3723  F13 TFS   298      42.204   2.737  98.330  1.00  0.00           F  
ATOM   3724  F14 TFS   298      40.606   3.002  96.932  1.00  0.00           F  
ATOM   3725  F15 TFS   298      42.113   1.467  96.666  1.00  0.00           F  
TER    3726      TFS   298 
ATOM   3726  C1  DEM   299     -12.776  -6.719 134.006  1.00  0.00           C  
ATOM   3727  O2  DEM   299     -12.066  -7.210 132.935  1.00  0.00           O  
ATOM   3728  C3  DEM   299     -12.873  -7.159 131.837  1.00  0.00           C  
ATOM   3729  C4  DEM   299     -12.551  -8.328 130.933  1.00  0.00           C  
ATOM   3730  N5  DEM   299     -13.052  -8.274 129.575  1.00  0.00           N  
ATOM   3731  C6  DEM   299     -14.569  -8.314 129.508  1.00  0.00           C  
ATOM   3732  C7  DEM   299     -12.882  -9.570 128.917  1.00  0.00           C  
ATOM   3733  C8  DEM   299     -12.540  -7.086 128.849  1.00  0.00           C  
ATOM   3734  C9  DEM   299     -11.385  -9.939 128.722  1.00  0.00           C  
ATOM   3735  C10 DEM   299     -12.996  -6.896 127.401  1.00  0.00           C  
TER    3736      DEM   299 
ATOM   3736  C1  TFS   300      -6.435  -9.426 109.863  1.00  0.00           C  
ATOM   3737  S2  TFS   300      -7.028 -10.436 108.472  1.00  0.00           S  
ATOM   3738  O3  TFS   300      -6.042 -11.489 108.393  1.00  0.00           O  
ATOM   3739  O4  TFS   300      -7.098  -9.538 107.339  1.00  0.00           O  
ATOM   3740  N5  TFS   300      -8.404 -10.971 108.958  1.00  0.00           N  
ATOM   3741  S6  TFS   300      -9.792 -10.941 108.157  1.00  0.00           S  
ATOM   3742  O7  TFS   300      -9.627 -11.361 106.791  1.00  0.00           O  
ATOM   3743  O8  TFS   300     -10.650  -9.831 108.443  1.00  0.00           O  
ATOM   3744  C9  TFS   300     -10.725 -12.320 108.935  1.00  0.00           C  
ATOM   3745  F10 TFS   300      -6.291 -10.259 110.884  1.00  0.00           F  
ATOM   3746  F11 TFS   300      -5.230  -8.940 109.633  1.00  0.00           F  
ATOM   3747  F12 TFS   300      -7.210  -8.409 110.247  1.00  0.00           F  
ATOM   3748  F13 TFS   300     -11.000 -12.110 110.230  1.00  0.00           F  
ATOM   3749  F14 TFS   300     -10.012 -13.446 108.943  1.00  0.00           F  
ATOM   3750  F15 TFS   300     -11.864 -12.641 108.357  1.00  0.00           F  
TER    3751      TFS   300 
ATOM   3751  C1  DEM   301       3.397   9.108  74.668  1.00  0.00           C  
ATOM   3752  O2  DEM   301       3.323   8.181  75.668  1.00  0.00           O  
ATOM   3753  C3  DEM   301       4.557   8.121  76.274  1.00  0.00           C  
ATOM   3754  C4  DEM   301       5.474   6.958  75.740  1.00  0.00           C  
ATOM   3755  N5  DEM   301       6.947   7.271  75.816  1.00  0.00           N  
ATOM   3756  C6  DEM   301       7.365   8.246  74.785  1.00  0.00           C  
ATOM   3757  C7  DEM   301       7.656   5.996  75.435  1.00  0.00           C  
ATOM   3758  C8  DEM   301       7.392   7.762  77.170  1.00  0.00           C  
ATOM   3759  C9  DEM   301       7.720   4.907  76.393  1.00  0.00           C  
ATOM   3760  C10 DEM   301       8.816   8.027  77.274  1.00  0.00           C  
TER    3761      DEM   301 
ATOM   3761  C1  TFS   302      23.336 -36.842  44.664  1.00  0.00           C  
ATOM   3762  S2  TFS   302      21.945 -37.759  45.363  1.00  0.00           S  
ATOM   3763  O3  TFS   302      20.823 -37.236  44.643  1.00  0.00           O  
ATOM   3764  O4  TFS   302      22.004 -37.509  46.768  1.00  0.00           O  
ATOM   3765  N5  TFS   302      22.268 -39.209  44.861  1.00  0.00           N  
ATOM   3766  S6  TFS   302      21.644 -40.554  45.414  1.00  0.00           S  
ATOM   3767  O7  TFS   302      20.259 -40.503  45.813  1.00  0.00           O  
ATOM   3768  O8  TFS   302      22.579 -41.278  46.201  1.00  0.00           O  
ATOM   3769  C9  TFS   302      21.554 -41.548  43.863  1.00  0.00           C  
ATOM   3770  F10 TFS   302      24.434 -37.454  44.989  1.00  0.00           F  
ATOM   3771  F11 TFS   302      23.362 -36.731  43.307  1.00  0.00           F  
ATOM   3772  F12 TFS   302      23.421 -35.599  45.047  1.00  0.00           F  
ATOM   3773  F13 TFS   302      20.995 -42.713  44.075  1.00  0.00           F  
ATOM   3774  F14 TFS   302      22.740 -41.794  43.303  1.00  0.00           F  
ATOM   3775  F15 TFS   302      20.806 -40.962  42.922  1.00  0.00           F  
TER    3776      TFS   302 
ATOM   3776  C1  DEM   303      11.271  14.236  44.241  1.00  0.00           C  
ATOM   3777  O2  DEM   303      12.375  14.930  43.797  1.00  0.00           O  
ATOM   3778  C3  DEM   303      12.231  16.286  44.060  1.00  0.00           C  
ATOM   3779  C4  DEM   303      12.985  16.528  45.405  1.00  0.00           C  
ATOM   3780  N5  DEM   303      13.190  18.001  45.636  1.00  0.00           N  
ATOM   3781  C6  DEM   303      11.960  18.815  45.389  1.00  0.00           C  
ATOM   3782  C7  DEM   303      14.105  18.474  44.586  1.00  0.00           C  
ATOM   3783  C8  DEM   303      13.844  18.319  46.955  1.00  0.00           C  
ATOM   3784  C9  DEM   303      15.511  17.820  44.524  1.00  0.00           C  
ATOM   3785  C10 DEM   303      12.900  18.114  48.144  1.00  0.00           C  
TER    3786      DEM   303 
ATOM   3786  C1  TFS   304     -35.112  11.850  55.359  1.00  0.00           C  
ATOM   3787  S2  TFS   304     -36.350  11.431  54.111  1.00  0.00           S  
ATOM   3788  O3  TFS   304     -35.575  10.951  52.978  1.00  0.00           O  
ATOM   3789  O4  TFS   304     -37.180  12.643  53.940  1.00  0.00           O  
ATOM   3790  N5  TFS   304     -37.019  10.255  54.872  1.00  0.00           N  
ATOM   3791  S6  TFS   304     -38.298   9.405  54.470  1.00  0.00           S  
ATOM   3792  O7  TFS   304     -38.143   8.624  53.300  1.00  0.00           O  
ATOM   3793  O8  TFS   304     -39.522  10.084  54.632  1.00  0.00           O  
ATOM   3794  C9  TFS   304     -38.293   8.170  55.814  1.00  0.00           C  
ATOM   3795  F10 TFS   304     -34.290  10.841  55.660  1.00  0.00           F  
ATOM   3796  F11 TFS   304     -34.336  12.885  54.987  1.00  0.00           F  
ATOM   3797  F12 TFS   304     -35.693  12.179  56.523  1.00  0.00           F  
ATOM   3798  F13 TFS   304     -39.334   7.377  55.699  1.00  0.00           F  
ATOM   3799  F14 TFS   304     -38.377   8.710  57.034  1.00  0.00           F  
ATOM   3800  F15 TFS   304     -37.215   7.419  55.843  1.00  0.00           F  
TER    3801      TFS   304 
ATOM   3801  C1  DEM   305       9.661  -1.408  24.221  1.00  0.00           C  
ATOM   3802  O2  DEM   305      10.553  -2.452  23.809  1.00  0.00           O  
ATOM   3803  C3  DEM   305      11.680  -2.596  24.605  1.00  0.00           C  
ATOM   3804  C4  DEM   305      11.565  -3.689  25.708  1.00  0.00           C  
ATOM   3805  N5  DEM   305      12.780  -3.882  26.589  1.00  0.00           N  
ATOM   3806  C6  DEM   305      13.921  -4.193  25.723  1.00  0.00           C  
ATOM   3807  C7  DEM   305      12.586  -5.079  27.478  1.00  0.00           C  
ATOM   3808  C8  DEM   305      13.021  -2.522  27.181  1.00  0.00           C  
ATOM   3809  C9  DEM   305      11.454  -4.901  28.476  1.00  0.00           C  
ATOM   3810  C10 DEM   305      14.066  -2.516  28.269  1.00  0.00           C  
TER    3811      DEM   305 
ATOM   3811  C1  TFS   306      40.549 -28.633  62.248  1.00  0.00           C  
ATOM   3812  S2  TFS   306      40.522 -30.030  63.467  1.00  0.00           S  
ATOM   3813  O3  TFS   306      39.163 -30.382  63.455  1.00  0.00           O  
ATOM   3814  O4  TFS   306      41.028 -29.486  64.713  1.00  0.00           O  
ATOM   3815  N5  TFS   306      41.417 -31.105  62.753  1.00  0.00           N  
ATOM   3816  S6  TFS   306      41.879 -32.518  63.264  1.00  0.00           S  
ATOM   3817  O7  TFS   306      40.784 -33.456  63.601  1.00  0.00           O  
ATOM   3818  O8  TFS   306      43.019 -32.499  64.145  1.00  0.00           O  
ATOM   3819  C9  TFS   306      42.545 -33.207  61.701  1.00  0.00           C  
ATOM   3820  F10 TFS   306      41.832 -28.270  62.083  1.00  0.00           F  
ATOM   3821  F11 TFS   306      40.046 -28.971  61.066  1.00  0.00           F  
ATOM   3822  F12 TFS   306      39.873 -27.628  62.657  1.00  0.00           F  
ATOM   3823  F13 TFS   306      43.568 -32.498  61.271  1.00  0.00           F  
ATOM   3824  F14 TFS   306      41.649 -33.246  60.728  1.00  0.00           F  
ATOM   3825  F15 TFS   306      42.955 -34.443  61.816  1.00  0.00           F  
TER    3826      TFS   306 
ATOM   3826  C1  DEM   307     -40.970  21.574  74.798  1.00  0.00           C  
ATOM   3827  O2  DEM   307     -40.645  22.847  74.265  1.00  0.00           O  
ATOM   3828  C3  DEM   307     -41.779  23.621  74.264  1.00  0.00           C  
ATOM   3829  C4  DEM   307     -41.448  24.764  73.393  1.00  0.00           C  
ATOM   3830  N5  DEM   307     -42.545  25.756  73.126  1.00  0.00           N  
ATOM   3831  C6  DEM   307     -43.736  25.140  72.652  1.00  0.00           C  
ATOM   3832  C7  DEM   307     -41.984  26.695  72.147  1.00  0.00           C  
ATOM   3833  C8  DEM   307     -42.845  26.516  74.382  1.00  0.00           C  
ATOM   3834  C9  DEM   307     -42.836  27.903  71.702  1.00  0.00           C  
ATOM   3835  C10 DEM   307     -43.301  25.906  75.624  1.00  0.00           C  
TER    3836      DEM   307 
ATOM   3836  C1  TFS   308      40.097  21.038  83.870  1.00  0.00           C  
ATOM   3837  S2  TFS   308      39.215  19.460  84.268  1.00  0.00           S  
ATOM   3838  O3  TFS   308      39.670  19.263  85.627  1.00  0.00           O  
ATOM   3839  O4  TFS   308      39.678  18.531  83.267  1.00  0.00           O  
ATOM   3840  N5  TFS   308      37.687  19.889  84.157  1.00  0.00           N  
ATOM   3841  S6  TFS   308      36.519  19.665  85.193  1.00  0.00           S  
ATOM   3842  O7  TFS   308      36.851  18.894  86.371  1.00  0.00           O  
ATOM   3843  O8  TFS   308      35.232  19.339  84.586  1.00  0.00           O  
ATOM   3844  C9  TFS   308      36.330  21.342  85.823  1.00  0.00           C  
ATOM   3845  F10 TFS   308      41.434  20.975  83.971  1.00  0.00           F  
ATOM   3846  F11 TFS   308      39.857  21.419  82.640  1.00  0.00           F  
ATOM   3847  F12 TFS   308      39.718  22.032  84.653  1.00  0.00           F  
ATOM   3848  F13 TFS   308      37.421  21.777  86.433  1.00  0.00           F  
ATOM   3849  F14 TFS   308      35.320  21.302  86.685  1.00  0.00           F  
ATOM   3850  F15 TFS   308      36.021  22.219  84.886  1.00  0.00           F  
TER    3851      TFS   308 
ATOM   3851  C1  DEM   309     -23.356 -20.762 120.296  1.00  0.00           C  
ATOM   3852  O2  DEM   309     -22.342 -20.951 121.187  1.00  0.00           O  
ATOM   3853  C3  DEM   309     -21.750 -19.688 121.469  1.00  0.00           C  
ATOM   3854  C4  DEM   309     -21.299 -19.346 122.985  1.00  0.00           C  
ATOM   3855  N5  DEM   309     -21.745 -18.101 123.514  1.00  0.00           N  
ATOM   3856  C6  DEM   309     -21.411 -16.986 122.694  1.00  0.00           C  
ATOM   3857  C7  DEM   309     -20.971 -18.086 124.805  1.00  0.00           C  
ATOM   3858  C8  DEM   309     -23.167 -18.328 123.672  1.00  0.00           C  
ATOM   3859  C9  DEM   309     -21.233 -16.870 125.774  1.00  0.00           C  
ATOM   3860  C10 DEM   309     -23.979 -17.191 124.232  1.00  0.00           C  
TER    3861      DEM   309 
ATOM   3861  C1  TFS   310      35.148 -39.038  65.983  1.00  0.00           C  
ATOM   3862  S2  TFS   310      36.676 -38.077  65.976  1.00  0.00           S  
ATOM   3863  O3  TFS   310      36.815 -37.746  64.596  1.00  0.00           O  
ATOM   3864  O4  TFS   310      37.642 -38.973  66.557  1.00  0.00           O  
ATOM   3865  N5  TFS   310      36.251 -36.891  66.970  1.00  0.00           N  
ATOM   3866  S6  TFS   310      37.035 -36.414  68.201  1.00  0.00           S  
ATOM   3867  O7  TFS   310      38.377 -35.989  67.885  1.00  0.00           O  
ATOM   3868  O8  TFS   310      36.877 -37.249  69.365  1.00  0.00           O  
ATOM   3869  C9  TFS   310      36.170 -34.888  68.668  1.00  0.00           C  
ATOM   3870  F10 TFS   310      35.328 -40.226  65.467  1.00  0.00           F  
ATOM   3871  F11 TFS   310      34.760 -39.298  67.228  1.00  0.00           F  
ATOM   3872  F12 TFS   310      34.133 -38.508  65.315  1.00  0.00           F  
ATOM   3873  F13 TFS   310      35.999 -34.104  67.629  1.00  0.00           F  
ATOM   3874  F14 TFS   310      36.803 -34.180  69.610  1.00  0.00           F  
ATOM   3875  F15 TFS   310      34.970 -35.135  69.174  1.00  0.00           F  
TER    3876      TFS   310 
ATOM   3876  C1  DEM   311     -19.244 -31.410 139.288  1.00  0.00           C  
ATOM   3877  O2  DEM   311     -20.072 -31.275 138.171  1.00  0.00           O  
ATOM   3878  C3  DEM   311     -21.394 -31.581 138.491  1.00  0.00           C  
ATOM   3879  C4  DEM   311     -22.223 -31.170 137.224  1.00  0.00           C  
ATOM   3880  N5  DEM   311     -23.589 -31.727 137.153  1.00  0.00           N  
ATOM   3881  C6  DEM   311     -24.371 -31.105 138.277  1.00  0.00           C  
ATOM   3882  C7  DEM   311     -23.670 -33.174 137.365  1.00  0.00           C  
ATOM   3883  C8  DEM   311     -24.192 -31.365 135.878  1.00  0.00           C  
ATOM   3884  C9  DEM   311     -22.806 -34.021 136.361  1.00  0.00           C  
ATOM   3885  C10 DEM   311     -25.690 -31.812 135.660  1.00  0.00           C  
TER    3886      DEM   311 
ATOM   3886  C1  TFS   312     -24.434  10.762  33.005  1.00  0.00           C  
ATOM   3887  S2  TFS   312     -25.754  12.010  32.906  1.00  0.00           S  
ATOM   3888  O3  TFS   312     -25.947  12.308  34.303  1.00  0.00           O  
ATOM   3889  O4  TFS   312     -26.818  11.355  32.243  1.00  0.00           O  
ATOM   3890  N5  TFS   312     -25.030  13.144  32.061  1.00  0.00           N  
ATOM   3891  S6  TFS   312     -25.282  13.767  30.645  1.00  0.00           S  
ATOM   3892  O7  TFS   312     -26.529  14.546  30.580  1.00  0.00           O  
ATOM   3893  O8  TFS   312     -24.988  12.888  29.549  1.00  0.00           O  
ATOM   3894  C9  TFS   312     -23.977  15.073  30.445  1.00  0.00           C  
ATOM   3895  F10 TFS   312     -23.378  11.255  33.600  1.00  0.00           F  
ATOM   3896  F11 TFS   312     -24.901   9.680  33.642  1.00  0.00           F  
ATOM   3897  F12 TFS   312     -24.024  10.300  31.801  1.00  0.00           F  
ATOM   3898  F13 TFS   312     -23.973  15.633  29.223  1.00  0.00           F  
ATOM   3899  F14 TFS   312     -22.767  14.567  30.713  1.00  0.00           F  
ATOM   3900  F15 TFS   312     -24.132  16.064  31.320  1.00  0.00           F  
TER    3901      TFS   312 
ATOM   3901  C1  DEM   313     -13.611 -14.195  72.837  1.00  0.00           C  
ATOM   3902  O2  DEM   313     -12.656 -13.977  71.850  1.00  0.00           O  
ATOM   3903  C3  DEM   313     -11.594 -13.197  72.264  1.00  0.00           C  
ATOM   3904  C4  DEM   313     -11.487 -12.055  71.245  1.00  0.00           C  
ATOM   3905  N5  DEM   313     -10.911 -10.800  71.782  1.00  0.00           N  
ATOM   3906  C6  DEM   313      -9.677 -11.065  72.446  1.00  0.00           C  
ATOM   3907  C7  DEM   313     -11.709 -10.295  72.910  1.00  0.00           C  
ATOM   3908  C8  DEM   313     -10.800  -9.736  70.738  1.00  0.00           C  
ATOM   3909  C9  DEM   313     -13.210  -9.791  72.580  1.00  0.00           C  
ATOM   3910  C10 DEM   313     -10.010 -10.130  69.452  1.00  0.00           C  
TER    3911      DEM   313 
ATOM   3911  C1  TFS   314     -18.620 -18.646  90.665  1.00  0.00           C  
ATOM   3912  S2  TFS   314     -19.594 -20.186  90.849  1.00  0.00           S  
ATOM   3913  O3  TFS   314     -18.969 -20.881  91.946  1.00  0.00           O  
ATOM   3914  O4  TFS   314     -19.502 -20.801  89.562  1.00  0.00           O  
ATOM   3915  N5  TFS   314     -20.997 -19.573  91.192  1.00  0.00           N  
ATOM   3916  S6  TFS   314     -22.195 -20.272  91.999  1.00  0.00           S  
ATOM   3917  O7  TFS   314     -21.813 -21.236  92.992  1.00  0.00           O  
ATOM   3918  O8  TFS   314     -23.301 -20.530  91.129  1.00  0.00           O  
ATOM   3919  C9  TFS   314     -22.814 -18.815  92.959  1.00  0.00           C  
ATOM   3920  F10 TFS   314     -17.384 -18.980  90.255  1.00  0.00           F  
ATOM   3921  F11 TFS   314     -19.149 -17.869  89.724  1.00  0.00           F  
ATOM   3922  F12 TFS   314     -18.504 -17.948  91.725  1.00  0.00           F  
ATOM   3923  F13 TFS   314     -21.824 -18.414  93.738  1.00  0.00           F  
ATOM   3924  F14 TFS   314     -23.890 -18.973  93.705  1.00  0.00           F  
ATOM   3925  F15 TFS   314     -23.094 -17.816  92.145  1.00  0.00           F  
TER    3926      TFS   314 
ATOM   3926  C1  DEM   315       8.626 -18.504  90.703  1.00  0.00           C  
ATOM   3927  O2  DEM   315       8.088 -19.237  89.587  1.00  0.00           O  
ATOM   3928  C3  DEM   315       6.787 -19.478  90.036  1.00  0.00           C  
ATOM   3929  C4  DEM   315       6.586 -21.018  90.118  1.00  0.00           C  
ATOM   3930  N5  DEM   315       5.241 -21.463  90.642  1.00  0.00           N  
ATOM   3931  C6  DEM   315       5.242 -22.917  90.614  1.00  0.00           C  
ATOM   3932  C7  DEM   315       4.175 -20.994  89.743  1.00  0.00           C  
ATOM   3933  C8  DEM   315       5.060 -20.882  92.027  1.00  0.00           C  
ATOM   3934  C9  DEM   315       2.737 -21.369  90.005  1.00  0.00           C  
ATOM   3935  C10 DEM   315       3.886 -21.388  92.958  1.00  0.00           C  
TER    3936      DEM   315 
ATOM   3936  C1  TFS   316       1.538 -18.720  19.911  1.00  0.00           C  
ATOM   3937  S2  TFS   316       1.253 -18.027  18.263  1.00  0.00           S  
ATOM   3938  O3  TFS   316       0.421 -19.036  17.644  1.00  0.00           O  
ATOM   3939  O4  TFS   316       2.592 -17.792  17.747  1.00  0.00           O  
ATOM   3940  N5  TFS   316       0.429 -16.724  18.688  1.00  0.00           N  
ATOM   3941  S6  TFS   316       0.798 -15.231  18.300  1.00  0.00           S  
ATOM   3942  O7  TFS   316      -0.306 -14.472  17.783  1.00  0.00           O  
ATOM   3943  O8  TFS   316       2.068 -15.078  17.625  1.00  0.00           O  
ATOM   3944  C9  TFS   316       1.050 -14.548  19.963  1.00  0.00           C  
ATOM   3945  F10 TFS   316       0.443 -18.811  20.647  1.00  0.00           F  
ATOM   3946  F11 TFS   316       2.060 -19.915  19.873  1.00  0.00           F  
ATOM   3947  F12 TFS   316       2.371 -17.902  20.584  1.00  0.00           F  
ATOM   3948  F13 TFS   316       1.309 -13.257  19.921  1.00  0.00           F  
ATOM   3949  F14 TFS   316       2.073 -15.091  20.609  1.00  0.00           F  
ATOM   3950  F15 TFS   316       0.004 -14.700  20.803  1.00  0.00           F  
TER    3951      TFS   316 
ATOM   3951  C1  DEM   317       1.205 -10.090  18.973  1.00  0.00           C  
ATOM   3952  O2  DEM   317       0.197 -10.265  17.925  1.00  0.00           O  
ATOM   3953  C3  DEM   317      -0.731 -11.254  18.266  1.00  0.00           C  
ATOM   3954  C4  DEM   317      -2.172 -10.858  17.790  1.00  0.00           C  
ATOM   3955  N5  DEM   317      -3.209 -11.783  18.373  1.00  0.00           N  
ATOM   3956  C6  DEM   317      -2.993 -13.206  18.070  1.00  0.00           C  
ATOM   3957  C7  DEM   317      -4.522 -11.486  17.719  1.00  0.00           C  
ATOM   3958  C8  DEM   317      -3.329 -11.728  19.828  1.00  0.00           C  
ATOM   3959  C9  DEM   317      -5.133 -10.098  17.871  1.00  0.00           C  
ATOM   3960  C10 DEM   317      -4.434 -12.671  20.461  1.00  0.00           C  
TER    3961      DEM   317 
ATOM   3961  C1  TFS   318     -25.698 -12.251  98.254  1.00  0.00           C  
ATOM   3962  S2  TFS   318     -25.734 -14.105  98.230  1.00  0.00           S  
ATOM   3963  O3  TFS   318     -27.119 -14.397  98.437  1.00  0.00           O  
ATOM   3964  O4  TFS   318     -24.802 -14.486  99.286  1.00  0.00           O  
ATOM   3965  N5  TFS   318     -25.274 -14.353  96.774  1.00  0.00           N  
ATOM   3966  S6  TFS   318     -26.040 -14.838  95.503  1.00  0.00           S  
ATOM   3967  O7  TFS   318     -27.065 -13.935  95.094  1.00  0.00           O  
ATOM   3968  O8  TFS   318     -26.215 -16.288  95.466  1.00  0.00           O  
ATOM   3969  C9  TFS   318     -24.835 -14.635  94.148  1.00  0.00           C  
ATOM   3970  F10 TFS   318     -24.507 -11.736  98.031  1.00  0.00           F  
ATOM   3971  F11 TFS   318     -26.424 -11.744  97.290  1.00  0.00           F  
ATOM   3972  F12 TFS   318     -26.146 -11.748  99.401  1.00  0.00           F  
ATOM   3973  F13 TFS   318     -23.804 -15.462  94.298  1.00  0.00           F  
ATOM   3974  F14 TFS   318     -24.345 -13.443  94.139  1.00  0.00           F  
ATOM   3975  F15 TFS   318     -25.365 -14.937  92.972  1.00  0.00           F  
TER    3976      TFS   318 
ATOM   3976  C1  DEM   319      18.343 -14.384  31.364  1.00  0.00           C  
ATOM   3977  O2  DEM   319      19.499 -15.138  31.578  1.00  0.00           O  
ATOM   3978  C3  DEM   319      19.784 -15.375  32.916  1.00  0.00           C  
ATOM   3979  C4  DEM   319      20.349 -14.057  33.525  1.00  0.00           C  
ATOM   3980  N5  DEM   319      21.230 -14.270  34.697  1.00  0.00           N  
ATOM   3981  C6  DEM   319      20.549 -14.987  35.761  1.00  0.00           C  
ATOM   3982  C7  DEM   319      21.654 -13.005  35.320  1.00  0.00           C  
ATOM   3983  C8  DEM   319      22.469 -15.041  34.353  1.00  0.00           C  
ATOM   3984  C9  DEM   319      20.452 -12.094  35.813  1.00  0.00           C  
ATOM   3985  C10 DEM   319      23.232 -14.521  33.149  1.00  0.00           C  
TER    3986      DEM   319 
ATOM   3986  C1  TFS   320     -21.120   0.140 147.989  1.00  0.00           C  
ATOM   3987  S2  TFS   320     -21.507   0.454 146.215  1.00  0.00           S  
ATOM   3988  O3  TFS   320     -22.353  -0.644 145.824  1.00  0.00           O  
ATOM   3989  O4  TFS   320     -20.181   0.495 145.579  1.00  0.00           O  
ATOM   3990  N5  TFS   320     -22.224   1.840 146.311  1.00  0.00           N  
ATOM   3991  S6  TFS   320     -23.053   2.588 145.238  1.00  0.00           S  
ATOM   3992  O7  TFS   320     -24.196   3.299 145.820  1.00  0.00           O  
ATOM   3993  O8  TFS   320     -23.176   1.867 143.976  1.00  0.00           O  
ATOM   3994  C9  TFS   320     -21.893   3.971 144.848  1.00  0.00           C  
ATOM   3995  F10 TFS   320     -20.817  -1.117 148.258  1.00  0.00           F  
ATOM   3996  F11 TFS   320     -20.085   0.859 148.426  1.00  0.00           F  
ATOM   3997  F12 TFS   320     -22.099   0.463 148.783  1.00  0.00           F  
ATOM   3998  F13 TFS   320     -22.401   4.959 144.108  1.00  0.00           F  
ATOM   3999  F14 TFS   320     -20.790   3.585 144.210  1.00  0.00           F  
ATOM   4000  F15 TFS   320     -21.545   4.499 146.016  1.00  0.00           F  
TER    4001      TFS   320 
ATOM   4001  C1  DEM   321      23.869   2.622  68.659  1.00  0.00           C  
ATOM   4002  O2  DEM   321      25.208   2.640  68.195  1.00  0.00           O  
ATOM   4003  C3  DEM   321      25.213   3.459  67.055  1.00  0.00           C  
ATOM   4004  C4  DEM   321      25.919   2.487  66.015  1.00  0.00           C  
ATOM   4005  N5  DEM   321      25.606   2.761  64.594  1.00  0.00           N  
ATOM   4006  C6  DEM   321      26.009   4.112  64.213  1.00  0.00           C  
ATOM   4007  C7  DEM   321      24.218   2.475  64.258  1.00  0.00           C  
ATOM   4008  C8  DEM   321      26.456   1.772  63.879  1.00  0.00           C  
ATOM   4009  C9  DEM   321      23.856   2.577  62.761  1.00  0.00           C  
ATOM   4010  C10 DEM   321      27.976   1.985  64.076  1.00  0.00           C  
TER    4011      DEM   321 
ATOM   4011  C1  TFS   322      31.859  15.838  68.672  1.00  0.00           C  
ATOM   4012  S2  TFS   322      33.532  15.979  67.856  1.00  0.00           S  
ATOM   4013  O3  TFS   322      34.131  17.057  68.573  1.00  0.00           O  
ATOM   4014  O4  TFS   322      33.194  16.053  66.455  1.00  0.00           O  
ATOM   4015  N5  TFS   322      34.175  14.563  68.202  1.00  0.00           N  
ATOM   4016  S6  TFS   322      35.584  14.123  67.639  1.00  0.00           S  
ATOM   4017  O7  TFS   322      36.714  14.775  68.280  1.00  0.00           O  
ATOM   4018  O8  TFS   322      35.628  13.818  66.232  1.00  0.00           O  
ATOM   4019  C9  TFS   322      35.684  12.425  68.338  1.00  0.00           C  
ATOM   4020  F10 TFS   322      31.353  14.644  68.466  1.00  0.00           F  
ATOM   4021  F11 TFS   322      31.900  15.978  70.006  1.00  0.00           F  
ATOM   4022  F12 TFS   322      30.956  16.752  68.232  1.00  0.00           F  
ATOM   4023  F13 TFS   322      34.766  11.638  67.785  1.00  0.00           F  
ATOM   4024  F14 TFS   322      35.447  12.434  69.641  1.00  0.00           F  
ATOM   4025  F15 TFS   322      36.893  11.917  68.186  1.00  0.00           F  
TER    4026      TFS   322 
ATOM   4026  C1  DEM   323     -22.205  31.431  27.297  1.00  0.00           C  
ATOM   4027  O2  DEM   323     -22.217  29.972  27.469  1.00  0.00           O  
ATOM   4028  C3  DEM   323     -21.912  29.345  26.240  1.00  0.00           C  
ATOM   4029  C4  DEM   323     -22.999  28.305  26.018  1.00  0.00           C  
ATOM   4030  N5  DEM   323     -22.731  27.313  24.908  1.00  0.00           N  
ATOM   4031  C6  DEM   323     -22.459  27.753  23.529  1.00  0.00           C  
ATOM   4032  C7  DEM   323     -24.056  26.559  24.873  1.00  0.00           C  
ATOM   4033  C8  DEM   323     -21.731  26.314  25.452  1.00  0.00           C  
ATOM   4034  C9  DEM   323     -25.354  27.451  24.471  1.00  0.00           C  
ATOM   4035  C10 DEM   323     -20.308  26.873  25.540  1.00  0.00           C  
TER    4036      DEM   323 
ATOM   4036  C1  TFS   324     -29.020  -8.998  75.464  1.00  0.00           C  
ATOM   4037  S2  TFS   324     -30.802  -8.777  75.742  1.00  0.00           S  
ATOM   4038  O3  TFS   324     -31.355  -9.258  74.484  1.00  0.00           O  
ATOM   4039  O4  TFS   324     -30.823  -7.362  76.031  1.00  0.00           O  
ATOM   4040  N5  TFS   324     -31.008  -9.677  77.032  1.00  0.00           N  
ATOM   4041  S6  TFS   324     -32.348 -10.372  77.475  1.00  0.00           S  
ATOM   4042  O7  TFS   324     -32.842 -11.341  76.509  1.00  0.00           O  
ATOM   4043  O8  TFS   324     -33.261  -9.450  78.131  1.00  0.00           O  
ATOM   4044  C9  TFS   324     -31.759 -11.328  78.877  1.00  0.00           C  
ATOM   4045  F10 TFS   324     -28.259  -8.611  76.527  1.00  0.00           F  
ATOM   4046  F11 TFS   324     -28.651 -10.264  75.146  1.00  0.00           F  
ATOM   4047  F12 TFS   324     -28.613  -8.228  74.486  1.00  0.00           F  
ATOM   4048  F13 TFS   324     -32.704 -11.827  79.636  1.00  0.00           F  
ATOM   4049  F14 TFS   324     -31.051 -10.567  79.742  1.00  0.00           F  
ATOM   4050  F15 TFS   324     -31.051 -12.375  78.448  1.00  0.00           F  
TER    4051      TFS   324 
ATOM   4051  C1  DEM   325      -9.966 -40.781  92.608  1.00  0.00           C  
ATOM   4052  O2  DEM   325     -10.678 -39.596  92.763  1.00  0.00           O  
ATOM   4053  C3  DEM   325     -10.438 -39.106  94.094  1.00  0.00           C  
ATOM   4054  C4  DEM   325     -11.718 -38.976  95.002  1.00  0.00           C  
ATOM   4055  N5  DEM   325     -11.426 -38.709  96.425  1.00  0.00           N  
ATOM   4056  C6  DEM   325     -11.157 -37.302  96.597  1.00  0.00           C  
ATOM   4057  C7  DEM   325     -10.397 -39.689  96.876  1.00  0.00           C  
ATOM   4058  C8  DEM   325     -12.656 -38.873  97.286  1.00  0.00           C  
ATOM   4059  C9  DEM   325      -9.810 -39.456  98.341  1.00  0.00           C  
ATOM   4060  C10 DEM   325     -13.228 -40.267  97.406  1.00  0.00           C  
TER    4061      DEM   325 
ATOM   4061  C1  TFS   326      -9.762  21.053  72.359  1.00  0.00           C  
ATOM   4062  S2  TFS   326     -11.161  21.190  71.197  1.00  0.00           S  
ATOM   4063  O3  TFS   326     -11.751  19.883  71.149  1.00  0.00           O  
ATOM   4064  O4  TFS   326     -10.507  21.707  70.056  1.00  0.00           O  
ATOM   4065  N5  TFS   326     -12.059  22.228  71.977  1.00  0.00           N  
ATOM   4066  S6  TFS   326     -12.356  23.774  71.689  1.00  0.00           S  
ATOM   4067  O7  TFS   326     -12.667  24.074  70.308  1.00  0.00           O  
ATOM   4068  O8  TFS   326     -11.519  24.675  72.382  1.00  0.00           O  
ATOM   4069  C9  TFS   326     -13.976  23.947  72.444  1.00  0.00           C  
ATOM   4070  F10 TFS   326     -10.125  20.853  73.612  1.00  0.00           F  
ATOM   4071  F11 TFS   326      -9.060  20.017  72.070  1.00  0.00           F  
ATOM   4072  F12 TFS   326      -9.021  22.132  72.366  1.00  0.00           F  
ATOM   4073  F13 TFS   326     -14.006  23.627  73.712  1.00  0.00           F  
ATOM   4074  F14 TFS   326     -14.889  23.230  71.847  1.00  0.00           F  
ATOM   4075  F15 TFS   326     -14.458  25.165  72.409  1.00  0.00           F  
TER    4076      TFS   326 
ATOM   4076  C1  DEM   327     -11.250  12.965  84.956  1.00  0.00           C  
ATOM   4077  O2  DEM   327     -12.466  13.687  84.977  1.00  0.00           O  
ATOM   4078  C3  DEM   327     -13.659  12.830  84.948  1.00  0.00           C  
ATOM   4079  C4  DEM   327     -14.226  12.534  86.428  1.00  0.00           C  
ATOM   4080  N5  DEM   327     -15.611  12.004  86.483  1.00  0.00           N  
ATOM   4081  C6  DEM   327     -15.816  11.859  87.875  1.00  0.00           C  
ATOM   4082  C7  DEM   327     -15.820  10.596  85.921  1.00  0.00           C  
ATOM   4083  C8  DEM   327     -16.705  12.892  85.913  1.00  0.00           C  
ATOM   4084  C9  DEM   327     -17.178   9.874  86.097  1.00  0.00           C  
ATOM   4085  C10 DEM   327     -16.520  14.315  86.254  1.00  0.00           C  
TER    4086      DEM   327 
ATOM   4086  C1  TFS   328      12.758  17.009  22.116  1.00  0.00           C  
ATOM   4087  S2  TFS   328      13.252  15.356  22.653  1.00  0.00           S  
ATOM   4088  O3  TFS   328      13.103  14.465  21.553  1.00  0.00           O  
ATOM   4089  O4  TFS   328      12.459  15.139  23.844  1.00  0.00           O  
ATOM   4090  N5  TFS   328      14.808  15.695  23.004  1.00  0.00           N  
ATOM   4091  S6  TFS   328      15.531  15.409  24.416  1.00  0.00           S  
ATOM   4092  O7  TFS   328      15.598  13.991  24.655  1.00  0.00           O  
ATOM   4093  O8  TFS   328      15.001  16.201  25.514  1.00  0.00           O  
ATOM   4094  C9  TFS   328      17.235  15.988  24.080  1.00  0.00           C  
ATOM   4095  F10 TFS   328      12.925  17.918  23.074  1.00  0.00           F  
ATOM   4096  F11 TFS   328      13.427  17.437  21.040  1.00  0.00           F  
ATOM   4097  F12 TFS   328      11.466  17.035  21.840  1.00  0.00           F  
ATOM   4098  F13 TFS   328      18.050  15.908  25.128  1.00  0.00           F  
ATOM   4099  F14 TFS   328      17.298  17.273  23.741  1.00  0.00           F  
ATOM   4100  F15 TFS   328      17.775  15.335  23.036  1.00  0.00           F  
TER    4101      TFS   328 
ATOM   4101  C1  DEM   329      25.491 -31.504  97.841  1.00  0.00           C  
ATOM   4102  O2  DEM   329      26.422 -30.494  97.905  1.00  0.00           O  
ATOM   4103  C3  DEM   329      27.761 -30.860  97.621  1.00  0.00           C  
ATOM   4104  C4  DEM   329      28.651 -29.659  97.509  1.00  0.00           C  
ATOM   4105  N5  DEM   329      29.871 -29.653  96.633  1.00  0.00           N  
ATOM   4106  C6  DEM   329      29.485 -29.938  95.268  1.00  0.00           C  
ATOM   4107  C7  DEM   329      30.741 -30.784  97.131  1.00  0.00           C  
ATOM   4108  C8  DEM   329      30.616 -28.365  96.740  1.00  0.00           C  
ATOM   4109  C9  DEM   329      32.055 -31.090  96.338  1.00  0.00           C  
ATOM   4110  C10 DEM   329      29.830 -27.183  96.121  1.00  0.00           C  
TER    4111      DEM   329 
ATOM   4111  C1  TFS   330      26.181 -16.099  67.985  1.00  0.00           C  
ATOM   4112  S2  TFS   330      27.528 -15.768  69.170  1.00  0.00           S  
ATOM   4113  O3  TFS   330      27.029 -14.503  69.704  1.00  0.00           O  
ATOM   4114  O4  TFS   330      28.695 -15.746  68.376  1.00  0.00           O  
ATOM   4115  N5  TFS   330      27.393 -16.971  70.172  1.00  0.00           N  
ATOM   4116  S6  TFS   330      28.179 -17.179  71.510  1.00  0.00           S  
ATOM   4117  O7  TFS   330      28.365 -15.919  72.201  1.00  0.00           O  
ATOM   4118  O8  TFS   330      29.265 -18.134  71.500  1.00  0.00           O  
ATOM   4119  C9  TFS   330      26.996 -18.052  72.572  1.00  0.00           C  
ATOM   4120  F10 TFS   330      24.998 -15.973  68.535  1.00  0.00           F  
ATOM   4121  F11 TFS   330      26.243 -15.283  66.947  1.00  0.00           F  
ATOM   4122  F12 TFS   330      26.209 -17.348  67.512  1.00  0.00           F  
ATOM   4123  F13 TFS   330      25.828 -17.469  72.647  1.00  0.00           F  
ATOM   4124  F14 TFS   330      27.467 -18.212  73.799  1.00  0.00           F  
ATOM   4125  F15 TFS   330      26.698 -19.254  72.073  1.00  0.00           F  
TER    4126      TFS   330 
ATOM   4126  C1  DEM   331      -3.204 -20.866  41.162  1.00  0.00           C  
ATOM   4127  O2  DEM   331      -2.279 -21.566  40.416  1.00  0.00           O  
ATOM   4128  C3  DEM   331      -2.515 -21.398  39.075  1.00  0.00           C  
ATOM   4129  C4  DEM   331      -1.456 -20.570  38.282  1.00  0.00           C  
ATOM   4130  N5  DEM   331      -1.823 -20.319  36.880  1.00  0.00           N  
ATOM   4131  C6  DEM   331      -3.053 -19.510  36.756  1.00  0.00           C  
ATOM   4132  C7  DEM   331      -2.070 -21.603  36.121  1.00  0.00           C  
ATOM   4133  C8  DEM   331      -0.689 -19.564  36.302  1.00  0.00           C  
ATOM   4134  C9  DEM   331      -2.528 -21.490  34.635  1.00  0.00           C  
ATOM   4135  C10 DEM   331      -0.415 -18.180  37.106  1.00  0.00           C  
TER    4136      DEM   331 
ATOM   4136  C1  TFS   332       7.098   6.363  85.643  1.00  0.00           C  
ATOM   4137  S2  TFS   332       7.206   5.303  87.167  1.00  0.00           S  
ATOM   4138  O3  TFS   332       6.936   3.963  86.676  1.00  0.00           O  
ATOM   4139  O4  TFS   332       6.182   5.869  88.033  1.00  0.00           O  
ATOM   4140  N5  TFS   332       8.654   5.645  87.553  1.00  0.00           N  
ATOM   4141  S6  TFS   332       9.842   4.633  87.790  1.00  0.00           S  
ATOM   4142  O7  TFS   332      10.811   4.667  86.719  1.00  0.00           O  
ATOM   4143  O8  TFS   332       9.455   3.351  88.312  1.00  0.00           O  
ATOM   4144  C9  TFS   332      10.659   5.419  89.220  1.00  0.00           C  
ATOM   4145  F10 TFS   332       6.020   6.073  84.915  1.00  0.00           F  
ATOM   4146  F11 TFS   332       7.122   7.667  85.932  1.00  0.00           F  
ATOM   4147  F12 TFS   332       8.108   6.222  84.824  1.00  0.00           F  
ATOM   4148  F13 TFS   332       9.818   5.540  90.227  1.00  0.00           F  
ATOM   4149  F14 TFS   332      11.111   6.642  88.917  1.00  0.00           F  
ATOM   4150  F15 TFS   332      11.723   4.725  89.629  1.00  0.00           F  
TER    4151      TFS   332 
ATOM   4151  C1  DEM   333     -23.258 -32.261 117.027  1.00  0.00           C  
ATOM   4152  O2  DEM   333     -22.816 -32.950 118.175  1.00  0.00           O  
ATOM   4153  C3  DEM   333     -21.468 -33.268 117.955  1.00  0.00           C  
ATOM   4154  C4  DEM   333     -20.874 -32.944 119.359  1.00  0.00           C  
ATOM   4155  N5  DEM   333     -19.564 -32.181 119.391  1.00  0.00           N  
ATOM   4156  C6  DEM   333     -19.252 -32.056 120.823  1.00  0.00           C  
ATOM   4157  C7  DEM   333     -19.541 -30.812 118.745  1.00  0.00           C  
ATOM   4158  C8  DEM   333     -18.562 -33.049 118.775  1.00  0.00           C  
ATOM   4159  C9  DEM   333     -20.674 -29.826 119.176  1.00  0.00           C  
ATOM   4160  C10 DEM   333     -17.158 -32.476 118.699  1.00  0.00           C  
TER    4161      DEM   333 
ATOM   4161  C1  TFS   334      36.251 -11.007  20.072  1.00  0.00           C  
ATOM   4162  S2  TFS   334      35.952 -11.679  18.360  1.00  0.00           S  
ATOM   4163  O3  TFS   334      37.226 -11.436  17.700  1.00  0.00           O  
ATOM   4164  O4  TFS   334      34.827 -10.884  17.928  1.00  0.00           O  
ATOM   4165  N5  TFS   334      35.582 -13.157  18.742  1.00  0.00           N  
ATOM   4166  S6  TFS   334      36.376 -14.455  18.374  1.00  0.00           S  
ATOM   4167  O7  TFS   334      37.743 -14.343  17.924  1.00  0.00           O  
ATOM   4168  O8  TFS   334      35.507 -15.435  17.784  1.00  0.00           O  
ATOM   4169  C9  TFS   334      36.580 -15.170  20.027  1.00  0.00           C  
ATOM   4170  F10 TFS   334      35.516 -11.555  21.038  1.00  0.00           F  
ATOM   4171  F11 TFS   334      37.498 -11.242  20.471  1.00  0.00           F  
ATOM   4172  F12 TFS   334      36.060  -9.699  20.068  1.00  0.00           F  
ATOM   4173  F13 TFS   334      35.477 -15.158  20.731  1.00  0.00           F  
ATOM   4174  F14 TFS   334      37.511 -14.507  20.699  1.00  0.00           F  
ATOM   4175  F15 TFS   334      37.019 -16.420  19.956  1.00  0.00           F  
TER    4176      TFS   334 
ATOM   4176  C1  DEM   335      41.684 -19.787  36.382  1.00  0.00           C  
ATOM   4177  O2  DEM   335      42.395 -21.012  36.226  1.00  0.00           O  
ATOM   4178  C3  DEM   335      43.744 -20.629  36.413  1.00  0.00           C  
ATOM   4179  C4  DEM   335      44.569 -20.553  35.167  1.00  0.00           C  
ATOM   4180  N5  DEM   335      45.883 -19.821  35.329  1.00  0.00           N  
ATOM   4181  C6  DEM   335      46.713 -20.339  36.363  1.00  0.00           C  
ATOM   4182  C7  DEM   335      45.788 -18.334  35.546  1.00  0.00           C  
ATOM   4183  C8  DEM   335      46.615 -19.970  33.954  1.00  0.00           C  
ATOM   4184  C9  DEM   335      44.869 -17.567  34.573  1.00  0.00           C  
ATOM   4185  C10 DEM   335      47.981 -19.367  33.818  1.00  0.00           C  
TER    4186      DEM   335 
ATOM   4186  C1  TFS   336     -26.626   5.725  69.217  1.00  0.00           C  
ATOM   4187  S2  TFS   336     -26.361   3.934  69.271  1.00  0.00           S  
ATOM   4188  O3  TFS   336     -24.939   3.951  69.466  1.00  0.00           O  
ATOM   4189  O4  TFS   336     -26.897   3.470  68.011  1.00  0.00           O  
ATOM   4190  N5  TFS   336     -27.188   3.491  70.530  1.00  0.00           N  
ATOM   4191  S6  TFS   336     -28.402   2.508  70.422  1.00  0.00           S  
ATOM   4192  O7  TFS   336     -28.122   1.219  69.853  1.00  0.00           O  
ATOM   4193  O8  TFS   336     -29.642   3.208  70.162  1.00  0.00           O  
ATOM   4194  C9  TFS   336     -28.641   2.039  72.144  1.00  0.00           C  
ATOM   4195  F10 TFS   336     -27.920   5.971  69.082  1.00  0.00           F  
ATOM   4196  F11 TFS   336     -26.201   6.356  70.324  1.00  0.00           F  
ATOM   4197  F12 TFS   336     -26.039   6.328  68.200  1.00  0.00           F  
ATOM   4198  F13 TFS   336     -27.493   1.519  72.635  1.00  0.00           F  
ATOM   4199  F14 TFS   336     -29.581   1.075  72.289  1.00  0.00           F  
ATOM   4200  F15 TFS   336     -28.936   3.111  72.907  1.00  0.00           F  
TER    4201      TFS   336 
ATOM   4201  C1  DEM   337      11.942  25.673  18.123  1.00  0.00           C  
ATOM   4202  O2  DEM   337      13.348  25.848  17.984  1.00  0.00           O  
ATOM   4203  C3  DEM   337      13.690  27.088  18.615  1.00  0.00           C  
ATOM   4204  C4  DEM   337      14.940  27.671  18.082  1.00  0.00           C  
ATOM   4205  N5  DEM   337      15.242  29.004  18.559  1.00  0.00           N  
ATOM   4206  C6  DEM   337      16.628  29.254  18.188  1.00  0.00           C  
ATOM   4207  C7  DEM   337      15.176  29.205  20.061  1.00  0.00           C  
ATOM   4208  C8  DEM   337      14.341  29.990  17.833  1.00  0.00           C  
ATOM   4209  C9  DEM   337      15.967  28.165  20.856  1.00  0.00           C  
ATOM   4210  C10 DEM   337      14.638  31.499  18.067  1.00  0.00           C  
TER    4211      DEM   337 
ATOM   4211  C1  TFS   338     -22.159   2.159 138.167  1.00  0.00           C  
ATOM   4212  S2  TFS   338     -21.604   3.765 137.421  1.00  0.00           S  
ATOM   4213  O3  TFS   338     -21.083   4.457 138.528  1.00  0.00           O  
ATOM   4214  O4  TFS   338     -22.789   4.254 136.726  1.00  0.00           O  
ATOM   4215  N5  TFS   338     -20.512   3.319 136.406  1.00  0.00           N  
ATOM   4216  S6  TFS   338     -19.021   3.756 136.317  1.00  0.00           S  
ATOM   4217  O7  TFS   338     -18.112   2.662 136.581  1.00  0.00           O  
ATOM   4218  O8  TFS   338     -18.773   5.057 136.832  1.00  0.00           O  
ATOM   4219  C9  TFS   338     -18.813   3.995 134.544  1.00  0.00           C  
ATOM   4220  F10 TFS   338     -23.063   2.318 139.089  1.00  0.00           F  
ATOM   4221  F11 TFS   338     -22.696   1.307 137.267  1.00  0.00           F  
ATOM   4222  F12 TFS   338     -21.154   1.574 138.732  1.00  0.00           F  
ATOM   4223  F13 TFS   338     -19.742   4.832 134.118  1.00  0.00           F  
ATOM   4224  F14 TFS   338     -19.026   2.835 133.905  1.00  0.00           F  
ATOM   4225  F15 TFS   338     -17.653   4.481 134.202  1.00  0.00           F  
TER    4226      TFS   338 
ATOM   4226  C1  DEM   339      21.931 -37.017  40.302  1.00  0.00           C  
ATOM   4227  O2  DEM   339      22.470 -36.009  39.490  1.00  0.00           O  
ATOM   4228  C3  DEM   339      22.817 -36.504  38.133  1.00  0.00           C  
ATOM   4229  C4  DEM   339      22.807 -35.411  37.110  1.00  0.00           C  
ATOM   4230  N5  DEM   339      23.239 -35.816  35.748  1.00  0.00           N  
ATOM   4231  C6  DEM   339      23.048 -34.688  34.848  1.00  0.00           C  
ATOM   4232  C7  DEM   339      22.536 -36.956  35.062  1.00  0.00           C  
ATOM   4233  C8  DEM   339      24.679 -36.222  35.828  1.00  0.00           C  
ATOM   4234  C9  DEM   339      21.030 -36.915  34.975  1.00  0.00           C  
ATOM   4235  C10 DEM   339      25.507 -36.423  34.478  1.00  0.00           C  
TER    4236      DEM   339 
ATOM   4236  C1  TFS   340     -17.906 -33.207  40.106  1.00  0.00           C  
ATOM   4237  S2  TFS   340     -19.249 -32.212  39.491  1.00  0.00           S  
ATOM   4238  O3  TFS   340     -18.933 -30.875  39.981  1.00  0.00           O  
ATOM   4239  O4  TFS   340     -20.409 -32.810  40.078  1.00  0.00           O  
ATOM   4240  N5  TFS   340     -19.049 -32.470  37.942  1.00  0.00           N  
ATOM   4241  S6  TFS   340     -19.627 -31.610  36.725  1.00  0.00           S  
ATOM   4242  O7  TFS   340     -20.236 -30.365  37.092  1.00  0.00           O  
ATOM   4243  O8  TFS   340     -20.161 -32.374  35.630  1.00  0.00           O  
ATOM   4244  C9  TFS   340     -18.016 -30.982  36.117  1.00  0.00           C  
ATOM   4245  F10 TFS   340     -17.905 -34.444  39.655  1.00  0.00           F  
ATOM   4246  F11 TFS   340     -16.688 -32.740  39.793  1.00  0.00           F  
ATOM   4247  F12 TFS   340     -17.959 -33.292  41.419  1.00  0.00           F  
ATOM   4248  F13 TFS   340     -18.155 -30.225  35.065  1.00  0.00           F  
ATOM   4249  F14 TFS   340     -17.269 -32.024  35.779  1.00  0.00           F  
ATOM   4250  F15 TFS   340     -17.359 -30.256  37.017  1.00  0.00           F  
TER    4251      TFS   340 
ATOM   4251  C1  DEM   341     -27.318 -19.126  48.768  1.00  0.00           C  
ATOM   4252  O2  DEM   341     -26.929 -17.795  49.137  1.00  0.00           O  
ATOM   4253  C3  DEM   341     -27.515 -16.905  48.237  1.00  0.00           C  
ATOM   4254  C4  DEM   341     -26.413 -15.996  47.596  1.00  0.00           C  
ATOM   4255  N5  DEM   341     -26.800 -14.831  46.720  1.00  0.00           N  
ATOM   4256  C6  DEM   341     -27.399 -15.492  45.542  1.00  0.00           C  
ATOM   4257  C7  DEM   341     -25.559 -14.187  46.193  1.00  0.00           C  
ATOM   4258  C8  DEM   341     -27.745 -13.935  47.436  1.00  0.00           C  
ATOM   4259  C9  DEM   341     -24.680 -13.533  47.308  1.00  0.00           C  
ATOM   4260  C10 DEM   341     -28.322 -12.740  46.581  1.00  0.00           C  
TER    4261      DEM   341 
ATOM   4261  C1  TFS   342      32.037  20.624  31.172  1.00  0.00           C  
ATOM   4262  S2  TFS   342      32.273  19.346  29.891  1.00  0.00           S  
ATOM   4263  O3  TFS   342      33.678  19.045  30.080  1.00  0.00           O  
ATOM   4264  O4  TFS   342      31.864  19.970  28.677  1.00  0.00           O  
ATOM   4265  N5  TFS   342      31.301  18.209  30.379  1.00  0.00           N  
ATOM   4266  S6  TFS   342      31.725  16.680  30.634  1.00  0.00           S  
ATOM   4267  O7  TFS   342      31.606  16.186  32.001  1.00  0.00           O  
ATOM   4268  O8  TFS   342      32.931  16.265  29.991  1.00  0.00           O  
ATOM   4269  C9  TFS   342      30.442  15.713  29.727  1.00  0.00           C  
ATOM   4270  F10 TFS   342      30.847  21.181  31.103  1.00  0.00           F  
ATOM   4271  F11 TFS   342      32.190  20.164  32.363  1.00  0.00           F  
ATOM   4272  F12 TFS   342      32.936  21.578  30.993  1.00  0.00           F  
ATOM   4273  F13 TFS   342      29.175  16.168  29.837  1.00  0.00           F  
ATOM   4274  F14 TFS   342      30.434  14.437  30.130  1.00  0.00           F  
ATOM   4275  F15 TFS   342      30.691  15.755  28.413  1.00  0.00           F  
TER    4276      TFS   342 
ATOM   4276  C1  DEM   343     -23.926  25.495  37.862  1.00  0.00           C  
ATOM   4277  O2  DEM   343     -22.566  25.381  37.653  1.00  0.00           O  
ATOM   4278  C3  DEM   343     -22.209  24.177  36.978  1.00  0.00           C  
ATOM   4279  C4  DEM   343     -21.269  24.478  35.786  1.00  0.00           C  
ATOM   4280  N5  DEM   343     -21.035  23.386  34.798  1.00  0.00           N  
ATOM   4281  C6  DEM   343     -20.086  23.815  33.728  1.00  0.00           C  
ATOM   4282  C7  DEM   343     -22.172  22.885  34.022  1.00  0.00           C  
ATOM   4283  C8  DEM   343     -20.506  22.144  35.443  1.00  0.00           C  
ATOM   4284  C9  DEM   343     -23.109  23.899  33.359  1.00  0.00           C  
ATOM   4285  C10 DEM   343     -19.219  22.432  36.256  1.00  0.00           C  
TER    4286      DEM   343 
ATOM   4286  C1  TFS   344      -8.670  21.796 127.431  1.00  0.00           C  
ATOM   4287  S2  TFS   344      -9.451  20.360 128.160  1.00  0.00           S  
ATOM   4288  O3  TFS   344      -8.852  19.290 127.394  1.00  0.00           O  
ATOM   4289  O4  TFS   344     -10.849  20.700 127.992  1.00  0.00           O  
ATOM   4290  N5  TFS   344      -9.044  20.409 129.679  1.00  0.00           N  
ATOM   4291  S6  TFS   344      -7.978  19.537 130.422  1.00  0.00           S  
ATOM   4292  O7  TFS   344      -6.581  19.961 130.256  1.00  0.00           O  
ATOM   4293  O8  TFS   344      -8.283  18.118 130.479  1.00  0.00           O  
ATOM   4294  C9  TFS   344      -8.303  20.146 132.133  1.00  0.00           C  
ATOM   4295  F10 TFS   344      -7.418  21.955 127.733  1.00  0.00           F  
ATOM   4296  F11 TFS   344      -8.710  21.787 126.101  1.00  0.00           F  
ATOM   4297  F12 TFS   344      -9.280  22.925 127.826  1.00  0.00           F  
ATOM   4298  F13 TFS   344      -7.733  21.336 132.281  1.00  0.00           F  
ATOM   4299  F14 TFS   344      -7.872  19.322 133.111  1.00  0.00           F  
ATOM   4300  F15 TFS   344      -9.597  20.348 132.367  1.00  0.00           F  
TER    4301      TFS   344 
ATOM   4301  C1  DEM   345      -7.810 -15.602  82.835  1.00  0.00           C  
ATOM   4302  O2  DEM   345      -8.550 -14.697  83.630  1.00  0.00           O  
ATOM   4303  C3  DEM   345      -9.279 -15.336  84.630  1.00  0.00           C  
ATOM   4304  C4  DEM   345     -10.504 -14.491  85.001  1.00  0.00           C  
ATOM   4305  N5  DEM   345     -11.583 -15.275  85.571  1.00  0.00           N  
ATOM   4306  C6  DEM   345     -12.135 -16.345  84.735  1.00  0.00           C  
ATOM   4307  C7  DEM   345     -12.751 -14.312  85.759  1.00  0.00           C  
ATOM   4308  C8  DEM   345     -11.246 -15.847  86.944  1.00  0.00           C  
ATOM   4309  C9  DEM   345     -12.445 -13.082  86.631  1.00  0.00           C  
ATOM   4310  C10 DEM   345     -12.341 -16.686  87.671  1.00  0.00           C  
TER    4311      DEM   345 
ATOM   4311  C1  TFS   346     -39.913  17.517  89.285  1.00  0.00           C  
ATOM   4312  S2  TFS   346     -38.934  18.989  88.838  1.00  0.00           S  
ATOM   4313  O3  TFS   346     -38.166  19.194  90.048  1.00  0.00           O  
ATOM   4314  O4  TFS   346     -39.911  19.961  88.493  1.00  0.00           O  
ATOM   4315  N5  TFS   346     -38.072  18.494  87.653  1.00  0.00           N  
ATOM   4316  S6  TFS   346     -38.361  18.640  86.135  1.00  0.00           S  
ATOM   4317  O7  TFS   346     -37.650  19.724  85.474  1.00  0.00           O  
ATOM   4318  O8  TFS   346     -39.729  18.303  85.752  1.00  0.00           O  
ATOM   4319  C9  TFS   346     -37.497  17.172  85.436  1.00  0.00           C  
ATOM   4320  F10 TFS   346     -40.684  17.848  90.326  1.00  0.00           F  
ATOM   4321  F11 TFS   346     -40.677  17.028  88.334  1.00  0.00           F  
ATOM   4322  F12 TFS   346     -39.150  16.489  89.707  1.00  0.00           F  
ATOM   4323  F13 TFS   346     -36.197  17.257  85.556  1.00  0.00           F  
ATOM   4324  F14 TFS   346     -37.711  17.141  84.184  1.00  0.00           F  
ATOM   4325  F15 TFS   346     -37.881  15.999  85.906  1.00  0.00           F  
TER    4326      TFS   346 
ATOM   4326  C1  DEM   347       1.086  21.075 116.602  1.00  0.00           C  
ATOM   4327  O2  DEM   347       1.169  21.402 117.915  1.00  0.00           O  
ATOM   4328  C3  DEM   347       0.119  20.927 118.743  1.00  0.00           C  
ATOM   4329  C4  DEM   347       0.786  19.916 119.717  1.00  0.00           C  
ATOM   4330  N5  DEM   347      -0.026  19.416 120.848  1.00  0.00           N  
ATOM   4331  C6  DEM   347      -0.623  20.506 121.737  1.00  0.00           C  
ATOM   4332  C7  DEM   347       0.794  18.565 121.676  1.00  0.00           C  
ATOM   4333  C8  DEM   347      -1.153  18.574 120.300  1.00  0.00           C  
ATOM   4334  C9  DEM   347       2.079  19.199 122.191  1.00  0.00           C  
ATOM   4335  C10 DEM   347      -2.160  17.943 121.262  1.00  0.00           C  
TER    4336      DEM   347 
ATOM   4336  C1  TFS   348     -41.184 -11.309 139.965  1.00  0.00           C  
ATOM   4337  S2  TFS   348     -42.303 -12.686 139.493  1.00  0.00           S  
ATOM   4338  O3  TFS   348     -42.747 -13.260 140.732  1.00  0.00           O  
ATOM   4339  O4  TFS   348     -41.469 -13.507 138.642  1.00  0.00           O  
ATOM   4340  N5  TFS   348     -43.426 -11.918 138.757  1.00  0.00           N  
ATOM   4341  S6  TFS   348     -44.699 -12.630 138.129  1.00  0.00           S  
ATOM   4342  O7  TFS   348     -45.959 -12.044 138.595  1.00  0.00           O  
ATOM   4343  O8  TFS   348     -44.682 -14.062 137.969  1.00  0.00           O  
ATOM   4344  C9  TFS   348     -44.690 -11.927 136.405  1.00  0.00           C  
ATOM   4345  F10 TFS   348     -41.732 -10.500 140.868  1.00  0.00           F  
ATOM   4346  F11 TFS   348     -40.040 -11.708 140.434  1.00  0.00           F  
ATOM   4347  F12 TFS   348     -40.951 -10.546 138.896  1.00  0.00           F  
ATOM   4348  F13 TFS   348     -44.497 -10.646 136.389  1.00  0.00           F  
ATOM   4349  F14 TFS   348     -45.854 -12.167 135.786  1.00  0.00           F  
ATOM   4350  F15 TFS   348     -43.751 -12.528 135.673  1.00  0.00           F  
TER    4351      TFS   348 
ATOM   4351  C1  DEM   349      -8.600 -16.249 140.232  1.00  0.00           C  
ATOM   4352  O2  DEM   349      -8.081 -16.742 139.006  1.00  0.00           O  
ATOM   4353  C3  DEM   349      -6.872 -16.145 138.628  1.00  0.00           C  
ATOM   4354  C4  DEM   349      -5.667 -16.619 139.452  1.00  0.00           C  
ATOM   4355  N5  DEM   349      -4.334 -16.127 139.039  1.00  0.00           N  
ATOM   4356  C6  DEM   349      -3.907 -16.918 137.821  1.00  0.00           C  
ATOM   4357  C7  DEM   349      -3.194 -16.535 140.062  1.00  0.00           C  
ATOM   4358  C8  DEM   349      -4.368 -14.694 138.827  1.00  0.00           C  
ATOM   4359  C9  DEM   349      -3.492 -15.990 141.486  1.00  0.00           C  
ATOM   4360  C10 DEM   349      -3.159 -14.160 138.169  1.00  0.00           C  
TER    4361      DEM   349 
ATOM   4361  C1  TFS   350      26.056  -7.171  19.916  1.00  0.00           C  
ATOM   4362  S2  TFS   350      26.319  -7.764  18.182  1.00  0.00           S  
ATOM   4363  O3  TFS   350      27.277  -6.849  17.622  1.00  0.00           O  
ATOM   4364  O4  TFS   350      24.960  -7.827  17.636  1.00  0.00           O  
ATOM   4365  N5  TFS   350      26.896  -9.180  18.498  1.00  0.00           N  
ATOM   4366  S6  TFS   350      28.321  -9.776  18.178  1.00  0.00           S  
ATOM   4367  O7  TFS   350      29.301  -8.823  17.699  1.00  0.00           O  
ATOM   4368  O8  TFS   350      28.284 -11.114  17.632  1.00  0.00           O  
ATOM   4369  C9  TFS   350      28.904 -10.162  19.913  1.00  0.00           C  
ATOM   4370  F10 TFS   350      27.183  -7.268  20.638  1.00  0.00           F  
ATOM   4371  F11 TFS   350      25.727  -5.890  19.943  1.00  0.00           F  
ATOM   4372  F12 TFS   350      25.115  -7.838  20.539  1.00  0.00           F  
ATOM   4373  F13 TFS   350      29.967 -10.990  19.842  1.00  0.00           F  
ATOM   4374  F14 TFS   350      27.886 -10.698  20.643  1.00  0.00           F  
ATOM   4375  F15 TFS   350      29.374  -9.094  20.589  1.00  0.00           F  
TER    4376      TFS   350 
ATOM   4376  C1  DEM   351      12.659  -7.662  18.237  1.00  0.00           C  
ATOM   4377  O2  DEM   351      13.187  -8.707  17.529  1.00  0.00           O  
ATOM   4378  C3  DEM   351      12.997  -9.857  18.277  1.00  0.00           C  
ATOM   4379  C4  DEM   351      14.075 -10.877  18.041  1.00  0.00           C  
ATOM   4380  N5  DEM   351      13.924 -12.266  18.579  1.00  0.00           N  
ATOM   4381  C6  DEM   351      12.668 -12.866  18.022  1.00  0.00           C  
ATOM   4382  C7  DEM   351      13.819 -12.208  20.019  1.00  0.00           C  
ATOM   4383  C8  DEM   351      15.010 -13.104  18.004  1.00  0.00           C  
ATOM   4384  C9  DEM   351      13.649 -13.592  20.630  1.00  0.00           C  
ATOM   4385  C10 DEM   351      16.431 -12.670  18.392  1.00  0.00           C  
TER    4386      DEM   351 
ATOM   4386  C1  TFS   352     -40.833  -5.994  19.623  1.00  0.00           C  
ATOM   4387  S2  TFS   352     -41.668  -4.907  18.422  1.00  0.00           S  
ATOM   4388  O3  TFS   352     -42.345  -5.827  17.531  1.00  0.00           O  
ATOM   4389  O4  TFS   352     -40.642  -4.101  17.856  1.00  0.00           O  
ATOM   4390  N5  TFS   352     -42.715  -4.168  19.357  1.00  0.00           N  
ATOM   4391  S6  TFS   352     -43.663  -2.965  18.942  1.00  0.00           S  
ATOM   4392  O7  TFS   352     -43.406  -2.417  17.618  1.00  0.00           O  
ATOM   4393  O8  TFS   352     -43.936  -2.033  20.002  1.00  0.00           O  
ATOM   4394  C9  TFS   352     -45.281  -3.781  18.633  1.00  0.00           C  
ATOM   4395  F10 TFS   352     -39.960  -6.833  19.103  1.00  0.00           F  
ATOM   4396  F11 TFS   352     -40.122  -5.248  20.462  1.00  0.00           F  
ATOM   4397  F12 TFS   352     -41.708  -6.620  20.391  1.00  0.00           F  
ATOM   4398  F13 TFS   352     -45.156  -4.835  17.835  1.00  0.00           F  
ATOM   4399  F14 TFS   352     -46.144  -2.976  18.064  1.00  0.00           F  
ATOM   4400  F15 TFS   352     -45.877  -4.231  19.761  1.00  0.00           F  
TER    4401      TFS   352 
ATOM   4401  C1  DEM   353      39.674  39.824  94.012  1.00  0.00           C  
ATOM   4402  O2  DEM   353      39.358  39.129  95.211  1.00  0.00           O  
ATOM   4403  C3  DEM   353      38.215  38.256  95.049  1.00  0.00           C  
ATOM   4404  C4  DEM   353      37.523  38.097  96.471  1.00  0.00           C  
ATOM   4405  N5  DEM   353      36.486  37.098  96.536  1.00  0.00           N  
ATOM   4406  C6  DEM   353      37.177  35.818  96.361  1.00  0.00           C  
ATOM   4407  C7  DEM   353      35.427  37.145  95.420  1.00  0.00           C  
ATOM   4408  C8  DEM   353      35.884  36.999  97.885  1.00  0.00           C  
ATOM   4409  C9  DEM   353      34.409  36.043  95.455  1.00  0.00           C  
ATOM   4410  C10 DEM   353      35.093  38.272  98.326  1.00  0.00           C  
TER    4411      DEM   353 
ATOM   4411  C1  TFS   354      -0.037  -3.583  19.932  1.00  0.00           C  
ATOM   4412  S2  TFS   354      -0.823  -3.938  18.354  1.00  0.00           S  
ATOM   4413  O3  TFS   354       0.257  -4.649  17.710  1.00  0.00           O  
ATOM   4414  O4  TFS   354      -1.095  -2.632  17.822  1.00  0.00           O  
ATOM   4415  N5  TFS   354      -2.030  -4.792  18.841  1.00  0.00           N  
ATOM   4416  S6  TFS   354      -2.470  -6.201  18.322  1.00  0.00           S  
ATOM   4417  O7  TFS   354      -1.436  -6.945  17.709  1.00  0.00           O  
ATOM   4418  O8  TFS   354      -3.778  -6.143  17.692  1.00  0.00           O  
ATOM   4419  C9  TFS   354      -2.815  -7.112  19.823  1.00  0.00           C  
ATOM   4420  F10 TFS   354       0.305  -4.712  20.549  1.00  0.00           F  
ATOM   4421  F11 TFS   354       1.113  -2.879  19.796  1.00  0.00           F  
ATOM   4422  F12 TFS   354      -0.826  -2.920  20.756  1.00  0.00           F  
ATOM   4423  F13 TFS   354      -2.913  -8.339  19.551  1.00  0.00           F  
ATOM   4424  F14 TFS   354      -3.960  -6.777  20.378  1.00  0.00           F  
ATOM   4425  F15 TFS   354      -1.904  -6.969  20.730  1.00  0.00           F  
TER    4426      TFS   354 
ATOM   4426  C1  DEM   355     -30.357  18.997  42.894  1.00  0.00           C  
ATOM   4427  O2  DEM   355     -29.854  18.285  41.810  1.00  0.00           O  
ATOM   4428  C3  DEM   355     -30.879  17.822  40.890  1.00  0.00           C  
ATOM   4429  C4  DEM   355     -30.983  18.867  39.735  1.00  0.00           C  
ATOM   4430  N5  DEM   355     -31.298  18.298  38.409  1.00  0.00           N  
ATOM   4431  C6  DEM   355     -31.324  19.378  37.381  1.00  0.00           C  
ATOM   4432  C7  DEM   355     -32.641  17.601  38.446  1.00  0.00           C  
ATOM   4433  C8  DEM   355     -30.247  17.321  37.968  1.00  0.00           C  
ATOM   4434  C9  DEM   355     -33.090  16.969  37.146  1.00  0.00           C  
ATOM   4435  C10 DEM   355     -28.801  17.723  37.572  1.00  0.00           C  
TER    4436      DEM   355 
ATOM   4436  C1  TFS   356      41.175 -13.509  71.273  1.00  0.00           C  
ATOM   4437  S2  TFS   356      41.067 -15.306  71.404  1.00  0.00           S  
ATOM   4438  O3  TFS   356      40.006 -15.627  70.457  1.00  0.00           O  
ATOM   4439  O4  TFS   356      40.844 -15.506  72.812  1.00  0.00           O  
ATOM   4440  N5  TFS   356      42.483 -15.720  70.910  1.00  0.00           N  
ATOM   4441  S6  TFS   356      43.065 -17.216  70.751  1.00  0.00           S  
ATOM   4442  O7  TFS   356      43.809 -17.375  69.531  1.00  0.00           O  
ATOM   4443  O8  TFS   356      42.112 -18.266  71.041  1.00  0.00           O  
ATOM   4444  C9  TFS   356      44.318 -17.360  72.127  1.00  0.00           C  
ATOM   4445  F10 TFS   356      42.153 -13.002  71.955  1.00  0.00           F  
ATOM   4446  F11 TFS   356      41.363 -13.088  70.051  1.00  0.00           F  
ATOM   4447  F12 TFS   356      40.075 -12.865  71.712  1.00  0.00           F  
ATOM   4448  F13 TFS   356      45.292 -16.468  71.943  1.00  0.00           F  
ATOM   4449  F14 TFS   356      44.901 -18.548  72.101  1.00  0.00           F  
ATOM   4450  F15 TFS   356      43.895 -17.185  73.385  1.00  0.00           F  
TER    4451      TFS   356 
ATOM   4451  C1  DEM   357      22.491  30.766  86.313  1.00  0.00           C  
ATOM   4452  O2  DEM   357      22.257  31.614  85.216  1.00  0.00           O  
ATOM   4453  C3  DEM   357      20.930  31.999  85.044  1.00  0.00           C  
ATOM   4454  C4  DEM   357      20.743  33.559  85.165  1.00  0.00           C  
ATOM   4455  N5  DEM   357      19.327  34.002  85.259  1.00  0.00           N  
ATOM   4456  C6  DEM   357      19.525  35.402  85.575  1.00  0.00           C  
ATOM   4457  C7  DEM   357      18.651  33.352  86.400  1.00  0.00           C  
ATOM   4458  C8  DEM   357      18.643  33.807  83.956  1.00  0.00           C  
ATOM   4459  C9  DEM   357      19.434  33.318  87.721  1.00  0.00           C  
ATOM   4460  C10 DEM   357      19.217  34.530  82.759  1.00  0.00           C  
TER    4461      DEM   357 
ATOM   4461  C1  TFS   358       4.853  23.491  43.166  1.00  0.00           C  
ATOM   4462  S2  TFS   358       4.038  23.641  44.794  1.00  0.00           S  
ATOM   4463  O3  TFS   358       3.182  22.487  44.815  1.00  0.00           O  
ATOM   4464  O4  TFS   358       3.412  24.956  44.789  1.00  0.00           O  
ATOM   4465  N5  TFS   358       5.275  23.560  45.710  1.00  0.00           N  
ATOM   4466  S6  TFS   358       5.372  23.263  47.247  1.00  0.00           S  
ATOM   4467  O7  TFS   358       4.199  22.623  47.815  1.00  0.00           O  
ATOM   4468  O8  TFS   358       6.021  24.299  48.002  1.00  0.00           O  
ATOM   4469  C9  TFS   358       6.627  21.939  47.274  1.00  0.00           C  
ATOM   4470  F10 TFS   358       5.461  24.578  42.724  1.00  0.00           F  
ATOM   4471  F11 TFS   358       5.718  22.499  43.083  1.00  0.00           F  
ATOM   4472  F12 TFS   358       3.951  23.208  42.258  1.00  0.00           F  
ATOM   4473  F13 TFS   358       6.170  20.754  46.836  1.00  0.00           F  
ATOM   4474  F14 TFS   358       7.025  21.683  48.526  1.00  0.00           F  
ATOM   4475  F15 TFS   358       7.673  22.249  46.560  1.00  0.00           F  
TER    4476      TFS   358 
ATOM   4476  C1  DEM   359      29.861   4.993 115.997  1.00  0.00           C  
ATOM   4477  O2  DEM   359      29.691   6.365 115.738  1.00  0.00           O  
ATOM   4478  C3  DEM   359      28.411   6.662 115.132  1.00  0.00           C  
ATOM   4479  C4  DEM   359      27.388   7.526 115.928  1.00  0.00           C  
ATOM   4480  N5  DEM   359      26.446   8.325 115.018  1.00  0.00           N  
ATOM   4481  C6  DEM   359      25.667   7.448 114.181  1.00  0.00           C  
ATOM   4482  C7  DEM   359      27.185   9.281 114.033  1.00  0.00           C  
ATOM   4483  C8  DEM   359      25.493   9.054 115.808  1.00  0.00           C  
ATOM   4484  C9  DEM   359      27.958  10.370 114.742  1.00  0.00           C  
ATOM   4485  C10 DEM   359      24.783   8.219 116.873  1.00  0.00           C  
TER    4486      DEM   359 
ATOM   4486  C1  TFS   360     -40.861 -23.468  20.247  1.00  0.00           C  
ATOM   4487  S2  TFS   360     -41.243 -23.079  18.496  1.00  0.00           S  
ATOM   4488  O3  TFS   360     -42.088 -24.150  18.086  1.00  0.00           O  
ATOM   4489  O4  TFS   360     -39.938 -23.036  17.924  1.00  0.00           O  
ATOM   4490  N5  TFS   360     -41.976 -21.680  18.545  1.00  0.00           N  
ATOM   4491  S6  TFS   360     -43.450 -21.258  18.173  1.00  0.00           S  
ATOM   4492  O7  TFS   360     -44.330 -22.300  17.708  1.00  0.00           O  
ATOM   4493  O8  TFS   360     -43.522 -19.990  17.521  1.00  0.00           O  
ATOM   4494  C9  TFS   360     -44.212 -20.825  19.775  1.00  0.00           C  
ATOM   4495  F10 TFS   360     -40.594 -24.757  20.405  1.00  0.00           F  
ATOM   4496  F11 TFS   360     -39.845 -22.767  20.720  1.00  0.00           F  
ATOM   4497  F12 TFS   360     -41.850 -23.171  21.074  1.00  0.00           F  
ATOM   4498  F13 TFS   360     -45.378 -20.196  19.632  1.00  0.00           F  
ATOM   4499  F14 TFS   360     -43.478 -20.066  20.547  1.00  0.00           F  
ATOM   4500  F15 TFS   360     -44.467 -21.890  20.492  1.00  0.00           F  
TER    4501      TFS   360 
ATOM   4501  C1  DEM   361     -14.916 -22.606  80.079  1.00  0.00           C  
ATOM   4502  O2  DEM   361     -15.868 -22.117  79.141  1.00  0.00           O  
ATOM   4503  C3  DEM   361     -16.657 -23.244  78.993  1.00  0.00           C  
ATOM   4504  C4  DEM   361     -18.022 -22.840  78.263  1.00  0.00           C  
ATOM   4505  N5  DEM   361     -19.125 -23.788  77.968  1.00  0.00           N  
ATOM   4506  C6  DEM   361     -18.687 -24.493  76.716  1.00  0.00           C  
ATOM   4507  C7  DEM   361     -20.375 -23.140  77.639  1.00  0.00           C  
ATOM   4508  C8  DEM   361     -19.471 -24.841  79.014  1.00  0.00           C  
ATOM   4509  C9  DEM   361     -20.259 -21.985  76.589  1.00  0.00           C  
ATOM   4510  C10 DEM   361     -19.580 -24.269  80.471  1.00  0.00           C  
TER    4511      DEM   361 
ATOM   4511  C1  TFS   362     -33.027  29.734 134.835  1.00  0.00           C  
ATOM   4512  S2  TFS   362     -33.658  31.446 134.956  1.00  0.00           S  
ATOM   4513  O3  TFS   362     -34.962  31.299 134.444  1.00  0.00           O  
ATOM   4514  O4  TFS   362     -32.678  32.223 134.209  1.00  0.00           O  
ATOM   4515  N5  TFS   362     -33.674  31.685 136.509  1.00  0.00           N  
ATOM   4516  S6  TFS   362     -34.219  32.980 137.265  1.00  0.00           S  
ATOM   4517  O7  TFS   362     -35.620  33.059 137.371  1.00  0.00           O  
ATOM   4518  O8  TFS   362     -33.500  34.181 136.983  1.00  0.00           O  
ATOM   4519  C9  TFS   362     -33.645  32.659 139.031  1.00  0.00           C  
ATOM   4520  F10 TFS   362     -31.749  29.623 135.172  1.00  0.00           F  
ATOM   4521  F11 TFS   362     -33.623  28.927 135.691  1.00  0.00           F  
ATOM   4522  F12 TFS   362     -33.124  29.250 133.638  1.00  0.00           F  
ATOM   4523  F13 TFS   362     -33.931  33.731 139.783  1.00  0.00           F  
ATOM   4524  F14 TFS   362     -32.355  32.518 139.118  1.00  0.00           F  
ATOM   4525  F15 TFS   362     -34.274  31.616 139.650  1.00  0.00           F  
TER    4526      TFS   362 
ATOM   4526  C1  DEM   363      28.378   3.390  73.857  1.00  0.00           C  
ATOM   4527  O2  DEM   363      29.225   4.221  73.125  1.00  0.00           O  
ATOM   4528  C3  DEM   363      29.532   5.451  73.739  1.00  0.00           C  
ATOM   4529  C4  DEM   363      30.490   6.299  72.885  1.00  0.00           C  
ATOM   4530  N5  DEM   363      30.673   7.744  73.344  1.00  0.00           N  
ATOM   4531  C6  DEM   363      31.850   8.389  72.566  1.00  0.00           C  
ATOM   4532  C7  DEM   363      30.987   7.789  74.781  1.00  0.00           C  
ATOM   4533  C8  DEM   363      29.464   8.604  73.248  1.00  0.00           C  
ATOM   4534  C9  DEM   363      32.172   6.895  75.224  1.00  0.00           C  
ATOM   4535  C10 DEM   363      28.725   8.772  71.833  1.00  0.00           C  
TER    4536      DEM   363 
ATOM   4536  C1  TFS   364     -10.165  29.752  53.738  1.00  0.00           C  
ATOM   4537  S2  TFS   364     -10.126  28.798  55.286  1.00  0.00           S  
ATOM   4538  O3  TFS   364     -10.547  27.496  54.797  1.00  0.00           O  
ATOM   4539  O4  TFS   364     -10.975  29.484  56.204  1.00  0.00           O  
ATOM   4540  N5  TFS   364      -8.616  28.854  55.708  1.00  0.00           N  
ATOM   4541  S6  TFS   364      -7.963  29.772  56.784  1.00  0.00           S  
ATOM   4542  O7  TFS   364      -8.232  29.349  58.143  1.00  0.00           O  
ATOM   4543  O8  TFS   364      -7.981  31.194  56.532  1.00  0.00           O  
ATOM   4544  C9  TFS   364      -6.227  29.332  56.567  1.00  0.00           C  
ATOM   4545  F10 TFS   364      -9.766  30.996  53.954  1.00  0.00           F  
ATOM   4546  F11 TFS   364      -9.280  29.232  52.893  1.00  0.00           F  
ATOM   4547  F12 TFS   364     -11.376  29.898  53.151  1.00  0.00           F  
ATOM   4548  F13 TFS   364      -5.386  30.301  56.903  1.00  0.00           F  
ATOM   4549  F14 TFS   364      -5.940  29.100  55.321  1.00  0.00           F  
ATOM   4550  F15 TFS   364      -5.849  28.214  57.227  1.00  0.00           F  
TER    4551      TFS   364 
ATOM   4551  C1  DEM   365     -38.882 -15.074  75.006  1.00  0.00           C  
ATOM   4552  O2  DEM   365     -39.357 -13.824  75.262  1.00  0.00           O  
ATOM   4553  C3  DEM   365     -40.701 -13.885  74.906  1.00  0.00           C  
ATOM   4554  C4  DEM   365     -41.405 -13.403  76.121  1.00  0.00           C  
ATOM   4555  N5  DEM   365     -42.880 -13.230  76.000  1.00  0.00           N  
ATOM   4556  C6  DEM   365     -43.570 -14.510  75.685  1.00  0.00           C  
ATOM   4557  C7  DEM   365     -43.151 -12.182  74.949  1.00  0.00           C  
ATOM   4558  C8  DEM   365     -43.502 -12.872  77.305  1.00  0.00           C  
ATOM   4559  C9  DEM   365     -44.572 -11.692  74.579  1.00  0.00           C  
ATOM   4560  C10 DEM   365     -42.836 -11.670  78.015  1.00  0.00           C  
TER    4561      DEM   365 
ATOM   4561  C1  TFS   366      26.555  29.037 118.669  1.00  0.00           C  
ATOM   4562  S2  TFS   366      25.877  28.327 117.158  1.00  0.00           S  
ATOM   4563  O3  TFS   366      26.852  27.387 116.682  1.00  0.00           O  
ATOM   4564  O4  TFS   366      25.615  29.516 116.388  1.00  0.00           O  
ATOM   4565  N5  TFS   366      24.650  27.532 117.706  1.00  0.00           N  
ATOM   4566  S6  TFS   366      23.357  27.120 116.921  1.00  0.00           S  
ATOM   4567  O7  TFS   366      23.407  25.868 116.253  1.00  0.00           O  
ATOM   4568  O8  TFS   366      22.682  28.247 116.269  1.00  0.00           O  
ATOM   4569  C9  TFS   366      22.255  26.741 118.317  1.00  0.00           C  
ATOM   4570  F10 TFS   366      25.655  29.794 119.299  1.00  0.00           F  
ATOM   4571  F11 TFS   366      26.950  28.118 119.525  1.00  0.00           F  
ATOM   4572  F12 TFS   366      27.566  29.850 118.400  1.00  0.00           F  
ATOM   4573  F13 TFS   366      22.728  25.818 119.156  1.00  0.00           F  
ATOM   4574  F14 TFS   366      20.989  26.426 117.971  1.00  0.00           F  
ATOM   4575  F15 TFS   366      22.143  27.842 118.994  1.00  0.00           F  
TER    4576      TFS   366 
ATOM   4576  C1  DEM   367      21.610 -19.421  93.155  1.00  0.00           C  
ATOM   4577  O2  DEM   367      22.830 -19.547  92.552  1.00  0.00           O  
ATOM   4578  C3  DEM   367      24.023 -19.557  93.385  1.00  0.00           C  
ATOM   4579  C4  DEM   367      24.763 -18.197  93.144  1.00  0.00           C  
ATOM   4580  N5  DEM   367      25.683 -17.748  94.197  1.00  0.00           N  
ATOM   4581  C6  DEM   367      26.880 -18.645  94.387  1.00  0.00           C  
ATOM   4582  C7  DEM   367      24.962 -17.683  95.496  1.00  0.00           C  
ATOM   4583  C8  DEM   367      26.271 -16.457  93.755  1.00  0.00           C  
ATOM   4584  C9  DEM   367      25.662 -17.033  96.718  1.00  0.00           C  
ATOM   4585  C10 DEM   367      27.061 -16.459  92.410  1.00  0.00           C  
TER    4586      DEM   367 
ATOM   4586  C1  TFS   368      14.426 -38.393  70.808  1.00  0.00           C  
ATOM   4587  S2  TFS   368      14.295 -36.643  71.226  1.00  0.00           S  
ATOM   4588  O3  TFS   368      13.587 -36.069  70.153  1.00  0.00           O  
ATOM   4589  O4  TFS   368      15.647 -36.206  71.465  1.00  0.00           O  
ATOM   4590  N5  TFS   368      13.454 -36.644  72.539  1.00  0.00           N  
ATOM   4591  S6  TFS   368      12.187 -35.749  72.910  1.00  0.00           S  
ATOM   4592  O7  TFS   368      11.377 -35.330  71.806  1.00  0.00           O  
ATOM   4593  O8  TFS   368      12.428 -34.800  73.951  1.00  0.00           O  
ATOM   4594  C9  TFS   368      11.115 -36.997  73.694  1.00  0.00           C  
ATOM   4595  F10 TFS   368      13.288 -38.874  70.302  1.00  0.00           F  
ATOM   4596  F11 TFS   368      15.378 -38.616  69.908  1.00  0.00           F  
ATOM   4597  F12 TFS   368      14.615 -39.154  71.885  1.00  0.00           F  
ATOM   4598  F13 TFS   368      10.039 -36.443  74.163  1.00  0.00           F  
ATOM   4599  F14 TFS   368      11.644 -37.575  74.752  1.00  0.00           F  
ATOM   4600  F15 TFS   368      10.737 -38.013  72.903  1.00  0.00           F  
TER    4601      TFS   368 
ATOM   4601  C1  DEM   369      25.980 -32.816  86.635  1.00  0.00           C  
ATOM   4602  O2  DEM   369      25.560 -33.407  87.825  1.00  0.00           O  
ATOM   4603  C3  DEM   369      24.691 -32.450  88.374  1.00  0.00           C  
ATOM   4604  C4  DEM   369      23.680 -33.202  89.230  1.00  0.00           C  
ATOM   4605  N5  DEM   369      22.584 -32.285  89.798  1.00  0.00           N  
ATOM   4606  C6  DEM   369      21.825 -33.009  90.871  1.00  0.00           C  
ATOM   4607  C7  DEM   369      21.627 -31.973  88.698  1.00  0.00           C  
ATOM   4608  C8  DEM   369      23.075 -30.959  90.271  1.00  0.00           C  
ATOM   4609  C9  DEM   369      20.392 -31.164  89.054  1.00  0.00           C  
ATOM   4610  C10 DEM   369      24.100 -31.247  91.364  1.00  0.00           C  
TER    4611      DEM   369 
ATOM   4611  C1  TFS   370      16.222  19.614 122.924  1.00  0.00           C  
ATOM   4612  S2  TFS   370      17.111  19.879 121.356  1.00  0.00           S  
ATOM   4613  O3  TFS   370      16.009  20.118 120.497  1.00  0.00           O  
ATOM   4614  O4  TFS   370      17.872  18.683 121.086  1.00  0.00           O  
ATOM   4615  N5  TFS   370      17.920  21.214 121.711  1.00  0.00           N  
ATOM   4616  S6  TFS   370      19.285  21.724 121.199  1.00  0.00           S  
ATOM   4617  O7  TFS   370      19.603  21.349 119.839  1.00  0.00           O  
ATOM   4618  O8  TFS   370      20.339  21.527 122.143  1.00  0.00           O  
ATOM   4619  C9  TFS   370      19.056  23.547 121.226  1.00  0.00           C  
ATOM   4620  F10 TFS   370      15.831  20.788 123.445  1.00  0.00           F  
ATOM   4621  F11 TFS   370      15.134  18.873 122.766  1.00  0.00           F  
ATOM   4622  F12 TFS   370      16.970  19.047 123.855  1.00  0.00           F  
ATOM   4623  F13 TFS   370      18.425  24.021 122.286  1.00  0.00           F  
ATOM   4624  F14 TFS   370      18.447  23.970 120.162  1.00  0.00           F  
ATOM   4625  F15 TFS   370      20.249  24.132 121.171  1.00  0.00           F  
TER    4626      TFS   370 
ATOM   4626  C1  DEM   371     -13.203  34.161 155.412  1.00  0.00           C  
ATOM   4627  O2  DEM   371     -12.832  33.103 154.538  1.00  0.00           O  
ATOM   4628  C3  DEM   371     -11.467  32.663 154.700  1.00  0.00           C  
ATOM   4629  C4  DEM   371     -10.923  32.307 153.281  1.00  0.00           C  
ATOM   4630  N5  DEM   371      -9.722  31.517 153.239  1.00  0.00           N  
ATOM   4631  C6  DEM   371      -8.653  32.265 153.969  1.00  0.00           C  
ATOM   4632  C7  DEM   371      -9.349  31.276 151.833  1.00  0.00           C  
ATOM   4633  C8  DEM   371      -9.740  30.252 154.067  1.00  0.00           C  
ATOM   4634  C9  DEM   371      -7.914  30.801 151.608  1.00  0.00           C  
ATOM   4635  C10 DEM   371     -10.890  29.329 153.682  1.00  0.00           C  
TER    4636      DEM   371 
ATOM   4636  C1  TFS   372       0.603   8.392 128.117  1.00  0.00           C  
ATOM   4637  S2  TFS   372       2.207   9.317 127.935  1.00  0.00           S  
ATOM   4638  O3  TFS   372       2.524   9.732 129.286  1.00  0.00           O  
ATOM   4639  O4  TFS   372       1.884  10.372 126.977  1.00  0.00           O  
ATOM   4640  N5  TFS   372       3.207   8.325 127.322  1.00  0.00           N  
ATOM   4641  S6  TFS   372       4.604   8.648 126.635  1.00  0.00           S  
ATOM   4642  O7  TFS   372       5.319   9.785 127.155  1.00  0.00           O  
ATOM   4643  O8  TFS   372       4.566   8.410 125.205  1.00  0.00           O  
ATOM   4644  C9  TFS   372       5.565   7.219 127.268  1.00  0.00           C  
ATOM   4645  F10 TFS   372       0.029   8.317 126.930  1.00  0.00           F  
ATOM   4646  F11 TFS   372       0.840   7.140 128.528  1.00  0.00           F  
ATOM   4647  F12 TFS   372      -0.241   8.981 129.004  1.00  0.00           F  
ATOM   4648  F13 TFS   372       5.726   7.273 128.594  1.00  0.00           F  
ATOM   4649  F14 TFS   372       6.821   7.188 126.811  1.00  0.00           F  
ATOM   4650  F15 TFS   372       5.010   6.068 126.951  1.00  0.00           F  
TER    4651      TFS   372 
ATOM   4651  C1  DEM   373     -13.256 -27.538  40.690  1.00  0.00           C  
ATOM   4652  O2  DEM   373     -13.593 -26.336  41.338  1.00  0.00           O  
ATOM   4653  C3  DEM   373     -13.246 -25.295  40.444  1.00  0.00           C  
ATOM   4654  C4  DEM   373     -12.526 -24.018  40.968  1.00  0.00           C  
ATOM   4655  N5  DEM   373     -12.493 -22.839  40.078  1.00  0.00           N  
ATOM   4656  C6  DEM   373     -11.675 -23.242  38.898  1.00  0.00           C  
ATOM   4657  C7  DEM   373     -11.744 -21.723  40.733  1.00  0.00           C  
ATOM   4658  C8  DEM   373     -13.894 -22.463  39.688  1.00  0.00           C  
ATOM   4659  C9  DEM   373     -10.326 -21.963  41.369  1.00  0.00           C  
ATOM   4660  C10 DEM   373     -13.961 -21.329  38.710  1.00  0.00           C  
TER    4661      DEM   373 
ATOM   4661  C1  TFS   374       8.841  -6.286 146.638  1.00  0.00           C  
ATOM   4662  S2  TFS   374       9.229  -4.593 145.965  1.00  0.00           S  
ATOM   4663  O3  TFS   374       7.982  -4.212 145.350  1.00  0.00           O  
ATOM   4664  O4  TFS   374      10.364  -4.768 145.099  1.00  0.00           O  
ATOM   4665  N5  TFS   374       9.592  -3.791 147.274  1.00  0.00           N  
ATOM   4666  S6  TFS   374       9.541  -2.265 147.581  1.00  0.00           S  
ATOM   4667  O7  TFS   374       8.892  -1.472 146.583  1.00  0.00           O  
ATOM   4668  O8  TFS   374      10.731  -1.782 148.229  1.00  0.00           O  
ATOM   4669  C9  TFS   374       8.331  -2.214 148.979  1.00  0.00           C  
ATOM   4670  F10 TFS   374       9.796  -6.620 147.531  1.00  0.00           F  
ATOM   4671  F11 TFS   374       7.695  -6.356 147.324  1.00  0.00           F  
ATOM   4672  F12 TFS   374       8.820  -7.173 145.679  1.00  0.00           F  
ATOM   4673  F13 TFS   374       7.101  -2.665 148.679  1.00  0.00           F  
ATOM   4674  F14 TFS   374       8.247  -0.989 149.432  1.00  0.00           F  
ATOM   4675  F15 TFS   374       8.723  -2.979 149.956  1.00  0.00           F  
TER    4676      TFS   374 
ATOM   4676  C1  DEM   375      20.842  36.490  36.220  1.00  0.00           C  
ATOM   4677  O2  DEM   375      22.124  36.432  35.758  1.00  0.00           O  
ATOM   4678  C3  DEM   375      22.878  35.379  36.276  1.00  0.00           C  
ATOM   4679  C4  DEM   375      24.308  35.825  36.490  1.00  0.00           C  
ATOM   4680  N5  DEM   375      25.078  35.229  37.576  1.00  0.00           N  
ATOM   4681  C6  DEM   375      26.444  35.640  37.267  1.00  0.00           C  
ATOM   4682  C7  DEM   375      25.101  33.771  37.498  1.00  0.00           C  
ATOM   4683  C8  DEM   375      24.586  35.682  38.904  1.00  0.00           C  
ATOM   4684  C9  DEM   375      25.794  33.032  38.720  1.00  0.00           C  
ATOM   4685  C10 DEM   375      24.490  37.182  39.189  1.00  0.00           C  
TER    4686      DEM   375 
ATOM   4686  C1  TFS   376       6.084 -15.251  44.399  1.00  0.00           C  
ATOM   4687  S2  TFS   376       5.754 -13.782  43.376  1.00  0.00           S  
ATOM   4688  O3  TFS   376       5.952 -12.801  44.404  1.00  0.00           O  
ATOM   4689  O4  TFS   376       4.422 -14.004  42.855  1.00  0.00           O  
ATOM   4690  N5  TFS   376       6.990 -13.875  42.336  1.00  0.00           N  
ATOM   4691  S6  TFS   376       6.972 -14.379  40.838  1.00  0.00           S  
ATOM   4692  O7  TFS   376       6.872 -13.331  39.871  1.00  0.00           O  
ATOM   4693  O8  TFS   376       6.180 -15.579  40.579  1.00  0.00           O  
ATOM   4694  C9  TFS   376       8.697 -14.953  40.647  1.00  0.00           C  
ATOM   4695  F10 TFS   376       7.341 -15.435  44.576  1.00  0.00           F  
ATOM   4696  F11 TFS   376       5.448 -15.217  45.570  1.00  0.00           F  
ATOM   4697  F12 TFS   376       5.683 -16.390  43.873  1.00  0.00           F  
ATOM   4698  F13 TFS   376       9.080 -15.672  41.641  1.00  0.00           F  
ATOM   4699  F14 TFS   376       9.514 -13.888  40.581  1.00  0.00           F  
ATOM   4700  F15 TFS   376       8.861 -15.654  39.571  1.00  0.00           F  
TER    4701      TFS   376 
ATOM   4701  C1  DEM   377      20.565 -24.482  33.810  1.00  0.00           C  
ATOM   4702  O2  DEM   377      19.274 -24.105  33.467  1.00  0.00           O  
ATOM   4703  C3  DEM   377      19.290 -23.030  32.457  1.00  0.00           C  
ATOM   4704  C4  DEM   377      19.210 -21.624  33.125  1.00  0.00           C  
ATOM   4705  N5  DEM   377      18.909 -20.403  32.256  1.00  0.00           N  
ATOM   4706  C6  DEM   377      17.497 -20.586  31.900  1.00  0.00           C  
ATOM   4707  C7  DEM   377      19.734 -20.279  31.109  1.00  0.00           C  
ATOM   4708  C8  DEM   377      19.009 -19.076  32.979  1.00  0.00           C  
ATOM   4709  C9  DEM   377      21.271 -20.103  31.294  1.00  0.00           C  
ATOM   4710  C10 DEM   377      18.136 -18.973  34.296  1.00  0.00           C  
TER    4711      DEM   377 
ATOM   4711  C1  TFS   378      26.641   6.664  52.987  1.00  0.00           C  
ATOM   4712  S2  TFS   378      26.598   4.819  53.116  1.00  0.00           S  
ATOM   4713  O3  TFS   378      26.314   4.326  51.804  1.00  0.00           O  
ATOM   4714  O4  TFS   378      25.636   4.606  54.180  1.00  0.00           O  
ATOM   4715  N5  TFS   378      28.104   4.604  53.573  1.00  0.00           N  
ATOM   4716  S6  TFS   378      28.967   3.278  53.614  1.00  0.00           S  
ATOM   4717  O7  TFS   378      30.017   3.260  52.597  1.00  0.00           O  
ATOM   4718  O8  TFS   378      28.134   2.124  53.782  1.00  0.00           O  
ATOM   4719  C9  TFS   378      29.778   3.442  55.252  1.00  0.00           C  
ATOM   4720  F10 TFS   378      25.436   7.235  52.759  1.00  0.00           F  
ATOM   4721  F11 TFS   378      27.161   7.197  54.102  1.00  0.00           F  
ATOM   4722  F12 TFS   378      27.459   6.975  52.011  1.00  0.00           F  
ATOM   4723  F13 TFS   378      30.504   2.380  55.557  1.00  0.00           F  
ATOM   4724  F14 TFS   378      28.950   3.741  56.247  1.00  0.00           F  
ATOM   4725  F15 TFS   378      30.629   4.456  55.253  1.00  0.00           F  
TER    4726      TFS   378 
ATOM   4726  C1  DEM   379     -28.205 -31.791 125.085  1.00  0.00           C  
ATOM   4727  O2  DEM   379     -26.862 -31.664 124.998  1.00  0.00           O  
ATOM   4728  C3  DEM   379     -26.528 -32.717 124.122  1.00  0.00           C  
ATOM   4729  C4  DEM   379     -26.353 -32.166 122.616  1.00  0.00           C  
ATOM   4730  N5  DEM   379     -25.786 -33.241 121.777  1.00  0.00           N  
ATOM   4731  C6  DEM   379     -26.584 -34.434 121.809  1.00  0.00           C  
ATOM   4732  C7  DEM   379     -24.424 -33.636 122.286  1.00  0.00           C  
ATOM   4733  C8  DEM   379     -25.612 -32.734 120.343  1.00  0.00           C  
ATOM   4734  C9  DEM   379     -23.556 -34.605 121.357  1.00  0.00           C  
ATOM   4735  C10 DEM   379     -26.881 -32.308 119.637  1.00  0.00           C  
TER    4736      DEM   379 
ATOM   4736  C1  TFS   380     -36.977  19.747 116.352  1.00  0.00           C  
ATOM   4737  S2  TFS   380     -38.748  19.411 116.758  1.00  0.00           S  
ATOM   4738  O3  TFS   380     -39.428  20.335 115.892  1.00  0.00           O  
ATOM   4739  O4  TFS   380     -38.874  19.621 118.175  1.00  0.00           O  
ATOM   4740  N5  TFS   380     -38.868  17.933 116.381  1.00  0.00           N  
ATOM   4741  S6  TFS   380     -39.998  17.255 115.489  1.00  0.00           S  
ATOM   4742  O7  TFS   380     -39.955  17.634 114.110  1.00  0.00           O  
ATOM   4743  O8  TFS   380     -41.310  17.140 116.105  1.00  0.00           O  
ATOM   4744  C9  TFS   380     -39.364  15.562 115.468  1.00  0.00           C  
ATOM   4745  F10 TFS   380     -36.163  18.839 116.915  1.00  0.00           F  
ATOM   4746  F11 TFS   380     -36.712  19.720 115.093  1.00  0.00           F  
ATOM   4747  F12 TFS   380     -36.673  20.974 116.798  1.00  0.00           F  
ATOM   4748  F13 TFS   380     -39.286  15.020 116.664  1.00  0.00           F  
ATOM   4749  F14 TFS   380     -38.174  15.546 114.883  1.00  0.00           F  
ATOM   4750  F15 TFS   380     -40.156  14.746 114.738  1.00  0.00           F  
TER    4751      TFS   380 
ATOM   4751  C1  DEM   381       2.474  22.386  95.787  1.00  0.00           C  
ATOM   4752  O2  DEM   381       2.565  23.842  95.733  1.00  0.00           O  
ATOM   4753  C3  DEM   381       3.941  24.206  95.861  1.00  0.00           C  
ATOM   4754  C4  DEM   381       4.213  25.437  94.948  1.00  0.00           C  
ATOM   4755  N5  DEM   381       5.664  25.776  94.642  1.00  0.00           N  
ATOM   4756  C6  DEM   381       6.406  24.676  94.063  1.00  0.00           C  
ATOM   4757  C7  DEM   381       6.222  25.887  96.023  1.00  0.00           C  
ATOM   4758  C8  DEM   381       5.801  27.081  93.951  1.00  0.00           C  
ATOM   4759  C9  DEM   381       7.800  26.124  96.205  1.00  0.00           C  
ATOM   4760  C10 DEM   381       5.145  27.170  92.570  1.00  0.00           C  
TER    4761      DEM   381 
ATOM   4761  C1  TFS   382     -27.152 -17.868 144.627  1.00  0.00           C  
ATOM   4762  S2  TFS   382     -25.727 -18.345 145.675  1.00  0.00           S  
ATOM   4763  O3  TFS   382     -25.146 -17.070 146.044  1.00  0.00           O  
ATOM   4764  O4  TFS   382     -24.955 -19.206 144.799  1.00  0.00           O  
ATOM   4765  N5  TFS   382     -26.426 -19.125 146.865  1.00  0.00           N  
ATOM   4766  S6  TFS   382     -26.116 -19.167 148.421  1.00  0.00           S  
ATOM   4767  O7  TFS   382     -27.057 -18.374 149.188  1.00  0.00           O  
ATOM   4768  O8  TFS   382     -24.710 -19.141 148.708  1.00  0.00           O  
ATOM   4769  C9  TFS   382     -26.631 -20.891 148.765  1.00  0.00           C  
ATOM   4770  F10 TFS   382     -26.750 -17.438 143.429  1.00  0.00           F  
ATOM   4771  F11 TFS   382     -27.971 -18.866 144.407  1.00  0.00           F  
ATOM   4772  F12 TFS   382     -27.907 -16.894 145.121  1.00  0.00           F  
ATOM   4773  F13 TFS   382     -27.863 -21.121 148.347  1.00  0.00           F  
ATOM   4774  F14 TFS   382     -26.702 -21.120 150.077  1.00  0.00           F  
ATOM   4775  F15 TFS   382     -25.854 -21.831 148.174  1.00  0.00           F  
TER    4776      TFS   382 
ATOM   4776  C1  DEM   383      36.609  29.740 127.377  1.00  0.00           C  
ATOM   4777  O2  DEM   383      36.815  30.208 128.693  1.00  0.00           O  
ATOM   4778  C3  DEM   383      38.200  30.312 128.984  1.00  0.00           C  
ATOM   4779  C4  DEM   383      38.417  29.591 130.344  1.00  0.00           C  
ATOM   4780  N5  DEM   383      39.774  29.567 130.953  1.00  0.00           N  
ATOM   4781  C6  DEM   383      40.163  30.977 131.134  1.00  0.00           C  
ATOM   4782  C7  DEM   383      40.784  28.977 129.988  1.00  0.00           C  
ATOM   4783  C8  DEM   383      39.713  28.844 132.230  1.00  0.00           C  
ATOM   4784  C9  DEM   383      42.220  28.787 130.576  1.00  0.00           C  
ATOM   4785  C10 DEM   383      38.654  29.305 133.188  1.00  0.00           C  
TER    4786      DEM   383 
ATOM   4786  C1  TFS   384     -15.682 -36.990  80.150  1.00  0.00           C  
ATOM   4787  S2  TFS   384     -15.615 -37.178  81.992  1.00  0.00           S  
ATOM   4788  O3  TFS   384     -16.207 -35.923  82.435  1.00  0.00           O  
ATOM   4789  O4  TFS   384     -14.215 -37.387  82.239  1.00  0.00           O  
ATOM   4790  N5  TFS   384     -16.614 -38.417  82.139  1.00  0.00           N  
ATOM   4791  S6  TFS   384     -16.432 -39.727  83.037  1.00  0.00           S  
ATOM   4792  O7  TFS   384     -16.177 -39.524  84.425  1.00  0.00           O  
ATOM   4793  O8  TFS   384     -15.836 -40.855  82.336  1.00  0.00           O  
ATOM   4794  C9  TFS   384     -18.164 -40.273  83.129  1.00  0.00           C  
ATOM   4795  F10 TFS   384     -15.264 -38.114  79.585  1.00  0.00           F  
ATOM   4796  F11 TFS   384     -16.920 -36.710  79.715  1.00  0.00           F  
ATOM   4797  F12 TFS   384     -14.896 -35.975  79.796  1.00  0.00           F  
ATOM   4798  F13 TFS   384     -18.997 -39.367  83.735  1.00  0.00           F  
ATOM   4799  F14 TFS   384     -18.255 -41.342  83.849  1.00  0.00           F  
ATOM   4800  F15 TFS   384     -18.747 -40.567  81.959  1.00  0.00           F  
TER    4801      TFS   384 
ATOM   4801  C1  DEM   385     -38.663  -9.666  55.642  1.00  0.00           C  
ATOM   4802  O2  DEM   385     -37.662  -9.472  56.601  1.00  0.00           O  
ATOM   4803  C3  DEM   385     -37.409  -8.091  56.648  1.00  0.00           C  
ATOM   4804  C4  DEM   385     -35.954  -7.694  56.265  1.00  0.00           C
[truncated: 4,322,004 more chars]
