# Supplementary material for: Visualizing Molecular-Scale 3D Distributions of Ionic Liquids in Electric Double-Layer Capacitor by 3D Scanning Force Microscopy with Variable Tip/Sample Bias Voltages
Source: ACS Appl Mater Interfaces. 2025 Sep 6;17(37):52868–82. doi: 10.1021/acsami.5c11718 (PMC12447403; doi:10.1021/acsami.5c11718)
Supplement: Supplementary file 1 [file am5c11718_si_001.zip › AttechmentFIles (MD)/inpcrd]

 56912  0.5001000E+06
  -1.3255735 -23.1198301  30.8827662  -0.4702280 -24.1675621  31.0403774
   0.8605254 -23.5745471  30.8277971   1.6578025 -24.0982561  32.0252364
   2.7426392 -23.2291954  32.5330676   3.3122533 -23.9032101  33.6765563
   2.1664128 -21.9495580  33.1419643   3.7844860 -23.0633834  31.5003978
   3.0909538 -20.8237656  33.7202716   3.5574667 -22.2682649  30.2020525
 -12.4932583 -16.2061812  38.9880361 -13.0124355 -15.2679343  40.5245003
 -14.1943165 -14.5022049  40.1597278 -11.8287766 -14.5597097  40.8854519
 -13.3516607 -16.4628015  41.5027552 -13.1087087 -16.7205350  43.0387903
 -14.3005883 -17.2150907  43.7442408 -12.3025290 -15.7410964  43.7171696
 -11.9954290 -18.1778821  42.9687338 -13.5031544 -16.8602052  38.4961958
 -11.9655548 -15.3978975  38.0567413 -11.6105506 -17.1607376  39.2918394
 -10.8773983 -18.0741159  42.2786333 -12.6177876 -19.2727912  42.5566653
 -11.5966013 -18.4503277  44.2294237  18.9032431  14.6676836  32.5439733
  18.8927146  14.0511884  33.8286164  18.8568485  12.6714661  33.5479676
  20.2784209  12.2336061  34.0674314  20.7120217  10.9350084  33.4174829
  21.9119912  10.3979737  34.0879628  21.0264284  11.1292786  32.0140122
  19.6555674   9.8700843  33.7185291  22.2031619  11.9997081  31.6720583
  19.7034918   8.5016689  33.0350707  -5.4747470   9.5092186 109.7690172
  -5.6374407   8.3078183 108.4378039  -6.4031741   8.9488418 107.4433777
  -6.2584166   7.1820200 109.0818957  -4.1669147   8.0503112 107.9965003
  -3.3922951   6.7839977 107.3587808  -2.5158804   7.2161850 106.3079955
  -4.1619138   5.5862787 107.0767636  -2.2607066   6.2362528 108.7182541
  -5.2836113  10.7724827 109.2891916  -6.5179662   9.5463071 110.6344672
  -4.3585247   9.2068850 110.4293778  -2.8736368   5.8160841 109.8161452
  -1.4614396   7.2137275 109.1023141  -1.5124563   5.2643926 108.2923358
  34.8572051   9.5376609 122.5078156  35.1826669   9.6553445 123.8560586
  34.8612466   8.4894809 124.6061101  33.5663170   8.5739906 125.4360607
  32.8373438   7.3303461 125.8405987  33.7182531   6.3069147 126.5149488
  32.3859953   6.7297947 124.5376457  31.7407786   7.7560950 126.6911597
  31.5108056   7.5388790 123.5696846  30.8783895   6.5313848 127.1044603
  22.4069795  34.5673296  89.2702557  23.2522323  35.9381530  88.3137283
  22.4538805  35.9896155  87.1276647  24.5987630  35.5128803  88.1717282
  23.0395366  37.1313243  89.2866453  21.8829689  38.1708937  89.3692808
  20.6477631  37.6424043  88.9327539  22.2507308  39.5341864  88.9434046
  21.7403952  38.4203725  91.1761928  21.2423428  34.9412229  89.7359226
  22.2125455  33.4636926  88.5099083  23.0970572  34.2068048  90.2799155
  21.3826698  37.3277287  91.7655426  20.8471399  39.3475147  91.4243370
  22.8315062  38.8813943  91.7434114  -0.9710119 -23.4311798  65.4992650
  -1.1167149 -22.2251572  66.1313547  -0.7633498 -22.3917708  67.4419822
  -1.8288811 -22.0028153  68.4718104  -1.5528224 -22.3371529  69.9029769
  -0.5121752 -21.5647278  70.4799789  -1.2234129 -23.7874893  70.0187842
  -2.8033857 -21.8153996  70.5939424  -0.9530908 -24.1857608  71.4748405
  -4.0654772 -22.5606410  70.1721435  20.9979006  15.2633648  55.8333023
  22.0599715  15.8594064  54.4485305  22.4475601  17.1817055  54.8312262
  21.1888977  15.6695418  53.2810122  23.2337742  14.8255849  54.5091261
  23.7670941  13.9847505  53.2688629  24.6800713  14.6684983  52.4464117
  22.7634220  13.1889629  52.5857105  24.7492370  12.7463437  54.1521164
  21.6518643  15.1600684  56.9864112  19.9720563  16.0870950  55.9948041
  20.4566290  14.0577555  55.5652733  25.3704153  11.9261513  53.3005886
  24.0409085  12.0080123  54.9768895  25.6819153  13.3099417  54.9221613
   6.8885675 -28.9549221  43.6576059   5.5224598 -28.8580640  43.0893127
   5.3396984 -27.5495308  42.7229908   4.4464242 -27.5959387  41.4644036
   4.1425115 -26.2713851  40.7423345   5.3217177 -25.5280705  40.2689629
   3.3299826 -25.4161514  41.6638825   3.3087213 -26.5070216  39.5619814
   1.9713884 -25.8912774  42.2810016   3.7861944 -27.4897260  38.5616374
  -5.8303309  36.6028859  19.9866797  -5.3835383  36.3105387  18.1926731
  -5.6029612  37.5922589  17.6173931  -6.2202005  35.2137193  17.8648482
  -3.8544670  35.9531841  18.3945140  -2.9669000  34.6292980  18.1939757
  -1.6485611  34.9547920  17.7026306  -3.6345006  33.4909504  17.6514002
  -2.6398282  34.2051655  19.9235328  -5.0564814  37.5685807  20.4872224
  -7.0969815  37.0054403  20.1681972  -5.6183675  35.5445305  20.6648721
  -1.6985340  33.2723369  19.9917118  -3.6850073  33.7600163  20.5901761
  -2.1771415  35.2692641  20.5828219  22.7870240  22.5760673 120.2301884
  23.7921174  23.0614917 121.1197286  24.8671811  22.1765227 121.1597188
  25.1857905  21.6594500 122.5754452  26.3527796  20.8471157 122.7793263
  27.5189432  21.7164766 122.4963244  26.3370144  19.5763470 121.9743508
  26.3470962  20.4449478 124.2018602  27.5965777  18.7237394 122.1678934
  25.0768543  19.6284688 124.7112669  23.8045768  13.1372969  89.7672248
  22.1655800  12.2824136  89.9246306  22.0779739  11.4887639  88.7060035
  21.1753535  13.3155754  90.1119015  22.4533938  11.3764208  91.1589364
  21.7524955  10.0334354  91.6584256  21.2091502   9.1590574  90.6297519
  20.9555658  10.1137225  92.8644869  23.2299790   9.0895964  92.2068322
  24.7120584  12.3279987  89.2354254  23.7672788  14.1939032  88.9407679
  24.2711916  13.6052543  90.9436961  22.9731086   7.8282552  92.4319843
  23.7503288   9.6044944  93.3106981  24.2368148   9.0951894  91.3595076
 -22.2812206  -2.0248050  75.6289815 -22.7109404  -1.4686418  74.3506503
 -22.1644717  -0.1227215  74.1697899 -23.3091314   0.8269516  73.9625239
 -22.9777022   2.2896513  73.9748667 -21.9652613   2.6529138  72.8823908
 -22.6308027   2.7861498  75.3264254 -24.1850951   2.9612703  73.4561359
 -21.1593710   2.3437506  75.7521011 -25.3814377   3.0183605  74.4158751
  25.6917186  24.3241154  48.1652871  25.2805756  22.7572265  48.9721021
  25.2394071  21.8646934  47.8470278  24.0467656  23.0063560  49.6817404
  26.5326907  22.5695554  49.9408138  26.8554632  21.4263562  50.9089127
  28.0628110  20.7165072  50.5420513  25.6708971  20.7285683  51.4376606
  27.3461431  22.3760631  52.3804020  24.7491070  24.7355779  47.3379590
  25.8798080  25.3350180  49.0271183  26.8081583  24.2182723  47.4554921
  26.2483035  22.9445735  52.8977498  28.2219270  23.3048125  52.1368404
  27.8512341  21.6036045  53.3406696 -15.2850856  28.1470749  44.5839368
 -16.1483321  28.8832721  43.7584175 -16.1090945  28.4468899  42.4654067
 -17.5063945  27.8096851  42.1219756 -17.5665372  27.1514058  40.7927178
 -16.9911834  27.9045012  39.7273574 -18.9977856  26.8116573  40.4387871
 -16.8678819  25.8976766  40.8106417 -20.0225434  27.9807647  40.3126414
 -17.3397037  24.9317408  41.8684454  -2.5962856  -9.7364571  70.6248851
  -1.8084127 -10.2271994  72.1627842  -0.4122243 -10.3379481  71.7801917
  -2.5448745 -11.3814350  72.6216179  -2.1444800  -8.9505059  73.0262813
  -1.2103981  -7.6462589  73.1970316  -0.3758127  -7.3254650  72.0411655
  -0.6649912  -7.4801628  74.5140392  -2.5256495  -6.3849626  73.0727408
  -3.8870820  -9.4284849  70.7934813  -2.0683283  -8.6367931  70.0900378
  -2.5135210 -10.6302114  69.6972463  -3.4009950  -6.6256515  72.1272485
  -2.0536171  -5.1618839  72.8059361  -3.2114323  -6.2298633  74.1994254
 -20.1753559 -26.8004164 120.3157102 -18.7543399 -26.5298805 120.0951210
 -18.1925600 -25.8848192 121.2838117 -17.0987566 -24.9290229 120.7930000
 -16.3233244 -24.3112313 121.9176613 -15.7238388 -25.3177749 122.8401099
 -17.2316075 -23.6201444 122.8766237 -15.2994547 -23.5055904 121.2746496
 -18.2272015 -22.5869458 122.3587778 -15.6888530 -22.4131615 120.3441849
  -6.5742000 -38.0013008  93.1433398  -6.3655102 -36.2190696  93.0925728
  -6.8522973 -35.8603815  91.7764604  -4.9393162 -36.0510964  93.2847937
  -7.3004552 -35.7163678  94.2830815  -8.5714916 -34.8380872  94.0842200
  -9.7716415 -35.6422210  93.9687585  -8.4110219 -33.7073026  93.1994482
  -8.7033188 -34.0114851  95.7049228  -7.8072978 -38.4035978  92.9833498
  -5.7985826 -38.5711356  92.2213590  -6.2079873 -38.4968966  94.3197619
  -8.5916363 -34.9058801  96.7336169  -9.8648328 -33.4323820  95.7896593
  -7.7796722 -33.0744688  95.8823380  15.7933391  35.9234586  47.2206258
  15.7285788  34.5244637  47.5096953  15.6747863  34.1971381  48.8846191
  17.0313983  33.4320599  49.3955666  16.9567028  32.9139917  50.8836602
  16.6401106  34.1047758  51.7586805  18.2978586  32.5228801  51.2146844
  15.9246271  31.8163190  51.1102227  18.9223093  31.4048383  50.4387567
  16.0645376  31.1178298  52.5057830 -23.2522881 -30.3871872  93.0874104
 -22.3546752 -28.7456352  93.1442178 -22.9464585 -28.1403273  91.9711734
 -20.9541409 -29.1527776  93.1116974 -22.9033668 -28.2138854  94.5569101
 -22.6570755 -26.7975793  95.1889326 -23.8455233 -26.0132070  95.3132691
 -21.4271150 -26.1565195  94.6786166 -22.2837134 -27.2048029  96.9190193
 -24.5862495 -30.2194597  93.0869886 -22.9366648 -31.0878331  92.0394872
 -22.9888849 -31.1917156  94.0851826 -21.8419177 -26.2291046  97.6839206
 -21.3747678 -28.1689757  96.9763348 -23.3642055 -27.6795462  97.5231180
  -9.4464411 -20.3757882 104.6286071  -9.9531389 -21.6030221 105.0522536
  -9.7573098 -21.6404393 106.4486472 -11.1693730 -21.8922805 107.0078114
 -11.4122631 -22.1354419 108.4390546 -10.8895835 -20.9245376 109.0046901
 -10.6184423 -23.2416730 109.0030046 -12.8888891 -22.2769538 108.5806211
 -10.8369041 -23.5768199 110.5402082 -13.6038140 -23.4149707 107.8320444
 -32.3947167   6.9800686  26.9263544 -32.1383975   5.4536249  25.9321679
 -32.9575031   4.4587634  26.6022264 -30.7138296   5.2973300  25.9023682
 -32.7540067   5.9458647  24.5227579 -32.5717936   5.4276740  23.0587884
 -33.7838592   5.4574759  22.2689021 -31.7678773   4.2410728  23.0576498
 -31.5216596   6.6944614  22.2699542 -31.9035297   8.0340602  26.3553800
 -33.6822081   7.1930427  27.1162747 -31.7656696   6.8252988  28.0664908
 -31.0572449   6.2649523  21.1550284 -30.4780639   6.9334253  23.0432951
 -32.1744662   7.8492533  22.0598898 -17.7234007  23.3581962  17.8568452
 -16.5257950  24.0618805  17.9090932 -15.6395409  23.2909831  18.6849846
 -14.2080637  23.4757206  18.1422345 -13.0838067  22.7475296  18.8162576
 -13.0576461  23.1975405  20.2514821 -11.8549609  23.0362332  18.0826903
 -13.2468543  21.2454327  18.6098360 -11.5589105  24.5121410  17.9316388
 -12.1844934  20.4019366  19.3654636  41.8964047  19.7794099  33.6006719
  41.0987151  19.1846595  32.0350476  40.1725114  20.2162774  31.7363061
  40.5976122  17.8741085  32.4269614  42.3878529  19.1089558  31.1295750
  42.3929653  19.2962487  29.6050090  41.3353540  20.1770843  29.1343038
  42.7057210  18.1092692  28.8832580  43.8877290  20.3267853  29.3484473
  42.5044998  20.9550503  33.4240536  41.0222229  19.9250584  34.5983127
  42.8165320  18.9409867  34.0839404  43.6785788  21.5195178  29.8812714
  44.0676653  20.5133113  28.0836622  44.9439331  19.7166613  29.8180080
  -6.1883841   2.2620620  18.4220923  -4.9274683   2.6809064  17.7853386
  -3.8613335   2.1492249  18.4967373  -2.7712650   3.1185469  18.2219696
  -1.4383734   2.5809321  18.6553355  -0.4407416   3.5348215  18.1175474
  -1.3007192   1.1851281  18.1017037  -1.2242331   2.4429019  20.1241650
   0.1285895   0.5607292  18.1770285  -1.3909444   3.7563871  20.8441054
   1.9935811  12.5769889  98.6092090   3.2632755  12.7879024  99.9112972
   3.4072382  14.2034447 100.1384980   4.3338819  12.0727092  99.2797965
   2.5969074  11.9586801 101.0589810   2.3395575  12.4519881 102.5476726
   1.3478707  13.4443748 102.7421972   3.5191782  12.4456013 103.3760893
   1.3769658  10.9654874 103.1010834   1.6338484  11.3259834  98.3431944
   0.8615603  13.1684498  98.9488104   2.3630727  13.1494992  97.4585190
   1.0158837  11.0744500 104.3848060   2.0947724   9.8857737 102.9202058
   0.1938726  10.8743306 102.4646228 -32.4139497   4.0041788 105.4407096
 -32.5502897   4.8074433 104.2899317 -33.8246636   4.3939728 103.6650321
 -33.2826617   3.3829686 102.6413441 -34.2738438   2.5463700 101.9265893
 -33.5506765   1.6469628 101.0051613 -35.2348763   3.4237406 101.2553173
 -35.0449423   1.8038131 102.9902594 -36.3303080   2.7635944 100.3312675
 -34.1814898   0.9350971 103.9250336  14.4730569  35.3830085  22.4286340
  14.4480509  33.5837868  22.3598910  13.9425639  33.3714263  21.0368325
  13.6750820  33.1981467  23.5048731  15.9499441  33.3237739  22.5365546
  16.7837132  32.0341545  22.2459338  17.1181516  31.8835442  20.8239719
  16.3866800  30.8331554  22.9561126  18.4051679  32.4508203  23.0029304
  13.3183687  35.9309451  22.1560698  14.8211409  35.8521627  23.6063064
  15.3247483  35.8878107  21.5716997  19.4244884  31.6454808  22.6796448
  18.3788187  32.4083797  24.3520939  18.8252213  33.6947340  22.7343964
   4.9336420  -7.6173995 104.0701422   3.8313428  -8.1950476 103.3398195
   3.8739653  -7.8903413 101.9626579   2.4935523  -7.7644212 101.5100503
   2.3232929  -7.7205017 100.0067565   2.8517388  -8.9641083  99.4058126
   3.0855417  -6.6607132  99.3186011   0.8947714  -7.7995880  99.5028145
   2.8328343  -6.4247713  97.7859706  -0.0612641  -6.6368396  99.6756697
 -18.6804335 -24.3617720  24.1101132 -20.1277483 -23.3813082  24.5753540
 -19.6817177 -22.0039141  24.5336013 -20.4898754 -23.9284995  25.8712577
 -21.1396384 -23.6869854  23.4282636 -22.6526209 -23.9532735  23.6187385
 -23.2342274 -23.3230893  24.8257925 -23.0547595 -25.2698839  23.2225935
 -23.3718432 -22.9754076  22.2786851 -18.9184621 -25.6747249  24.0279081
 -18.1454847 -23.9459193  22.9910045 -17.7582485 -24.1586990  24.9852811
 -22.9550117 -23.3920807  21.0730560 -23.1061591 -21.7006813  22.3592576
 -24.6839123 -23.0080942  22.1768780  37.9430391 -26.4229530  47.8637431
  38.5450334 -25.5145499  48.6796794  39.3702201 -26.2467298  49.6214856
  40.9230329 -25.8994391  49.6724241  41.8826392 -26.6951521  50.3926286
  41.5388828 -26.5915083  51.8691250  43.1988959 -26.0530017  50.1436415
  41.9622065 -28.1754513  50.0585340  43.3834743 -24.6208378  50.7044012
  42.4974187 -28.5896453  48.6496530  24.8781749  10.9170690  20.0031916
  24.1937217  10.9401617  18.3055726  24.3901823   9.6363466  17.8093391
  24.9638841  12.0453260  17.7055436  22.6826971  11.2231918  18.5889756
  21.7685599  12.4860015  18.3371799  20.5916016  12.2048449  17.5460287
  22.4624799  13.7196642  18.0588293  21.0792583  12.7375601  19.9869746
  26.1248193  10.4791681  20.0446871  24.8833104  12.1076213  20.5618790
  24.2220212  10.1340523  20.8218431  19.9466971  13.4843445  20.0163037
  21.8715549  13.3777204  20.8533372  20.7380800  11.6063182  20.5549979
 -21.9672365  -9.8760153  84.3808077 -22.1603924 -10.1636550  83.0593970
 -21.2674543 -11.0253235  82.3702902 -21.9464712 -12.4119422  82.1758543
 -21.1915008 -13.3429907  81.2663087 -19.9687360 -13.7482495  81.9873738
 -20.8964729 -12.6731901  79.9505087 -22.0074875 -14.5226648  80.9564631
 -20.0780541 -13.5207273  78.8840855 -22.5572582 -15.2251971  82.1232087
  -1.0416752   2.5748874  99.9806586   0.0804418   3.6991790 100.8622353
  -0.4596673   5.0292194 100.6344646   1.3740374   3.3556561 100.3477361
  -0.1520806   3.2159176 102.3258496   0.6210105   3.7282427 103.5499851
   0.8746210   5.1416555 103.4820475   1.6628961   2.8355805 103.9641294
  -0.6113378   3.4969001 104.8701404  -2.2217856   2.5779563 100.5329126
  -1.2828680   2.9757888  98.7330513  -0.5995116   1.3456109  99.9481331
  -0.1909202   4.0185512 106.0279986  -0.8405650   2.1888188 105.0813424
  -1.7467102   4.1428776 104.5756462  26.8049761   0.1362382 125.4901164
  25.4331944   0.6101573 125.5466027  25.1505796   1.7046684 124.6849157
  24.2206594   2.5283433 125.5459630  23.5089746   3.6954169 124.8987297
  22.9369889   4.3227508 126.1069974  22.4532934   3.3051475 123.9349770
  24.4886445   4.6629104 124.3577315  21.6813736   4.4608032 123.3127813
  25.4440148   5.3738982 125.2940233 -32.3265772 -35.3276639  45.7489278
 -33.1197585 -36.7819252  45.0044399 -34.5032981 -36.6969741  45.3776977
 -32.2859725 -37.9016916  45.4283719 -32.9794237 -36.4566743  43.4633012
 -33.0797235 -37.4248054  42.2492657 -33.5250652 -38.7508727  42.6421738
 -32.0994418 -37.2370974  41.2142634 -34.5424428 -36.8016927  41.3893636
 -32.3391368 -35.3563320  47.0740097 -31.0402626 -35.2492651  45.4511298
 -32.8668613 -34.1651747  45.3214912 -35.6416815 -36.8598784  42.1735355
 -34.7835893 -37.4161855  40.2054067 -34.4094745 -35.5405906  41.1482046
  32.4492830  14.5945567  98.8519125  33.0518493  15.3547048  97.9125841
  34.3873224  14.8862759  97.6776348  34.4412732  14.0621107  96.3929822
  35.7000511  14.1002112  95.6645080  35.9673772  15.4105945  95.1221401
  35.6227871  12.9362535  94.7201561  36.8713791  13.8933808  96.5685792
  34.4279187  13.0096250  93.6310133  38.3415457  13.7278753  96.0055261
  18.0635805  -2.9963692  79.0157093  18.8448528  -1.5964996  79.9110858
  20.1213165  -1.4756508  79.2440684  18.8311363  -2.0008875  81.2651435
  17.7749463  -0.4530202  79.6679553  18.0397039   0.9688871  79.0289847
  17.6958167   0.9807829  77.6271599  19.2804091   1.5943242  79.4567147
  16.6969010   1.9389572  79.8490227  18.1943343  -2.8537242  77.7202168
  18.5083535  -4.1920071  79.3894268  16.7822470  -3.0106574  79.2263968
  16.6019497   1.6744706  81.1383463  15.5473004   1.6283031  79.2942106
  16.8574521   3.2266925  79.6979610  -5.0481548 -35.2946229  40.8056800
  -5.3006944 -34.4498564  41.9325209  -6.6842755 -34.3298019  41.8080514
  -7.2452351 -34.2401531  43.2461822  -8.6860505 -34.0089921  43.3860669
  -9.0965660 -33.8898418  44.8337328  -9.6199886 -35.0055652  42.8413739
  -9.1543533 -32.8175103  42.6977417  -9.3142731 -36.4619107  43.2643226
  -8.3975002 -31.5333120  43.1288432 -36.1607709  15.9864637  23.0833292
 -35.6436472  17.7329456  23.0935722 -34.7893730  17.7891375  21.9108644
 -35.0120447  17.8660234  24.3959290 -37.0834569  18.4411900  23.0999220
 -37.5182879  19.7985090  22.3735528 -38.3858201  19.6615269  21.2416375
 -36.4406359  20.7748388  22.3183013 -38.6890042  20.4674968  23.6155720
 -37.0075242  15.7845923  22.1004622 -35.1990704  15.0837006  22.9203542
 -36.8099864  15.6698380  24.1616995 -38.0427457  20.6879897  24.7627963
 -39.7715642  19.7038191  23.8409023 -39.1269809  21.6377131  23.2849196
  41.1970340 -12.2157061  99.6917109  42.2169736 -12.4886909  98.6803237
  42.2085983 -11.4289592  97.8782663  42.0484731 -11.7131638  96.3552276
  41.5964497 -10.6325479  95.3342422  40.3675334  -9.9304212  95.7698044
  41.3743956 -11.2553076  94.0298454  42.7160913  -9.6285871  95.0852576
  40.2806018 -12.2876760  93.8941939  44.0751485 -10.2493797  94.7187922
  30.6668513  28.8608805 141.9541268  31.7515707  30.2834499 142.0279018
  30.8557997  31.3769548 141.9679198  32.6202080  30.0423828 140.9249981
  32.4456498  30.1489781 143.4226822  33.4870790  31.0861130 144.0818421
  33.2572745  31.4312709 145.4801524  33.9238751  32.1922698 143.2529374
  34.9717488  29.9917664 144.2181773  30.2788666  28.6625032 140.7307684
  31.2744014  27.7599803 142.3757415  29.5978348  28.9569927 142.6973935
  35.9936817  30.5686319 144.8454687  35.4104291  29.5970991 143.0666339
  34.6872880  28.8214110 144.8455558 -23.4260034  -0.5135976  98.9563698
 -22.9386774  -1.8112095  98.9999723 -21.7909395  -1.7024180  99.6812788
 -21.4692550  -3.0437862 100.3654268 -20.1691174  -3.2430778 100.9832549
 -19.1364345  -3.0290908  99.9687016 -20.2122493  -4.5949493 101.6894315
 -19.9832570  -2.1785905 101.9707840 -20.0909730  -5.7776547 100.8034075
 -18.6174431  -2.1698465 102.8142258  34.6015136   8.2154589  96.7627054
  35.3730283   9.4920015  95.7556076  35.6586487  10.5557123  96.6801829
  34.3042825   9.6763127  94.7427564  36.6443285   8.6482531  95.2848591
  37.5653080   8.8858242  94.0596640  38.9544722   8.7504081  94.3741515
  37.1980224   9.8800578  93.1192930  37.2747127   7.3915977  93.1360551
  35.4540551   7.6086140  97.5980818  33.5747893   8.6816655  97.4633385
  34.2413405   7.2163622  95.9550824  37.8031615   7.4575153  91.9049238
  35.9816467   7.1563795  92.9799406  37.7564167   6.3341479  93.7411727
 -35.2759116  -9.1297821  28.8194798 -34.3506684  -8.2417608  28.1977746
 -35.0287820  -7.1754233  27.5962177 -34.3180974  -5.8018512  27.6499471
 -34.9178386  -4.5052877  27.2573130 -34.0067342  -3.3600130  27.5290424
 -36.2469933  -4.3785092  27.8955590 -34.9811171  -4.4740792  25.7548092
 -36.2971295  -4.4386404  29.4331680 -35.5838476  -3.2610215  25.0600018
  -3.4336812 -34.1729953  64.6117854  -3.3776884 -32.7093919  63.4768704
  -2.0781084 -32.7999946  62.9034905  -3.6925944 -31.6159795  64.3568482
  -4.4926462 -33.0510775  62.4139020  -4.4909988 -32.6829507  60.8495648
  -3.8688468 -33.6642991  60.0049927  -4.2251905 -31.2626576  60.5918948
  -6.2388897 -32.8012416  60.4087044  -4.6533200 -34.3910346  65.0694647
  -3.0556425 -35.2392619  63.9565472  -2.6043345 -34.0742046  65.6402470
  -7.0323279 -32.2868192  61.3729250  -6.5495851 -34.0685959  60.1976625
  -6.4997800 -32.1174782  59.2914000  -5.0370385   3.5056651  70.8105615
  -5.3584616   2.4527374  69.9274155  -4.4780306   2.3543523  68.8300825
  -5.1056261   2.3283874  67.3920308  -4.1699647   2.2598945  66.2273119
  -3.0798923   3.2929220  66.3583962  -4.9405326   2.4353281  64.9926706
  -3.4883157   0.9636545  66.0853129  -5.6850465   3.6707723  64.7424905
  -4.2816295  -0.2867103  65.8911591 -25.7250977   0.0515893  57.3312400
 -23.9168072   0.3251112  57.5692071 -23.6819515   1.5621601  56.8019159
 -23.3582842  -0.9004401  57.1226545 -23.8202218   0.5253727  59.1452900
 -22.6239336   0.1275213  60.1185465 -21.4566751   0.9776344  59.9298856
 -22.5231778  -1.2855831  60.2730052 -23.2305206   0.6590778  61.7633668
 -26.1893590  -0.9160533  58.1440937 -26.4512679   1.1740494  57.6200903
 -26.0381615  -0.2508926  56.0478346 -23.3448799   1.9745884  61.9025932
 -22.4945696   0.2526611  62.7671763 -24.4405973   0.1857786  62.0358178
 -29.3966552   6.6984040  71.4103535 -30.2017597   7.0146230  72.5246698
 -31.2360237   6.1309937  72.4744181 -31.1056621   5.3613537  73.8515740
 -32.3178914   4.5848071  74.2942823 -32.3545308   3.4051426  73.3813972
 -33.5414648   5.3990365  74.2267334 -32.0824797   4.0921419  75.6548239
 -34.8817706   4.6533284  74.5081862 -32.0521671   5.0865430  76.7525995
  -2.1802376 -10.0526379  32.3363730  -3.2198973  -8.5566658  32.0214612
  -2.5715268  -7.5976767  32.9120177  -4.5907819  -8.9439362  32.2505823
  -2.9713770  -8.2932371  30.4886405  -3.5025631  -7.0757785  29.6544800
  -3.8127440  -5.8585410  30.3338164  -4.3638523  -7.4429285  28.5377910
  -1.9945491  -6.5555137  28.7287106  -0.8634918  -9.8386590  32.2776741
  -2.3733949 -10.6301030  33.5200453  -2.4621160 -11.0030962  31.4615738
  -2.1335598  -5.3622698  28.1812737  -1.6399316  -7.3115006  27.7197234
  -0.9781644  -6.4878359  29.5720010  -6.6525668 -20.5441533  42.2900659
  -6.3314554 -19.3398247  42.8866659  -6.6387009 -18.3519736  42.0026661
  -6.9835217 -17.1967753  42.9760771  -7.4123263 -15.8706159  42.4332206
  -8.6104112 -16.1627984  41.6073098  -6.4309441 -15.1302169  41.6570885
  -7.7835563 -15.0294204  43.5812910  -5.0545453 -15.1712141  42.3085441
  -8.7830357 -15.6846564  44.6032700  -1.5786418  27.5367915 113.5458849
  -2.7906565  28.8500829 113.7969753  -2.0955975  30.0358826 113.3203247
  -3.1655923  28.7580591 115.2048895  -3.9340013  28.2881920 112.8456230
  -5.0624757  29.1869033 112.2003998  -5.3685863  28.7590145 110.8387270
  -4.9410060  30.5865518 112.4556288  -6.4932034  28.6726975 113.2177243
  -1.4465897  27.2896996 112.2481856  -0.3816730  27.8690373 113.9724367
  -1.8821607  26.3984910 114.0558015  -7.5343178  29.4213166 112.8749308
  -6.3660916  28.8986278 114.4860221  -6.8047549  27.4244929 113.0375944
 -38.3343758  -9.6039316  62.2633391 -38.2149180  -8.8944917  63.5024558
 -36.8799909  -8.3945518  63.5838007 -36.3566621  -8.6818328  64.9980695
 -34.8439535  -8.6086664  65.1409929 -34.1057239  -9.5438166  64.3318807
 -34.7511412  -8.9017155  66.5844904 -34.1776696  -7.3262842  64.8600485
 -33.2980323  -9.1360076  67.1693120 -34.6380826  -6.0361815  65.7204717
 -39.0027572  32.8170617 114.0339888 -39.3262748  32.2803528 112.3147201
 -40.6814957  31.8636602 112.3628199 -38.3125868  31.3012651 112.0347404
 -39.0135875  33.6077644 111.4989327 -39.7088425  34.1549846 110.1965461
 -40.7473445  35.1299394 110.4290414 -39.8511060  33.1726610 109.1533520
 -38.3082640  35.1712115 109.6387630 -39.2484535  31.8178331 114.8648838
 -37.7702495  33.2605170 114.2735538 -39.7900883  33.8311458 114.3157018
 -38.5080445  35.5475889 108.3837419 -37.1649413  34.5201232 109.6603070
 -38.1295768  36.2881089 110.3284466 -13.0364959  -3.4752739 135.5126870
 -12.8458422  -2.0945333 135.3175281 -14.1709806  -1.6126733 135.0445854
 -14.7502618  -1.0302336 136.4125503 -16.0354502  -0.3907316 136.3345668
 -15.8839439   0.8418544 135.5346196 -16.3594359  -0.1421964 137.7748723
 -16.9999868  -1.3390033 135.7937551 -15.7045171   0.9861321 138.5373498
 -18.3638067  -0.6645890 135.6102182  26.9714550  39.0730586  95.9961745
  26.3736029  40.1373113  94.6747132  25.1409852  39.4686151  94.3105321
  27.4943867  40.0599384  93.7549266  26.2723206  41.5451885  95.3786140
  24.9883519  42.4888851  95.4248696  23.8202865  41.9243580  96.0394882
  24.7712143  43.3034945  94.2635990  25.5853885  43.7128100  96.6506653
  28.0625064  39.5570958  96.6341459  26.0149850  38.8689358  96.9034763
  27.2494840  37.8539952  95.4743197  26.7371452  44.2247102  96.3030324
  25.7431773  43.1419754  97.8250470  24.8074925  44.7900233  96.7788547
 -28.3934090 -10.5035440  81.5069985 -29.2948855 -11.1421008  82.4087624
 -28.8123740 -12.4811788  82.6197236 -28.4211642 -12.5458994  84.1067785
 -27.3634719 -13.4915376  84.4612217 -27.6387650 -14.8894736  84.0313383
 -27.1565511 -13.3554189  85.9178820 -26.0668540 -13.0899022  83.7783829
 -28.2959194 -13.7779364  86.7812376 -25.4348363 -11.7084972  84.0268186
 -14.0505144  -9.8241976  88.6153165 -13.3320574  -8.6053315  89.8152743
 -12.0294670  -8.3533729  89.3181016 -13.4851931  -9.3542144  91.0277229
 -14.3531333  -7.3874015  89.8068293 -14.0961605  -5.9706091  89.1926840
 -13.4488198  -5.8977995  87.8757078 -13.6782333  -5.0795101  90.2528400
 -15.8283268  -5.4589604  88.7975253 -15.2068814 -10.2959045  89.0238274
 -14.2063105  -9.2983416  87.4516375 -13.2620790 -10.8904923  88.5045668
 -16.3692915  -6.2706387  87.8489107 -15.9244626  -4.2014867  88.3502642
 -16.6481682  -5.4638795  89.8170792 -16.2115930  -6.5580862  34.4163553
 -17.1152859  -6.1067085  33.4449615 -18.2111959  -5.8168204  34.2780264
 -19.3388400  -6.8752644  33.9675184 -20.7953028  -6.5048317  34.0171733
 -21.0630698  -5.4808117  32.9994273 -21.0765970  -5.9684753  35.4293759
 -21.4587636  -7.8358699  33.6642290 -22.4682041  -5.4399154  35.7031175
 -22.9722056  -7.8884675  33.8566197 -15.3855129 -29.7678075  32.4275587
 -13.5698050 -30.0013807  32.1713759 -13.1111364 -30.5039270  33.4502702
 -13.0718387 -28.7538698  31.6777123 -13.5438935 -31.1089895  31.0578487
 -12.3472594 -31.9632722  30.5260196 -11.1320252 -31.9011289  31.3063254
 -12.2378987 -31.8722289  29.1084409 -12.8882125 -33.6950031  30.7332964
 -15.5897329 -29.0054991  33.4928086 -16.0334654 -29.2496146  31.4119724
 -15.9987781 -30.9078953  32.6776188 -14.1201930 -33.8170415  30.2614540
 -12.8347954 -34.0730289  31.9958882 -12.0659465 -34.5396247  30.0778762
  20.5630709  10.9965157  66.5265092  21.0400045   9.7889901  66.9119505
  21.0891974   9.5846860  68.3267572  22.5538876   9.4207571  68.7233348
  22.8201214   8.9361344  70.1231212  22.0397952   7.7167289  70.4287469
  22.2531319   9.8616668  71.1715397  24.2482813   8.7005084  70.3209765
  22.8374710  11.3085830  71.2003758  24.9288169   7.8730861  69.2523021
 -11.0811142 -11.3770191 133.8450342 -12.2487365 -12.0591120 132.5977743
 -12.1302277 -13.4753022 132.8936637 -11.7091103 -11.6381164 131.3167521
 -13.6536168 -11.4467483 133.0525603 -14.9543807 -11.3498762 132.1358776
 -14.8831855 -12.2462857 131.0284461 -15.4859955 -10.0117653 131.9915191
 -16.2172784 -12.1225488 133.2207818  -9.8470670 -11.8635641 133.6638969
 -10.9105146 -10.0477868 133.8024930 -11.4530138 -11.6952717 135.0690851
 -16.4445251 -11.3672037 134.2845315 -15.8560422 -13.3293552 133.6278611
 -17.3702653 -12.2215633 132.5503424  33.2055324   8.0698913 118.1654823
  33.7362982   8.0180041 116.8817696  34.1838754   9.2663686 116.3247569
  32.9533337   9.8725167 115.5577685  33.2110376  11.0739592 114.7242624
  34.0558089  10.6096455 113.5567779  34.0060586  12.0948663 115.4917360
  31.9863075  11.6978534 114.2193972  33.4682447  12.5664296 116.8705495
  31.0679558  10.8592375 113.3167282  40.2191758 -22.6716365 155.0879821
  39.0919584 -21.2273749 154.7430472  39.9428565 -20.1637608 154.2021164
  38.4035363 -20.9646310 155.9999388  38.1848513 -21.9050843 153.6573792
  37.2215057 -21.1908326 152.6870113  37.4320654 -21.5010549 151.2800146
  37.0210383 -19.7914876 153.0359907  35.6053253 -21.9878755 153.0722281
  39.5226573 -23.6816574 155.5384121  40.8026574 -23.1648051 154.0048682
  41.1380598 -22.3887848 155.9951798  35.7172938 -23.3376053 152.8877859
  34.5973737 -21.5945584 152.2897694  35.2404612 -21.7909040 154.3244898
  18.9322892 -25.7721175  25.2236312  18.6474795 -27.0558559  25.7379834
  17.2745040 -27.5450628  25.6934511  16.1557540 -26.5223477  26.1408405
  14.7790247 -26.9881311  25.8778443  13.8350513 -25.8885432  26.1058424
  14.5733796 -28.0503893  26.8301431  14.5682667 -27.4658892  24.4252930
  13.2825020 -28.9214054  26.6368000  14.8305306 -26.4298501  23.3696645
 -38.1302662  30.1209660 145.8785826 -37.3599406  29.0411409 144.5776016
 -35.9942397  29.4803462 144.6148687 -38.1753549  29.3388175 143.4252255
 -37.6342573  27.5866500 145.1965838 -38.4258639  26.4327811 144.5097152
 -37.7827801  25.1247520 144.6458217 -39.0903176  26.7521244 143.2480133
 -39.8337018  26.3410962 145.5956872 -37.7041940  29.8099144 147.0545930
 -37.7794901  31.3865475 145.6722200 -39.4702431  30.0729818 145.9887074
 -40.5318531  27.4635784 145.5800255 -39.5129833  26.0213891 146.8480708
 -40.6726627  25.3678695 145.1899682  40.7287221  19.3169252  89.1171431
  40.5025670  20.2252458  90.1401469  39.1102688  20.5350720  90.0888455
  38.5164505  20.4544825  91.5069030  37.1218210  20.8485413  91.6204147
  36.1984816  19.9222286  90.8543024  36.9427178  22.1583050  91.0577843
  36.8602802  20.7945319  93.1174056  35.4839261  22.5939547  91.0614155
  36.8170083  19.3812444  93.7683857  -3.8159168  39.2968391 147.1361898
  -3.9692661  40.4233911 145.7416894  -3.8327651  41.7080176 146.3238185
  -5.2785505  40.0912077 145.2573106  -2.7644571  39.9295561 144.8173651
  -2.9839322  39.2811305 143.4222250  -2.7829424  40.2472193 142.3811214
  -4.1074426  38.3864010 143.2768810  -1.4566268  38.2297214 143.2785939
  -2.6860502  39.3716987 147.8231258  -4.8269767  39.5194682 147.9488910
  -3.9342364  38.0102437 146.7983861  -1.3486316  37.6541692 142.0808378
  -1.5218336  37.2999630 144.1598359  -0.4140281  38.9581558 143.4538190
 -11.9879285  24.7556576  83.1270314 -13.0664557  25.4757638  83.7188049
 -12.6558985  26.8088993  83.9258248 -13.2784989  27.3031702  85.2508989
 -12.8443855  28.6998563  85.6454602 -13.2854875  28.9493379  86.9990350
 -13.4896066  29.7291238  84.8325519 -11.4144665  29.0204522  85.5566338
 -13.1003310  29.6464806  83.3239005 -10.4108247  28.0458143  86.1238736
  18.9000245   4.0261731  41.4238612  17.7827620   5.1172280  40.4954347
  17.3284788   4.2092224  39.4622661  18.5818236   6.2580347  40.1577577
  16.7066723   5.4112016  41.6269299  15.3761657   6.2325980  41.5250659
  14.6861561   6.0542297  40.2560420  15.4643057   7.5244831  42.1010840
  14.3008117   5.4039641  42.7511802  18.2945292   2.9172391  41.7944394
  19.9313999   3.5476642  40.7212008  19.4214662   4.5607735  42.4907797
  14.8046166   5.3352156  43.9540671  14.0098463   4.1812128  42.3521965
  13.1305713   6.0472046  42.8655953 -41.6607767 -18.9176703 132.5860148
 -41.1674813 -18.9683168 133.8955765 -40.7820355 -20.2685494 134.2770393
 -42.0149128 -20.8927580 135.0873702 -41.8720205 -22.2404333 135.5835455
 -41.3365704 -23.0731846 134.5288993 -43.2124909 -22.8846628 135.9167530
 -40.9060142 -22.1492055 136.6549770 -44.0649584 -22.3828217 137.1317422
 -40.6901601 -23.3467488 137.5105511  26.5371741   8.4110223  46.4356091
  28.2462852   8.5021267  47.1434809  28.9226337   7.3723343  46.5548360
  27.9863837   8.5115621  48.5368721  28.7552298   9.8801948  46.6345456
  30.2465473  10.3620357  46.3602107  30.3077186  10.9640952  45.0598797
  31.3224283   9.5487042  46.8132796  30.2625085  11.8797340  47.4619473
  26.5714738   8.4992782  45.1082325  25.8939025   7.2921186  46.7649594
  25.7379283   9.3871533  46.8052803  29.9448387  11.6541574  48.6988044
  29.4543394  12.8507827  47.0070303  31.4346858  12.4459327  47.4882702
  22.2077963  33.0870794  97.1821271  21.3170485  34.1181535  96.8472023
  21.7341831  35.1879937  97.6907458  22.2474504  36.3115826  96.8298294
  22.3497465  37.6226872  97.5227222  20.9993938  38.1137255  97.7630117
  22.9713387  38.5550210  96.5407808  23.1288758  37.6316180  98.7728269
  22.2067735  38.9003808  95.2629563  23.5449506  38.9884783  99.3308717
 -35.6316088 -36.3383879  22.8555888 -36.8125363 -35.0038677  23.1332580
 -36.9756584 -34.4211823  21.8021076 -36.2196423 -34.1809573  24.1549436
 -38.0697430 -35.8299082  23.6218525 -39.4034405 -35.3609163  24.3088570
 -40.2842989 -34.7117603  23.3578475 -39.2868012 -34.7110326  25.5786868
 -40.2363050 -36.9257344  24.6635940 -35.2898667 -36.9672821  23.9835805
 -36.1192702 -37.3630791  22.0687403 -34.4886974 -35.8970625  22.3737726
 -39.7610714 -37.4154852  25.8012458 -39.9638955 -37.8227070  23.7529389
 -41.5352236 -36.8294142  24.7768105  -9.5777235   5.5851196 121.1778077
  -8.8083736   6.7550485 121.2206475  -8.5567026   7.0278622 122.5276530
  -7.7182390   8.3410708 122.5259343  -7.6593737   8.9706281 123.8431493
  -6.8817009   8.2110291 124.7873019  -9.0208411   9.3489621 124.3258884
  -6.9594537  10.3051276 123.6472068  -9.1077892  10.0485001 125.6937462
  -5.5046118  10.3165477 123.0670255   5.2381462 -10.3050219  58.7788071
   3.9632459 -10.7653721  57.5276539   3.6970056  -9.5161776  56.8750661
   2.8869797 -11.3765063  58.2922829   4.7249083 -11.7656346  56.6169414
   4.1068314 -12.5430475  55.4251855   3.4136154 -11.7389918  54.4788539
   3.5860243 -13.8363171  55.8016921   5.5816312 -13.0034927  54.5390847
   5.6236220 -11.2795749  59.5453768   6.3350334  -9.8647690  58.1451524
   4.8465323  -9.2878520  59.5921820   6.3261302 -13.9780261  55.0497208
   6.3574047 -11.9665347  54.3901774   5.2462950 -13.4401663  53.3460129
   3.3215701  26.3258896 103.3789482   4.5498004  26.9715284 103.1655791
   5.1966325  26.4342913 102.0690973   6.3276592  25.5278625 102.5105969
   7.2275160  25.2121449 101.4514110   8.2912141  24.3540552 102.0758082
   7.8407756  26.5121309 101.0084478   6.6091829  24.5560526 100.3317014
   8.9763397  26.2960739  99.9971894   6.2176359  23.0979701 100.6225191
   8.2010957 -37.1086407  26.9786550   7.1449795 -38.5273656  26.4485993
   5.8296166 -38.1094522  26.9694722   7.7847304 -39.6387659  27.0895491
   7.2863759 -38.4237809  24.8792660   7.2950561 -39.5697646  23.7964984
   6.5105549 -39.3606294  22.6053287   7.2874156 -40.8751038  24.3635458
   8.9520587 -39.3543760  23.2496311   8.2987164 -36.9147286  28.2712883
   9.4170751 -37.1811196  26.5135090   7.6712674 -35.9417884  26.5478938
   9.8162632 -39.5710607  24.2062217   9.1513694 -38.1017837  22.8432617
   9.2622615 -40.1824209  22.2220408   9.0357758 -15.6527646  60.9946061
   8.0605109 -14.7362630  61.3297796   8.6443065 -13.4792956  61.1266226
   8.9475711 -12.7948179  62.5375162   9.1999651 -11.3730825  62.5172460
   9.1954730 -11.0565255  63.9846108   8.0365127 -10.6735493  61.8356253
  10.4953223 -10.8451584  61.9464747   8.1538170  -9.1522075  61.6694282
  11.8227035 -11.3594198  62.5823122  21.5146258  36.1774613 116.9394476
  20.7066696  35.6214550 118.4646103  19.5718994  34.8776581 117.9352972
  20.5071319  36.8798172 119.1312468  21.8743618  34.7635153 119.1291027
  21.7917742  33.8776986 120.4687830  22.6115593  32.6895894 120.3301844
  20.4980146  33.7863495 121.0954118  22.6919495  34.9170723 121.6034865
  22.6051584  36.9528800 117.2191131  21.9024468  35.2076930 116.1467625
  20.6139462  36.8483554 116.2226114  23.9083677  35.2230535 121.1908863
  22.8573195  34.2508629 122.7424854  22.0233270  36.0136807 121.9132210
  21.4161373 -35.6261794 103.3418014  21.0589706 -35.5362040 104.7157178
  19.6692311 -35.3254519 104.8617720  19.3678831 -33.8649827 105.3121918
  17.9679382 -33.6404853 105.7441909  17.4089141 -34.7087568 106.5618321
  17.1941199 -33.4326417 104.5618115  17.9442963 -32.2993027 106.4120299
  15.5897635 -33.1709600 104.7094980  18.7557854 -32.1977434 107.7343092
 -36.8333530  17.2184431  41.9556765 -35.8408182  17.5877614  40.4703945
 -35.6691033  16.3001005  39.8979059 -34.7303670  18.3285519  40.9476218
 -36.8143362  18.4503033  39.6002395 -36.4116099  19.7207869  38.7407991
 -35.0018292  19.9842268  38.6226568 -37.3387909  20.8094764  38.7717583
 -36.7958425  19.0531721  37.1115584 -38.0507662  16.9476340  41.7279821
 -36.3863480  16.1765283  42.6133816 -36.7994532  18.1905338  42.8233163
 -38.0790287  18.7960921  36.8914895 -36.0774098  17.9818060  36.8110410
 -36.5230941  19.9292823  36.1231249  12.1704924 -14.6733836  36.9839622
  11.5085689 -15.4589031  37.9919453  11.1333330 -16.7190945  37.6207670
  12.2482598 -17.7491732  37.4994406  11.8270510 -18.9803272  36.8178820
  13.0595120 -19.7468487  37.1219311  11.6106366 -18.6626994  35.3283492
  10.6710082 -19.7072600  37.3851276  11.5773220 -19.8984815  34.4555074
  10.8339210 -20.1467278  38.8837979  -9.9399183 -12.6177292  49.5110312
 -11.5990011 -13.3772726  49.3475738 -11.5455846 -14.4285266  50.3104427
 -11.6454884 -13.7061552  47.9567764 -12.4573544 -12.1526661  49.8025648
 -13.5141244 -12.1477618  50.9587314 -12.9019168 -12.1957598  52.2492779
 -14.7796392 -12.7800348  50.6688729 -14.0478940 -10.3650526  50.8643314
  -9.7584853 -11.5202253  48.7379834  -9.7333236 -12.2992998  50.7816682
  -9.0305077 -13.4676758  49.1959158 -14.6256510 -10.1296138  49.6980314
 -12.9975634  -9.5412261  50.9460468 -14.9096227 -10.0504094  51.8508116
  -4.6708872 -21.2604781 120.1955828  -3.7479850 -20.3998129 119.4744243
  -3.6646419 -20.8043306 118.0822881  -2.2855859 -21.3236780 117.6761527
  -2.1236820 -21.9583696 116.3329706  -3.1168942 -23.1196326 116.2137967
  -0.8211417 -22.5356642 116.2361265  -2.4270500 -21.0014033 115.3169962
   0.3280877 -21.5090738 116.4049180  -2.4821007 -21.4029751 113.8963107
 -10.5891162  11.0364682 137.4473314 -11.5341643   9.7438799 136.5349007
 -12.9202846  10.1897916 136.6438258 -11.1202889   8.5760265 137.2826023
 -10.9738059   9.8949742 135.0643578 -10.4888866   8.7410791 134.0842369
 -11.3480533   8.6638071 132.9147848  -9.9701011   7.4994731 134.6569133
  -8.9510492   9.5087657 133.4748691 -10.9090520  11.1037318 138.7077686
  -9.2863425  10.9139763 137.4564017 -10.8608442  12.1692961 136.9143035
  -8.4423712   8.7926600 132.4662719  -7.9489021   9.6232599 134.4000900
  -9.1913422  10.7207234 132.9524617 -26.5349884  11.8304353 114.6633397
 -27.0116527  10.7171273 115.3576682 -25.9976546   9.7740127 115.6766755
 -26.0533349   8.6609655 114.4949542 -25.2610331   7.4395464 114.8045824
 -25.8226713   6.7502051 115.9008727 -23.8303959   7.6156788 115.0772830
 -25.4299974   6.5618989 113.6266728 -22.9978094   8.4205166 113.9285552
 -26.8908768   6.2463472 113.2428115  22.6415653  37.9355153  20.1662227
  22.2090870  37.6260746  18.4007579  22.9354040  36.4277614  18.0487935
  22.5980607  38.8282605  17.7236383  20.6228331  37.4778675  18.5139486
  19.7112356  36.2263693  18.2801694  20.3850133  35.0427005  17.7836256
  18.4520318  36.5649901  17.6956063  19.2541282  35.7071004  19.9867676
  22.0065816  38.9782271  20.7074191  22.2200269  36.8914434  20.8995415
  23.9467570  38.1247126  20.4124058  18.2657887  34.8694495  19.9720926
  18.9030860  36.7176022  20.7527439  20.3048210  35.0750198  20.5223241
   2.3397371   8.3807442  17.9126888   3.4736286   7.4574721  17.7138297
   4.5664799   7.7562516  18.5972371   5.5560910   8.6647452  17.8427824
   6.8381505   8.9939898  18.4949735   6.3668470   9.7967842  19.6732063
   7.7920315   9.7765818  17.6616218   7.5106324   7.7637213  19.0411149
   9.1477121  10.1647483  18.1844219   7.7332743   6.6175281  18.1833750
   7.8648194  -5.3836718  50.9483846   7.3825724  -6.7461417  49.8430493
   5.9654273  -6.4673219  49.5187737   7.6085836  -7.9535333  50.5833676
   8.3708656  -6.5035819  48.6534925   8.4609291  -7.4220966  47.3193786
   7.6118602  -8.5599257  47.3467264   9.8515522  -7.6309825  46.9110587
   7.7481616  -6.3792904  45.9901000   9.1849000  -5.3886429  51.0792916
   7.6105404  -4.2170261  50.4753642   7.2903269  -5.4689017  52.1238323
   6.5310188  -5.9967403  46.3352930   7.5935459  -7.0305379  44.8174905
   8.4656236  -5.2837619  45.7740887  26.1709512 -15.7338863  17.8607967
  26.0468697 -14.3140392  17.8090461  24.9322198 -13.8250402  18.4981281
  24.6446132 -12.3892724  18.1336590  23.3160351 -11.7877401  18.5910344
  23.3034941 -10.4054360  18.0634965  23.2705782 -11.8567912  20.0733971
  22.2038451 -12.6398189  18.1449596  24.5210816 -11.1090152  20.6811487
  20.7496211 -12.1505499  18.1509347  -5.0475311  15.3038426  48.5126453
  -6.6592763  15.0475906  49.3318530  -7.5942091  15.0987996  48.2199520
  -6.7567338  16.0740723  50.3458696  -6.4685137  13.5975117  49.9964467
  -5.9541307  13.2306654  51.4088694  -6.9088327  13.5349154  52.4977659
  -4.5839519  13.5902107  51.6004196  -5.8474028  11.3866965  51.3138556
  -5.0271931  16.3282197  47.6578612  -4.0600993  15.4648225  49.3699442
  -4.7365165  14.2370147  47.7903169  -7.0801269  10.8952313  51.1050143
  -5.4072878  10.8599371  52.4558203  -5.0933484  10.9336161  50.3688821
 -16.7313070  17.2430793  94.8978109 -15.4872741  16.4838325  94.8675247
 -15.6493493  15.1817384  94.4358182 -14.4278592  14.6152132  93.6823450
 -14.5774332  13.2245672  93.1941943 -13.2364056  12.9421339  92.6636703
 -15.4771276  13.0049186  92.0518157 -14.7070812  12.3979902  94.4026419
 -16.9505782  13.1368589  92.3206238 -14.8313482  10.8903806  93.9322367
  -3.1641394 -28.2295662  19.9809935  -3.9538677 -28.0655228  18.3971203
  -3.1952043 -28.9798803  17.5713329  -3.8265114 -26.6447070  18.0644424
  -5.3842485 -28.5386105  18.6947481  -6.7261522 -27.7441316  18.4061198
  -7.6573666 -28.7003604  17.8236580  -6.5921945 -26.3916399  17.8740115
  -7.3419913 -27.5802585  20.0995860  -3.7974220 -27.5676498  20.9369174
  -3.1237423 -29.5441030  20.3888365  -1.9447918 -27.7515951  20.0410709
  -8.3456760 -26.7249987  20.1791134  -6.3924304 -27.1640411  20.9211173
  -7.8323061 -28.6949424  20.5560929  28.1315267  28.7772633  28.2757726
  27.6335860  29.5479176  27.1801153  28.3316179  30.8014115  27.2926090
  28.0694379  31.3777383  25.8979346  28.5594745  32.7363472  25.6874243
  29.9034608  32.9852358  26.0898457  27.6177090  33.6562683  26.4431737
  28.4300772  33.0228147  24.2587179  27.9849844  35.1538610  26.2032149
  29.3097192  32.0812427  23.3307637  10.8306064 -10.4894871  38.8068248
  10.9158138  -9.0238270  39.8120071  12.3063033  -8.6457692  39.8561648
  10.3119481  -9.4833994  41.0254197  10.0449143  -8.0255944  38.9514712
  10.2276981  -6.4917539  38.7667593  11.5657797  -6.0438636  38.5152928
   9.3815568  -5.6715230  39.6371217   9.4942938  -6.2430884  37.1471778
  11.3867691 -11.5296046  39.3962870   9.5863232 -10.8714016  38.5470724
  11.3858618 -10.3177074  37.6491913   8.2869799  -6.7728443  36.9859133
  10.2589854  -6.6763888  36.1660705   9.3753428  -4.9338999  36.9587334
  -1.7017535 -40.6901437  28.0982166  -1.0593644 -39.6735625  28.8927585
  -0.5989410 -40.3829390  29.9834033  -0.8212755 -39.3772500  31.1931905
  -0.8927771 -40.0502743  32.5112014  -0.9971965 -38.9407229  33.4865167
   0.2028228 -41.0136584  32.7697891  -2.0815600 -40.9103744  32.6525510
   1.6760568 -40.4486824  32.7115396  -3.4778477 -40.3912202  32.3378611
  15.4631784  26.2945437 107.0124627  14.8747612  27.4795135 108.2958216
  14.8010560  28.7536874 107.6390194  15.9086226  27.2271903 109.2253230
  13.5121519  26.8582146 108.7088898  12.2194306  27.5556882 109.2681920
  11.0772920  27.5073406 108.3359427  12.4321996  28.8007828 109.9811441
  11.7941261  26.3451987 110.6152293  15.7289995  25.0884194 107.4338919
  14.6670527  26.1917244 105.9797938  16.5948974  26.7534129 106.5076328
  10.7651588  26.7561422 111.3454770  12.8183940  26.1673879 111.4422180
  11.4449328  25.1235081 110.2033576  -8.6358300 -37.9837350  46.5562423
  -7.4641110 -37.3725786  46.9946798  -7.0535436 -38.0683287  48.1681540
  -6.2526737 -37.1006429  48.9854042  -5.6952147 -37.6005103  50.2319807
  -6.7459948 -38.0354037  51.2325865  -4.9949937 -36.3903239  50.7763859
  -4.6703808 -38.6460517  49.9951623  -5.8627561 -35.2139432  51.1970380
  -4.1163082 -39.1650758  51.3390174  -6.7093266  18.0848960 150.2321481
  -5.9992506  17.3694808 148.7426945  -6.1984045  18.3905965 147.7534569
  -6.7623612  16.1522853 148.5905811  -4.5153305  17.1317333 149.2263829
  -3.3932381  16.5240548 148.3864515  -3.5485175  16.6590206 146.9319134
  -2.9574253  15.2486318 148.9153762  -1.9628157  17.6492772 148.7043600
  -6.0809661  19.1776300 150.6012708  -7.9565477  18.4218715 149.9982751
  -6.7725117  17.2725474 151.2645445  -1.6560567  17.6936088 149.9764495
  -2.2239372  18.8526528 148.3223758  -0.9188386  17.2588107 148.0564013
 -14.9206793   8.9369483 132.9336701 -15.5810385   7.8874340 133.5625494
 -14.5317959   7.1885313 134.1707976 -14.3507685   7.4706002 135.6503998
 -13.6846673   6.4110843 136.4468222 -14.4745396   5.1498450 136.3103954
 -13.6785435   6.7723820 137.8859719 -12.2859995   6.1614709 135.9846349
 -15.0322357   6.8418970 138.6622839 -11.5927026   5.0738378 136.7180763
  25.9052704 -20.7441657  53.2207335  25.5862472 -19.6704732  54.7051138
  24.1636554 -19.4919696  54.6363409  26.4730733 -18.5593603  54.4527197
  26.1540637 -20.5102182  55.8931832  26.4548369 -20.1015584  57.4093019
  25.2526801 -19.8828961  58.1853516  27.5968678 -19.2385525  57.6079355
  27.0682387 -21.6521298  58.0870553  25.2281806 -21.8634352  53.3344512
  25.6478322 -20.1669765  52.0781298  27.1787778 -21.1761899  53.1732421
  28.3581100 -21.8232281  57.7835641  26.4225947 -22.6765668  57.5312050
  26.9282104 -21.7107474  59.4096289 -21.2963911   0.6612583  42.6276833
 -20.8966202   0.6596375  43.9896515 -21.8103075   1.0442399  44.9396933
 -21.5407856   2.0178752  46.0229160 -22.4540535   2.1164853  47.2035971
 -23.8080310   2.4126135  46.6566052 -22.0247671   3.0696767  48.2076304
 -22.4979255   0.7849955  47.8710336 -21.7956071   4.5287888  47.7369722
 -23.5341636   0.5913264  48.9856446 -13.8148035  19.3324666  53.4157477
 -14.6958846  20.2364991  52.0280131 -15.7793919  20.8826266  52.7385125
 -15.0300568  19.2378574  51.1069870 -13.6118865  21.2266859  51.4910604
 -13.5286672  22.8225295  51.6563422 -14.2368831  23.3145221  52.7929220
 -13.6588220  23.5338279  50.4247532 -11.7891457  23.0656927  52.0891212
 -13.5076219  20.1409871  54.3480052 -14.5572391  18.3549787  53.9461998
 -12.6519649  18.7937885  53.0850340 -10.9131528  22.5474481  51.2318284
 -11.4438776  22.6391488  53.3098924 -11.5646623  24.3838202  52.0418480
  16.5648227   1.3280532  99.2313989  16.4118238   1.6585084 100.6197504
  17.6598502   1.7257578 101.2181827  17.6105420   1.2204791 102.6577137
  18.8745247   1.1975381 103.4007249  18.4613749   0.8289661 104.7916162
  19.3574492   2.6178128 103.2822005  19.8711998   0.2388680 102.7928607
  20.5331543   2.8779204 104.2499593  19.5090747  -1.2589628 102.6218526
   2.5470102 -21.8826827  84.6703847   4.0567134 -21.5602506  85.6966488
   3.4722265 -21.2424827  86.9678958   4.6620979 -20.4651913  84.9375734
   4.8212805 -22.8988428  85.5696338   6.0662442 -23.4086333  86.4094557
   5.8137198 -24.7050803  86.9559254   6.6050131 -22.3940979  87.2649800
   7.2823453 -23.6722542  85.1213833   1.6384715 -20.9012257  84.8267956
   2.8036291 -21.9427829  83.3883389   1.9708970 -23.0216282  85.0537461
   7.6924620 -22.5458100  84.5523239   6.8948602 -24.4599689  84.1665755
   8.3949319 -24.1958444  85.6189194 -17.9266660 -17.4574093 115.1527979
 -17.8341425 -18.0409237 113.8377697 -17.4121497 -19.3780813 114.0946010
 -15.9306280 -19.5498106 113.6895317 -15.0228873 -20.4522847 114.4088574
 -15.5562271 -21.8021335 114.4015007 -14.8115442 -19.9215797 115.7907022
 -13.6765437 -20.6471291 113.8405226 -14.0919938 -18.6155937 115.8235402
 -13.6306907 -21.3434248 112.3949423 -32.2155614  37.8708367 129.4357863
 -31.7301837  37.3571256 127.7437535 -32.3266882  36.0433962 127.6903258
 -30.3296775  37.4925318 127.7646456 -32.4681580  38.4873001 126.9439308
 -31.9146717  39.8565246 126.4541831 -30.5208708  39.8472062 126.0263483
 -32.2822021  40.9456787 127.2685190 -32.8677551  40.1444663 124.9135585
 -31.6738396  37.0754839 130.4132982 -31.9191918  39.1509772 129.7417239
 -33.5572947  37.7850782 129.5443804 -32.3135100  41.0812066 124.1788819
 -34.1813204  40.3763939 125.0479984 -32.7758100  39.0528393 124.1630484
   1.5613401  16.2087215 152.6735243   2.6206992  15.3106535 152.6595680
   3.2814078  15.1455786 151.3784324   4.3123597  16.2776836 151.1479638
   5.1693572  16.0887371 149.8528401   4.3221395  16.4365509 148.6641086
   5.7900673  14.7111803 149.7890952   6.1785856  17.1927645 149.9096012
   6.5239110  14.2909456 148.4172722   7.1886401  16.9815354 151.0754358
 -25.2854026  16.2634912 116.8523678 -24.3917873  17.8332340 116.4183980
 -24.9108497  18.7457350 117.4352219 -24.7901194  18.0177351 115.0429041
 -22.9070957  17.4263601 116.5808359 -21.7201688  17.7600672 115.6439692
 -21.9412417  18.8605548 114.7123719 -20.9963492  16.6089432 115.1371155
 -20.5587997  18.4353982 116.9305767 -24.9481631  15.8005152 118.0439842
 -26.6156835  16.3888790 116.8206185 -24.9734917  15.3593289 115.9557642
 -21.0211770  19.4684971 117.6223122 -19.4755739  18.9088205 116.3356271
 -20.1490023  17.5096388 117.8346802   6.3308003 -19.0120377  18.0341935
   7.6893473 -19.0565503  17.6896389   8.4971293 -19.6155176  18.6580176
   8.8604135 -21.0889577  18.1617617  10.0882491 -21.7198530  18.6781579
  11.2178001 -21.0464190  18.0218690  10.1641469 -23.1360799  18.0694064
  10.1107737 -21.5648340  20.1748416   9.0709981 -24.1642941  18.4708721
  11.3422788 -22.1645143  20.7709997 -18.3129938 -31.7736976  62.4194693
 -19.6739447 -32.9304478  62.0060793 -20.7121545 -32.3077959  62.7610901
 -19.1110243 -34.2067279  62.3941976 -19.7762461 -32.6633417  60.4653370
 -20.2730601 -33.6973480  59.4006485 -21.0748679 -34.7818879  59.9235391
 -19.2717790 -33.8815305  58.3919030 -21.5359779 -32.6958233  58.5895706
 -18.5722396 -30.5076624  62.2458728 -18.0479134 -31.8957619  63.6748732
 -17.2110475 -32.0051532  61.7300114 -22.4201653 -32.1589294  59.3714746
 -22.2473120 -33.4232040  57.7384488 -20.9990537 -31.6663198  57.9218489
  16.6380210   0.8315429  19.0651539  17.0796360  -0.0094348  18.0365415
  17.7682343  -1.0793470  18.5075036  17.0156792  -2.3122337  17.9607852
  17.3864626  -3.6027394  18.6026403  16.6156033  -4.6945023  17.9786989
  17.1622957  -3.5589389  20.0682732  18.7045471  -4.0629181  18.1236034
  17.7795834  -4.6575263  20.9124858  19.8355962  -3.2447838  18.7209676
  38.0163797  14.1920818  91.2498805  38.3582057  15.9288624  91.6248392
  37.0002764  16.4189944  91.7570778  39.1865457  16.4048654  90.5474498
  39.0544510  15.7828491  93.0080086  39.9067508  16.8855481  93.7296244
  39.5253737  17.1129101  95.1214034  40.3499262  18.0285569  92.9225126
  41.4578549  16.0624812  93.9360357  37.5457574  14.0537517  89.9829623
  39.0971244  13.4599414  91.3060114  37.1152123  13.6368439  92.0678707
  41.3721173  15.0452306  94.7835808  42.3702016  16.9269770  94.4043695
  41.8977192  15.6412825  92.7684603 -28.6701359   1.6011089  89.8061313
 -28.1574517   1.1376648  88.6027045 -28.6135212   1.8789424  87.5428757
 -27.3869337   2.2248064  86.7440069 -27.6859553   3.1461859  85.5404045
 -26.5251193   3.3074855  84.6361221 -28.0480039   4.5337219  85.8752004
 -28.7467068   2.5594357  84.7074228 -26.9806603   5.1802272  86.8223699
 -28.4137339   1.0102543  84.2560740  -4.5382586   8.5234174  66.0673839
  -6.3338044   8.1206793  65.8121649  -6.1952466   6.9896211  64.9187048
  -6.8501961   9.3779584  65.3195486  -6.7532818   7.6786698  67.2617551
  -8.2126683   7.3989474  67.6997197  -9.1629523   7.3609088  66.6241082
  -8.5305309   8.0454207  68.9575619  -8.1648520   5.6224481  68.1950023
  -3.7381956   7.4893181  66.1550055  -4.0941187   9.3799446  65.1527469
  -4.4176549   9.1881586  67.1560650  -9.2759776   5.1921090  68.7747379
  -7.1469067   5.3298514  68.9942510  -8.0372196   4.8060933  67.1653811
 -11.3413890  20.4292755  23.3565381 -11.6677973  19.1848083  22.6944092
 -11.8495608  18.1538020  23.6669145 -13.1808038  17.4798038  23.4503589
 -13.6481933  16.5003335  24.4781889 -13.4433737  17.0540787  25.8276389
 -12.9070197  15.2981669  24.3811549 -15.1108449  16.2367725  24.2378095
 -13.0148119  14.5793673  23.0567223 -16.0679818  17.4370345  24.2581937
   0.9165773   3.7859765  24.2173486   0.0822925   4.9374935  25.3557671
   1.1413842   5.8630007  25.7050138  -0.5395321   4.1105412  26.4072107
  -0.9340777   5.6508466  24.3568448  -2.4732776   6.0216617  24.6414607
  -2.7404197   6.9328041  25.7418276  -3.4074344   4.9322120  24.4401948
  -2.7943200   7.1500234  23.1981422   1.7809407   3.0441736  24.8410329
   0.1633920   2.9423040  23.5470173   1.5517061   4.4839180  23.2922040
  -2.6216902   6.5945347  21.9987318  -2.0449501   8.2586527  23.3184916
  -4.0352582   7.6040572  23.2151253 -21.1472561 -35.5671128  38.5165392
 -22.1372685 -36.6101755  38.7499791 -21.6122701 -37.8283437  38.2807543
 -22.8012706 -38.6099825  37.7083049 -22.6114897 -40.0633322  37.5209982
 -23.7319795 -40.6224264  36.7019169 -22.5429315 -40.8360665  38.7944249
 -21.3570445 -40.3098420  36.6917651 -23.8110403 -41.0129272  39.6306381
 -21.1408357 -39.6764909  35.3340051  16.5999360   1.9916754 145.3376978
  16.8183154   2.7601651 143.7125472  17.8123990   3.7513116 144.0237848
  15.5127208   3.2346982 143.4092421  17.2807351   1.5465306 142.8445940
  18.6899675   1.3638879 142.1710940  19.7841463   1.2363702 143.1451925
  18.8453713   2.2124095 141.0036224  18.5261710  -0.3469515 141.4851215
  15.7520330   0.9675593 145.2474579  17.7508794   1.5459704 145.8815100
  16.0996967   2.8608951 146.1706154  18.4649368  -1.2416738 142.4660123
  19.6404019  -0.6601845 140.8471611  17.4924896  -0.5424073 140.6931723
 -17.6158105 -12.8922223  61.2590578 -16.6271970 -12.0025320  60.8756582
 -17.3852024 -10.8374069  60.5239733 -16.5063984  -9.6497550  60.0551186
 -17.2265209  -8.5521624  59.2708436 -18.4372636  -8.0532843  59.9967709
 -17.4803410  -8.9251014  57.8266629 -16.4562610  -7.3040967  59.3312780
 -18.1825561  -7.7897229  56.9311793 -15.0255932  -7.3045281  58.6235694
   6.2535203   2.8831909  37.1465975   5.6648537   1.2471992  37.5627675
   5.7080120   0.5209242  36.3024777   4.3525195   1.5083047  38.1220269
   6.7605245   0.8288767  38.6385770   6.5845617   0.3900243  40.1314442
   6.2564274  -0.9945393  40.3373395   5.9786584   1.3741717  40.9934278
   8.2911324   0.5425711  40.6797059   6.6645268   3.6358555  38.1728143
   7.2725652   2.8405622  36.3231237   5.2809733   3.5108658  36.5291482
   8.4824749   0.3041882  41.9793858   8.7522698   1.7854456  40.4462422
   9.0649695  -0.2762940  40.0337518  -1.2082129   6.7987684  18.1025206
  -0.5464416   8.0355468  18.1827860  -1.4785154   8.9444339  18.7101416
  -1.6167314  10.3115708  18.0603163  -2.6748122  11.2256306  18.6385726
  -2.6736508  11.1087390  20.0817920  -3.9340712  10.7935159  18.1057441
  -2.4249541  12.5674818  18.0853451  -5.1442724  11.5648819  18.6407766
  -1.1474760  13.3887032  18.4105885  -9.1972679  33.6304985  37.2279885
 -10.7935411  32.9622151  36.8050549 -11.3288749  32.6170465  38.1295721
 -10.3951870  31.8992741  35.9114060 -11.4880251  34.1780050  36.0868537
 -12.5632678  34.1329087  34.9272853 -13.2223146  32.8493074  34.6973598
 -12.0970625  34.8135218  33.7514839 -13.8391860  35.2832831  35.5763699
  -8.6502579  34.2000458  36.1822327  -9.2917387  34.5080238  38.2026516
  -8.3550032  32.7435208  37.6147371 -13.3562377  36.4917924  35.7886982
 -14.3411676  34.8484626  36.7115818 -14.8773723  35.3968425  34.7715728
  17.2840188 -35.9176662 135.8422143  16.8508946 -35.3736448 134.6578071
  15.4909200 -35.3218902 134.6613326  14.9334234 -34.4311364 133.4163461
  13.5644672 -34.8438418 133.0652477  12.6419669 -34.7544658 134.2435773
  13.4157875 -36.2508727 132.6176998  13.1153544 -34.0766013 131.9475367
  14.2267081 -36.6278168 131.3573786  13.0390968 -32.5283761 132.1301521
  14.0319572  -9.4143798  66.9169265  12.2782919  -9.6585480  67.0357088
  11.8795580  -8.8463816  68.1888430  12.1137073 -11.0938128  67.1767059
  11.7909670  -9.1239211  65.6016615  11.2386877  -7.6967934  65.2165309
  11.5749960  -6.6398914  66.1793267   9.8229088  -7.7755772  64.7972430
  12.1997737  -7.2898108  63.6772013  14.6280191 -10.0138590  65.8977400
  14.4492889  -8.1701103  66.8611783  14.6934579  -9.9203885  67.9740025
  11.8063993  -6.1524374  63.1344445  12.0840925  -8.2271726  62.7204163
  13.4652905  -7.1276447  63.9459361 -12.8334794  38.9027109  32.7576641
 -13.8911192  38.8628897  33.6896731 -15.1301395  39.1795482  33.0244228
 -15.9518727  37.8932591  32.8346880 -17.3701843  38.1023594  32.4740215
 -18.0530288  38.9765445  33.4707695 -18.1070193  36.8162525  32.5786450
 -17.5848464  38.5007555  31.0369705 -18.1390467  36.1044844  33.9691089
 -17.1619365  39.8472095  30.5865637  26.4278781  15.0470266 111.0274488
  26.4365877  13.3725542 111.6202921  27.3789645  13.4125084 112.6794641
  26.8270794  12.6513935 110.4294342  24.9279519  13.1993684 112.0745702
  24.3785550  12.4533571 113.3579083  25.0506439  12.6869342 114.6386054
  24.0409821  11.1075398 113.0486180  22.6835667  13.1761672 113.5360300
  25.4902942  15.1830586 110.0976175  26.1666934  15.8633251 112.0054197
  27.5916261  15.3980025 110.4930875  22.0999073  12.7709284 114.6724727
  21.9186009  12.7215063 112.5575962  22.6313903  14.4893888 113.5003555
  27.1360139 -37.3737981 105.8426621  26.5667733 -38.6716981 106.0802960
  25.2115630 -38.5464515 105.8469545  24.9256354 -39.4223294 104.5596612
  23.5186535 -39.5565251 104.0545977  23.0797243 -38.1910795 103.7004764
  22.7051700 -40.2866957 105.0787033  23.5478731 -40.3764475 102.7827466
  21.2122699 -40.4295646 104.7379423  24.4697419 -39.8200468 101.7511365
 -31.8587451  30.7881260  83.2593512 -32.3196372  32.1782741  84.3653256
 -32.3122743  31.5623307  85.6560758 -33.5571646  32.6387906  83.7894407
 -31.1081391  33.1552590  84.1073376 -31.1166387  34.6782813  83.6727819
 -31.7827130  35.5810665  84.5619463 -31.3115267  34.9099535  82.2912062
 -29.3526953  35.0319772  83.9772397 -32.8954141  29.9814857  83.0392363
 -31.4869275  31.2063169  82.0767455 -30.8143640  30.1348169  83.7515774
 -28.9760051  34.9372463  85.2386742 -28.9493622  36.2738856  83.6111121
 -28.5586309  34.1510982  83.3045792 -39.7381466  -8.5636518  40.5922201
 -38.6826359  -8.7825656  39.7174900 -39.2230723  -8.6018611  38.4734075
 -38.0569755  -8.6158533  37.4869978 -38.3446414  -8.1807284  36.0849099
 -39.4277344  -8.9730465  35.5834329 -37.0687749  -8.4298682  35.3424122
 -38.6821334  -6.7515743  36.1323884 -36.7348121  -9.9256131  35.1987736
 -39.1490293  -6.1068460  34.7699098 -21.5148709  33.4564201  22.7375485
 -21.1014601  31.6800927  22.4410232 -21.2339470  31.5182454  21.0344879
 -22.0701556  31.0039766  23.2743851 -19.5973359  31.6410190  22.9319095
 -18.8970496  30.4417160  23.6886869 -19.1251578  29.1432839  23.1159997
 -18.9720811  30.5917974  25.1224567 -17.1547154  30.7156285  23.2517342
 -21.4427773  33.7706948  24.0298590 -20.7496256  34.2493287  22.0499711
 -22.7380698  33.6936770  22.3524912 -16.6483218  31.7502420  23.9054108
 -16.9959563  30.9586367  21.9569741 -16.3963258  29.7128555  23.5727755
  35.9022512 -38.4673758  27.4988113  34.4855057 -38.4825111  27.7830462
  33.8711545 -38.9917873  26.6151755  32.8458745 -38.1080259  25.9860034
  32.0433473 -38.5898541  24.8169505  32.8990940 -39.1869749  23.7638361
  31.1441972 -37.4758927  24.3088791  31.2228977 -39.6963717  25.3053929
  31.7669986 -36.2346069  23.6691067  30.4245418 -39.5555990  26.5631616
  22.2282560   6.5404775  36.3417504  20.9321062   7.2300660  37.3817179
  21.1202405   6.4730464  38.5922110  19.7184025   6.9941894  36.6103288
  21.3810826   8.7225326  37.5302573  20.4406219   9.9302550  37.9625918
  20.0284266   9.8462799  39.3318236  19.4421010  10.2729120  36.9817530
  21.4907132  11.3966773  37.9640419  23.4541895   6.8469743  36.7645752
  22.1389983   5.2532314  36.1862499  22.1560998   7.0799523  35.0784945
  20.9992116  12.4114335  38.6396033  21.7127145  11.7570377  36.7200316
  22.6597058  11.1559745  38.5218099  -3.9429362  30.7024732  84.9774598
  -3.3586515  29.6885321  85.7706414  -3.0078426  30.1187567  87.0641894
  -4.0942234  29.5860918  88.0828792  -3.5583333  29.1741058  89.4282581
  -2.9396127  30.2545942  90.2288986  -2.5573166  28.1029809  89.3666679
  -4.5959578  28.6407903  90.2954644  -2.9251211  26.9024310  88.4552848
  -5.8198552  29.4485177  90.5535892  30.6062830  30.0148449 125.5350942
  28.8116843  30.0937702 125.1344805  28.2297915  30.7757954 126.2724430
  28.4193561  28.6871706 124.9182298  28.7803066  30.9541456 123.8063858
  27.8099086  30.6826180 122.5880796  26.4085135  30.7384371 122.9980670
  28.1703424  29.5178296 121.8040347  28.0769876  32.0950032 121.4304328
  31.2569531  29.4669508 124.5001843  31.1224862  31.2190985 125.7942484
  30.8567742  29.2556326 126.5794997  27.1422305  32.1516138 120.4884419
  29.1693364  31.9612885 120.8051201  28.0492245  33.2422913 122.0668081
  -4.8336745  -0.7344782 107.5814033  -4.4954716  -0.9107931 108.9512529
  -5.0276799  -2.1006787 109.5086622  -5.1278515  -2.1323342 111.0626188
  -5.7885630  -3.3706302 111.6631292  -5.1540105  -4.5163093 111.1025759
  -7.2303934  -3.3643020 111.2775975  -5.7491421  -3.2317233 113.1836169
  -7.9453284  -4.6481253 111.6987334  -4.4496745  -3.1156870 113.9419161
 -30.7275496   1.6306529 138.6826194 -30.4125177   0.9847240 137.0052717
 -31.0185177   1.9595419 136.0940952 -30.9750919  -0.3603562 137.0312752
 -28.8664225   1.1129937 136.9702312 -27.8315060   0.0610871 136.3659491
 -28.3054468  -0.5814511 135.1586294 -27.1939018  -0.8038925 137.3546397
 -26.4582833   1.1002109 135.7952462 -30.2638800   2.8510122 138.8516612
 -32.0065586   1.6155126 139.0092894 -30.1864210   0.8350047 139.5954750
 -26.7880596   1.7520853 134.6623554 -25.4322067   0.3356261 135.4910431
 -26.0791533   2.0677101 136.6450791  20.7794204  18.3531855 106.1358901
  21.4465871  19.4463577 105.5903529  22.7460366  19.2126942 105.0491840
  23.8223815  20.1907096 105.5205512  25.0879712  19.4811826 105.8973103
  25.5932294  18.6820319 104.7867176  24.9969823  18.4515224 106.9317165
  26.1754123  20.3954547 106.2603019  24.6051996  18.8859242 108.3798528
  26.5976990  21.5288177 105.2993408   2.4727303  17.9537594  53.9941439
   3.1510199  16.5768915  53.0388511   3.9672711  17.3471339  52.1105621
   1.9267293  15.9413381  52.5867745   3.9490803  15.8623218  54.1604997
   5.2392854  15.0271574  54.0204001   6.2727925  15.3347263  54.9396683
   5.5924129  14.8172081  52.6184558   4.6573675  13.4000446  54.6069126
   1.6748883  17.5184510  54.9982501   3.3821245  18.6208247  54.6515504
   1.7615426  18.7741643  53.2618603   4.0061024  13.4755484  55.7469978
   5.6545366  12.5055613  54.7033903   3.7776743  12.8222730  53.7659813
 -13.9619476   1.8667141  99.6553596 -13.4077626   0.7257168  99.1099348
 -14.1191275   0.5807524  97.8887650 -13.9637551  -0.9090747  97.4978446
 -14.7016671  -1.3548166  96.2755151 -14.2538093  -0.5630660  95.1673486
 -16.1436687  -1.0829385  96.3485499 -14.3674115  -2.8250656  96.0844825
 -16.9055780  -1.7485985  97.4758929 -15.1645123  -3.5954568  95.0200375
  11.0321788  21.1812467  55.3471126   9.3290459  21.5263343  54.8168249
   8.7888680  22.0049153  56.0888513   8.7946091  20.2593379  54.3426910
   9.5979506  22.6339654  53.7047070   8.8509658  24.0334806  53.6630657
   9.6257974  25.1245953  54.2040734   7.4372260  23.9131194  54.0018533
   8.7989735  24.3747827  51.8649123  11.4242656  22.1079443  56.1832851
  11.1766921  19.9624687  55.9227042  11.9003840  21.2161481  54.3671144
   8.0109502  23.5089406  51.2175783  10.0354779  24.2948933  51.3284171
   8.3628794  25.5809835  51.6340370 -25.2316944 -17.1642070  21.8938591
 -24.8476097 -18.4857320  21.9507741 -24.2609010 -18.7865772  23.2072810
 -25.3177766 -19.5409898  23.9958985 -25.0205864 -19.4553810  25.4432823
 -23.6917180 -20.0572405  25.7489896 -26.0336764 -20.2204939  26.2511885
 -24.9435573 -18.0683950  25.9943474 -26.1087562 -21.7269889  25.7537903
 -26.2459288 -17.1093382  26.0091669  39.8229366  34.8014294  90.8429501
  39.8490856  35.4253999  92.5711781  38.5837139  34.9738099  93.1583213
  40.1017353  36.8301036  92.3729957  41.0968999  34.6757556  93.1639853
  42.2301867  35.3208558  94.1090877  41.6917112  36.0710710  95.2435120
  43.3731364  35.8180963  93.4098420  42.8634466  33.8253393  94.9658076
  38.6480716  35.0887643  90.2427586  40.8252688  35.2019894  90.0289643
  39.8958355  33.4776785  90.8611605  43.8195334  34.2178445  95.8162652
  43.3536660  32.9177470  94.1132716  41.8732694  33.2203660  95.7182595
 -18.1081989  39.3714228 102.9748712 -17.1088083  39.8955117 102.0789403
 -17.6830977  40.8539006 101.1975564 -17.8641694  40.4049911  99.7693380
 -18.0905182  41.3905888  98.6797223 -16.8576493  42.2046230  98.5234055
 -19.1546484  42.3760636  99.0798630 -18.2080337  40.6827466  97.3556489
 -19.2965868  43.5536454  98.0550395 -19.2095383  39.5276192  97.4076612
  18.0766742 -15.5144742  20.0043501  18.9766797 -15.9507412  18.5102924
  18.7905695 -14.8577633  17.6227128  18.3747331 -17.1971978  18.1329832
  20.4638520 -16.1157649  19.1125342  21.7664835 -16.7381933  18.4363062
  22.6146273 -15.7923645  17.7628810  21.5189209 -17.9930896  17.7823681
  22.7116453 -17.2727532  19.9461670  18.4276421 -14.3364972  20.5108217
  16.7453696 -15.4731730  19.8190922  18.3060889 -16.3743091  20.9708364
  22.0819691 -18.1753391  20.6658866  22.9119356 -16.2363796  20.7844846
  23.9088383 -17.7596591  19.5996900  31.4823951  38.6586248  99.1209913
  31.5117925  39.9320253  99.7575518  30.6353323  40.8069603  99.1004630
  31.2640853  42.1945714  98.8553475  30.4106552  43.1437933  98.1072388
  30.0991209  42.6535506  96.7330567  31.2271210  44.4183129  98.0113906
  29.0798738  43.5359435  98.7403825  32.6376949  44.2136099  97.3712912
  29.2406964  44.0498164 100.1888601 -35.2582405 -28.5420142  39.3073464
 -35.0886410 -28.7417567  41.0972353 -36.4701594 -29.0028170  41.4885864
 -34.4749933 -27.5006472  41.4684547 -34.1608623 -29.9659069  41.2381995
 -34.0340375 -30.8927074  42.4308226 -35.2788610 -31.5016286  42.8221850
 -33.1682622 -30.4093866  43.4694457 -33.1232636 -32.3242515  41.7455421
 -36.3372474 -27.9224667  38.8932303 -34.2563860 -27.8609528  38.8050536
 -35.3082462 -29.7157963  38.6306563 -33.9342301 -32.9512390  40.8632726
 -32.8807954 -33.2817336  42.6442369 -31.9764488 -31.9915593  41.1811827
   6.0152603 -36.4775861 101.0660771   4.8706503 -37.3025364 101.2421481
   4.6422538 -37.2383639 102.5711307   4.9023995 -38.6803175 103.1939119
   4.7067951 -38.7029752 104.7063624   5.0212497 -40.0937515 104.9979870
   3.3096844 -38.4998600 105.1389405   5.5258241 -37.6856964 105.3844887
   2.1464075 -39.3510368 104.4990184   5.2853620 -37.5817389 106.8897562
  31.3080832  -1.8682141  95.9811548  32.8403637  -0.8979010  96.1533429
  32.5494560   0.4540208  95.7347075  33.7975135  -1.6712463  95.3597310
  33.0783591  -0.9366302  97.7276164  34.3948801  -1.3750733  98.4849807
  35.4965461  -0.4949032  98.2793149  34.6917131  -2.7844089  98.2926460
  33.9535481  -1.1794078 100.2725101  30.9132750  -1.8781121  94.7211702
  31.4878818  -3.1216485  96.3755275  30.2984157  -1.3801646  96.6782130
  34.9435211  -1.5823413 101.0723154  32.8450235  -1.8517966 100.6416984
  33.7531365   0.0976159 100.5790652 -36.1077781  15.4360936 140.4483780
 -37.1481168  15.0279678 139.5781932 -36.7879010  15.0470987 138.2316731
 -37.2639550  13.6903926 137.5940770 -37.2590729  13.5417367 136.0949906
 -38.2365479  14.4368937 135.4751866 -37.6684717  12.1086167 135.8478492
 -35.8816286  13.7085285 135.5163363 -39.0605552  11.6788379 136.3531833
 -35.6265250  13.3563284 134.0133843   8.3431806  29.0193517 148.5023272
   8.1655980  28.0355209 150.0505302   9.4191552  27.3085368 150.1542468
   6.9836721  27.2553022 149.7441208   7.9607273  29.1624390 151.1673656
   8.8343205  29.4795980 152.4447126   9.5128171  30.7485142 152.3347808
   9.4490057  28.3342396 153.0720282   7.5370956  29.8338090 153.6581074
   8.2752636  28.1816852 147.4523101   7.3127356  29.8556662 148.3697232
   9.4146481  29.8156742 148.4054797   6.8165600  30.8504607 153.3790687
   8.0082506  30.0130911 154.8691349   6.6864886  28.8227272 153.7739288
   1.3927353 -10.3625554  34.8130771   1.6317017  -9.5455808  35.9374634
   2.8670851  -9.9195278  36.5064288   2.7675498 -10.4994747  37.9666589
   4.0569742 -10.8172708  38.5941774   3.7359144 -11.2821886  39.9345825
   4.7778845  -9.5329608  38.6672158   4.8888855 -11.7522997  37.8203328
   6.1450122  -9.4450233  39.3359929   4.2177390 -13.1794855  37.6783276
 -41.3061328  -6.3991838  75.7076978 -41.5507790  -8.1584713  75.3793573
 -42.8414439  -8.4767199  75.9000282 -40.4955308  -8.6856612  76.2345831
 -41.3449780  -8.2830187  73.8092470 -40.3915779  -9.2655518  73.0043081
 -40.3480636 -10.6382117  73.4292273 -39.1488138  -8.6596341  72.6405971
 -41.1869447  -9.4094617  71.3574224 -40.1210689  -6.0207422  75.2883152
 -42.1735571  -5.6405666  75.0545100 -41.3772466  -6.0580397  76.9965228
 -40.4624160 -10.1823277  70.6135031 -41.2981720  -8.2663675  70.6800101
 -42.4440075  -9.8997178  71.4745320   2.6616495  -0.3090783  66.4176791
   2.8982656  -1.3457491  65.4859161   3.8106768  -0.9163424  64.4968947
   2.9710286  -0.4078905  63.3381039   3.6247631   0.1229049  62.0468510
   2.5240137   0.5248239  61.0933352   4.3295046  -1.0859924  61.5421489
   4.5338576   1.3085293  62.2582818   4.8048402  -0.9099662  60.0543556
   3.9616736   2.4703295  63.0911277  31.2849111  18.9853711 145.9338683
  31.1108135  20.0433726 147.3799948  30.3842020  19.2066473 148.3245253
  30.4430634  21.2341666 146.8642315  32.5994753  20.3161049 147.7888006
  33.0432331  21.1790131 149.0500323  33.4977504  20.4310186 150.1608097
  32.2179026  22.3029723 149.3233789  34.5625219  21.9327864 148.3516432
  31.7338397  19.5954330 144.8745296  32.1143834  17.9478025 146.1199182
  30.1379907  18.4404184 145.5609935  35.1993003  22.7061208 149.1886351
  34.3232979  22.6561233 147.2767730  35.4294034  20.9552597 148.0478948
  -2.9574455  35.3232499 141.0505037  -4.1635895  34.6855266 140.7747309
  -4.5657938  34.0209825 141.9863065  -6.0141634  34.3689318 142.2612372
  -6.4810846  34.2522123 143.6787757  -5.7547397  35.2286412 144.4540092
  -6.0955670  32.8909496 144.1957789  -7.9345648  34.5032174 143.6464201
  -6.6960515  32.4800701 145.5106211  -8.3688661  35.8715791 143.1458917
 -26.5445993  -2.1263716  89.5794394 -24.8792697  -1.4558040  89.1434322
 -24.1054978  -1.7691225  90.3273768 -25.1080588  -0.0892216  88.7514805
 -24.5287214  -2.4448057  87.9247683 -23.2979307  -3.3929612  87.8161229
 -23.3178161  -4.4813604  88.7959949 -22.0481028  -2.7230550  87.5298525
 -23.7340737  -4.2995598  86.3604618 -27.0886838  -1.5692365  90.6738136
 -27.4033086  -1.9962561  88.5863859 -26.5127933  -3.4170302  89.8519346
 -23.5800441  -3.5873443  85.2659576 -24.9841461  -4.7390160  86.4689618
 -22.9624096  -5.3406276  86.2243126 -33.8193164  27.1496842 128.8768643
 -33.6991294  28.1960558 129.7626710 -33.8340826  29.3025693 128.9403381
 -33.7855627  30.7014453 129.6078230 -33.4740022  31.8732251 128.7008301
 -34.3630487  31.8015255 127.5183232 -32.0381972  31.8533972 128.2772753
 -33.7759333  33.1614999 129.3514108 -31.6722461  32.9570996 127.3056919
 -32.8670572  33.5309133 130.6160925  38.2017932  21.3349376  36.3074971
  36.7764966  21.1538435  37.3939166  37.2440732  20.1555190  38.3395252
  35.7339496  20.7446321  36.5005651  36.6925029  22.6156543  37.9958398
  36.1071671  22.9256320  39.4119937  37.1493106  23.0311944  40.4292917
  34.8532590  22.2427181  39.7266485  35.5585969  24.6740868  39.1395443
  39.2754908  21.7500854  37.0396491  38.5142619  20.1762704  35.7443614
  38.0962741  22.1749122  35.2714049  34.6898404  24.7451552  38.1654014
  36.5884910  25.5426262  38.8666653  34.9981097  25.1107165  40.2518844
  14.3529591 -40.5331741  30.3956464  14.3007176 -39.1475695  30.4169148
  14.5702646 -38.6601786  31.7417477  15.3264921 -37.3529242  31.6980536
  15.4799965 -36.5952319  32.9444310  16.2129052 -35.4150180  32.5893797
  16.1658850 -37.3853553  34.0078483  14.1049131 -36.1810794  33.3804796
  17.6359882 -37.7834803  33.7687678  14.0676190 -35.3564691  34.6938110
  32.9420607  29.4676168  72.3877727  33.6357206  29.0665347  70.7893202
  35.0480025  28.8962933  71.0105434  33.1414916  30.1572431  69.9984454
  32.8806875  27.6937762  70.5200258  33.4268116  26.3620590  69.8663822
  33.4483746  25.2210239  70.7820411  34.4628934  26.5735637  68.9111371
  32.0383536  26.0646878  68.8086584  33.2500522  28.5753773  73.3544359
  33.4328033  30.6005413  72.8589170  31.6231079  29.5097977  72.3655351
  31.6623245  27.1781464  68.1477709  30.9370346  25.6599431  69.4785299
  32.3032642  25.0973630  67.9322379 -27.8032210 -32.9379959  43.6250345
 -29.1155754 -32.5299246  43.8753411 -29.2695109 -31.3637736  43.1125804
 -29.6974735 -30.3277096  44.1581060 -29.6526340 -28.8910682  43.7950644
 -30.4194992 -28.6468086  42.5635416 -28.2034862 -28.6003749  43.5801554
 -30.2700035 -28.0137388  44.8339005 -27.9101382 -27.0776298  43.3656518
 -31.7504311 -28.1807763  45.0403858 -21.8267938 -14.2403730  85.9310459
 -23.3253597 -15.1547952  86.2772060 -24.0412809 -14.9767532  85.0375325
 -23.7914884 -14.5342324  87.4934754 -22.6714213 -16.5750682  86.4507654
 -23.3693689 -17.9979034  86.4847515 -22.8403397 -18.9398153  85.5445366
 -24.8011239 -17.8941906  86.7124368 -22.7891139 -18.7563510  88.0345769
 -20.9287010 -14.4459942  86.8678927 -21.2627045 -14.6169250  84.7779433
 -22.0782366 -12.9616497  85.8702208 -23.0930232 -20.0314898  88.0252875
 -23.2933839 -18.1440577  89.0757176 -21.4313487 -18.6674149  88.1536093
  -1.6242328  26.8993934  18.3819330  -2.4557629  26.0081253  17.6722211
  -2.5812112  24.8754342  18.4233954  -1.8082717  23.6144343  17.9430813
  -2.1181226  22.3468091  18.5964491  -1.7628582  22.4793854  20.0260856
  -1.2887120  21.3377812  17.9130353  -3.5450944  22.0240509  18.4416895
   0.2246185  21.4582380  18.0719029  -4.0110757  20.7361605  19.1551014
 -41.0199112  27.3174086 119.8932545 -40.7094052  26.2565337 121.2982950
 -41.9135376  25.4890388 121.4051286 -40.4317238  27.2531742 122.3244445
 -39.4173851  25.4510280 120.8367399 -37.9320376  25.7364710 121.1342250
 -37.6109551  25.7160796 122.5334082 -37.4094376  26.7674296 120.2784773
 -37.1717299  24.1870127 120.4346939 -40.0558619  28.2285301 119.7083952
 -41.0846205  26.6217448 118.7756296 -42.1237066  28.0456154 119.9738551
 -37.5748736  23.0568015 121.0177642 -35.8674144  24.1860800 120.5063064
 -37.4422945  24.0719023 119.1258056   5.6532025  32.3803435 123.3112858
   5.0344730  31.2149659 122.7777589   5.2843525  31.1335540 121.3914553
   3.8649154  31.1810867 120.7561294   3.8331934  30.6839761 119.3679805
   4.6402795  31.5662224 118.4848742   2.4199069  30.8948110 118.8661453
   4.4057328  29.3427365 119.2270712   1.3185038  30.1382284 119.6335118
   3.6190561  28.1358374 119.8789414 -12.3840660 -13.1180041  32.6121694
 -11.9592931 -14.9298271  32.5302516 -13.2410064 -15.5929604  32.7240667
 -10.9532410 -14.9521561  33.5640691 -11.4804476 -14.9581502  31.0260862
 -10.1142484 -15.2968262  30.3888696  -9.8929940 -16.6873520  30.0965599
  -9.0215971 -14.5692379  30.9465296 -10.2693373 -14.4796916  28.7506403
 -11.3939017 -12.3395539  32.1311528 -13.4486614 -12.8567794  31.8985025
 -12.6527429 -12.7456082  33.8684487 -11.2419527 -14.9952547  28.0680257
  -9.2214031 -14.6007275  28.0202266 -10.4695059 -13.1446517  28.8913028
  -9.3029857  14.4314818  22.9309562  -9.6084978  15.6157750  22.2583908
  -9.1960982  15.7429504  20.8922362 -10.3971119  15.4404136  19.9409377
 -10.2403760  15.3546204  18.4425232 -11.6306992  15.3134180  18.0007900
  -9.4812310  14.1775655  17.9143985  -9.6457696  16.5936713  17.9368872
 -10.1610601  12.8818987  18.2108640 -10.4354686  17.9431148  18.2125638
 -27.8160165   3.8923334  49.0521048 -26.5987285   2.6942750  49.6658025
 -27.0183935   2.5563843  51.0446487 -25.3110735   3.3033433  49.4158040
 -26.9609915   1.4597800  48.7657069 -27.5808032   0.1180937  49.2711227
 -28.9432278   0.2459599  49.7201812 -26.6655235  -0.6415401  50.0786296
 -27.7422754  -0.8677022  47.7876780 -27.6367994   5.0644269  49.6750278
 -27.8343932   4.0560401  47.7523405 -29.0189241   3.5345484  49.3832343
 -28.7020344  -0.4141322  46.9764012 -27.9458478  -2.1111647  48.0222487
 -26.6256562  -0.8583034  47.0947454 -39.4154411  26.0664283 153.5203312
 -39.7785084  25.0558957 152.4829006 -41.1469842  24.6956078 152.5776750
 -41.7600008  25.1378090 151.2072905 -43.1195364  24.8362905 150.8088675
 -43.0815188  25.6235673 149.5681583 -44.1015136  25.4384083 151.7622227
 -43.2024740  23.3377233 150.5867789 -43.7823073  26.8735230 152.2100607
 -44.5597627  22.8170820 150.0890150 -36.2698151 -15.8616457  23.1846413
 -37.8739926 -16.6406827  23.6035505 -38.5804030 -16.5514569  22.3572640
 -38.4265778 -15.8943051  24.7009191 -37.3385550 -18.1181949  23.9226536
 -38.2001487 -19.3024082  24.4625350 -39.1420546 -19.8610237  23.4891448
 -38.7218563 -19.0526230  25.7724325 -36.9732386 -20.5630601  24.7380127
 -35.4530957 -15.7992595  24.1967000 -35.6122440 -16.4401918  22.1957874
 -36.4441412 -14.6611357  22.7810918 -36.2895739 -20.8433049  23.6801434
 -37.4789475 -21.6784705  25.2213037 -36.1166730 -20.2211263  25.6606549
 -20.0653979 -22.5049331  39.1270165 -19.5153108 -23.2996041  40.0857365
 -18.9144718 -24.3581709  39.3413101 -19.6734329 -25.6891779  39.6121694
 -19.3854653 -26.8389278  38.7089159 -20.3020584 -27.9149170  39.0732917
 -17.9683048 -27.3443217  38.7303984 -19.6164780 -26.4133172  37.2711328
 -17.4833470 -27.8487436  40.1258574 -19.1156940 -27.4141621  36.2227088
  23.5396122  -2.1738394 121.8605773  25.2475581  -2.6691341 122.2939900
  25.0926448  -3.2413529 123.6194712  26.0049359  -1.4657126 122.2129930
  25.5524197  -3.6734309 121.1472072  25.8931866  -5.2105528 121.2003587
  25.0530014  -5.9363265 122.1604013  27.2695049  -5.5254248 121.0923783
  25.2149788  -5.8274784 119.6286277  23.1023366  -1.1834525 122.6037337
  23.4116794  -1.6798902 120.6437836  22.6698248  -3.1797400 121.9600223
  23.9778081  -5.3953186 119.4313668  25.1072768  -7.1458535 119.5052681
  25.8959932  -5.3885145 118.5714171 -10.0248024  23.2320421  65.2675136
  -9.5699882  23.0929863  66.5738743  -9.6820868  21.6853290  66.9020707
  -8.2221796  21.0362189  66.8587241  -8.1045744  19.6357490  66.5869306
  -6.6472531  19.4947368  66.6082474  -8.5295172  19.4078768  65.1541001
  -8.8898368  18.7621973  67.4959254  -8.2768235  17.9339758  64.6782780
  -8.3290774  18.7338547  68.9807605  36.5466319 -30.1935046  22.5777361
  36.0622862 -30.9131501  20.9711770  34.6881374 -31.3461914  21.2317313
  37.0896106 -31.9069062  20.8497256  36.3216622 -29.7076220  19.9548353
  35.9142883 -29.5215579  18.4248512  35.2916421 -30.6823556  17.8277174
  36.7605239 -28.6141213  17.7043093  34.4754464 -28.4441008  18.7032792
  37.8386750 -30.0014838  22.6498006  35.9994414 -29.0184110  22.7762610
  36.1774834 -30.9565502  23.6045219  34.7351208 -27.2979138  19.2571364
  33.5035229 -29.0391355  19.3816388  33.9027927 -28.1421312  17.5245659
  36.1033813 -24.8259104 118.5282058  37.4829481 -24.3624562 118.7504328
  37.7210942 -24.3080515 120.1119517  38.9555880 -25.2110192 120.4029396
  39.2203556 -25.3259767 121.9356750  38.0178282 -25.7437993 122.7598274
  39.5943723 -23.9722685 122.3935456  40.3175440 -26.3331639 122.0505306
  39.8841322 -23.9149118 123.8631551  39.9632050 -27.6882220 121.5262679
 -40.4557435 -12.6765343 120.8893291 -40.0927337 -13.1162641 119.1075378
 -40.8996808 -12.1169520 118.4605733 -40.3960196 -14.5018024 118.9647519
 -38.5725872 -12.8257951 119.0901659 -37.5125330 -12.9269325 117.9043401
 -36.9408686 -11.6642846 117.5362444 -37.8465791 -13.8184247 116.8102896
 -36.0787521 -13.8155910 118.7122888 -41.7127550 -12.8503300 121.2260992
 -39.7240154 -13.4074942 121.7406541 -40.1605484 -11.4289119 121.2218272
 -35.0857565 -13.9086392 117.8664590 -36.3802369 -15.0403873 119.0692410
 -35.6587661 -13.2019682 119.7765839  -3.6199724  19.2449262  48.5544054
  -3.9219819  19.3087526  49.8563193  -3.4514389  18.1609091  50.4922892
  -2.8019835  18.6233675  51.7917664  -2.4506365  17.5405836  52.6924507
  -1.7103350  18.1769696  53.8090784  -1.3888388  16.7157617  52.0272099
  -3.6358639  16.6989273  53.1362165  -1.0442164  15.3933290  52.7264045
  -4.8168487  17.4372739  53.7976715 -16.4998672  30.6876616  59.7559407
 -16.5584613  28.8466347  59.6793462 -17.9419306  28.5496973  59.9575512
 -15.5879270  28.4092996  60.6590472 -16.1643599  28.5356527  58.1881775
 -16.0936469  27.0956715  57.5139142 -17.3870492  26.6375492  57.0632710
 -15.1941036  26.1468883  58.1332544 -15.3076142  27.5117434  55.9017024
 -17.4338657  31.1998690  58.9370891 -16.7717785  31.0820234  60.9769214
 -15.2967001  31.1718430  59.4785892 -14.0609267  27.9233656  55.9439974
 -15.9777263  28.4169888  55.2331420 -15.3216272  26.4130207  55.1202073
  17.5448719  20.7676218  88.8473218  17.5804283  21.5034246  90.0729730
  17.4517184  20.5559125  91.1699964  16.0914523  20.6842987  91.8516219
  15.8869454  19.6642333  92.9615365  14.4476554  19.6645754  93.4151527
  16.7781191  19.9712767  94.1300960  16.2104695  18.2357107  92.7422387
  16.7003046  21.4189142  94.5746078  15.4146895  17.6776768  91.5307473
  -6.6034456  20.4973518  52.1224752  -7.2961516  20.6947266  53.7954818
  -8.2243711  19.6222482  53.8866705  -7.7556041  22.0752823  53.7915069
  -5.9634585  20.5696100  54.6631605  -5.6944452  21.2606093  56.0477732
  -6.6849098  20.9072313  57.0341436  -5.2402485  22.5929683  55.9514595
  -4.2113096  20.3599588  56.6840654  -7.4201457  20.8394376  51.1476017
  -5.6022390  21.2896358  51.9604624  -6.1877761  19.2523592  51.9042876
  -4.5347710  19.1762543  57.1843618  -3.5267739  20.9918813  57.6134881
  -3.4226307  20.1115602  55.6539172  -9.4112355 -12.1063330  37.5644603
 -10.0789725 -12.1800468  36.2572347  -9.2297236 -11.6849945  35.2623053
  -8.3363918 -12.8062528  34.6916694  -7.2402310 -12.3411241  33.8633902
  -7.8459253 -11.8946232  32.6151238  -6.4875227 -13.5881404  33.4527409
  -6.3948794 -11.2962636  34.4330834  -5.3104181 -13.3828394  32.4562020
  -5.6041857 -11.7604750  35.6616595   7.1381441  14.1373570  19.5526668
   5.9185980  13.8551282  18.2333938   6.4465880  12.6318566  17.6211257
   5.9676307  15.0318711  17.4591957   4.6188000  13.6469323  19.0231996
   3.3082073  12.8210777  18.6306314   3.5503649  11.6835668  17.8125652
   2.1264307  13.5936942  18.3804055   2.9344699  12.0301372  20.2127549
   8.2716202  14.6579455  19.0910944   6.7237157  14.9518416  20.4696788
   7.4651946  13.0251664  20.1565346   3.8972986  11.1955859  20.6209578
   1.8292800  11.3246069  20.0989342   2.6697935  12.9465905  21.1313566
 -21.4891836  20.6540818  18.1192633 -22.8622378  20.2435623  18.0825415
 -23.7699098  21.1395162  18.5242637 -25.1792705  20.9359579  17.9000446
 -26.2959441  21.7762397  18.4409410 -26.2785542  21.7674486  19.9118644
 -27.6100552  21.3898689  17.9841350 -25.9851078  23.2103114  17.9735880
 -27.9649455  19.9092399  18.0065828 -27.1172016  24.2515189  18.2675433
  -1.0585358 -28.7153809 117.0263321  -0.4529246 -30.4301235 116.9247992
   0.9379125 -30.2042803 117.0656959  -0.9677619 -30.8731510 115.6468115
  -1.1732371 -31.1333799 118.1180196  -0.7559810 -32.4220473 118.8729974
   0.4079890 -32.2654154 119.6631794  -0.8684515 -33.6379735 118.1044326
  -2.1246839 -32.5398087 120.0859699  -0.8703899 -28.1036150 118.2164289
  -0.4196009 -27.9861895 116.1413928  -2.3322479 -28.6570165 116.7382354
  -2.0041450 -31.6365913 121.0068854  -2.2138307 -33.7179448 120.7347897
  -3.3033807 -32.3107937 119.5706007 -38.1514694  15.6024603 143.3775432
 -37.3574818  16.1613468 144.3293879 -38.0547583  16.2796129 145.5130245
 -37.9136269  14.9388117 146.3024501 -38.4924843  15.0217300 147.6686303
 -39.9807779  15.1096578 147.5430286 -37.9984548  16.1547381 148.4791671
 -38.1442866  13.6830314 148.2417167 -36.5110400  16.3013718 148.8440438
 -38.4996870  13.4804901 149.6950302 -25.6146352  27.7123333  20.1823182
 -25.9778443  28.2190629  18.4419801 -27.1623170  27.4882071  18.0886245
 -24.7403677  27.9510501  17.7704960 -26.2525286  29.7420824  18.6257378
 -25.3103453  31.0003280  18.3429369 -25.9799993  32.0252841  17.6382435
 -23.9128213  30.7502656  18.0722594 -25.1558867  31.7021760  20.0456780
 -26.5048106  28.0718441  21.1007166 -25.5082304  26.4053248  20.2941521
 -24.4898566  28.1554240  20.6206298 -26.2896213  32.0535859  20.5714541
 -24.4095986  32.7825875  20.0378157 -24.5864833  30.9066771  20.8950937
   1.9747740 -33.9404736 100.9203100   0.7610207 -33.2108651 101.0633664
   1.0887352 -32.0556719 101.8693277   0.9292717 -30.8553709 100.9699231
  -0.2088575 -29.9416509 101.1936868  -0.0016542 -28.7377571 100.3600122
  -0.1831534 -29.4749038 102.5693558  -1.5032830 -30.5890321 100.9179882
  -1.2953920 -28.4668661 102.9502266  -1.8369761 -30.9239005  99.3823297
  29.4382284  23.0524150  20.0750462  29.9198077  23.4974561  18.3359997
  28.7361413  23.2903333  17.6036694  31.0671945  22.6370612  18.0510713
  30.2112252  25.0473638  18.5603538  31.4672092  25.9409335  18.1908137
  31.1606371  27.2583314  17.6921745  32.5949676  25.2047636  17.6495229
  32.0443139  26.2744341  19.8855954  28.5322889  23.8414140  20.5357529
  28.8526814  21.9005905  20.1131792  30.4662515  23.0395172  20.8632500
  33.3114332  26.6253952  19.8687411  31.9669258  25.1877894  20.6247924
  31.3184370  27.1989263  20.4752059 -27.9358532 -24.2617737  23.5013046
 -28.4679558 -23.0622981  23.9920005 -29.1829153 -23.3438552  25.1704331
 -30.4158488 -22.4295438  25.2032446 -31.5436291 -22.5869084  26.2137353
 -32.1453575 -23.9525772  26.1898894 -32.6969151 -21.5803231  26.0280212
 -30.9387780 -22.4173114  27.5624099 -33.2432510 -21.7034977  24.6365289
 -32.0432601 -22.3460425  28.6567765 -13.5498370  31.5023783  19.9724004
 -12.9227622  30.9704573  18.3429872 -12.7451185  32.2205875  17.6936605
 -13.9804750  30.1419000  17.8726254 -11.6102102  30.2447124  18.8546070
 -10.8764349  28.9341755  18.2816210  -9.4790116  29.0498110  17.8650252
 -11.6824748  28.0550741  17.4872532 -10.8522606  27.8854679  19.8147008
 -12.7021080  32.2973212  20.6249600 -14.7061277  32.1409105  19.8823969
 -13.7616695  30.4660562  20.8163277 -12.1061167  27.7243759  20.2868971
 -10.2092456  28.4746784  20.7629680 -10.3320707  26.7144376  19.5937813
  15.1702298 -12.2971090 121.7912103  15.5728094 -13.2021452 120.8050203
  16.3043480 -14.1480188 121.4937721  17.8112229 -13.6318770 121.7154140
  18.5679350 -14.2813911 122.7938921  19.9075282 -13.7064564 122.7980585
  18.7176902 -15.6871197 122.3920820  17.9757322 -14.1783222 124.1342013
  19.5535636 -16.5994274 123.3289150  17.8125659 -12.7234440 124.5898353
   8.9045511  34.3029921  42.5803351   8.2791984  32.5772944  42.7820049
   8.5023779  32.4098574  44.2052956   9.0286249  31.7933223  41.8365308
   6.7920141  32.7258092  42.3467540   5.4796620  32.0690125  42.8748383
   5.5536807  31.4152755  44.1483174   4.7038339  31.3630949  41.8791995
   4.5026006  33.5671011  43.1393337   8.4920243  34.8167106  41.4576317
   8.4070387  35.1399702  43.4891649  10.2048559  34.3543561  42.6531601
   5.0617798  34.3721580  44.0530221   3.2882187  33.2419993  43.6013498
   4.2795093  34.2210975  42.0369466  34.2071625  30.6535245  80.9906532
  34.5532620  30.0270763  82.1319611  34.7667184  28.6696822  81.8377142
  33.6179069  27.9936183  82.6597946  33.6699727  26.5568782  82.9290815
  34.8898008  26.2299460  83.6506298  33.6625853  25.7613073  81.6843811
  32.5680663  26.1913113  83.8775026  33.8501187  24.2972942  81.7990963
  31.1617607  26.2821385  83.4542325  29.6977237  30.1375441  51.1448331
  31.1149840  30.0333546  52.3523739  32.1603995  30.7070974  51.6449995
  31.2976473  28.6357531  52.6628165  30.6205901  30.8967345  53.5614288
  31.0108624  30.7169994  55.1040974  32.2950506  30.0513331  55.2998354
  29.8935181  30.3610415  55.9268383  31.4659093  32.3457463  55.6952703
  28.5415987  29.7600333  51.6654152  29.5316769  31.3682977  50.7017533
  29.9223736  29.4019849  50.0757117  32.4991479  32.8350456  55.0695189
  31.7975470  32.2704396  57.0027282  30.4803780  33.2116396  55.5695094
  11.2806857  40.3237378  25.6716174  11.6337922  41.3819392  26.5457089
  12.5977424  42.2446493  26.0262168  12.1917128  43.7343525  26.0680366
  13.2893559  44.7396197  25.9103984  14.0941466  44.6450982  24.6846622
  14.2388623  44.4482486  26.9729089  12.6404151  46.1338656  25.9069639
  15.3379215  45.4713093  27.3606695  11.7636529  46.3706248  24.6319420
 -29.4053374  -9.7204094  38.1558206 -31.1859943  -9.2822884  38.2736620
 -31.3057033  -8.4710903  39.4660915 -31.8129983 -10.5781892  38.2683235
 -31.4650518  -8.5461087  36.9514978 -32.8192821  -8.6135884  36.1318058
 -34.0120347  -8.8652293  36.8922307 -32.6207007  -9.2814586  34.8640402
 -33.0623354  -6.9082497  35.5630294 -29.0406273 -10.5913067  39.0422000
 -29.0846099 -10.2371103  36.9683066 -28.6641062  -8.6392147  38.2660532
 -32.0071654  -6.4587130  34.8829899 -33.3115665  -6.0852391  36.5714438
 -34.0602907  -6.8369413  34.6989040  41.2937879  28.5965653  44.0867280
  41.8644116  27.2879985  44.0003496  42.7391351  27.4219293  45.1350522
  44.1690248  26.8340145  44.8582005  45.1488198  26.9913738  45.9805031
  45.2032201  28.4183952  46.3015664  46.4988006  26.4108322  45.6146370
  44.6323709  26.2347992  47.1917158  47.1586487  26.9974699  44.3333139
  45.5715787  26.3395910  48.3681477  23.4751006  22.0238427  79.1159561
  24.4894465  23.5627651  79.0904954  25.4342649  23.4064001  80.1808648
  23.5278837  24.6432804  79.1815080  25.1263842  23.4470196  77.6414799
  25.0577320  24.4646938  76.4804789  25.2736413  25.8191332  76.9639244
  23.9857224  24.2246909  75.5362518  26.5476494  24.0521086  75.5454009
  22.6151960  22.0475637  80.1495685  22.7551584  21.9191551  78.0370763
  24.2150712  20.9655110  79.2804133  26.8578668  25.0508083  74.7325434
  26.3733204  23.0076356  74.7128145  27.6057036  23.7553812  76.2248962
  37.0783725  23.2621501 106.3377372  36.7741940  24.4486276 107.0380968
  36.2415718  24.3972945 108.3146471  37.5436117  24.5177950 109.2430212
  37.3947995  23.7451064 110.5426334  37.2442113  22.2361055 110.4382992
  36.2690620  24.4382198 111.3828872  38.6136765  24.1187341 111.3449357
  35.9085257  23.8512714 112.8095912  39.9784748  23.6332447 110.6937114
 -35.3873380  25.5889157  23.6775597 -34.4252401  26.5472539  24.9395869
 -33.3027409  25.6934522  25.2093713 -35.3951552  26.7710678  25.9666734
 -34.0253325  27.7925097  24.0844642 -34.2894196  29.2959860  24.4968479
 -33.6688860  29.7367300  25.7334877 -35.6412770  29.7615303  24.1665823
 -33.2283994  30.0958873  23.2730946 -34.5787903  24.8867157  22.9160439
 -36.2208105  24.7097179  24.2531257 -36.1041693  26.4092449  22.9323522
 -33.5020532  29.8070964  22.0461027 -31.9575372  29.7545924  23.4276793
 -33.2904293  31.3880876  23.3768650  39.2069966   7.3156251 100.8596419
  39.9615624   6.2212301 100.4958366  40.8543698   6.5884842  99.4897271
  42.2513059   6.0063621  99.7139996  43.2006203   6.5048008  98.6706948
  42.7874621   5.9305050  97.3670675  44.5268523   6.0591878  99.0419985
  43.2298516   7.9814007  98.6455189  44.7623872   4.5760915  99.2264245
  44.0219187   8.5097794  97.4663409 -34.1348292 -37.4943250 108.8484478
 -33.5846099 -39.2452963 108.7473811 -32.5677842 -39.3573541 109.7245186
 -33.2021350 -39.3645817 107.3875083 -34.9161915 -39.9441678 109.0887122
 -35.1074318 -41.3629077 109.7338273 -35.8936640 -41.3710495 110.9669265
 -34.0036195 -42.2464300 109.6181650 -36.2734149 -42.0682153 108.5498350
 -34.2327849 -37.1444388 110.1328960 -33.2561293 -36.6455979 108.3049778
 -35.3108798 -37.3860013 108.2446927 -36.3599426 -43.3519450 108.8231043
 -35.9521348 -41.9582742 107.2807230 -37.4698568 -41.6050591 108.6881395
  19.8507729  13.2589075  23.8702479  21.1881075  12.8944214  23.6864194
  21.3919588  11.5654047  24.0827308  22.6517584  11.6220593  24.9596334
  23.2967093  10.3142620  25.2218461  23.7241062   9.6925149  23.9434866
  22.4376238   9.3331475  25.9403528  24.5180754  10.5673331  26.0126460
  22.0075939   9.9486282  27.2888564  25.4392563   9.2781454  26.3664035
  -1.9383433   2.1941035  60.7336762  -2.0999511   0.6165331  61.6444087
  -3.4485442   0.6047917  62.1590819  -0.9770627   0.6588910  62.5428816
  -1.9141967  -0.4002604  60.4518312  -1.5809770  -1.9467236  60.4810512
  -2.3375010  -2.6102106  61.5023452  -0.2055389  -2.3359983  60.3208676
  -2.3305921  -2.4457386  58.8889495  -1.9587243   3.2130803  61.5638596
  -0.7970241   2.2326032  60.0131869  -2.9358680   2.3043994  59.8618953
  -1.5710921  -1.9681972  57.9020308  -3.5705777  -1.9998859  58.6527155
  -2.3847028  -3.7455637  58.7432031  14.9698660 -22.8761569 138.1978742
  13.6493202 -23.1646054 137.8587763  13.0708098 -23.7729070 139.0322342
  11.6958969 -24.3559071 138.6084408  10.9771739 -25.2478871 139.5996998
   9.7083604 -25.7249977 139.0727548  10.5975538 -24.5043433 140.9030031
  11.8111041 -26.4279344 139.8384303   9.8006383 -23.2043178 140.6480951
  12.4078323 -27.1574915 138.6315813  14.2457757 -25.0943254  57.1908982
  15.3182775 -24.8690875  58.6236952  15.9716084 -26.1738284  58.6360677
  14.4338964 -24.4684434  59.6994259  16.2719686 -23.6772043  58.1258231
  16.9394647 -22.5895544  59.0416225  17.5780464 -23.1001368  60.1951084
  16.0618018 -21.4678764  59.1773356  18.3238742 -22.0078650  57.9683891
  13.1426371 -25.7997021  57.4953164  13.8530301 -23.9300552  56.6466492
  14.8826049 -25.6936543  56.1712377  17.8938410 -21.5011552  56.8138256
  19.1498973 -23.0343462  57.7041102  19.0914284 -21.0742509  58.5266770
 -16.4362828 -38.2066061 125.2710006 -16.0529169 -39.5248905 125.2515239
 -16.0823202 -40.1772083 124.0308919 -17.5867334 -40.5371018 123.6131522
 -17.8663042 -41.2647317 122.3231641 -17.1686132 -42.5904063 122.3649117
 -17.3827076 -40.4926729 121.1724673 -19.3448957 -41.3690814 122.1758836
 -17.4299178 -41.1938710 119.8238064 -20.0646033 -42.2143516 123.2646481
  21.9080587   0.8117469  49.3637271  20.2161959   0.4719374  49.8352070
  19.8411154  -0.6513328  48.9792973  19.5136194   1.7362129  49.6346632
  20.4102505   0.0710749  51.3399698  20.1952430   0.9277001  52.6599054
  19.2326983   0.3574708  53.6122484  20.2663941   2.3687194  52.4514147
  21.7562349   0.5937794  53.5597187  22.3529407   1.9533635  49.8691784
  22.7838711  -0.1467919  49.7284956  22.0678338   0.9858167  48.0412465
  21.9772367   1.4523461  54.5560499  22.7867598   0.6220746  52.7588833
  21.7284383  -0.5975605  54.0659168  -7.7193064   4.1697044  39.1940096
  -7.1941634   5.4304492  39.6378433  -6.9287248   6.1399422  38.4007548
  -7.7593805   7.3911231  38.4677011  -7.8715443   8.1568326  37.1964821
  -8.1604878   7.2753912  36.0192208  -6.6348301   8.9730022  36.8584850
  -8.9565184   9.1193518  37.4443155  -6.2006851   9.9672948  38.0162410
  -9.4365775  10.0822562  36.3706986 -15.2723579  39.5581599  69.7355065
 -14.0628070  40.8740509  69.2812810 -13.0563618  40.0823564  68.5907582
 -13.7275651  41.3716929  70.5912148 -14.8424500  41.8437655  68.3150747
 -14.8607042  43.3920321  68.3927100 -13.5895826  44.0091714  68.5197087
 -15.9377557  43.9013853  69.2283308 -15.4560641  43.8425846  66.7177430
 -15.8564574  39.0248198  68.6856368 -14.5822879  38.5999795  70.3536934
 -16.1943923  39.9992746  70.5595066 -16.7753024  43.6031667  66.5269990
 -14.7732068  43.2192885  65.7440681 -15.2915055  45.1575165  66.4845281
  -1.3782533  12.3759356  50.2803496  -0.1726121  11.7473393  49.6835034
  -0.2196019  10.3194368  49.7694421  -0.5593146   9.6266845  48.3975897
  -1.0450175   8.2192475  48.4551619  -2.3135006   8.1636415  49.3262531
  -0.0182119   7.3449020  49.0949689  -1.1672286   7.7284144  47.0890329
  -0.4440395   5.8611148  49.3236738  -2.2159114   8.4428286  46.1040133
  15.6165547 -36.9537473  40.0934286  16.0308144 -37.1026710  38.3037169
  14.7746084 -37.4422087  37.6702763  17.0369060 -38.1085485  38.2988145
  16.5529446 -35.6563790  37.9385527  17.8680393 -35.2420069  37.1640441
  17.6428452 -34.9155589  35.7935617  19.0407789 -35.9677685  37.5263809
  18.1586480 -33.6000931  37.8658004  14.6899006 -36.0453735  40.3738967
  15.0973628 -38.0626389  40.5740123  16.6404649 -36.7069057  40.8846787
  18.3150801 -33.6674071  39.1469073  17.1974103 -32.7077189  37.6909733
  19.2301936 -33.0790314  37.3125640  12.0396654  16.9098968  18.1640682
  13.4014808  17.1590462  17.8173113  13.7416347  18.4045088  18.1973737
  15.2547962  18.8484730  18.0824413  15.4270572  20.3186911  18.5124409
  16.6685585  20.8948612  18.1309661  15.3501613  20.4075698  19.9652889
  14.4299178  21.1655566  17.8197816  16.1432928  19.3992867  20.9077528
  14.6762847  22.7104293  18.0321989  -0.5880545 -17.9957939  68.2388613
  -2.3806276 -17.7672611  68.3943800  -2.8312186 -19.0236589  67.8710433
  -2.6113537 -16.5883016  67.5946560  -2.5593679 -17.5334955  69.9546787
  -3.7888274 -16.9706168  70.6634045  -4.2529174 -17.8320475  71.7474917
  -4.7860789 -16.3641622  69.8230941  -3.1040556 -15.5392326  71.5771783
   0.0679371 -17.1357109  68.9576959  -0.1924130 -19.1561602  68.6754831
  -0.0687346 -17.8240437  67.0128376  -2.1790664 -15.8593819  72.5016765
  -4.0647288 -14.8768024  72.2153513  -2.4891906 -14.6950123  70.7402059
   3.8562875  15.8449079  22.8466517   3.1368877  16.0208441  21.6216137
   3.9730193  16.5625899  20.6019035   3.2650011  17.7423625  19.9067787
   3.4103604  17.7096780  18.4038084   4.8285569  17.5930703  17.9740341
   2.8500087  18.8572445  17.6823073   2.5615486  16.5438833  17.9917557
   3.3239079  20.2357742  18.2156899   1.0464392  16.8026207  18.2341135
 -35.6455091 -11.0223447  59.5290702 -34.3434510  -9.9404336  60.1057197
 -34.9478832  -9.4001327  61.2966392 -34.1255431  -9.0353222  58.9998882
 -33.0946010 -10.9230319  60.3657758 -32.4294792 -11.3606610  61.7282352
 -33.2390874 -12.2155102  62.5394822 -31.7138458 -10.2815091  62.4102302
 -31.0199564 -12.4097814  61.2332508 -35.9584438 -11.9531714  60.4383526
 -36.7479139 -10.3019831  59.2259905 -35.3259451 -11.7072873  58.4385662
 -30.0640956 -11.7253156  60.6201779 -31.4812599 -13.3563610  60.4225921
 -30.4960680 -12.9794916  62.2812359  30.4619004 -19.7828272  55.6394458
  30.1630365 -18.6552723  54.9006101  29.6608587 -17.7222671  55.7719504
  30.2585666 -16.3268155  55.4504886  29.9283117 -15.3096487  56.4862915
  28.4354203 -15.2372112  56.5722489  30.5097271 -14.1177565  55.9987966
  30.5382917 -15.6771531  57.7689427  29.7500295 -13.5406153  54.7848890
  30.2465228 -14.6385404  58.8617130 -30.7719628  -4.6396489 146.2774156
 -32.4437374  -4.0744030 146.6579853 -32.6418279  -2.9995151 145.6761862
 -32.3791886  -3.7676209 148.0626541 -33.3604821  -5.3637949 146.3426916
 -34.8858476  -5.3719495 146.6399724 -35.4341171  -4.0444433 147.0292836
 -35.3422829  -6.5662554 147.3165085 -35.5504623  -5.6160152 144.9456676
 -30.7562694  -5.2617805 145.1063529 -29.9219687  -3.6319224 146.2102591
 -30.3199013  -5.4488021 147.2019194 -36.8471662  -5.7457382 144.8546000
 -35.0321888  -6.7279464 144.3971289 -35.1919344  -4.5863038 144.1636437
 -26.2820526  15.7915832  73.6942141 -25.6676056  17.0478468  73.7284204
 -26.5014569  18.0075747  73.1137368 -26.0888766  19.3789912  73.6407292
 -27.1259313  20.4122484  73.7659913 -28.2468550  20.0212050  74.6317468
 -27.6350432  20.5711032  72.3301894 -26.4606960  21.6193272  74.2383449
 -28.5618002  21.7049925  71.9807745 -25.6128176  21.6898826  75.4842309
  33.3500970 -36.3558939  45.5402754  34.0721038 -34.9881929  46.4793079
  33.3993252 -35.0849381  47.7589262  33.7846543 -33.8768748  45.6044983
  35.5839862 -35.4251532  46.4584363  36.7867804 -34.5104780  46.6770781
  37.6094481 -34.8407657  47.7991923  36.5226941 -33.0884358  46.4758398
  37.8044645 -34.8869870  45.1855960  32.0469899 -36.3081552  45.5801941
  33.7531573 -36.3785401  44.2567540  33.6908861 -37.5365308  46.0773070
  37.2482569 -34.4326850  44.0821527  37.9073324 -36.2198466  45.0082797
  39.0134801 -34.3739456  45.2534949   8.9007272  31.2151947 107.7812140
   8.6976831  30.2905708 108.8863205   8.3391881  29.1229887 108.2736763
   7.4398186  28.2973631 109.2297791   7.2017739  26.9217737 108.8225876
   8.4081435  26.1172735 108.7816726   6.4190712  26.8881392 107.5388545
   6.4118903  26.1703613 109.8008134   6.1843064  25.4374122 106.9941012
   4.8730549  26.5756522 110.0910377  34.4686474  -6.2207001  46.5194974
  35.7570507  -7.3010801  45.8848104  35.7673947  -6.9788496  44.4693981
  35.3567950  -8.6504794  46.2631624  36.9727841  -6.7351901  46.6927089
  38.4642399  -7.1796854  46.6867082  38.9573956  -7.6072628  45.3706455
  38.8921358  -7.9198127  47.8552873  39.3596335  -5.5564258  46.9082434
  34.1943433  -6.4538638  47.7934780  34.8468408  -4.9446387  46.4139101
  33.3213882  -6.3503263  45.9150673  38.9860226  -4.7223270  46.0167323
  40.6887727  -5.6286390  46.8219059  39.1107960  -4.9899330  48.1045104
 -22.1172698  -3.5217657  63.2045449 -22.0438380  -4.7155653  62.4086923
 -21.5016478  -4.5052580  61.1097137 -22.6019387  -4.6764789  60.0375201
 -22.2735707  -4.6693548  58.5990351 -21.4525001  -5.8420551  58.1714631
 -21.4671308  -3.4216505  58.2707390 -23.4579262  -4.8074708  57.7203819
 -21.0559140  -3.2179876  56.7721133 -24.4202297  -3.6163455  57.7549508
 -31.0568402 -25.7815672 145.7826571 -32.0913298 -24.6006939 144.8575915
 -32.4244060 -23.6217484 145.8274010 -33.1461993 -25.3477205 144.3063161
 -31.0963459 -24.1993297 143.7004941 -31.4812676 -23.1566601 142.5525766
 -32.3381908 -22.0845793 143.0236525 -31.7451405 -23.7763402 141.2554345
 -29.8593130 -22.2778526 142.3114531 -29.8476732 -25.3302584 146.0168551
 -31.5463711 -26.1453333 146.9265867 -30.8723047 -26.8841205 145.1141469
 -30.0427587 -21.2500682 141.5219066 -28.9572694 -23.0340745 141.7400155
 -29.3101872 -21.8474298 143.4326451  -2.8220182 -26.1673406 140.4504718
  -2.1889358 -27.3688253 139.8135477  -1.6856629 -26.8385749 138.6228965
  -0.5700081 -27.7518885 138.1514296   0.0410730 -27.4625738 136.8280572
  -1.0025088 -27.9192031 135.8202031   1.2536861 -28.3305307 136.5333568
   0.2849734 -26.0378073 136.8032939   2.6194999 -28.0459010 137.2985174
   0.7207127 -25.4276064 135.4408657   6.3435585 -35.9849960  77.3253585
   4.5425590 -36.1424440  77.0321831   3.9529277 -35.3426726  78.0540757
   4.3412398 -37.5696841  77.1608403   4.4694930 -35.5719853  75.6088487
   3.7914704 -36.2584071  74.3345158   2.4604249 -35.7991662  74.0640888
   4.0977562 -37.6919382  74.2265336   4.7918187 -35.5676942  72.9639726
   6.7386249 -34.7742431  76.9631989   6.6482177 -36.0140170  78.6097928
   7.0829478 -36.8623151  76.6774481   6.0661680 -35.5977615  73.3121201
   4.4905935 -34.3616410  72.5743287   4.7143653 -36.2500478  71.8528967
  -5.8892751 -33.5830077  47.5434586  -4.7343533 -33.3877136  48.3609615
  -4.0344987 -32.1248770  48.3073688  -3.9782234 -31.2816942  49.6065702
  -3.2792414 -29.9790605  49.4024155  -4.1607429 -29.0737403  48.5516471
  -1.8957218 -30.1664803  48.7787191  -3.2405195 -29.2240159  50.6807373
  -1.0619961 -28.9125737  48.6356435  -2.4430168 -29.9129137  51.8622742
 -11.4047735  15.6837382  45.8850270 -12.6161316  14.3687990  45.6956385
 -13.6309990  14.6797850  46.7236271 -11.8860199  13.1662999  45.8124472
 -13.1355266  14.6892494  44.1956657 -14.3430031  15.5760687  43.7122489
 -14.3585760  16.8889455  44.2982845 -15.5624007  14.8804847  43.4581056
 -13.6611989  15.9011493  42.0260235 -11.8035108  16.8694916  45.4863995
 -11.0288766  15.8846639  47.1516124 -10.3054754  15.3849376  45.1898940
 -14.2476737  16.9196543  41.4167012 -13.7939130  14.8887010  41.1916052
 -12.3579666  16.1883799  42.0659295  24.7731376  12.1174312 144.8173858
  24.4740745  12.8239055 146.0042177  23.1378694  13.3092387 145.9491589
  22.6062475  14.1198258 147.1056931  21.1122667  14.4008180 147.1566193
  20.9369915  15.2003563 148.3754730  20.2906831  13.1289657 147.0811642
  20.8224044  15.1534264 145.9092831  20.6829183  12.0898762 148.1169896
  19.3489235  15.4709148 145.6639519   1.8098009  33.7747823  73.4563786
   1.4392094  32.8510632  71.9068890   0.1403841  33.3413394  71.5978277
   1.5891339  31.4600008  72.2550142   2.6190078  33.4867833  71.0123882
   3.6402293  32.8017311  70.0759808   3.1420857  31.7327797  69.2235322
   4.9807397  32.6355425  70.5982605   3.9151511  34.1620039  68.9046833
   1.3823858  35.0322078  73.2534247   1.2255590  33.3704522  74.5345319
   3.0885953  33.9237578  73.7492339   4.7785589  33.8728110  67.8994755
   4.4313515  35.2636852  69.4834894   2.7432642  34.5195131  68.3354169
  34.9338180  16.5878503 148.1922443  34.3308301  16.1619908 149.4075047
  33.0969873  16.8090909 149.4339926  32.3561740  16.2929592 150.6788977
  30.9586776  16.7647686 150.8046124  30.4443518  15.9863383 151.9371889
  30.1431460  16.4242851 149.5699572  30.9570731  18.1791429 151.0426313
  28.6329297  16.6758060 149.6447382  31.6708407  18.7147872 152.3165548
  12.2804586 -27.7402169  94.0027526  12.5932621 -29.1289872  95.2030636
  13.6934237 -29.8289156  94.5590936  11.3622509 -29.8668400  95.3250182
  12.9892842 -28.3035599  96.4756866  14.2348175 -28.3624438  97.3721375
  15.0590517 -27.1766073  97.2057011  14.8187305 -29.6620202  97.5345700
  13.4853372 -28.1083962  99.0567804  11.1498403 -27.1199698  94.3592141
  13.2768542 -26.8272068  93.9851348  12.2152513 -28.2138911  92.7564015
  12.8034113 -26.9758454  99.0612177  14.3691329 -28.0124046 100.0543393
  12.6391020 -29.0652138  99.3918946  -4.3764159   2.5721014  26.7450518
  -4.5112507   3.4936385  27.8561883  -3.2141450   3.7298559  28.3420283
  -3.2401712   3.9320010  29.9148289  -2.0406917   4.4032614  30.6410748
  -0.9007484   3.4481701  30.6334169  -2.6656271   4.3708003  31.9870719
  -1.6782877   5.8551811  30.3094393  -1.6810193   4.7930331  33.1534788
  -1.0447003   6.0719890  28.9608056   1.3985005  -4.1882262  55.9490938
   2.6790088  -3.0843875  56.6759696   2.0334585  -2.5969157  57.8851302
   2.9520298  -2.1451131  55.6255076   3.8398613  -4.0955732  56.9695811
   5.2837271  -3.7202725  57.5722400   5.5692938  -4.2656573  58.8732816
   5.6962890  -2.3828475  57.2646906   6.3857927  -4.6132597  56.4202400
   0.3718048  -3.5101932  55.4141644   1.8911717  -4.9264443  54.9568720
   0.9407782  -5.0076314  56.9081388   6.3824515  -4.0819609  55.2011196
   6.0583887  -5.8822121  56.3008514   7.6599674  -4.5728659  56.8086780
  28.0378066  27.7998033  17.9626117  26.7452125  27.4589936  18.4242205
  26.5439667  26.0773216  18.5104399  25.1273639  25.6294081  18.0561693
  24.7654362  24.2538726  18.5777253  23.3317041  24.1763488  18.0915067
  24.8995227  24.0850825  20.0477738  25.5832215  23.2088318  17.8819481
  24.1832625  25.0017557  20.9561108  25.2612960  21.7081645  18.1822031
  10.1450171  -0.3565599  29.5873046   9.6445175   0.5310945  28.0765975
   8.2221336   0.6848233  28.2628426  10.1234658  -0.3130992  27.0159641
  10.4549512   1.8716914  28.2299563  11.2834470   2.5959705  27.1439112
  10.4883090   3.3250046  26.2048671  12.5074206   1.9561647  26.6957620
  11.8935516   3.9494523  28.1513400  11.4617686  -0.4735477  29.7529044
   9.7506040   0.3352734  30.6746423   9.6490581  -1.5937719  29.6709616
  10.9734249   4.6672116  28.7247335  12.5479855   4.7826415  27.3187688
  12.7679339   3.5313545  29.0544882  34.7975263  20.3384996 136.3668247
  36.0509248  20.2599555 135.6452270  36.0045082  20.2819423 134.2655589
  37.4253584  20.6769612 133.9167369  37.7562175  20.7076559 132.4754160
  36.9886617  21.6440477 131.7046878  37.5640496  19.3599374 131.7695616
  39.1233339  21.3402978 132.4323393  38.1030716  19.3968094 130.3093889
  40.2379438  20.4481303 132.8434966  40.3285733  16.4057021  74.9790701
  39.2818721  15.3776269  76.1687653  38.8171818  14.2691793  75.3698822
  38.2989130  16.3470847  76.5912510  40.3792401  15.0563103  77.2647114
  40.0571797  14.3562040  78.6210677  40.5006122  12.9848511  78.7030401
  38.7644378  14.6362439  79.1609393  41.1959388  15.2440706  79.7303149
  41.2825958  15.6277844  74.4490686  39.6405680  16.8189439  73.9413653
  40.8545122  17.4719941  75.4712619  42.4610821  15.1210420  79.4069922
  41.0914641  14.8481140  80.9431003  40.9356625  16.5374063  79.7085532
  26.1996790   7.0580876  18.4096802  27.3435522   7.3709815  17.6490527
  28.1960604   8.0304844  18.4269882  28.3770046   9.4111090  17.9400471
  29.5379510  10.1457707  18.5557738  30.8521082   9.5725727  18.2023307
  29.3570809  10.1274164  20.0310648  29.5095066  11.5534864  18.0529163
  30.4816446  10.8080210  20.8015858  28.3897441  12.4629984  18.6377440
   6.0094068 -17.4095635  27.3093233   5.2642764 -16.8647637  25.7374833
   5.9500766 -15.5961094  25.5071302   3.8600200 -16.8970863  25.9934842
   5.7146942 -18.0243931  24.7781216   6.2788065 -17.9143727  23.3562311
   7.3808553 -17.0086966  23.1017870   5.1967254 -17.9408348  22.3857744
   7.0385158 -19.5601592  23.2162030   7.3265587 -17.4244720  27.3383980
   5.6523791 -16.6771307  28.3758696   5.6353210 -18.6386971  27.7123050
   7.8466718 -19.6614905  22.1895776   6.1478150 -20.4798618  23.0569552
   7.7105334 -19.8532426  24.2909701 -34.8844409 -37.7001355 143.3451211
 -33.5448170 -38.0967016 143.3221215 -32.6863820 -37.2724876 142.5183051
 -31.8657961 -36.5031416 143.5207089 -30.8337945 -35.5537736 143.0034241
 -30.1269607 -35.0282119 144.2731803 -31.5542588 -34.4033131 142.3663873
 -29.7442841 -36.2695080 142.2284487 -32.5437035 -33.6364250 143.2880184
 -29.9818418 -36.7886940 140.8330290 -39.9652782 -12.7752556  53.1250465
 -38.8522008 -14.0200790  52.4379730 -39.2741402 -14.0149454  51.0493032
 -39.1933805 -15.1863671  53.2329025 -37.4199961 -13.3973614  52.6799359
 -36.0413509 -14.1160674  53.0225078 -35.4825742 -14.8162752  51.9071537
 -35.9786096 -14.8482072  54.2426668 -35.0111827 -12.6184587  53.2434053
 -41.2195260 -12.9907158  52.7558344 -40.0094830 -12.7138684  54.4585284
 -39.6393078 -11.5955404  52.7391494 -33.7136091 -12.9839179  53.2238729
 -35.2618435 -12.0734057  54.4032659 -35.2303225 -11.6938055  52.3230991
 -30.0420009 -31.7030226  48.3111616 -28.9374754 -32.5922065  48.0391665
 -28.1256844 -32.5838886  49.2113595 -26.6743478 -33.0154545  48.8612989
 -25.7380303 -32.8994838  50.0485065 -25.8246751 -31.5477484  50.6885199
 -24.3849134 -33.2266490  49.5649934 -25.9913881 -34.0883356  50.9323898
 -23.7879122 -32.1744143  48.6499581 -25.1281675 -34.1561547  52.1844174
 -25.1721915  -2.3492884  37.3544051 -25.0845453  -3.0448917  39.0046708
 -26.3676367  -2.7987513  39.5533918 -23.9373760  -2.3569768  39.5986320
 -24.8679786  -4.5645097  38.6615923 -24.0971417  -5.6133603  39.5480233
 -24.4500110  -5.4887275  40.9283801 -22.7469599  -5.8814650  39.1841791
 -24.9463491  -7.1344797  38.9541077 -25.6441473  -1.1063086  37.4314582
 -24.0069119  -2.3518542  36.7106471 -26.0444676  -3.0316647  36.6161404
 -24.8791357  -7.1872736  37.6476435 -26.2215689  -7.1344328  39.2160128
 -24.3925944  -8.2339225  39.4304129   7.7705153   3.4216717  71.8358634
   6.7571250   2.4143148  71.8706421   5.5878060   2.7658934  71.0507638
   4.6073476   3.6366873  71.8273739   3.3749392   4.1172453  71.0251827
   3.6684696   5.0171610  69.9203015   2.3895939   4.8281328  71.9809741
   2.6470536   2.9901441  70.4389929   2.8851601   6.0844462  72.8107852
   2.0320318   1.9102152  71.4574587 -27.3920386  28.9841456  57.2213993
 -29.1351272  29.2342874  57.6672022 -29.2733313  28.4157070  58.8371971
 -29.8604951  28.9166254  56.4640112 -29.1106769  30.7976493  57.8362150
 -29.6822461  31.6080247  59.0387504 -28.5935414  32.0296440  59.8598821
 -30.8722311  31.0674807  59.7161677 -30.2847886  33.1561367  58.2378135
 -26.4869286  29.3361478  58.1136015 -27.1628344  27.7267746  56.9446534
 -27.0502987  29.6722525  56.0928017 -31.1875828  32.9288562  57.2984977
 -29.2951649  33.8402421  57.7314803 -30.8422317  33.8856592  59.1576688
 -18.9426404 -39.0200080 136.3368363 -19.5575061 -38.6541038 135.1495554
 -18.6228083 -38.0194253 134.3323433 -18.3833773 -38.8837134 133.0977053
 -17.2769519 -38.5209084 132.1344188 -17.6008570 -37.1680089 131.6663661
 -17.2958437 -39.5041828 131.0250477 -15.9575998 -38.5084344 132.7937802
 -16.1541619 -39.3692800 130.0122473 -15.3514616 -39.9105518 133.1777817
 -20.9945502  28.9734494 115.4493324 -20.5508327  27.2281452 115.4009874
 -21.8094925  26.5980989 114.9533652 -20.0747774  26.9907309 116.7413599
 -19.3694500  27.1748122 114.3520116 -18.9117883  25.9813378 113.4237683
 -19.9814130  25.0185305 113.1599183 -17.5844935  25.5297343 113.7681509
 -18.6845915  26.7329074 111.7966147 -19.9112354  29.6634234 115.7448858
 -21.4870136  29.4027683 114.3315559 -21.8946016  29.2365505 116.3591778
 -17.7458887  27.6170731 111.7354072 -19.7858525  27.2993536 111.3636501
 -18.2993269  25.8080182 110.9684810 -35.7443470  40.9055195  96.7688011
 -35.5490611  42.2845835  96.7248733 -35.0499010  42.5740286  95.4180549
 -34.1533116  43.7550581  95.6410488 -33.4173139  44.2946455  94.4505355
 -34.3514458  44.5635628  93.2814376 -32.4763782  43.1871927  93.9368315
 -32.8041545  45.5903155  94.9431059 -31.4897285  43.6418027  92.8506878
 -31.6515002  45.4678462  95.9627755   9.6591463  38.5703107  99.7023267
  10.9539918  39.7747362 100.2223896  11.4779240  39.2024799 101.4544684
  10.1832553  40.9924789 100.3213715  11.9288752  39.6646117  98.9809003
  13.4356975  40.1141919  99.0116249  14.2143838  39.5023727 100.0760465
  13.6556336  41.5205800  98.7628586  14.1388442  39.3384098  97.5229379
  10.0813946  37.3111153  99.6621170   8.6300629  38.6752264 100.5289816
   9.1771762  38.8634987  98.5243087  13.5156606  39.7616618  96.4406948
  14.0475564  38.0592101  97.6177942  15.4182052  39.6168073  97.3307534
   6.3543641  -8.1615933 143.7561762   5.2820816  -8.0883459 142.7657846
   4.8335856  -9.3980153 142.3936734   4.7684640  -9.4884639 140.7899435
   4.6349918 -10.8395164 140.2008190   3.6175968 -11.6615087 140.8579067
   5.9964689 -11.5080567 140.3421584   4.5322496 -10.6005612 138.7221245
   6.0476439 -12.9752953 139.9348283   3.3023497  -9.8045708 138.3048169
 -18.4872909  -9.4013190  45.5064611 -17.2866769 -10.6198310  46.2071752
 -16.6131817  -9.9655276  47.3006473 -16.4766357 -11.0171142  45.0762744
 -18.2781259 -11.7772427  46.6288479 -17.9792408 -13.2615375  47.0426868
 -17.6059755 -13.4377400  48.4440659 -17.2720481 -14.0109933  46.0291421
 -19.7435415 -13.8304648  46.9279610 -18.7734782  -9.6789632  44.2471147
 -19.6352946  -9.3163212  46.1812427 -17.8827335  -8.2073161  45.4561944
 -20.5821423 -13.1167319  47.6811905 -19.8754755 -15.1155868  47.3080479
 -20.1736805 -13.7227089  45.7051681  10.8575813   3.9321946  59.4304386
  11.0160894   4.1868273  58.0263143  11.3644119   5.5841040  57.9150942
  11.9388471   5.7139277  56.4778883  12.0981270   7.1176670  56.0468920
  10.8166183   7.8147311  55.9853311  12.5732324   7.0474620  54.6535942
  12.8539546   7.9606905  56.9509886  13.0956459   8.3542502  53.9794927
  14.2955775   7.4478744  57.2387939 -32.6166644  13.7094281 101.4166164
 -34.2230960  14.3182706 100.7821373 -33.9414784  14.8899371  99.4891203
 -34.6143091  15.2692395 101.8334197 -35.0513792  12.9868760 100.7467102
 -36.5039963  12.7812554 100.2167006 -36.5734027  11.6616486  99.3198155
 -37.1945926  13.9931172  99.9017211 -37.3093251  12.1556640 101.7850726
 -32.0207665  12.9696638 100.4834628 -31.7389709  14.6546792 101.6603039
 -32.7425622  12.9808517 102.5149195 -37.4796254  13.0336645 102.7463614
 -36.5548127  11.2256477 102.3203154 -38.4892739  11.5662619 101.5202849
  41.6075569  -2.0227187  31.6797882  42.2588064  -1.5846276  30.5088620
  41.7352200  -0.3948230  30.1853046  42.9330611   0.6241796  30.4024649
  42.5618393   1.9631212  30.0493586  41.3289089   2.3584243  30.8351109
  42.1373889   2.2148160  28.7179099  43.6759542   3.0126678  30.3527688
  43.2458580   2.0536666  27.6562405  44.2995884   3.0099032  31.7117937
  40.9898243   9.8364813 124.3153778  41.2443708   9.3966307 126.0865944
  42.2838609  10.3099313 126.4961798  41.5399891   7.9746739 126.0116304
  39.8877060   9.6875211 126.7644819  38.8056257   8.5537338 127.1119814
  39.2535425   7.7431643 128.2022260  38.1248579   7.8894040 126.0097749
  37.4158068   9.6356792 127.7504857  41.9312618   9.3774610 123.5346591
  39.8232123   9.3391757 123.9144197  40.8749658  11.1357638 124.1898347
  36.4909331   8.9159718 128.4051261  36.8163653  10.1951367 126.7267382
  37.7964407  10.6077727 128.5728564 -14.0022635  37.3643115  51.9559147
 -13.9075609  38.7036496  51.7244382 -12.5747851  39.1755282  52.0024980
 -11.9534376  39.8214240  50.6774776 -10.5428264  40.3143261  50.9518517
  -9.6817666  39.1456256  51.1077786 -10.3937072  41.0386599  52.2234049
 -10.0507324  41.2148327  49.8108617 -11.0619236  42.3681617  52.3249542
  -9.9583482  40.5619506  48.4319117  40.0649958  13.8013823  32.2164628
  41.5371293  13.0873575  32.9710311  42.2847090  12.6936427  31.8008509
  41.0695016  12.0410828  33.8677405  42.1499915  14.3292202  33.7062884
  43.6529451  14.3884334  34.2666758  44.4222567  15.3893353  33.6778282
  44.2672386  13.0974699  34.4430073  43.4722582  14.9195647  35.9990257
  40.4224076  14.7723583  31.2821497  39.3872870  12.8926207  31.5085905
  39.1791353  14.3371859  33.0418795  42.8535412  14.0306482  36.7051880
  42.8043881  16.0639248  36.1144843  44.6768192  15.1415688  36.5162234
   1.3152383 -10.9806570  42.3391222   1.6401002  -9.7042311  42.8554387
   2.4440917  -9.8338289  43.9611471   2.0650957  -9.0407188  45.2094695
   3.1093983  -9.1103756  46.2615112   4.4371133  -8.5643472  45.7999281
   3.4758626 -10.4902549  46.5498910   2.8004985  -8.3403020  47.5617553
   2.3432064 -11.2914180  47.1947558   2.1998595  -6.9232751  47.4758723
 -41.5891344  11.5060811 150.2302201 -42.3201244  12.8086670 149.1517238
 -41.7128297  14.0176323 149.6313096 -43.7126159  12.6244809 149.4002990
 -41.7813883  12.3948103 147.6978806 -42.5577023  12.1276195 146.3826541
 -41.8706130  12.6555158 145.2276280 -43.9668544  12.3427145 146.4866997
 -42.4264123  10.3357104 146.2272991 -42.1517895  10.3033203 150.0560582
 -40.3129557  11.2819812 149.9832040 -41.5852577  11.8695769 151.5233498
 -41.1579007  10.0146175 146.1929844 -42.9950517   9.8263241 145.2073146
 -42.9476345   9.6818614 147.2283505 -39.1577958  40.5204669  48.6228541
 -38.2398937  40.2512082  49.6136859 -37.6167722  38.9862174  49.3263072
 -37.7315580  38.1328920  50.5501859 -37.4171072  36.6646219  50.3542108
 -35.9763218  36.6211267  50.0118138 -38.0140210  35.9497594  49.1526048
 -37.5786313  35.8748584  51.5554346 -39.5816047  35.8657939  49.1063518
 -39.0731871  35.8841876  52.0100425  -3.1700570 -38.1113655  55.0006959
  -4.8857257 -37.4933913  54.7758085  -5.5866640 -38.5846334  54.1077027
  -4.6527456 -36.2788841  54.0231235  -5.3106242 -37.3031061  56.2957119
  -6.0081222 -38.3015635  57.3755536  -5.6440364 -39.6867362  57.2150701
  -7.3536269 -38.0010654  57.7606235  -5.0985342 -37.8118442  58.8669720
  -2.4054460 -37.1892391  55.5602265  -3.0675060 -39.1566170  55.7783362
  -2.6224160 -38.5316301  53.8823127  -5.6146274 -38.3279681  59.9688369
  -5.1318215 -36.5017823  59.0409266  -3.8470821 -38.2291351  58.7317600
  27.3461101 -24.3593846 120.8754191  27.2540133 -25.1588734 122.0536363
  28.0377911 -26.2785593 121.7420506  29.5645098 -26.0287619 121.7051579
  30.3917689 -27.2653353 121.4291522  29.9665262 -27.8781239 120.1863807
  30.2103987 -28.2979882 122.4569889  31.8140352 -26.7955892 121.4184449
  30.4292569 -27.8356139 123.9724842  32.2156143 -25.5904166 120.4494424
   9.0857040  32.7693978 145.6474319   7.5228038  33.3718802 145.0317347
   7.8106325  33.6374865 143.6440523   7.2940568  34.4669480 145.8874367
   6.5953066  32.1290981 145.2697257   5.3314063  31.7254485 144.4738780
   5.5674369  31.6473765 142.9987544   4.0626424  32.2440742 144.9215776
   5.2095587  29.9767650 144.9352088   9.0414387  32.4930024 146.9528128
   9.4829934  31.6773911 145.0676992  10.0005817  33.7086915 145.5343350
   4.1529103  29.2953312 144.5464631   5.1898075  29.8570186 146.2782957
   6.2302823  29.3113251 144.4872557  37.9636757  20.2403260  47.4436705
  38.8300268  21.2609678  47.9582733  39.2040716  21.0364153  49.3572358
  40.7075465  20.8004150  49.3992208  41.2484371  20.7856963  50.7573135
  42.7015793  20.7151380  50.6571443  40.7810633  19.5301781  51.4479189
  40.9139227  22.0131408  51.5679309  41.2289704  19.3777021  52.9125892
  41.3563848  23.3632723  51.0297473  41.1520142  31.8088449 119.9972084
  39.7195941  32.8088702 119.5894574  39.6920500  33.7887209 120.6406659
  38.6632814  31.8290436 119.4928792  40.2047540  33.3826807 118.2099691
  40.5505773  34.8396560 117.8601076  41.6672218  35.3822580 118.6332682
  39.3790551  35.6792388 117.6947819  41.2297184  34.6291813 116.1572128
  40.8866339  30.9528050 120.9794937  41.5401927  31.1163144 118.9397406
  42.2441134  32.4671234 120.4184420  41.8512707  35.6973819 115.6471797
  40.2577101  34.3041758 115.2972159  42.1133647  33.6493997 116.1106994
  33.0940211 -32.7947619 148.6132880  33.7780248 -32.0925289 147.6289090
  35.1624501 -32.1222608 147.7508900  35.8199617 -33.1587767 146.7249781
  37.3685241 -33.0969533 146.6815766  37.9612892 -33.4602499 148.0047186
  37.8449354 -31.7005012 146.3279589  37.7484847 -34.0727839 145.6099008
  37.6088506 -31.2016532 144.8857949  37.2678936 -35.5510146 145.8633144
 -38.7246433   6.4030473  68.2488595 -37.3412412   5.4646143  68.9022831
 -36.6392132   5.0106744  67.7590837 -37.9619735   4.4564661  69.7705589
 -36.5567820   6.5515173  69.7132449 -36.1354317   6.5512995  71.2292425
 -34.8053163   5.9986662  71.4557817 -37.2112490   6.2600454  72.1462181
 -35.8790763   8.3586240  71.4574127 -39.5148627   5.6939543  67.4516024
 -39.5272357   6.8768028  69.1708370 -38.2766753   7.4122277  67.5296458
 -35.4674860   8.7066428  72.6694704 -37.0337751   8.9568969  71.2307912
 -35.0439859   8.8479183  70.6190795   3.0764051   0.3588472  43.0288194
   2.3173289   0.4756273  41.8796425   2.9364870  -0.2013091  40.8179020
   2.0789233  -1.4267328  40.3014616   2.4020874  -1.9409377  38.9352004
   1.4512791  -3.0080063  38.6945907   3.7592994  -2.5666669  38.8775626
   2.3457409  -0.8847044  37.9039082   4.1370165  -3.2362347  37.5931214
   0.9728344  -0.2634955  37.8614267  34.4082840  27.9477744 110.5633532
  35.9614072  28.7010335 110.0271530  35.5086986  29.6408164 109.0656629
  36.7623590  27.5869557 109.5972321  36.3012103  29.3688598 111.3662770
  37.7726940  29.5696223 111.8784740  38.7213843  30.0040566 110.8596853
  38.1747974  28.5528212 112.8025666  37.6737097  31.0573550 112.9385484
  33.8969447  27.2486653 109.5757296  34.5893984  27.0572524 111.5638844
  33.4940299  28.8232267 110.9805605  36.7693774  30.9285518 113.9048521
  37.3664286  32.1851107 112.2759001  38.8097933  31.3312811 113.6246175
 -32.1238757 -27.0633751  64.3068153 -32.2867452 -27.0152663  65.6700549
 -31.2875585 -27.8283240  66.2282307 -32.0870076 -29.0545604  66.6311809
 -31.4488741 -30.1454696  67.3174449 -30.3959346 -30.8302014  66.5513442
 -32.5141972 -31.1423061  67.5103412 -30.9747157 -29.6812218  68.6209910
 -32.2575746 -32.4923731  68.1705078 -32.1395226 -29.1120111  69.5363258
  34.3613670 -16.4984730 111.5920105  33.1611541 -16.8249454 110.2160977
  33.8761479 -16.2996810 109.0378117  31.9869669 -16.0890386 110.6827699
  33.0000975 -18.3982697 110.1864478  31.6403682 -19.2137520 109.9032731
  30.5657093 -18.4194940 109.3691590  31.3320897 -20.2870669 110.8141954
  32.1696287 -20.1711877 108.4585599  34.0304858 -17.0599722 112.7190771
  35.5875711 -16.8940941 111.2861343  34.5021889 -15.1829945 111.8398325
  32.7194877 -19.4445424 107.5081261  31.1592195 -20.8733079 107.9927939
  33.0673333 -21.0794955 108.7954694  21.9996468  22.4122607 154.7596086
  21.7054466  21.8295523 153.4979151  22.0853109  20.5168391 153.6113915
  22.9656654  20.0901153 152.4236021  23.5568563  18.7832853 152.5748725
  24.4158942  18.6372249 153.8123074  24.3762924  18.8144848 151.3346985
  22.6563990  17.6329067 152.5654945  25.1157915  17.5594065 150.9840397
  21.5853802  17.6277359 151.4912918  35.1010124  14.6600104 120.6948564
  35.2223923  16.0900553 121.8147345  35.6210003  15.4786635 123.0218393
  33.9451845  16.6866275 121.7599171  36.3596227  16.8959378 121.0807499
  37.3881615  17.9153379 121.7008734  38.7588096  17.4410276 121.8604897
  36.8342551  18.6471245 122.8225713  37.5125340  19.2101432 120.4642596
  36.1854835  13.8761708 120.7170759  34.0629821  13.8752842 120.9703449
  34.9703154  15.0426877 119.4421790  36.3226129  19.4884503 119.9072883
  38.3268260  18.8694155 119.4587797  37.9689924  20.3361627 120.9685740
  16.4470388  12.5938043  75.2496256  16.8518403  13.2364157  74.0897969
  15.7211704  13.3875595  73.2265077  14.8869554  14.6645111  73.3241642
  13.7967321  14.7361089  72.3937575  13.0036969  13.4967859  72.2499709
  14.3825407  14.8609741  71.0114276  12.8977306  15.8757567  72.6381415
  15.4707589  15.9600273  70.7923584  12.1070333  15.7187924  73.9564400
 -11.4786220   1.2486810  36.4196235 -10.9211802   2.7139578  37.4034908
  -9.6532969   2.9926703  36.7909058 -10.9099318   2.2031749  38.7741888
 -12.0537797   3.6837446  36.9543295 -12.3196883   5.1764204  37.4888173
 -11.1808865   5.7523326  38.1664250 -13.6302104   5.3573611  37.9986717
 -12.3424203   6.1346903  35.9247530 -12.6392229   0.8147129  36.7826711
 -11.6001311   1.5789161  35.1197866 -10.6053631   0.2551535  36.4686387
 -11.1642408   6.0500323  35.3531287 -12.5665926   7.4082380  36.1238742
 -13.2076514   5.6780880  35.0138400 -24.5614977  19.8167684  57.1322888
 -23.8968698  18.6572404  57.6439690 -24.8824105  17.6398161  57.7442239
 -24.8865487  16.9883460  59.0725910 -26.1122538  16.0660533  59.2256432
 -26.0879190  15.1341888  58.0821220 -27.3690936  16.9063476  59.3701781
 -25.9314259  15.1553978  60.4176780 -28.8029876  16.1323633  59.3815362
 -25.6634920  15.7846059  61.8023407  25.2336640 -19.4737608  30.0838843
  24.7356558 -17.7790646  30.3970041  25.9180353 -17.0245700  30.0480083
  24.2794185 -17.7262496  31.7515485  23.5419186 -17.6823026  29.3965640
  22.4036970 -16.6446954  29.4480566  22.7913655 -15.3418357  29.9695644
  21.1213781 -17.1916295  29.7425932  22.2849351 -16.3258313  27.6612887
  24.3071389 -20.3896732  30.3130688  25.6402843 -19.6274806  28.8098195
  26.2952186 -19.7815627  30.8231391  23.4231707 -15.9091766  27.1773971
  21.3389110 -15.4105236  27.4254273  21.9481163 -17.3731724  26.9396033
  38.9388531  23.1471684  64.6848073  38.3454096  22.1385688  63.8554738
  39.3083435  21.1566801  63.3669550  39.0064560  20.8975226  61.8638555
  39.7224814  19.7451243  61.2787670  39.4680185  18.5628116  62.1225451
  41.2152784  20.0522442  61.3016270  39.4219942  19.5678217  59.9159078
  42.0873152  18.9635220  60.6616736  37.9574442  19.2795412  59.6622677
  38.5298768   0.3893724  67.1109222  38.8426749   2.2262220  67.1804862
  39.6495477   2.3593081  68.3644706  37.5626667   2.8341875  67.2036127
  39.6866996   2.3893559  65.8592440  39.8129621   3.6606255  64.8906579
  40.7670343   4.6492516  65.3392122  38.5319127   4.1038047  64.4014251
  40.6018149   2.9568716  63.3852256  39.7211456  -0.2439424  66.9011553
  38.0016102  -0.0957807  68.1910439  37.7684315   0.1384603  66.1166097
  41.8771234   2.5855705  63.5236569  40.6195434   3.8177814  62.4185894
  39.9841021   1.9128318  62.8324206 -19.6463021  24.4619553 101.0272157
 -18.8110780  23.4093975 101.5585969 -19.6026694  22.1986394 101.6133420
 -18.7924890  20.9332997 101.6358976 -19.3635187  19.6314681 101.3663671
 -18.2653044  18.6912445 101.3722336 -20.0810238  19.5973247 100.0250280
 -20.2434752  19.2178888 102.4942764 -20.6524232  18.2252567  99.6853744
 -21.5765102  19.9743626 102.7732893  -4.2853389  34.6100762  87.1941745
  -4.0311389  34.4769432  89.0044091  -4.4229917  33.0748028  89.2292353
  -4.8336584  35.5479460  89.5667597  -2.4679457  34.7814461  89.0670032
  -1.4571683  34.3223172  90.1560337  -1.8314170  33.1495674  90.8776016
  -0.9239009  35.4697646  90.8925298  -0.0463330  33.7283835  89.1299769
  -3.4570264  33.7777997  86.6153518  -5.5127206  34.2121915  86.8698131
  -4.0867456  35.8081546  86.6759216   1.0760823  33.8707461  89.8089686
   0.0359118  34.4656278  88.0360065  -0.1233348  32.4359157  88.7777200
  23.9506039  24.9167597  62.9825320  25.2442215  24.5355887  63.3691551
  25.7923474  25.7220309  63.5636931  27.1480320  25.4032092  64.2374876
  28.0960597  26.4689569  64.4618283  27.5539218  27.4210108  65.3616440
  28.3623888  27.2843721  63.2882570  29.2591317  25.7984515  64.8929055
  28.9528548  26.4614504  62.0320944  30.5200684  26.6597289  65.1567780
  25.2332637 -34.5755129  81.5133339  26.6364369 -33.6520191  80.7976778
  26.2132007 -33.3322084  79.4584583  27.7521309 -34.5328840  80.9793656
  26.5413469 -32.4256057  81.8261514  26.3002826 -30.8794060  81.4765208
  25.7707001 -30.6261314  80.1675008  27.3592342 -30.0351902  82.0162614
  24.8464863 -30.5430986  82.5222055  24.0692059 -33.9963515  81.3186742
  25.1540336 -35.7999295  80.9873595  25.3306485 -34.6952625  82.8482990
  23.8259447 -31.2804430  82.1130995  24.5069922 -29.2421529  82.5566508
  25.0429988 -30.8429648  83.7816211  14.2325729 -22.5618357  42.8674914
  13.1151520 -23.4246170  42.6835451  13.0147898 -23.7122317  41.3158440
  12.0172527 -24.8215355  41.1498883  11.7621672 -25.3919448  39.7956003
  12.9103065 -26.0802273  39.2315309  11.3371944 -24.3705577  38.7873819
  10.6844832 -26.4062067  39.9628990  10.9656663 -24.8234098  37.3845461
  10.9518778 -27.5031119  41.0117796  11.8364507  10.7720114  36.0298175
  12.8602470  12.3164136  35.8841354  12.2830900  13.1559105  36.9047818
  12.6349741  12.6958999  34.5276186  14.3211812  11.8565910  36.2333607
  15.6732884  12.3900803  35.6693071  15.5823324  13.6808726  34.9938832
  16.5357056  11.3893219  35.1232877  16.5717812  12.8193539  37.2087330
  12.1251969   9.8259936  35.1494064  11.8965128  10.2728254  37.2579905
  10.4991112  10.9335102  35.9096035  15.9537391  13.7583823  37.8777030
  17.7982827  13.2368870  36.9526110  16.6898129  11.7771553  38.0264137
  25.8806525  26.9873315  45.4230992  26.3982775  27.9424653  44.4928526
  25.5293162  28.9984162  44.1731490  24.4491357  28.5940213  43.1871425
  23.6750289  29.8307354  42.6538178  24.5731129  30.7331333  41.9584704
  23.0244537  30.6207834  43.7358792  22.6592268  29.3262763  41.6530680
  22.1667959  31.8071780  43.2476006  23.0450186  28.2917898  40.5345699
   1.4379697 -19.5232188 101.9461850   2.5126595 -19.6435107 100.4787134
   1.5784398 -19.1774583  99.4789286   2.9634681 -21.0273574 100.4380109
   3.5905687 -18.5353162 100.8340238   4.4644174 -17.6862528  99.7869555
   3.7055386 -16.5857792  99.2395416   5.3324043 -18.4655237  98.9502843
   5.6840002 -16.7831360 100.8870455   1.9729797 -19.8092878 103.1236992
   0.8980171 -18.3137516 102.0293737   0.4020572 -20.3890588 101.8323739
   6.4042283 -17.6522071 101.5912540   5.1388997 -15.9534536 101.7895700
   6.5488257 -16.0351694 100.2083945   3.3695046 -13.9609064  61.5427471
   2.6905754 -14.2227329  60.3009419   3.6032771 -14.5362242  59.2818818
   4.2832943 -15.9458228  59.4232248   5.0415637 -16.4145871  58.2403165
   6.1237448 -15.3749183  58.0228352   4.1787347 -16.6455812  57.0927385
   5.7115670 -17.6818560  58.7038560   4.8716058 -17.0309469  55.7559963
   4.7291664 -18.7785853  59.1456502  30.7406320 -37.2868911  19.9616813
  31.3186906 -37.7108226  18.2807661  31.7698617 -36.4667786  17.7255191
  30.1052072 -38.3016932  17.7944294  32.4725080 -38.7102585  18.5861460
  32.5964714 -40.2362289  18.3875103  33.7674633 -40.5584905  17.6095837
  31.3937498 -40.9550209  18.0970932  33.0947745 -40.8859390  20.0479216
  31.6688909 -36.6915226  20.7043883  29.6156114 -36.5927268  20.0803675
  30.4559151 -38.3643833  20.6780857  34.1518430 -40.2234200  20.5287137
  33.5000176 -42.1441758  19.9428891  32.1252659 -40.9003151  20.9545891
  24.7948631  19.9652106  56.0578164  25.3110111  19.5618803  54.8530715
  26.7294943  19.1987643  54.9800738  26.9427285  17.6977112  55.1003557
  28.1539509  17.1359888  54.4447356  29.3222321  17.6405531  55.2663168
  28.3335519  17.5198060  52.9751468  28.1612376  15.6797097  54.6549138
  27.2928012  16.9841859  52.0177728  28.1973946  15.0358638  56.0583756
  -9.2201806  13.2768573  59.4055039  -9.7286881  12.3156398  57.9470689
 -10.1239529  11.0809662  58.5721322  -8.5553322  12.3164291  57.0993829
 -10.9827800  13.1458803  57.4385659 -11.3912815  13.5402552  55.9602474
 -10.5305892  12.9910931  54.9301374 -11.7915420  14.9097452  55.7939659
 -12.9173410  12.6293591  55.7059184 -10.2156751  13.2817695  60.2855058
  -8.1431897  12.8369750  60.0281123  -9.0342347  14.5163424  59.0623832
 -13.5254124  12.8547573  54.5498314 -13.8317057  12.9415757  56.6424398
 -12.8457704  11.3098476  55.7834705 -29.1371028  35.6285136 149.8624717
 -29.4904415  35.6948145 148.4640103 -29.2401821  34.4057687 147.8131282
 -28.2432578  34.6214948 146.6573328 -27.6478261  33.2530145 146.2748811
 -27.0695132  32.5711533 147.5085950 -26.6617833  33.4704547 145.2704387
 -28.7066834  32.3231733 145.7148869 -25.4096766  34.2871804 145.7491751
 -28.2444216  30.9551386 145.1921141 -31.0741795  14.0070307  54.8897927
 -30.0601701  14.7855104  56.1797512 -29.0541072  13.8309009  56.5490834
 -31.0935465  15.2382928  57.1328391 -29.4207296  15.9921975  55.3815799
 -29.3662880  17.5413643  55.8046662 -28.0868115  17.9826534  56.2733156
 -30.5550629  18.0577255  56.4703901 -29.5316954  18.1829468  54.0798485
 -31.9441892  14.8188188  54.3669189 -30.2534526  13.5852616  53.9145751
 -31.7322913  12.9031138  55.3384748 -30.5756411  17.6703209  53.4254697
 -28.4768573  17.8533973  53.3324629 -29.6523384  19.5249828  54.0427350
  12.4744110 -31.5552285  18.9260838  11.9725924 -31.1152284  17.6611892
  10.8037570 -30.3419871  18.0174350   9.4498355 -31.0519476  17.8667940
   8.2807541 -30.4039478  18.4610126   8.4169041 -30.2044372  19.9673515
   7.1274889 -31.2768574  18.0877889   7.7502728 -29.2128637  17.7953770
   7.0401216 -32.7944954  18.5550065   8.6594993 -27.9315625  17.9761055
  39.6348538   2.6129453 102.0774627  39.0466352   1.3224675 100.9155083
  37.6723011   1.6417061 100.8625971  39.3794261   0.0434334 101.4712750
  39.9896297   1.7152109  99.7143939  40.4482913   0.7851473  98.5280751
  39.3784324   0.3789126  97.6215112  41.5022894  -0.1299850  98.9019507
  41.3806516   2.0809781  97.5351406  40.9541837   2.8339620 101.9834729
  39.0460326   3.8045825 102.0306482  39.4670373   2.1706575 103.3072071
  42.2043862   2.7372484  98.3296552  40.6059560   3.0019383  96.9319266
  42.1131572   1.4666100  96.6659674 -12.7761166  -6.7188107 134.0057521
 -12.0663938  -7.2098383 132.9349964 -12.8733678  -7.1592987 131.8367128
 -12.5507017  -8.3277497 130.9329396 -13.0517631  -8.2742883 129.5749971
 -14.5686693  -8.3137873 129.5081280 -12.8818026  -9.5696383 128.9165958
 -12.5401049  -7.0864309 128.8492124 -11.3852128  -9.9389879 128.7218792
 -12.9959740  -6.8957102 127.4007827  -6.4345237  -9.4262845 109.8630048
  -7.0284742 -10.4358186 108.4716128  -6.0416402 -11.4891366 108.3931660
  -7.0983891  -9.5377372 107.3387120  -8.4038962 -10.9708400 108.9576188
  -9.7921346 -10.9407437 108.1567219  -9.6274635 -11.3606590 106.7911743
 -10.6495251  -9.8313413 108.4431268 -10.7248463 -12.3203745 108.9349942
  -6.2905185 -10.2588218 110.8838587  -5.2297129  -8.9402503 109.6329472
  -7.2098550  -8.4089307 110.2467211 -10.9999075 -12.1096417 110.2299612
 -10.0120314 -13.4459172 108.9425506 -11.8641918 -12.6412288 108.3570741
   3.3972142   9.1081230  74.6677439   3.3227049   8.1807183  75.6683584
   4.5570315   8.1208412  76.2735579   5.4737312   6.9577549  75.7401486
   6.9471840   7.2709159  75.8162163   7.3650504   8.2464487  74.7845962
   7.6555658   5.9959062  75.4345987   7.3920819   7.7621758  77.1697794
   7.7202843   4.9068245  76.3933002   8.8163291   8.0274783  77.2735152
  23.3363449 -36.8415372  44.6642190  21.9446257 -37.7587101  45.3628601
  20.8228266 -37.2363209  44.6425360  22.0039952 -37.5092963  46.7681549
  22.2683975 -39.2092142  44.8607623  21.6440531 -40.5544315  45.4137173
  20.2587032 -40.5031293  45.8128864  22.5787737 -41.2781738  46.2011344
  21.5541862 -41.5482737  43.8631263  24.4344775 -37.4544809  44.9890392
  23.3618339 -36.7311844  43.3074089  23.4206827 -35.5986392  45.0474056
  20.9952478 -42.7125819  44.0746659  22.7396769 -41.7942079  43.3033463
  20.8057033 -40.9623362  42.9221194  11.2709342  14.2355283  44.2413841
  12.3754350  14.9298468  43.7965633  12.2311874  16.2856745  44.0604922
  12.9851397  16.5283291  45.4047067  13.1900648  18.0010446  45.6357978
  11.9596227  18.8152572  45.3888200  14.1049162  18.4742893  44.5858200
  13.8440993  18.3194570  46.9554474  15.5114716  17.8202624  44.5237348
  12.9004615  18.1142487  48.1438200 -35.1117793  11.8502934  55.3588904
 -36.3496330  11.4310340  54.1105181 -35.5752655  10.9511756  52.9777135
 -37.1804806  12.6434358  53.9403407 -37.0187042  10.2550241  54.8721684
 -38.2977408   9.4045674  54.4703372 -38.1425371   8.6235986  53.3000464
 -39.5224628  10.0836486  54.6324609 -38.2933936   8.1696430  55.8136455
 -34.2903876  10.8412894  55.6603173 -34.3355642  12.8850945  54.9874833
 -35.6929312  12.1787545  56.5231075 -39.3342697   7.3768682  55.6987144
 -38.3770996   8.7102020  57.0339264 -37.2146245   7.4192413  55.8427265
   9.6614468  -1.4075606  24.2209706  10.5529070  -2.4516338  23.8089206
  11.6797908  -2.5961965  24.6045380  11.5654411  -3.6888605  25.7077458
  12.7795454  -3.8824503  26.5891792  13.9214991  -4.1927837  25.7230211
  12.5859984  -5.0790416  27.4781339  13.0211372  -2.5216741  27.1807834
  11.4538050  -4.9005303  28.4763972  14.0656232  -2.5163379  28.2694311
  40.5492484 -28.6329978  62.2475676  40.5221779 -30.0301886  63.4667969
  39.1625848 -30.3824911  63.4545963  41.0284558 -29.4863869  64.7133424
  41.4166250 -31.1049477  62.7533901  41.8786963 -32.5180883  63.2638605
  40.7839253 -33.4558381  63.6006410  43.0187414 -32.4989074  64.1448835
  42.5446755 -33.2074740  61.7012332  41.8319582 -28.2702686  62.0834508
  40.0460404 -28.9707787  61.0655280  39.8728559 -27.6279479  62.6566871
  43.5679946 -32.4984431  61.2714807  41.6487264 -33.2457510  60.7282606
  42.9545959 -34.4427643  61.8160832 -40.9695273  21.5741887  74.7982419
 -40.6449187  22.8472545  74.2646173 -41.7790899  23.6205884  74.2636506
 -41.4475511  24.7644903  73.3931586 -42.5454645  25.7558035  73.1260672
 -43.7361709  25.1396656  72.6520707 -41.9839045  26.6951014  72.1469409
 -42.8449326  26.5155823  74.3820083 -42.8360457  27.9032257  71.7022057
 -43.3010588  25.9058821  75.6237658  40.0970459  21.0375437  83.8695218
  39.2147554  19.4604071  84.2683921  39.6697215  19.2634065  85.6270170
  39.6778685  18.5310160  83.2672875  37.6865826  19.8886735  84.1566838
  36.5193591  19.6654878  85.1932504  36.8510434  18.8939847  86.3708456
  35.2320800  19.3387483  84.5860690  36.3302025  21.3416918  85.8229202
  41.4338038  20.9751728  83.9705198  39.8574451  21.4190088  82.6403811
  39.7177725  22.0315118  84.6530494  37.4206471  21.7767734  86.4326039
  35.3197908  21.3022126  86.6851451  36.0211059  22.2188960  84.8857410
 -23.3560187 -20.7617475 120.2961127 -22.3419998 -20.9506195 121.1874444
 -21.7498513 -19.6877036 121.4689352 -21.2987000 -19.3455917 122.9849799
 -21.7447079 -18.1005731 123.5140149 -21.4105285 -16.9861727 122.6944375
 -20.9708238 -18.0862204 124.8048736 -23.1673455 -18.3282482 123.6716590
 -21.2325710 -16.8701204 125.7740776 -23.9788081 -17.1914767 124.2320331
  35.1477549 -39.0376288  65.9833605  36.6764320 -38.0772717  65.9759529
  36.8152139 -37.7461704  64.5960205  37.6415129 -38.9729241  66.5567968
  36.2513239 -36.8909678  66.9701885  37.0346765 -36.4142907  68.2006741
  38.3770419 -35.9892043  67.8849428  36.8773717 -37.2487033  69.3653079
  36.1697091 -34.8882923  68.6676447  35.3277996 -40.2260503  65.4669996
  34.7597110 -39.2981852  67.2277742  34.1333593 -38.5081857  65.3147461
  35.9991177 -34.1044453  67.6293641  36.8034563 -34.1796452  69.6098831
  34.9703467 -35.1345979  69.1739551 -19.2444607 -31.4100202 139.2884894
 -20.0723237 -31.2748645 138.1712071 -21.3938530 -31.5808036 138.4912791
 -22.2225128 -31.1695864 137.2244513 -23.5890732 -31.7268376 137.1527960
 -24.3708347 -31.1046959 138.2772783 -23.6695665 -33.1742473 137.3650786
 -24.1915531 -31.3647915 135.8783578 -22.8063793 -34.0211005 136.3609010
 -25.6901820 -31.8115364 135.6595697 -24.4344629  10.7623564  33.0052704
 -25.7540553  12.0102243  32.9059263 -25.9468800  12.3082258  34.3032579
 -26.8184964  11.3545872  32.2430951 -25.0301438  13.1441035  32.0609394
 -25.2819628  13.7669692  30.6452101 -26.5285177  14.5461247  30.5797613
 -24.9884650  12.8881764  29.5493368 -23.9767738  15.0733161  30.4450668
 -23.3779752  11.2552416  33.6000633 -24.9005894   9.6796138  33.6417183
 -24.0242729  10.3001634  31.8009341 -23.9728515  15.6332415  29.2230277
 -22.7667406  14.5670877  30.7129276 -24.1315054  16.0638347  31.3199297
 -13.6110600 -14.1953809  72.8372480 -12.6556714 -13.9767242  71.8500395
 -11.5943819 -13.1973443  72.2639560 -11.4872827 -12.0549428  71.2454984
 -10.9106266 -10.8001137  71.7821463  -9.6773019 -11.0651781  72.4464773
 -11.7092551 -10.2950548  72.9098998 -10.8002750  -9.7358112  70.7376510
 -13.2102896  -9.7912021  72.5800862 -10.0097345 -10.1302311  69.4518211
 -18.6195197 -18.6457359  90.6651333 -19.5943699 -20.1861966  90.8487551
 -18.9694365 -20.8813155  91.9459965 -19.5021535 -20.8009477  89.5619186
 -20.9972763 -19.5728655  91.1916972 -22.1949120 -20.2724355  91.9989261
 -21.8129042 -21.2362561  92.9916690 -23.3005392 -20.5304699  91.1287070
 -22.8135485 -18.8146807  92.9586829 -17.3835954 -18.9800503  90.2549198
 -19.1489493 -17.8693412  89.7239187 -18.5044020 -17.9479492  91.7251318
 -21.8239178 -18.4144683  93.7380661 -23.8895519 -18.9734694  93.7046716
 -23.0943947 -17.8162018  92.1454488   8.6264037 -18.5043103  90.7025790
   8.0879551 -19.2367947  89.5868321   6.7869270 -19.4775540  90.0358745
   6.5861220 -21.0184817  90.1180606   5.2414300 -21.4632462  90.6421472
   5.2417963 -22.9166814  90.6136859   4.1751797 -20.9941517  89.7430300
   5.0600466 -20.8815727  92.0273695   2.7374455 -21.3685435  90.0047796
   3.8862014 -21.3884489  92.9583774   1.5379870 -18.7195298  19.9108611
   1.2528281 -18.0272739  18.2628192   0.4214765 -19.0362358  17.6443673
   2.5917879 -17.7916621  17.7473811   0.4287256 -16.7242454  18.6877419
   0.7978012 -15.2308206  18.3002986  -0.3055126 -14.4723251  17.7834110
   2.0683318 -15.0782053  17.6249854   1.0501646 -14.5479471  19.9626667
   0.4426508 -18.8106131  20.6474157   2.0601725 -19.9153551  19.8727242
   2.3712198 -17.9016994  20.5836181   1.3087982 -13.2569212  19.9211804
   2.0732225 -15.0908258  20.6092877   0.0044728 -14.6999377  20.8034377
   1.2053162 -10.0904504  18.9730677   0.1966261 -10.2653661  17.9254896
  -0.7308446 -11.2537234  18.2663513  -2.1717164 -10.8582390  17.7897078
  -3.2093083 -11.7825208  18.3725074  -2.9925046 -13.2060403  18.0697761
  -4.5219419 -11.4855410  17.7185583  -3.3291145 -11.7278149  19.8277766
  -5.1330103 -10.0982796  17.8708176  -4.4338992 -12.6709888  20.4607769
 -25.6982719 -12.2514521  98.2539937 -25.7340169 -14.1046941  98.2303290
 -27.1192526 -14.3974324  98.4370709 -24.8015835 -14.4858242  99.2858068
 -25.2742106 -14.3526040  96.7737597 -26.0399950 -14.8382226  95.5026346
 -27.0647430 -13.9347981  95.0943338 -26.2150976 -16.2879673  95.4660161
 -24.8350385 -14.6353768  94.1480315 -24.5068799 -11.7356439  98.0309987
 -26.4237473 -11.7436770  97.2899249 -26.1455845 -11.7480588  99.4013001
 -23.8037663 -15.4620495  94.2978738 -24.3452358 -13.4425597  94.1389524
 -25.3649766 -14.9368833  92.9724343  18.3428768 -14.3844964  31.3635573
  19.4986305 -15.1382103  31.5777745  19.7837779 -15.3754384  32.9163730
  20.3486189 -14.0574754  33.5249155  21.2302049 -14.2696718  34.6974146
  20.5490257 -14.9874046  35.7610189  21.6541889 -13.0054164  35.3196808
  22.4686601 -15.0409392  34.3526464  20.4523694 -12.0935020  35.8134614
  23.2324765 -14.5209531  33.1492890 -21.1199739   0.1397305 147.9887739
 -21.5069278   0.4535304 146.2149694 -22.3527001  -0.6442763 145.8243046
 -20.1814616   0.4950025 145.5792755 -22.2240916   1.8399630 146.3109323
 -23.0531551   2.5876906 145.2382485 -24.1960884   3.2987175 145.8201142
 -23.1758233   1.8668204 143.9758172 -21.8932300   3.9708452 144.8481581
 -20.8172519  -1.1174908 148.2581000 -20.0851230   0.8585094 148.4257978
 -22.0987150   0.4627920 148.7829964 -22.4014406   4.9588731 144.1084460
 -20.7897426   3.5847146 144.2102241 -21.5447885   4.4991890 146.0156820
  23.8694099   2.6224741  68.6594202  25.2077682   2.6403891  68.1946031
  25.2127702   3.4590195  67.0550836  25.9187726   2.4866088  66.0151790
  25.6055645   2.7608264  64.5939865  26.0094371   4.1118059  64.2126393
  24.2177811   2.4750115  64.2575745  26.4555495   1.7723027  63.8787830
  23.8561807   2.5766805  62.7613236  27.9758669   1.9854582  64.0762394
  31.8590277  15.8376806  68.6721566  33.5318678  15.9790421  67.8561063
  34.1311765  17.0572046  68.5728484  33.1942018  16.0526999  66.4554986
  34.1749196  14.5630377  68.2021398  35.5835810  14.1232060  67.6386238
  36.7136039  14.7745725  68.2799166  35.6276433  13.8176849  66.2320793
  35.6841900  12.4251229  68.3376178  31.3529358  14.6439277  68.4663776
  31.8996940  15.9781186  70.0058575  30.9559320  16.7516916  68.2322686
  34.7663108  11.6384689  67.7853618  35.4471597  12.4344700  69.6406824
  36.8933793  11.9172543  68.1863534 -22.2054090  31.4305867  27.2971025
 -22.2173989  29.9717789  27.4694466 -21.9122980  29.3445259  26.2398350
 -22.9988555  28.3054282  26.0180327 -22.7308258  27.3130317  24.9079809
 -22.4588682  27.7533113  23.5292193 -24.0561480  26.5588159  24.8725827
 -21.7307371  26.3140381  25.4516042 -25.3539303  27.4514815  24.4708628
 -20.3080229  26.8726124  25.5399184 -29.0198210  -8.9975839  75.4638953
 -30.8022279  -8.7769700  75.7418734 -31.3552049  -9.2575159  74.4844590
 -30.8232795  -7.3619868  76.0309489 -31.0078381  -9.6774835  77.0318559
 -32.3482823 -10.3721815  77.4754441 -32.8415618 -11.3412263  76.5091829
 -33.2610166  -9.4498172  78.1312092 -31.7585073 -11.3282529  78.8765476
 -28.2592407  -8.6111718  76.5266944 -28.6507925 -10.2637032  75.1461355
 -28.6126869  -8.2277602  74.4863086 -32.7038512 -11.8268058  79.6361928
 -31.0508000 -10.5671730  79.7424232 -31.0514050 -12.3754198  78.4484782
  -9.9660219 -40.7812520  92.6083875 -10.6783788 -39.5957774  92.7630936
 -10.4384008 -39.1059046  94.0938249 -11.7179222 -38.9762410  95.0023866
 -11.4255788 -38.7093832  96.4245076 -11.1573964 -37.3018977  96.5969474
 -10.3969871 -39.6891398  96.8761857 -12.6556206 -38.8733325  97.2858627
  -9.8095220 -39.4559461  98.3411463 -13.2284217 -40.2666251  97.4056498
  -9.7619742  21.0532411  72.3587155 -11.1605412  21.1897456  71.1971419
 -11.7510633  19.8829500  71.1493199 -10.5072998  21.7074680  70.0561986
 -12.0592545  22.2282609  71.9767648 -12.3555615  23.7738028  71.6886135
 -12.6665542  24.0742665  70.3082341 -11.5188220  24.6751268  72.3823983
 -13.9761777  23.9465911  72.4438011 -10.1247210  20.8531989  73.6115330
  -9.0600879  20.0172499  72.0696418  -9.0208667  22.1322916  72.3663718
 -14.0060749  23.6269911  73.7118229 -14.8885831  23.2300690  71.8468924
 -14.4583591  25.1654688  72.4093658 -11.2497708  12.9649635  84.9559634
 -12.4663682  13.6870916  84.9765256 -13.6586899  12.8301027  84.9481782
 -14.2259555  12.5342935  86.4281222 -15.6107551  12.0040301  86.4833310
 -15.8161748  11.8591391  87.8752688 -15.8203354  10.5964642  85.9207031
 -16.7050002  12.8917567  85.9128990 -17.1777429   9.8737099  86.0972248
 -16.5200139  14.3145121  86.2542038  12.7581907  17.0091880  22.1161554
  13.2520061  15.3558017  22.6531326  13.1030888  14.4652402  21.5525229
  12.4594165  15.1388106  23.8439928  14.8083838  15.6952413  23.0042869
  15.5313942  15.4094788  24.4161416  15.5979005  13.9913938  24.6551684
  15.0007493  16.2014493  25.5136725  17.2346998  15.9884371  24.0797672
  12.9251505  17.9178878  23.0735846  13.4265833  17.4372752  21.0400431
  11.4656213  17.0351983  21.8403687  18.0497367  15.9075053  25.1276485
  17.2984355  17.2726680  23.7414624  17.7754104  15.3348292  23.0364150
  25.4912760 -31.5037844  97.8406982  26.4215616 -30.4943280  97.9053693
  27.7612195 -30.8601198  97.6208521  28.6509006 -29.6590876  97.5090492
  29.8705961 -29.6531018  96.6330480  29.4854528 -29.9382954  95.2679807
  30.7414516 -30.7839234  97.1314454  30.6159295 -28.3654098  96.7395551
  32.0549785 -31.0903066  96.3375766  29.8303466 -27.1831273  96.1213098
  26.1810018 -16.0985265  67.9851511  27.5275221 -15.7675315  69.1704027
  27.0289365 -14.5034526  69.7038783  28.6947437 -15.7463442  68.3764208
  27.3928954 -16.9714270  70.1718255  28.1785366 -17.1790666  71.5097495
  28.3647755 -15.9193314  72.2007083  29.2651723 -18.1344730  71.4996478
  26.9955622 -18.0523975  72.5715772  24.9978012 -15.9732485  68.5349707
  26.2432946 -15.2829419  66.9469314  26.2091904 -17.3479739  67.5118701
  25.8280322 -17.4693827  72.6465956  27.4666795 -18.2123601  73.7986219
  26.6977337 -19.2535892  72.0732296  -3.2036117 -20.8656285  41.1617776
  -2.2788117 -21.5657890  40.4162646  -2.5148626 -21.3976395  39.0754844
  -1.4556565 -20.5695813  38.2817774  -1.8230100 -20.3189689  36.8802607
  -3.0530169 -19.5098919  36.7558201  -2.0698869 -21.6031290  36.1206132
  -0.6887566 -19.5638540  36.3017913  -2.5282733 -21.4899272  34.6354186
  -0.4147658 -18.1796314  37.1059205   7.0984297   6.3633095  85.6430751
   7.2056131   5.3028312  87.1673980   6.9359340   3.9632134  86.6756112
   6.1823744   5.8694146  88.0333416   8.6538174   5.6451986  87.5530821
   9.8424167   4.6329439  87.7896638  10.8108968   4.6672340  86.7188893
   9.4552813   3.3509147  88.3116694  10.6589607   5.4190865  89.2199695
   6.0196727   6.0728464  84.9152455   7.1223620   7.6672168  85.9323591
   8.1083721   6.2216593  84.8244980   9.8175750   5.5404725  90.2269048
  11.1108295   6.6417369  88.9173293  11.7226884   4.7254533  89.6288375
 -23.2577780 -32.2609215 117.0266863 -22.8159106 -32.9495426 118.1753331
 -21.4677910 -33.2678167 117.9550426 -20.8739580 -32.9441669 119.3585135
 -19.5643311 -32.1813130 119.3909104 -19.2521744 -32.0558731 120.8234237
 -19.5410709 -30.8120043 118.7447783 -18.5624845 -33.0486389 118.7754385
 -20.6742365 -29.8262792 119.1762273 -17.1581611 -32.4757585 118.6991372
  36.2514687 -11.0069614  20.0721267  35.9519050 -11.6785894  18.3596670
  37.2258298 -11.4358163  17.6996023  34.8274349 -10.8840540  17.9281978
  35.5820162 -13.1567716  18.7419293  36.3760473 -14.4552730  18.3738428
  37.7433532 -14.3428000  17.9237797  35.5067228 -15.4349715  17.7835330
  36.5798357 -15.1696961  20.0266805  35.5164416 -11.5552043  21.0378243
  37.4980701 -11.2418686  20.4712612  36.0603636  -9.6993881  20.0677769
  35.4773636 -15.1578228  20.7313823  37.5110582 -14.5070307  20.6994813
  37.0187344 -16.4196361  19.9558969  41.6838283 -19.7868370  36.3823262
  42.3945111 -21.0121063  36.2264487  43.7443507 -20.6292765  36.4134516
  44.5690778 -20.5528437  35.1669152  45.8831803 -19.8206125  35.3292627
  46.7130731 -20.3385906  36.3627631  45.7883432 -18.3339382  35.5461395
  46.6153765 -19.9697533  33.9536082  44.8688658 -17.5667739  34.5732437
  47.9806574 -19.3669949  33.8179029 -26.6262715   5.7248950  69.2174846
 -26.3610783   3.9344768  69.2711477 -24.9393453   3.9514701  69.4660068
 -26.8971892   3.4702618  68.0106556 -27.1882949   3.4910945  70.5297047
 -28.4020228   2.5075205  70.4221535 -28.1218737   1.2188183  69.8532796
 -29.6417358   3.2078285  70.1620795 -28.6414804   2.0385344  72.1440196
 -27.9203021   5.9708399  69.0820598 -26.2008747   6.3561360  70.3236566
 -26.0387136   6.3284123  68.1996872 -27.4926980   1.5189722  72.6346389
 -29.5806931   1.0747995  72.2889331 -28.9364492   3.1105234  72.9072127
  11.9421303  25.6730695  18.1232181  13.3484158  25.8481031  17.9843585
  13.6896720  27.0876421  18.6148169  14.9399117  27.6713428  18.0818847
  15.2421280  29.0035588  18.5586380  16.6278569  29.2543874  18.1883330
  15.1762094  29.2048377  20.0611869  14.3413729  29.9899060  17.8332179
  15.9665307  28.1651971  20.8558546  14.6380139  31.4990716  18.0667180
 -22.1591857   2.1590146 138.1669837 -21.6044413   3.7651696 137.4209204
 -21.0834628   4.4565892 138.5284961 -22.7894169   4.2542498 136.7261600
 -20.5118247   3.3187525 136.4064249 -19.0207493   3.7557585 136.3167341
 -18.1121035   2.6619174 136.5811397 -18.7731810   5.0567333 136.8324043
 -18.8129896   3.9949794 134.5440742 -23.0634174   2.3182212 139.0887168
 -22.6957096   1.3068330 137.2669834 -21.1538541   1.5740354 138.7321482
 -19.7422050   4.8319165 134.1184676 -19.0258360   2.8354768 133.9048661
 -17.6526921   4.4810598 134.2016897  21.9311293 -37.0174807  40.3023727
  22.4698444 -36.0091304  39.4902881  22.8165911 -36.5042494  38.1328276
  22.8073251 -35.4114947  37.1099669  23.2388676 -35.8161333  35.7481974
  23.0476370 -34.6878073  34.8478812  22.5356520 -36.9556852  35.0618138
  24.6792333 -36.2219260  35.8275265  21.0295861 -36.9153198  34.9751535
  25.5073586 -36.4232046  34.4784603 -17.9057686 -33.2067917  40.1060496
 -19.2486401 -32.2117527  39.4914866 -18.9330525 -30.8753844  39.9810409
 -20.4091260 -32.8101617  40.0777300 -19.0489796 -32.4704627  37.9424246
 -19.6267947 -31.6101125  36.7249569 -20.2360955 -30.3651499  37.0921114
 -20.1607311 -32.3742350  35.6297768 -18.0156501 -30.9818375  36.1172877
 -17.9046508 -34.4435581  39.6545707 -16.6879684 -32.7404627  39.7932127
 -17.9586294 -33.2922731  41.4187313 -18.1547666 -30.2245999  35.0653525
 -17.2686989 -32.0241159  35.7792220 -17.3588988 -30.2557015  37.0169836
 -27.3178914 -19.1262974  48.7678652 -26.9290914 -17.7949159  49.1369005
 -27.5149079 -16.9054373  48.2368256 -26.4131633 -15.9960399  47.5963672
 -26.7997339 -14.8308968  46.7195137 -27.3990267 -15.4915558  45.5416967
 -25.5590403 -14.1870232  46.1933335 -27.7454364 -13.9346218  47.4364913
 -24.6796827 -13.5330429  47.3077424 -28.3215899 -12.7401091  46.5807224
  32.0368731  20.6240812  31.1724999  32.2725176  19.3461237  29.8906247
  33.6784464  19.0452922  30.0795094  31.8641197  19.9701513  28.6774121
  31.3013239  18.2085840  30.3794149  31.7252709  16.6800929  30.6342441
  31.6064602  16.1859609  32.0009680  32.9307476  16.2649162  29.9909586
  30.4419895  15.7125238  29.7270650  30.8471237  21.1807399  31.1029614
  32.1898535  20.1636946  32.3627466  32.9360401  21.5783699  30.9929053
  29.1745360  16.1679619  29.8367797  30.4343418  14.4373418  30.1304479
  30.6914126  15.7554292  28.4131223 -23.9259271  25.4949136  37.8619188
 -22.5663571  25.3806526  37.6525694 -22.2088252  24.1767546  36.9777362
 -21.2692399  24.4784928  35.7859052 -21.0349241  23.3861307  34.7975138
 -20.0857553  23.8151769  33.7282705 -22.1717151  22.8848399  34.0216100
 -20.5060693  22.1438655  35.4432170 -23.1091328  23.8985591  33.3587798
 -19.2190020  22.4320025  36.2557069  -8.6698836  21.7955915 127.4309337
  -9.4508200  20.3595431 128.1596652  -8.8517508  19.2897502 127.3940318
 -10.8488974  20.6998879 127.9917834  -9.0440062  20.4088262 129.6786219
  -7.9775037  19.5368075 130.4219955  -6.5814605  19.9607371 130.2556384
  -8.2825943  18.1180561 130.4787202  -8.3025302  20.1463961 132.1325219
  -7.4177434  21.9552684 127.7331289  -8.7095585  21.7871392 126.1013702
  -9.2795275  22.9254557 127.8257526  -7.7333800  21.3363547 132.2813501
  -7.8723537  19.3222066 133.1114384  -9.5973922  20.3480017 132.3667238
  -7.8102137 -15.6017288  82.8347095  -8.5502026 -14.6965985  83.6300582
  -9.2788659 -15.3359118  84.6304539 -10.5040722 -14.4906680  85.0007289
 -11.5834459 -15.2748844  85.5709399 -12.1351025 -16.3451978  84.7347377
 -12.7507589 -14.3123592  85.7592723 -11.2461745 -15.8471807  86.9439638
 -12.4449600 -13.0819742  86.6309483 -12.3414592 -16.6864130  87.6713318
 -39.9127394  17.5170851  89.2847387 -38.9338526  18.9887650  88.8375162
 -38.1655454  19.1943079  90.0479477 -39.9111652  19.9607109  88.4928607
 -38.0723693  18.4935503  87.6527026 -38.3613255  18.6395955  86.1346478
 -37.6495548  19.7242978  85.4742039 -39.7286649  18.3028125  85.7520423
 -37.4968362  17.1717263  85.4363273 -40.6840274  17.8475613  90.3262256
 -40.6769353  17.0284285  88.3337738 -39.1504707  16.4890383  89.7073909
 -36.1969478  17.2574776  85.5562513 -37.7105506  17.1412365  84.1842541
 -37.8806482  15.9990339  85.9061572   1.0861970  21.0747019 116.6015989
   1.1686044  21.4018856 117.9146629   0.1188248  20.9265235 118.7426195
   0.7859935  19.9161594 119.7168472  -0.0260007  19.4162883 120.8479192
  -0.6233781  20.5060266 121.7367195   0.7937421  18.5645690 121.6757297
  -1.1527908  18.5741100 120.3004222   2.0790905  19.1993271 122.1905887
  -2.1602379  17.9425269 121.2621055 -41.1836693 -11.3092588 139.9652672
 -42.3031258 -12.6864120 139.4931259 -42.7469129 -13.2601589 140.7315626
 -41.4693174 -13.5072845 138.6416858 -43.4258796 -11.9176948 138.7573340
 -44.6990078 -12.6301892 138.1289382 -45.9594319 -12.0444652 138.5946129
 -44.6820557 -14.0618558 137.9691084 -44.6902142 -11.9266617 136.4046247
 -41.7317510 -10.5004016 140.8679102 -40.0397928 -11.7080638 140.4335922
 -40.9506805 -10.5462641 138.8959147 -44.4969793 -10.6459475 136.3891566
 -45.8542940 -12.1674447 135.7860439 -43.7510545 -12.5281993 135.6732737
  -8.5998128 -16.2490563 140.2323144  -8.0806876 -16.7418365 139.0060836
  -6.8722369 -16.1449337 138.6280789  -5.6668234 -16.6186758 139.4524128
  -4.3335568 -16.1272016 139.0394076  -3.9065692 -16.9179253 137.8205095
  -3.1940633 -16.5350551 140.0623459  -4.3679801 -14.6940446 138.8266145
  -3.4920400 -15.9896553 141.4862171  -3.1590239 -14.1601186 138.1691733
  26.0557990  -7.1712022  19.9159111  26.3185088  -7.7637779  18.1818902
  27.2770760  -6.8489712  17.6216089  24.9604094  -7.8267366  17.6364281
  26.8963402  -9.1801327  18.4981212  28.3205203  -9.7761950  18.1780513
  29.3010562  -8.8229964  17.6988975  28.2840988 -11.1140267  17.6318869
  28.9038354 -10.1622110  19.9130610  27.1829437  -7.2681260  20.6381172
  25.7272284  -5.8901467  19.9426452  25.1149965  -7.8377679  20.5389591
  29.9665034 -10.9900367  19.8417248  27.8855871 -10.6984033  20.6432039
  29.3735020  -9.0939843  20.5888251  12.6591609  -7.6621925  18.2373839
  13.1872152  -8.7070081  17.5291678  12.9973744  -9.8567634  18.2765048
  14.0754451 -10.8767210  18.0405118  13.9239221 -12.2664108  18.5793751
  12.6683211 -12.8658022  18.0221888  13.8192064 -12.2077242  20.0194240
  15.0096663 -13.1044911  18.0044531  13.6487572 -13.5924089  20.6304670
  16.4305152 -12.6695624  18.3915573 -40.8334914  -5.9935961  19.6226273
 -41.6683697  -4.9072256  18.4217897 -42.3453275  -5.8270816  17.5313353
 -40.6424954  -4.1014178  17.8559777 -42.7154827  -4.1684700  19.3574613
 -43.6627690  -2.9645145  18.9421713 -43.4059195  -2.4167936  17.6180419
 -43.9358931  -2.0334639  20.0018268 -45.2809293  -3.7813293  18.6328384
 -39.9598571  -6.8328352  19.1029052 -40.1217896  -5.2483440  20.4618977
 -41.7078147  -6.6202261  20.3909095 -45.1562157  -4.8354412  17.8350287
 -46.1441706  -2.9758807  18.0639593 -45.8772915  -4.2305345  19.7607059
  39.6740293  39.8244320  94.0124612  39.3578573  39.1286405  95.2105025
  38.2152294  38.2557651  95.0486974  37.5226988  38.0966631  96.4706751
  36.4855514  37.0980760  96.5363557  37.1773183  35.8180626  96.3609750
  35.4267805  37.1445693  95.4203968  35.8840048  36.9993819  97.8846890
  34.4087601  36.0428815  95.4551394  35.0927752  38.2723160  98.3264565
  -0.0370330  -3.5825248  19.9317130  -0.8232439  -3.9376710  18.3540319
   0.2567204  -4.6492592  17.7100567  -1.0945554  -2.6315363  17.8219514
  -2.0302227  -4.7915055  18.8414597  -2.4701671  -6.2007491  18.3219184
  -1.4363600  -6.9452746  17.7085534  -3.7784175  -6.1430330  17.6915636
  -2.8150465  -7.1116023  19.8234572   0.3054930  -4.7116943  20.5489642
   1.1133666  -2.8790075  19.7957623  -0.8261909  -2.9202260  20.7563059
  -2.9130811  -8.3386775  19.5505544  -3.9598041  -6.7773020  20.3778457
  -1.9037702  -6.9694937  20.7297684 -30.3568357  18.9974126  42.8942570
 -29.8537515  18.2848894  41.8102760 -30.8787869  17.8223534  40.8896535
 -30.9825715  18.8666801  39.7345297 -31.2976099  18.2984294  38.4093349
 -31.3243136  19.3780655  37.3814234 -32.6414433  17.6007128  38.4458077
 -30.2468544  17.3205063  37.9681598 -33.0902937  16.9687219  37.1463362
 -28.8013434  17.7226955  37.5715806  41.1753077 -13.5086001  71.2733218
  41.0672097 -15.3063994  71.4035156  40.0059348 -15.6270368  70.4574528
  40.8438732 -15.5060676  72.8119233  42.4830710 -15.7197146  70.9095381
  43.0649501 -17.2155771  70.7508578  43.8085054 -17.3748368  69.5313376
  42.1116993 -18.2657348  71.0406534  44.3184638 -17.3600449  72.1267287
  42.1533190 -13.0022657  71.9553015  41.3630130 -13.0877322  70.0509127
  40.0753094 -12.8652598  71.7117629  45.2923894 -16.4677881  71.9434083
  44.9008899 -18.5476407  72.1006543  43.8951370 -17.1854763  73.3854557
  22.4912974  30.7657097  86.3130799  22.2570021  31.6140735  85.2158146
  20.9304461  31.9987844  85.0441122  20.7430539  33.5594523  85.1651377
  19.3273646  34.0016990  85.2592764  19.5253513  35.4021328  85.5751288
  18.6505844  33.3518947  86.4002997  18.6425855  33.8071402  83.9558744
  19.4343172  33.3176067  87.7213825  19.2170265  34.5303318  82.7591043
   4.8533953  23.4914822  43.1663512   4.0380279  23.6413854  44.7937703
   3.1817613  22.4866488  44.8151438   3.4115429  24.9562727  44.7891896
   5.2746347  23.5603180  45.7097621   5.3716662  23.2631491  47.2469999
   4.1990277  22.6232014  47.8154466   6.0212061  24.2986587  48.0015176
   6.6270591  21.9388852  47.2742102   5.4610971  24.5780808  42.7240678
   5.7183673  22.4992310  43.0831072   3.9507145  23.2076230  42.2579359
   6.1704366  20.7541001  46.8361480   7.0248470  21.6829487  48.5260294
   7.6731014  22.2493874  46.5597101  29.8610509   4.9928831 115.9968839
  29.6912767   6.3647228 115.7380020  28.4106493   6.6622336 115.1318817
  27.3880738   7.5263070 115.9276132  26.4463480   8.3246590 115.0184831
  25.6668016   7.4480830 114.1814379  27.1852080   9.2812371 114.0329923
  25.4927440   9.0542734 115.8079274  27.9582754  10.3700809 114.7421189
  24.7833884   8.2189577 116.8733777 -40.8607938 -23.4682073  20.2472598
 -41.2428842 -23.0790989  18.4955079 -42.0881267 -24.1495739  18.0859122
 -39.9377204 -23.0357111  17.9235919 -41.9755689 -21.6803080  18.5452333
 -43.4502252 -21.2580884  18.1726405 -44.3298619 -22.2999485  17.7084441
 -43.5218954 -19.9904621  17.5212256 -44.2119363 -20.8251150  19.7749626
 -40.5935591 -24.7574637  20.4053077 -39.8449507 -22.7674301  20.7199028
 -41.8500283 -23.1711431  21.0744890 -45.3775863 -20.1958355  19.6317718
 -43.4777606 -20.0661486  20.5467936 -44.4669444 -21.8898155  20.4917605
 -14.9159618 -22.6055899  80.0790440 -15.8679890 -22.1174300  79.1407043
 -16.6569166 -23.2438020  78.9927290 -18.0223431 -22.8399557  78.2626900
 -19.1250886 -23.7877848  77.9681724 -18.6865350 -24.4932202  76.7155650
 -20.3751098 -23.1403937  77.6390249 -19.4707339 -24.8408323  79.0140043
 -20.2592350 -21.9848361  76.5892793 -19.5802525 -24.2687067  80.4714395
 -33.0272253  29.7344937 134.8345660 -33.6575522  31.4455425 134.9559169
 -34.9618174  31.2993814 134.4440412 -32.6777259  32.2229700 134.2093131
 -33.6741587  31.6850106 136.5092658 -34.2194988  32.9802873 137.2648817
 -35.6197263  33.0588692 137.3707623 -33.4996886  34.1810910 136.9832456
 -33.6452609  32.6594576 139.0307701 -31.7486473  29.6232168 135.1716583
 -33.6227699  28.9271667 135.6908340 -33.1239241  29.2497429 133.6377408
 -33.9306884  33.7312694 139.7825971 -32.3547486  32.5178685 139.1184977
 -34.2743836  31.6161236 139.6502120  28.3779794   3.3895526  73.8565220
  29.2248856   4.2209807  73.1253868  29.5318780   5.4508921  73.7391833
  30.4901542   6.2990909  72.8852454  30.6731538   7.7443687  73.3437243
  31.8502975   8.3889365  72.5663939  30.9869045   7.7887696  74.7809253
  29.4643592   8.6037421  73.2477437  32.1724737   6.8953748  75.2237066
  28.7252493   8.7716345  71.8331309 -10.1654294  29.7520344  53.7377138
 -10.1263763  28.7977318  55.2859880 -10.5465216  27.4957033  54.7973704
 -10.9749807  29.4842196  56.2039373  -8.6158796  28.8539381  55.7079479
  -7.9631315  29.7718351  56.7841209  -8.2323754  29.3489835  58.1425575
  -7.9810401  31.1942434  56.5323193  -6.2273823  29.3318138  56.5667360
  -9.7661100  30.9962620  53.9538650  -9.2801408  29.2315721  52.8925361
 -11.3757343  29.8978234  53.1511245  -5.3859183  30.3010053  56.9033776
  -5.9402441  29.1001063  55.3214770  -5.8488870  28.2141310  57.2272561
 -38.8817110 -15.0740038  75.0062256 -39.3572301 -13.8237248  75.2618634
 -40.7007172 -13.8848774  74.9061365 -41.4052924 -13.4031711  76.1213644
 -42.8803749 -13.2296185  75.9999617 -43.5695394 -14.5095328  75.6852339
 -43.1507459 -12.1824690  74.9486114 -43.5022973 -12.8716358  77.3047288
 -44.5716671 -11.6920314  74.5786170 -42.8360554 -11.6699143  78.0150722
  26.5546154  29.0370449 118.6690529  25.8771829  28.3266852 117.1579032
  26.8515359  27.3874865 116.6823694  25.6153023  29.5159944 116.3880987
  24.6497690  27.5322024 117.7056453  23.3569803  27.1198323 116.9212785
  23.4065476  25.8683573 116.2533652  22.6819753  28.2465666 116.2689853
  22.2547413  26.7406717 118.3173862  25.6554521  29.7944832 119.2993678
  26.9497888  28.1182433 119.5254109  27.5656024  29.8499998 118.3999309
  22.7277372  25.8177307 119.1557936  20.9890974  26.4264959 117.9710980
  22.1426967  27.8419773 118.9936025  21.6100047 -19.4205160  93.1545218
  22.8298469 -19.5474776  92.5516968  24.0229808 -19.5569359  93.3853513
  24.7629197 -18.1965160  93.1437803  25.6833684 -17.7484454  94.1968518
  26.8796432 -18.6448667  94.3870301  24.9623221 -17.6833973  95.4956408
  26.2712605 -16.4565964  93.7549342  25.6624401 -17.0333962  96.7175797
  27.0608762 -16.4587819  92.4096440  14.4258239 -38.3926450  70.8080775
  14.2953215 -36.6429784  71.2260238  13.5872063 -36.0692486  70.1527732
  15.6465787 -36.2055790  71.4647265  13.4540847 -36.6438799  72.5390124
  12.1873896 -35.7485057  72.9100090  11.3774528 -35.3302088  71.8063987
  12.4281422 -34.7998306  73.9508262  11.1147000 -36.9966692  73.6937136
  13.2880065 -38.8738488  70.3023104  15.3780298 -38.6156081  69.9075427
  14.6146380 -39.1544877  71.8853871  10.0385606 -36.4428242  74.1630635
  11.6436048 -37.5747273  74.7520998  10.7374749 -38.0130179  72.9030401
  25.9797081 -32.8163516  86.6350074  25.5598010 -33.4067251  87.8253804
  24.6906248 -32.4502253  88.3738398  23.6796584 -33.2020292  89.2302429
  22.5838210 -32.2851538  89.7980794  21.8254117 -33.0088020  90.8706872
  21.6267102 -31.9730493  88.6975217  23.0749669 -30.9593848  90.2706281
  20.3923349 -31.1635933  89.0538483  24.0996187 -31.2468464  91.3639315
  16.2224042  19.6135820 122.9244851  17.1114002  19.8793373 121.3559334
  16.0091480  20.1178362 120.4965940  17.8723938  18.6830121 121.0864664
  17.9203881  21.2140747 121.7110333  19.2845176  21.7235608 121.1994702
  19.6027110  21.3489264 119.8386210  20.3394354  21.5272504 122.1434938
  19.0557321  23.5468831 121.2263163  15.8312993  20.7877415 123.4450895
  15.1343467  18.8727238 122.7659696  16.9699774  19.0471764 123.8548654
  18.4253613  24.0214117 122.2857359  18.4472595  23.9695471 120.1615722
  20.2488147  24.1324172 121.1705970 -13.2029171  34.1613407 155.4124079
 -12.8319664  33.1033119 154.5377699 -11.4665322  32.6628282 154.7003190
 -10.9230119  32.3073960 153.2813630  -9.7215358  31.5166211 153.2390143
  -8.6527584  32.2647106 153.9686255  -9.3488770  31.2762985 151.8333503
  -9.7399315  30.2516444 154.0666913  -7.9139260  30.8005181 151.6075157
 -10.8899488  29.3289173 153.6824863   0.6027243   8.3916740 128.1165580
   2.2065655   9.3168606 127.9347223   2.5236836   9.7321456 129.2863889
   1.8837952  10.3717135 126.9771788   3.2068120   8.3249921 127.3223831
   4.6035004   8.6477399 126.6352337   5.3190076   9.7848351 127.1547047
   4.5659819   8.4101029 125.2054847   5.5652408   7.2187458 127.2681215
   0.0285280   8.3170376 126.9298813   0.8403950   7.1398968 128.5279419
  -0.2410612   8.9805532 129.0035229   5.7256591   7.2732826 128.5941636
   6.8214971   7.1881472 126.8113280   5.0096558   6.0675774 126.9511006
 -13.2560174 -27.5382635  40.6895716 -13.5928189 -26.3357434  41.3380644
 -13.2456396 -25.2952735  40.4435013 -12.5261745 -24.0182207  40.9679288
 -12.4927457 -22.8391775  40.0783496 -11.6750629 -23.2422821  38.8978986
 -11.7435887 -21.7234909  40.7333338 -13.8936670 -22.4632848  39.6880151
 -10.3258420 -21.9628610  41.3688680 -13.9614814 -21.3289565  38.7096861
   8.8405396  -6.2858444 146.6384342   9.2290084  -4.5929140 145.9654459
   7.9821084  -4.2123375 145.3500464  10.3644462  -4.7678975 145.0985207
   9.5922754  -3.7906318 147.2737316   9.5414986  -2.2646928 147.5809269
   8.8922744  -1.4717387 146.5826429  10.7307242  -1.7818924 148.2289623
   8.3314351  -2.2135780 148.9792411   9.7961210  -6.6203754 147.5310055
   7.6949845  -6.3555172 147.3240478   8.8199139  -7.1725147 145.6791567
   7.1014188  -2.6649889 148.6791565   8.2471259  -0.9893691 149.4318014
   8.7230690  -2.9791752 149.9558670  20.8417928  36.4897621  36.2197808
  22.1238765  36.4316248  35.7584449  22.8778069  35.3794358  36.2762206
  24.3079445  35.8247884  36.4902961  25.0779178  35.2285479  37.5760926
  26.4437678  35.6400015  37.2665655  25.1008450  33.7708328  37.4981178
  24.5861785  35.6815707  38.9035235  25.7939809  33.0321658  38.7197463
  24.4900656  37.1820378  39.1889777   6.0838550 -15.2514652  44.3994551
   5.7542297 -13.7820549  43.3758546   5.9516634 -12.8005668  44.4039637
   4.4215411 -14.0037781  42.8545217   6.9898278 -13.8745375  42.3356089
   6.9718260 -14.3785560  40.8377600   6.8721367 -13.3307317  39.8706679
   6.1800291 -15.5792927  40.5794806   8.6966195 -14.9533279  40.6474544
   7.3410073 -15.4345608  44.5759785   5.4481405 -15.2171024  45.5702029
   5.6831185 -16.3898755  43.8734371   9.0799689 -15.6718662  41.6405322
   9.5141695 -13.8877301  40.5813517   8.8605612 -15.6537030  39.5706936
  20.5654437 -24.4823706  33.8097592  19.2743615 -24.1052161  33.4672724
  19.2899767 -23.0295896  32.4570038  19.2099770 -21.6244949  33.1246075
  18.9086383 -20.4030388  32.2555476  17.4965551 -20.5856343  31.9004115
  19.7340261 -20.2792249  31.1093299  19.0090050 -19.0759939  32.9787661
  21.2713480 -20.1030862  31.2941370  18.1361924 -18.9730402  34.2963841
  26.6407330   6.6643767  52.9865475  26.5977135   4.8186589  53.1155507
  26.3144083   4.3260810  51.8042117  25.6359108   4.6058165  54.1800988
  28.1041817   4.6044126  53.5730539  28.9672374   3.2775268  53.6141593
  30.0172813   3.2603381  52.5969176  28.1335528   2.1238190  53.7816415
  29.7776362   3.4423050  55.2523925  25.4355587   7.2347028  52.7590117
  27.1605519   7.1965862  54.1019003  27.4587252   6.9748088  52.0114469
  30.5043773   2.3798118  55.5568289  28.9504060   3.7414134  56.2473563
  30.6292901   4.4561778  55.2526669 -28.2048588 -31.7906138 125.0854727
 -26.8616540 -31.6637030 124.9982281 -26.5278746 -32.7166100 124.1221388
 -26.3531374 -32.1659184 122.6156973 -25.7864256 -33.2406346 121.7774057
 -26.5843578 -34.4340254 121.8094133 -24.4235191 -33.6356538 122.2863355
 -25.6116714 -32.7336697 120.3426995 -23.5558962 -34.6047373 121.3567928
 -26.8811939 -32.3076895 119.6372453 -36.9768306  19.7465025 116.3521507
 -38.7482631  19.4107351 116.7577155 -39.4282712  20.3354865 115.8920271
 -38.8735230  19.6206980 118.1745898 -38.8675846  17.9325987 116.3814138
 -39.9984177  17.2553103 115.4893371 -39.9553396  17.6344065 114.1100843
 -41.3096154  17.1396784 116.1052741 -39.3644531  15.5623018 115.4684627
 -36.1627196  18.8394909 116.9151645 -36.7117938  19.7197019 115.0928122
 -36.6729702  20.9740207 116.7976968 -39.2861030  15.0200614 116.6638674
 -38.1740460  15.5461242 114.8826540 -40.1564737  14.7463756 114.7375207
   2.4742680  22.3863142  95.7872963   2.5647135  23.8421599  95.7333727
   3.9408740  24.2056336  95.8614801   4.2130869  25.4367974  94.9484241
   5.6638903  25.7761383  94.6417712   6.4062419  24.6759251  94.0629532
   6.2220003  25.8867753  96.0228118   5.8007509  27.0805046  93.9508783
   7.8002491  26.1243501  96.2046960   5.1452472  27.1695316  92.5703471
 -27.1519197 -17.8675051 144.6270338 -25.7266208 -18.3450535 145.6752976
 -25.1462463 -17.0701695 146.0439268 -24.9547351 -19.2062652 144.7985432
 -26.4256794 -19.1246055 146.8652128 -26.1160636 -19.1665225 148.4206815
 -27.0565891 -18.3739100 149.1884362 -24.7096377 -19.1405960 148.7075552
 -26.6305780 -20.8912652 148.7651561 -26.7504086 -17.4380608 143.4287907
 -27.9714439 -18.8663526 144.4069197 -27.9071165 -16.8941332 145.1214209
 -27.8632080 -21.1214915 148.3473061 -26.7023304 -21.1202538 150.0772078
 -25.8537468 -21.8307814 148.1737484  36.6086846  29.7402923 127.3768905
  36.8150493  30.2075083 128.6931828  38.2002373  30.3115602 128.9837525
  38.4173859  29.5909242 130.3439346  39.7740502  29.5669724 130.9534386
  40.1625232  30.9774807 131.1343010  40.7836886  28.9770584 129.9876581
  39.7127676  28.8444804 132.2299960  42.2198530  28.7872521 130.5756032
  38.6540612  29.3048282 133.1876779 -15.6821883 -36.9898751  80.1501304
 -15.6154790 -37.1782270  81.9917203 -16.2066383 -35.9225803  82.4351883
 -14.2150486 -37.3867469  82.2389685 -16.6143094 -38.4174649  82.1388314
 -16.4318509 -39.7273443  83.0371424 -16.1765639 -39.5241843  84.4247836
 -15.8357402 -40.8550843  82.3356177 -18.1641093 -40.2729701  83.1288460
 -15.2641061 -38.1138816  79.5848236 -16.9202552 -36.7104753  79.7151351
 -14.8959604 -35.9746486  79.7958555 -18.9972322 -39.3671723  83.7354481
 -18.2550087 -41.3420768  83.8489046 -18.7467317 -40.5667353  81.9591073
 -38.6626311  -9.6659952  55.6418598 -37.6616772  -9.4718806  56.6006321
 -37.4088198  -8.0910990  56.6480549 -35.9540950  -7.6942557  56.2647939
 -35.7071953  -6.5407498  55.3140377 -34.2737052  -6.1193921  55.1721987
 -36.4052100  -5.3621509  55.7872541 -36.3266781  -6.8392135  53.9954780
 -36.2445181  -4.0571005  55.1160092 -35.6387789  -7.9481960  53.2156326
  28.3990475  11.1998266 102.5457615  28.2202934   9.3739076 102.7220054
  26.8433567   9.1689968 102.4162247  28.6524470   9.1816066 104.0863641
  29.2241693   8.8660856 101.6317880  30.5164778   8.0344523 101.8968069
  30.2195214   6.7404890 102.4319447  31.5545952   8.8175068 102.4676848
  31.1667147   7.6661606 100.2229297  29.6088230  11.6512735 102.8637102
  28.0889254  11.5956584 101.3055467  27.5528675  11.8478085 103.3640569
  30.3767689   6.8181216  99.6409581  32.3331506   7.0470358 100.3345345
  31.3245543   8.7038194  99.4205764   3.2489040  31.1831614  99.8244737
   3.9459658  30.2979789 100.7410735   4.4018212  31.1120617 101.8480433
   3.2622611  31.2877256 102.8238695   3.5743301  32.0667931 104.0583924
   4.3697064  33.2964769 103.7378046   4.1271182  31.1348998 105.0950933
   2.2950043  32.5686605 104.6966826   4.6428438  31.7348362 106.4125775
   1.3771743  33.3530485 103.8004844 -28.5238115 -36.8896435  48.3968324
 -26.7544605 -37.1706339  48.0284821 -26.7591684 -38.5467592  47.7021551
 -26.1669891 -36.8210680  49.3062081 -26.4574386 -36.1549842  46.8172089
 -25.0418111 -35.6550035  46.3855031 -23.9483655 -36.3799407  46.9129559
 -24.8921727 -34.2096637  46.3765707 -24.9779075 -36.0930905  44.6161074
 -29.2713094 -37.2995538  47.3875764 -28.8825287 -37.5628975  49.4817471
 -28.8016363 -35.6252880  48.5735365 -25.4711783 -37.3146842  44.2834083
 -23.7155466 -36.0009279  44.2295415 -25.6634337 -35.2011542  43.8825229
  26.8625891 -16.8907574  40.8294841  26.5155196 -18.0792082  40.2788649
  27.5073730 -18.3280837  39.3339681  26.8737441 -18.0358188  37.9014393
  27.7276686 -18.1348084  36.7375072  28.7202291 -16.9927718  36.7719374
  26.9243101 -18.0648302  35.4521225  28.4230363 -19.4823529  36.7169788
  26.1935319 -16.7027760  35.2656975  29.3717345 -19.6814454  35.5122954
   9.0895147  -3.8998060 123.2280849   8.4961128  -2.4507516 124.1803322
   7.8184066  -3.0524182 125.2596807   7.8143815  -1.6243467 123.2101855
   9.8840105  -1.8181540 124.6615996  10.5575320  -0.4407379 124.3131867
   9.7289679   0.6764278 124.6873678  11.2200362  -0.3868539 123.0456865
  11.9635082  -0.4166670 125.5034148  10.0317961  -4.6022334 123.8528670
   8.0940545  -4.6701094 122.9628213   9.6539244  -3.5824061 122.0722013
  12.8824433  -1.3295540 125.2261882  11.5664812  -0.6696974 126.7350457
  12.6430880   0.7058374 125.4679592  40.5167516 -27.8789007 144.2272266
  41.7562734 -28.2252790 143.6739613  41.6611236 -29.3637887 142.8304384
  43.0393217 -29.6652098 142.2593389  43.1778075 -30.8521991 141.3926770
  42.8830544 -32.1778670 141.9480803  44.4638699 -30.7710314 140.6886568
  42.2050972 -30.7086453 140.3409660  45.7416189 -30.9012732 141.5716587
  42.3279639 -29.4494180 139.4601158  41.7682729 -20.7902021  56.5933008
  40.0851692 -21.1735264  57.0764841  39.8063154 -22.3185565  56.2531712
  39.3357717 -19.9670304  56.8044985  40.3049453 -21.4451594  58.6127802
  40.1618759 -22.8507111  59.3400544  41.2750244 -23.7262262  59.0573894
  38.8477643 -23.3519962  59.2515647  40.3832627 -22.4258755  61.0706411
  41.7642288 -20.3635272  55.3161708  42.3018699 -19.7906296  57.3354113
  42.5735758 -21.8606967  56.6214729  40.3951798 -23.4738123  61.8766346
  39.3731289 -21.6727707  61.5107688  41.4920974 -21.8035004  61.3219332
 -31.6918843  40.3329649  67.3745423 -32.7710207  40.2116398  66.4122426
 -32.4937130  39.1107493  65.6229961 -32.0728850  39.5272126  64.1946426
 -31.9380038  38.4474835  63.1873650 -30.8971137  37.4941357  63.5589281
 -31.5290033  39.0600215  61.9023676 -33.1642939  37.6762357  63.1115725
 -31.6035218  38.0471600  60.6597575 -34.4089763  38.3608723  62.5086879
   0.6957045  -5.9741454 118.7651043   2.4914768  -5.8369436 118.4216639
   2.7215553  -4.4028690 118.5873146   2.6746956  -6.4286036 117.1108220
   3.1049158  -6.6794422 119.5600567   4.5551500  -7.2846183 119.6859337
   5.4222313  -6.5565901 120.5760388   5.1125825  -7.9284715 118.5163745
   4.1004545  -8.7118159 120.7338804   0.1253279  -7.0951803 118.2689748
   0.4713968  -5.9263236 120.0408371   0.0569739  -4.9119979 118.2778127
   5.0441673  -9.6233069 120.6385145   2.9610956  -9.2506244 120.3325354
   3.9473641  -8.4137605 122.0406365   4.8859580  17.0850280 104.4778170
   5.3591206  16.7338100 105.7808066   5.9671862  15.4530657 105.6119015
   5.9886116  14.6051139 106.9166617   6.4642933  13.2222923 106.8288907
   7.8086326  13.0911437 106.2408555   5.5267450  12.4683521 105.9858275
   6.5902744  12.7494594 108.2364714   4.1420934  12.3401853 106.5089217
   6.8534833  11.1922357 108.4394450  16.7248866  -1.2415949  22.6561321
  17.1023392  -0.7072055  24.3387049  15.8357874  -0.8195229  24.9803340
  17.6216210   0.6223851  24.1723096  18.1787166  -1.7233271  24.7962292
  18.1063342  -2.5737656  26.1423950  17.2829708  -3.7518291  26.0508996
  17.9665739  -1.7573769  27.3356222  19.7737668  -3.2186759  26.3072046
  16.1975798  -2.4703583  22.6121198  15.7919226  -0.4605598  22.1267126
  17.7460782  -1.2972427  21.8004476  19.9735796  -3.9823829  27.3910819
  20.7217290  -2.3027913  26.2431540  19.9608084  -4.0297707  25.2413811
 -15.9778551 -34.7589535  60.7855685 -15.1279237 -34.9544445  59.7523461
 -15.8171074 -34.4070102  58.6648980 -15.0791853 -33.4305910  57.6948490
 -15.8841681 -32.2297777  57.2307093 -16.1580316 -31.5123222  58.4589584
 -17.0781165 -32.7561465  56.4418977 -14.9668268 -31.4783134  56.3326211
 -18.0746406 -31.6569105  55.9762295 -15.4293970 -30.0499784  55.9838261
  27.9912594 -29.7792794  29.4570608  28.7837551 -29.5451978  27.8362999
  27.6253637 -29.4581250  26.9446557  29.6400352 -30.7161952  27.6497272
  29.6313402 -28.2542269  27.9678810  29.3800863 -26.8561539  27.2172578
  28.0726758 -26.2581621  27.4695841  29.8992739 -26.9163833  25.8531533
  30.5597244 -25.7933266  28.0962428  27.2572403 -30.8873595  29.5211582
  28.8681386 -29.9128282  30.4268738  27.2063120 -28.7570600  29.7543505
  31.8099162 -26.2098903  28.0297137  30.3611303 -25.7610739  29.4264241
  30.4934687 -24.5618173  27.6570988 -32.5878386  39.6775779  37.4158566
 -32.9943516  39.5400810  36.0348520 -33.5162474  38.2857955  35.6977131
 -34.9529813  38.3165984  35.1657061 -35.3938476  37.1071238  34.4162833
 -35.3832570  35.9036025  35.3094902 -34.6607906  36.8325362  33.1700441
 -36.8483491  37.4354150  34.0824067 -34.4837758  37.9178575  32.1303312
 -37.4528406  36.4045782  33.1486516  26.8428124  13.3592482  28.3211629
  27.9931043  12.8869694  26.9643384  28.5078326  11.6631584  27.5182997
  28.8157389  14.0553872  26.9138379  27.0021779  12.6996680  25.7552501
  27.4405595  12.3968279  24.2935453  26.6862141  11.3797226  23.6417485
  28.8341077  12.5288740  23.9921857  26.7504418  13.8939643  23.4935215
  25.9397327  12.4304475  28.5712125  27.5689075  13.5465141  29.3861465
  26.1830836  14.5094621  28.0744783  27.3970781  14.9427424  23.9283795
  25.4649159  14.1047563  23.7768859  26.9001554  13.9547272  22.1988753
 -29.9722207  -5.2315560  48.5958355 -31.1617976  -5.9266823  48.6716761
 -30.9603764  -7.0687083  49.4213549 -31.3752285  -8.3524368  48.5682123
 -31.0809947  -9.7377888  49.0973100 -29.5996991  -9.8087884  49.1104199
 -31.6822550 -10.7880977  48.1737172 -31.6451897 -10.0254760  50.4642466
 -31.2599547 -10.7205618  46.6380682 -33.1470332  -9.9400600  50.5289277
  -6.5371094  39.8129802  53.0853172  -7.3558448  39.4845935  54.7047196
  -7.9301607  40.7922745  55.0033153  -6.3111814  38.9851466  55.5734601
  -8.3844682  38.4502383  54.1718961  -8.5430416  36.9026906  54.5815854
  -9.3466544  36.6504806  55.7057934  -7.3110025  36.1267637  54.4427033
  -9.5361579  36.1863870  53.1737734  -5.3451383  40.4151012  53.2642028
  -6.2397454  38.7332990  52.3859790  -7.2546727  40.6081876  52.2837148
  -9.7339322  34.9443115  53.4008723  -8.9961226  36.2690897  51.9907286
 -10.6715855  36.8231379  53.0786260  32.5558446 -24.9069911  18.1080569
  33.7648850 -24.2576049  17.8471406  33.9629033 -23.2161902  18.7962203
  34.1661536 -21.7962274  18.2262069  35.4285118 -21.1570000  18.5450926
  36.4815691 -21.9969615  17.9500790  35.6801615 -21.0942281  20.0478102
  35.3893327 -19.8293075  17.8304277  34.5653541 -20.2614630  20.7921979
  36.6950357 -18.9571327  17.9604119 -14.3407097  39.8883914  74.4581783
 -15.9354674  40.7941397  74.3549142 -15.7812597  41.5073656  73.1442703
 -16.0445928  41.5518129  75.6043794 -16.9566024  39.6189802  74.2820668
 -18.3633328  39.5751202  73.6318653 -18.4663794  38.7718694  72.4551765
 -19.0698656  40.8526817  73.5989033 -19.3059384  38.6303240  74.8635731
 -14.2617871  39.2040077  75.5643335 -14.1367265  39.0525156  73.4525234
 -13.2893349  40.6916294  74.3731722 -18.7935701  37.4603181  75.0636619
 -20.5339848  38.5446367  74.4811776 -19.2363862  39.2611485  76.0165631
  -3.6246882 -20.1750565 130.9815071  -4.9618519 -20.6624389 130.9487203
  -4.7977939 -22.0379736 130.5636115  -6.1631083 -22.5583554 129.9697815
  -6.3097171 -23.9875577 129.6289414  -5.4666710 -24.4384120 128.5236665
  -7.7604356 -24.1693239 129.1806527  -6.0025507 -24.9563925 130.6860547
  -8.2785512 -23.1239233 128.0350724  -6.8517999 -24.8420538 131.9637766
  32.8348264 -24.9630810  23.4981588  34.2871101 -23.8615482  23.6589341
  34.2254160 -23.6668812  25.0758306  34.0489737 -22.7547378  22.7725462
  35.4219589 -24.7962154  23.1525318  36.9969666 -24.5762125  23.3784233
  37.6432758 -25.6524906  24.1170756  37.2697693 -23.2484085  23.7947625
  37.7191654 -24.7886762  21.7116833  31.7834699 -24.4673203  24.2022679
  32.4607812 -25.0758396  22.2281486  33.0057191 -26.2027153  23.8714892
  37.4459789 -25.9944069  21.2217369  39.0132747 -24.6456483  21.7361290
  37.2873064 -23.8728121  20.8218841  -3.6493672  -0.8322804  54.4771650
  -3.6173523  -2.1574741  54.9480402  -3.3706660  -3.0400094  53.8760304
  -2.2365353  -3.9793863  54.1398490  -2.2352793  -5.2398621  53.3614878
  -0.9902025  -5.9504904  53.8523166  -2.2180593  -5.1148845  51.8333428
  -3.3847684  -6.0610537  53.8214963  -1.0215288  -4.2822356  51.3388945
  -3.4167948  -6.5137686  55.3159030  40.4599049 -11.1056738  57.3528197
  40.2183384 -12.4744803  56.1574468  38.9875680 -13.0460674  56.5771932
  41.4062859 -13.2650796  56.3743059  40.2164281 -11.7193210  54.7934856
  38.9809077 -11.5913427  53.8621385  37.6994829 -11.3302884  54.5226821
  39.0012053 -12.4695985  52.7430098  39.2953956  -9.9375932  53.2030998
  39.4643411 -10.2364383  57.3505163  40.5530856 -11.5479403  58.5882330
  41.5834226 -10.4592527  57.0293047  40.4100672  -9.8648546  52.5222220
  39.4237211  -9.0031133  54.1426264  38.3014424  -9.4913278  52.4454139
  34.2095503  40.6129895  81.2933746  35.0985608  41.4991004  80.7064461
  36.4086980  41.5291302  81.3647623  36.2640367  42.8510364  82.2108762
  37.5288226  43.4845210  82.7870602  38.3179399  42.4661457  83.5548704
  37.1547332  44.6312203  83.6109629  38.5904175  43.8866009  81.8175539
  36.1236238  44.3515806  84.7397812  38.3193004  45.0055102  80.8199170
 -40.0303589  33.8279619  85.7470173 -40.7862946  32.2019033  85.3239981
 -39.7839761  31.5547753  84.5156369 -42.0407271  32.5632140  84.6587875
 -40.9165253  31.5677336  86.7433261 -41.5122395  30.1272191  87.0781817
 -40.4960797  29.1067154  87.1812141 -42.7537775  29.8270329  86.3921317
 -42.0761627  30.3140108  88.8326822 -40.5893919  34.3996564  86.8041954
 -38.7303256  33.5860820  85.9796799 -40.1813103  34.6364694  84.7083633
 -42.4459239  29.1618006  89.3808550 -43.0297859  31.2009224  89.0267475
 -41.1584687  30.6995803  89.6734710 -22.8215998  19.9152613  64.4585346
 -23.1629404  18.5399771  64.8115173 -22.2272336  17.6291166  64.3264145
 -21.5248097  16.9277404  65.4627007 -21.1083906  15.5139326  65.1911702
 -20.0826642  15.5684445  64.0897775 -22.2106798  14.5981436  64.7964249
 -20.2627145  15.1248369  66.4453764 -23.4702077  14.6639153  65.6381978
 -19.5736993  13.7819925  66.4188671 -33.2019963  -2.6611139  57.1287633
 -34.0602388  -1.0716097  57.0158658 -34.7868696  -0.9914646  58.2563137
 -34.8237724  -1.3104376  55.8254539 -32.8581483  -0.0483746  56.8492117
 -32.6174409   0.8503252  55.5733942 -33.6804041   1.7478266  55.2932067
 -31.9266839   0.1576815  54.4750958 -31.3464328   1.9863979  56.2315621
 -32.7405664  -2.9064538  58.3391186 -34.0146459  -3.6951218  56.8489585
 -32.1821772  -2.7567128  56.2994791 -30.8520732   2.7077682  55.2613639
 -30.3580226   1.2654360  56.7628897 -31.8469297   2.8228981  57.1378947
  -8.8240583  18.6845006  41.4302627  -7.9581410  17.6671506  41.3973024
  -7.1650522  17.6839531  42.5592581  -5.7007015  17.4826123  42.2299564
  -4.8142135  16.8478485  43.2557936  -5.2598511  15.4953575  43.4345947
  -4.8536101  17.5030683  44.6070462  -3.3376902  16.8140043  42.8397274
  -4.2846061  18.9425738  44.7374106  -3.1134945  16.1412621  41.4268255
  -3.6855858  19.6696306  61.6474317  -4.2988437  20.3808531  63.2283503
  -3.0946633  20.2305377  64.0375115  -5.4617844  19.5705530  63.6040041
  -4.6111726  21.9068072  62.8603082  -5.4766195  22.9770297  63.7107077
  -4.8524936  24.2878795  63.7341537  -5.9590400  22.3845761  64.9634605
  -6.9893574  23.1066097  62.7049593  -3.4108024  18.3710691  61.7261922
  -4.6058325  19.8635002  60.6906544  -2.5907571  20.2883336  61.2537444
  -6.7543381  23.7233856  61.5610545  -7.9576141  23.8110994  63.3020661
  -7.5164114  21.9360358  62.3973730 -16.7048144  15.8028168  54.7652396
 -17.9617813  15.9480348  55.2535343 -18.1256483  17.2142438  55.9191391
 -18.9444719  18.0855375  54.8976090 -18.9593158  19.5288746  55.2248095
 -17.5498968  20.0198997  55.3516056 -19.5031000  19.8758606  56.5553072
 -19.7740910  20.3769172  54.3242457 -20.9954444  19.5415230  56.7208360
 -19.3400731  20.4124652  52.8807196  42.0055840 -26.5503884  27.4093141
  40.9247290 -26.3518831  25.9386529  40.1458109 -25.1561673  26.2594440
  40.2741686 -27.6516850  25.8599201  42.0088039 -26.0663943  24.8537428
  42.3239302 -26.9910623  23.6053526  41.8402991 -26.4696027  22.3230024
  42.1978759 -28.3871058  23.8658176  44.1047202 -26.7789010  23.4840666
  42.5981279 -25.4129667  27.7144276  41.3507708 -26.8790795  28.5027003
  42.9206628 -27.4435458  27.2223002  44.6130171 -27.4581275  22.4425232
  44.7720733 -27.1194198  24.5782691  44.4532517 -25.5285290  23.3177519
  18.4224912  37.4904724  45.5141058  17.8132117  38.6850556  45.8916720
  17.9133564  39.6232818  44.8200438  16.8729154  40.7533783  44.7535180
  16.5476536  41.2650782  43.3979147  15.8886190  40.1883881  42.5965448
  17.6949357  41.8189182  42.5744457  15.5991245  42.4353502  43.5279469
  18.4147866  43.0981497  42.9571351  14.1978953  42.1401616  44.1427473
 -40.0817285   7.5670758  19.9214594 -39.6034079   6.8534383  18.3052237
 -39.0492256   8.0242220  17.6797071 -40.8748464   6.3884621  17.8055912
 -38.5512800   5.7386036  18.6849340 -38.4687182   4.1678268  18.4005567
 -37.2766716   3.7215469  17.7763469 -39.7258028   3.5760547  17.9841675
 -38.2433822   3.5228889  20.1247585 -41.0032576   8.5301804  19.7656239
 -40.5672873   6.6787201  20.7761830 -39.0070081   8.1762295  20.5142467
 -39.1924639   4.0502165  20.9389438 -37.0519074   3.8419802  20.6573773
 -38.3943293   2.1554470  20.1379126  30.2471890  32.6286091  31.1156118
  30.4909126  33.3704649  29.9488888  31.2681225  34.5241251  30.2482438
  30.5925492  35.6627076  29.4584162  31.0954673  37.0222873  29.5850767
  32.5276435  37.0635947  29.2841216  30.7956585  37.4772125  30.9761200
  30.3635769  37.9046297  28.6354045  31.2298570  38.9535977  31.2716679
  30.3713042  37.4748595  27.1347849 -31.1646094  -7.4488906  70.6441345
 -32.9969650  -7.2401030  70.9483252 -33.5287111  -7.0925640  69.6005078
 -33.0802457  -6.1263970  71.8721446 -33.3672327  -8.5879731  71.6095820
 -34.6856804  -9.4569527  71.5371109 -34.4122272 -10.8252930  71.2132925
 -35.8600257  -8.7570689  71.0036551 -35.0418646  -9.5312086  73.3005582
 -30.8843847  -8.4660415  69.8500998 -30.7278479  -6.4235004  70.0271331
 -30.4449802  -7.6167789  71.7361995 -35.1973399  -8.3173916  73.8644476
 -34.0848549 -10.1658568  73.9526663 -36.1808279 -10.1814260  73.5462751
  18.3169906  32.4390860  17.9634431  19.2525235  31.4381990  18.1477116
  20.2822540  31.9532608  19.0195128  21.5420398  31.2486523  18.3228926
  22.8476341  31.7675426  18.7490510  23.0394477  31.5934392  20.1997907
  22.9802530  33.1387902  18.2631650  23.8732321  30.8705173  18.0900238
  24.3977203  33.7444043  18.2638487  23.6103507  29.3422886  18.2519219
 -38.0638318  30.3913519  92.0125000 -38.7599833  28.7535871  91.3579494
 -38.6895348  28.9295783  89.9397772 -40.0639778  28.7545579  91.9586645
 -37.7237676  27.6709195  91.9490492 -38.0893261  26.1773273  92.3095344
 -39.3928725  25.7613657  91.8446706 -37.6440434  25.7921830  93.6298218
 -36.9504120  25.3234537  91.1642803 -38.8956003  31.4032970  91.8039817
 -37.8027738  30.3769850  93.2936811 -36.9466492  30.7862636  91.4208899
 -35.6971394  25.5058961  91.4618465 -37.0886490  25.6952311  89.9095359
 -37.0872566  24.0336376  91.1443801 -37.7776870 -33.7699361  66.7818234
 -38.3945856 -34.3254284  67.8979681 -37.6916138 -35.3567724  68.5203737
 -36.7210368 -34.7489071  69.5840053 -35.7384224 -35.6746173  70.3169761
 -34.9048538 -36.4591301  69.3543543 -36.4480227 -36.7758408  71.0458670
 -34.9244413 -34.8724724  71.2489185 -37.3599145 -36.3087654  72.2081080
 -34.1543763 -33.7693666  70.5007394 -40.0243948 -17.7688004  64.0856268
 -40.6154172 -16.1424662  64.6803000 -41.0911267 -16.4540690  66.0217714
 -41.5861513 -15.7454438  63.6803296 -39.2986816 -15.3159308  64.7790082
 -39.2500704 -13.7655003  64.9754335 -39.3768833 -13.3285907  66.3606059
 -39.8686509 -12.9788938  63.9481819 -37.4819713 -13.4460454  64.6618012
 -39.0999072 -18.2907017  64.9175971 -41.0506890 -18.6299823  64.0677142
 -39.4801365 -17.6689509  62.8832512 -37.2013721 -13.7518070  63.4233792
 -36.6663812 -14.1767349  65.4360876 -37.1568139 -12.1622234  64.8134100
 -25.0179674 -12.7330667 114.0250645 -25.3071261 -13.8381291 113.1727430
 -26.3396070 -13.5338494 112.2439967 -26.2621635 -12.2990618 111.3266455
 -27.5885818 -11.6901022 110.8480835 -28.4598689 -12.6953874 110.0816097
 -27.3882754 -10.5653634 109.9527198 -28.4507257 -11.1727039 111.8991538
 -26.5483350 -10.8785338 108.7590143 -29.8964594 -10.7619216 111.4134450
   4.6152525  39.3170717 100.8085367   4.8104491  38.6530771 102.4557645
   5.6021018  39.6592654 103.1035843   5.3662965  37.3347308 102.2673285
   3.3737053  38.6196363 103.0645175   2.7281197  37.6487921 104.1735252
   3.6640619  37.1611998 105.1610582   1.7385952  36.7022070 103.6688454
   1.6713074  38.8851641 105.0852555   3.7200931  40.3015479 100.8125502
   5.7557530  39.7564735 100.2786687   4.1616736  38.4242921  99.9597084
   0.9428594  38.3522056 106.0440561   0.7926142  39.5217926 104.2616434
   2.4106150  39.8080699 105.6676013  38.3409431  -1.9267240  89.2276561
  38.9111532  -0.6788204  89.3365965  38.6535504   0.0847449  88.2456769
  39.9169785   0.5946456  87.5214658  39.7271506   1.2990277  86.2472754
  38.9970864   2.5455369  86.4084516  38.9775100   0.4301239  85.3687822
  41.0942219   1.6440821  85.6853320  38.6801349   1.0382563  83.9624751
  42.0096809   0.3873876  85.4798856 -34.7637678 -20.6510699  85.3071285
 -36.0181695 -20.1623216  84.0496751 -36.8775529 -21.3412466  84.0491416
 -35.2453208 -19.8558530  82.8836097 -36.7947943 -18.9531226  84.7135584
 -37.5581972 -17.8128619  83.9726924 -38.7199050 -18.2374294  83.2408077
 -36.7016848 -16.7602832  83.4599667 -38.3378847 -16.9913069  85.3732589
 -35.3808469 -21.1510678  86.4054780 -33.9332864 -21.6610231  84.8599195
 -33.9346582 -19.6345776  85.6803835 -39.2527480 -17.6745992  86.0034353
 -38.9930436 -15.9528185  84.9476339 -37.4390714 -16.5121960  86.2062874
  19.3088714  22.4232316  78.6261950  20.2508991  23.0472070  77.8717161
  20.6017761  24.2533048  78.4319567  19.5372886  25.3324277  77.8765684
  19.8642996  26.7960253  78.0630485  18.7281308  27.5236695  77.5383822
  21.1413784  27.2397345  77.3498410  20.1225465  27.1415714  79.4710607
  21.1954560  27.0060034  75.8327237  19.0197777  26.8895260  80.4861795
 -35.4608338  33.3220660  72.8718624 -33.6834926  32.9360710  73.4176641
 -33.2158420  32.2475913  72.2587251 -33.8884424  32.2437938  74.6704428
 -33.2156028  34.4668072  73.5030236 -31.8810219  35.1028095  74.1009455
 -30.9105304  34.1714931  74.6341436 -32.1634923  36.2598903  74.8990713
 -31.1285974  35.8013001  72.5627494 -35.5033264  33.9577637  71.7233495
 -36.0988816  32.1836554  72.7507261 -36.1173173  34.0733573  73.7430385
 -31.8528296  36.7956537  72.0366231 -31.0022117  34.9066162  71.6142767
 -29.9021027  36.2202737  72.7541622  19.2107718 -33.4169509  33.4694572
  19.8801956 -32.3473297  32.7830682  19.1535611 -32.3591679  31.5499005
  19.9401300 -32.6711495  30.2821870  19.4413222 -32.1342186  28.9121226
  18.1856377 -32.7533530  28.5119954  20.3909434 -32.5069467  27.8664719
  19.2530672 -30.6415409  29.0779053  21.8207520 -31.8602770  27.9549173
  19.0353992 -29.7940356  27.8189074 -11.9694621  31.1429411  63.1729154
 -10.3209406  30.3715874  63.4001742  -9.5593251  31.4173151  64.0556248
 -10.0043984  29.9675597  62.0306033 -10.8141576  29.1637251  64.3134472
  -9.9601408  28.0891879  65.0555916  -9.1154029  28.5827834  66.0809196
  -9.4333209  27.1140910  64.1444971 -11.2354527  27.1631236  65.9397461
 -12.7581774  30.3106581  62.5558799 -12.5587160  31.4943838  64.3026809
 -11.9889559  32.2122119  62.4081431 -11.9095964  27.9557551  66.7897616
 -10.6559598  26.2117636  66.6299099 -12.1183267  26.5871747  65.1205783
 -12.3091835  -5.9233015  28.5010384 -11.4563365  -6.9525086  29.0076070
 -10.6025052  -6.2906716  29.8453792  -9.2878825  -5.8943792  29.1964664
  -8.1178823  -5.6107563  30.0654391  -7.0901300  -5.2317594  29.0132272
  -7.6233041  -6.8741065  30.6890427  -8.3030709  -4.4448633  30.9865403
  -7.5074900  -8.1610113  29.8007552  -7.0890384  -4.1486760  31.8304949
   4.3500275 -16.2500422  69.8852166   3.6410692 -14.7718352  70.6805363
   2.7864338 -15.3113059  71.7029695   2.9605915 -14.1455736  69.5651218
   4.9280229 -14.0660554  71.1784946   5.0928158 -13.1324804  72.4479265
   4.2330580 -13.5360784  73.5281078   5.2317324 -11.7139217  72.1323558
   6.7713091 -13.5150327  73.0422070   3.3571461 -16.9747024  69.3156741
   5.2416980 -15.9520162  68.9743089   4.9860791 -17.0023763  70.7980796
   7.6972425 -13.1120699  72.1557290   7.0313105 -14.7942227  73.2801386
   7.0695118 -12.9026892  74.2004856 -30.3184326  23.5665245  44.3733296
 -29.9976405  24.9305410  44.2694360 -28.7549068  25.0121714  43.6171915
 -28.8958124  25.6834810  42.2842655 -27.6326168  26.0501369  41.5266879
 -26.8770204  27.1256752  42.2501448 -27.9176664  26.4759346  40.1924314
 -26.9062590  24.7150633  41.2813936 -28.6495772  27.7717250  39.9132936
 -25.7507339  24.7582461  40.2454555  28.6356991  16.9795722 135.4523907
  26.8585071  17.2895416 135.4876629  26.6756974  18.0087408 134.3065396
  26.7035663  17.9825383 136.7608198  26.2668862  15.8284893 135.5006332
  25.1204669  15.2867379 136.4488933  23.8632552  15.0824587 135.8202537
  25.0836618  15.9383859 137.7283169  25.8007667  13.6023948 136.8334328
  28.9926153  16.3220392 136.5286932  29.1024203  16.3000014 134.4028425
  29.2915778  18.1087331 135.5458880  27.0798154  13.6032690 137.1991183
  25.8630840  12.8460971 135.7245946  25.0941598  12.8969235 137.6904399
  11.6006536 -32.5796187 144.7597724  12.5888057 -32.8539233 143.8092031
  12.2209457 -32.2914725 142.5098958  11.7812716 -33.2172175 141.3964215
  11.6503539 -32.6310989 139.9598602  10.5343865 -31.5931164 139.9530538
  11.1252877 -33.6778930 138.9714998  12.9454694 -32.0259667 139.5819830
  10.8150003 -33.1528691 137.5536861  14.1247955 -33.0221385 139.3130621
  29.2764552  35.1265266  20.1421862  29.0346066  34.4681334  18.4237731
  30.1717508  35.0356053  17.7705127  27.7410543  34.9605607  18.0440875
  29.0840684  32.9331577  18.6551094  28.0815866  31.7653462  18.2791959
  28.6901527  30.5792389  17.8233954  26.8588852  32.2147891  17.6849643
  27.4786175  31.2478049  19.9495039  30.5573827  35.0039501  20.4422661
  29.0249208  36.4576400  20.2218879  28.5578919  34.4101514  21.0595250
  26.7601973  32.2048871  20.5315613  28.4599420  30.8990447  20.7706028
  26.6736308  30.1993184  19.9740848  29.4365700 -13.5742145 135.3776790
  30.1193386 -12.3648568 135.0824275  31.3132042 -12.7175582 134.3724507
  32.4359083 -12.0144536 135.1483762  33.6954351 -11.7913684 134.4114113
  34.5545346 -10.9159120 135.2346280  33.2942040 -11.0694007 133.1577732
  34.3528250 -13.0812029 134.0959478  34.4701350 -10.8467402 132.1694905
  34.5355042 -14.0407068 135.3567263 -31.4355525  -5.3172557  44.9476261
 -32.0733100  -4.5673166  43.3849839 -33.3365032  -4.0526172  43.8359600
 -32.0301054  -5.6766684  42.4466615 -30.9588288  -3.4665350  43.1332696
 -30.9380603  -2.2870319  42.1000251 -31.9908202  -2.3311956  41.1094197
 -29.5883256  -2.0799070  41.6368514 -31.3077856  -0.7602815  43.1346203
 -30.2646428  -5.9428938  44.7302575 -31.2349385  -4.3933401  45.8604352
 -32.2277634  -6.1895230  45.5078153 -31.7450887   0.2376484  42.4385566
 -30.2512098  -0.3754838  43.7764098 -32.2528370  -1.0297510  44.0137769
 -33.9398689 -28.8880854  17.8907090 -33.7954957 -27.5524897  17.9966100
 -35.0093065 -27.0583112  18.6044542 -35.4362219 -25.6437623  18.1319211
 -36.3361865 -24.8118930  19.0164080 -36.3872351 -23.5550341  18.2453788
 -35.6578933 -24.5630554  20.3408011 -37.6317570 -25.4782365  19.2253691
 -36.4503926 -23.4910949  21.1809080 -38.3319782 -26.0990194  17.9602351
   2.0648329   3.5876255  75.9594286   3.7240252   2.8381792  75.9534057
   4.5129295   3.8470889  75.3043372   3.5628759   1.5752702  75.2988194
   4.0625920   2.7410634  77.4778410   4.4355996   1.4576953  78.3349096
   5.1419428   0.4906447  77.6032872   3.3789605   1.0104524  79.2674816
   5.7020729   2.2006022  79.3981451   1.7600359   3.9385962  74.7504826
   1.1214309   2.7807924  76.4102555   2.0680150   4.7187398  76.6405066
   6.1632812   1.3742174  80.3227194   5.2662350   3.2924796  80.0664661
   6.8019347   2.5966128  78.7262115 -41.9118962  33.1666171  25.6895346
 -43.2270500  33.1862839  26.2656233 -43.2310815  33.0362425  27.6773751
 -43.6977307  31.6680750  28.2731252 -43.3217755  31.4072035  29.7063558
 -43.8197668  32.4862922  30.5748595 -41.8868516  31.4800374  29.8656659
 -43.8574855  30.0483955  30.1379047 -41.1393237  30.5045678  29.0461835
 -45.3983223  29.7352032  29.9736296 -24.6873389   6.6229119  46.7185642
 -25.7654874   7.9402126  46.0381271 -25.7060687   7.7560510  44.5966879
 -25.1454441   9.1192190  46.6011473 -27.1972910   7.5529750  46.6280373
 -28.5666803   8.2918503  46.2969124 -29.2415063   7.7785373  45.1427825
 -28.5842709   9.7025439  46.5432257 -29.6339092   7.7791425  47.6260733
 -24.9522324   5.4281239  46.2285565 -23.4531785   6.9152136  46.4894314
 -24.8405428   6.5843870  48.0541275 -29.7312050   6.5021832  47.7279713
 -30.8786585   8.1847849  47.3407143 -29.2740076   8.3185432  48.7988563
   8.6504083  13.5440398  64.6147129   7.4564714  14.2491107  65.0131091
   7.3291458  15.4102869  64.2409608   7.8595081  16.5049736  65.2869780
   7.9464007  17.9417949  64.8479455   8.3635705  18.6262297  66.0769010
   6.6767946  18.4348802  64.3765247   8.9838205  18.2103408  63.7494889
   5.5732885  18.2184699  65.4172070  10.4520145  17.8927834  64.0903423
 -10.4174360   4.0052490  22.7337099 -11.9285091   4.3426658  23.6304284
 -12.5319216   3.0745880  23.7462260 -12.5644515   5.3065918  22.6977867
 -11.4182535   5.0180019  24.9670332 -12.1264502   4.9880851  26.3444679
 -11.1688381   4.8610560  27.4126699 -13.3342938   4.2269025  26.4799598
 -12.6636445   6.6978302  26.4820980 -10.6741178   3.6534465  21.4679765
  -9.5655632   4.9925087  22.6129149  -9.7892849   2.9622814  23.2418132
 -13.3845253   7.0659002  25.4438838 -11.5893422   7.5317295  26.5203326
 -13.3558218   6.8746264  27.6138821  -7.3954664 -30.1152638 108.4629211
  -8.7655109 -30.0724744 108.0815226  -9.5941206 -30.6840107 109.0871609
  -9.8887943 -32.1372895 108.6204235 -10.0556996 -33.1302179 109.6680497
 -10.4946927 -34.4646399 109.1225601 -11.2081663 -32.6066983 110.4624566
  -8.8272077 -33.2893350 110.5623651 -11.7297702 -33.4979127 111.6032832
  -7.6526256 -34.0717469 110.0422959  -2.5295999  40.4777970  60.7227609
  -4.1313334  39.8569014  61.4422669  -4.8431349  39.3572676  60.2648868
  -4.6623034  41.0152704  62.1222721  -3.5753549  38.7489241  62.3847802
  -3.8586369  37.1737932  62.4519210  -2.6603834  36.3762317  62.3418062
  -5.0507707  36.7971463  61.6929202  -4.3371025  36.9470568  64.2163951
  -1.7854269  41.1005954  61.5876592  -1.7672320  39.4563006  60.3197108
  -2.7332519  41.3050244  59.7364111  -5.3356650  37.7551279  64.5832831
  -3.4076583  37.2032865  65.0969753  -4.7019737  35.6997229  64.4936518
  12.6948278   2.8323890  22.9482139  12.3598981   1.6327347  22.3244125
  13.0580665   1.4716571  21.0766968  12.2080327   2.0930155  19.9974737
  12.7957383   2.5720911  18.7635703  13.5362907   1.5372013  18.0818002
  13.7435574   3.6416660  19.2210747  11.7175836   2.9731726  17.8363210
  14.5224032   4.3320654  18.1183512  10.8579153   4.1185712  18.3558784
   4.7011734   9.4088016  70.2631060   5.7548807   8.6161300  68.9801559
   5.8461457   9.6410105  67.9586181   4.9739356   7.4814422  68.6383052
   7.0788673   8.3530561  69.8125523   7.5740466   6.9778931  70.2618280
   7.9867943   6.1112355  69.1751704   6.7337477   6.4302041  71.2970173
   9.1845399   7.4016921  71.0973348   5.2328477  10.6047463  70.6760857
   3.4659038   9.6286354  69.8274681   4.5823853   8.6647605  71.3711027
  10.0207801   7.9778719  70.2536479   9.7561266   6.2741346  71.5639337
   8.9828820   8.1520851  72.1795286  22.8239470  29.9342594 133.7967799
  21.9395071  29.2567374 132.9768421  22.2638511  27.8949644 132.8476850
  21.4226084  27.2053907 131.8070311  21.3560197  25.7113881 131.9202615
  20.5989498  25.4590588 133.1461613  22.6472167  24.9112560 132.0748470
  20.7118903  25.1623426 130.6898189  23.6963570  25.1626718 130.9793707
  19.2805555  25.7457547 130.4898078  13.7522105  21.1588926  23.7405068
  14.4234337  22.7817021  24.1478544  15.6406881  22.9390117  23.3693308
  14.5232233  22.7117668  25.6236222  13.2818336  23.7055349  23.6788110
  13.4982451  24.9803687  22.8183134  13.6373213  24.7715141  21.3982817
  14.3926247  25.9587193  23.4102370  11.8383201  25.6942544  22.9506775
  12.5612863  21.1068030  24.3166047  13.5128259  21.0261398  22.4360524
  14.5294111  20.1010446  24.1539192  10.9503870  25.0044096  22.2141254
  11.8670488  26.8841871  22.3982013  11.3915498  25.8546950  24.1920489
  38.3156306  -4.9884385  87.9018664  38.2877627  -4.8558431  86.5077828
  39.6349494  -4.9902903  86.1653015  39.6957802  -5.5273738  84.7318655
  41.0558639  -5.5278219  84.1829548  42.0975832  -6.3482246  84.9191503
  41.6209039  -4.1549933  84.0617566  40.9701123  -6.0725932  82.7959008
  43.0211385  -4.0956823  83.4091963  40.2777942  -7.4524900  82.7038251
   6.1441633 -16.3524518  48.9697163   7.8247229 -15.6511891  48.7705899
   8.2661549 -16.2653597  47.5186377   8.4782860 -16.0275333  49.9700864
   7.4798863 -14.1343529  48.6029822   8.3031232 -12.8711841  49.0647702
   7.9404286 -11.6541637  48.3894633   9.6962896 -13.0817067  49.2757082
   7.6469006 -12.6199367  50.7541017   5.4932138 -15.8230076  50.0044088
   5.3614719 -16.2158172  47.9322439   6.2104800 -17.6265523  49.2605359
   8.1356673 -13.4904961  51.6294339   6.3057192 -12.7648207  50.8140613
   7.9321007 -11.3982799  51.2027922 -24.9347086  27.5829777  55.0356850
 -24.5039868  28.9107710  55.3604317 -23.1343629  29.0135074  55.3061943
 -22.4928826  29.2247089  56.6820454 -20.9888612  28.9624070  56.8304485
 -20.6841650  27.6167765  56.2950476 -20.6201002  29.0425034  58.3319328
 -20.2909530  30.0674968  56.1988139 -21.3715167  27.9036427  59.1035430
 -18.7240912  30.0127009  56.3140112  21.0384392  33.1963339 112.3804456
  19.5608773  32.6174662 111.4037485  18.9391638  33.8766659 111.0276428
  18.8636122  31.7647186 112.3826951  20.2158044  31.8160571 110.2504162
  20.1347656  30.2625663 110.0511893  18.7809651  29.7532778 110.1295592
  21.1725450  29.4707637 110.6632358  20.5252313  30.1528183 108.2140136
  20.7761028  34.1782628 113.1996066  21.6409373  32.2576655 113.0280238
  21.9620025  33.6311516 111.5168520  19.5951350  30.8243166 107.5730058
  20.4421446  28.9251084 107.7731767  21.7576467  30.5960096 107.9917569
  36.1978946  27.7941573  18.1573047  35.7700883  29.0486418  17.7715376
  34.5705824  29.3658577  18.3420285  34.1540272  30.7674267  17.8744237
  32.9685161  31.3263883  18.5072885  31.7882508  30.5565060  18.1588994
  32.6616265  32.6381513  17.9274216  33.0852274  31.2503609  19.9823047
  33.7936470  33.6711269  18.0149744  31.9530657  31.9458994  20.7746296
 -10.8736444  22.7159587  77.0960307 -12.2918175  21.7850088  77.7951350
 -12.9278212  21.0638177  76.6973303 -13.1417301  22.7979551  78.3832826
 -11.5296947  20.8608580  78.8200920 -12.0115750  20.3712373  80.2318952
 -12.1342436  18.9033195  80.3198478 -13.0459677  21.1587568  80.8134742
 -10.5835881  20.7435874  81.2026704 -11.1762330  23.3357092  75.9738439
 -10.4850253  23.6238352  77.9661471  -9.8718091  21.9406727  76.7682413
 -10.3174846  22.0328702  81.1958751  -9.5103584  20.1277862  80.7200159
 -10.6907092  20.3321272  82.4316335   6.5906853 -39.4012454  63.3574348
   6.1216757 -40.5337904  62.5749344   4.7776579 -40.8932091  62.8712186
   3.7405615 -39.9521752  62.1168857   2.3753814 -40.4246233  61.9075989
   1.7390623 -40.7246544  63.1596073   2.3951715 -41.5484795  60.8784439
   1.5901918 -39.2309014  61.3666634   1.0368716 -42.2881026  60.5974092
   1.9574288 -38.5730809  59.9951549  14.6846783 -23.6027838  20.0238820
  14.4080105 -24.2706689  18.3220332  15.6565796 -24.0014126  17.6453618
  13.2381961 -23.5069845  17.9279719  14.0941114 -25.7935713  18.6463455
  12.7682820 -26.5987555  18.3539047  12.9943668 -27.9299307  17.8432951
  11.7218539 -25.8511311  17.7018217  12.1003261 -26.9083958  20.0187247
  15.8040573 -24.1249800  20.5316691  14.7064004 -22.2799427  20.0919597
  13.6826975 -24.0131339  20.8389943  13.0468664 -27.3102114  20.8500034
  11.2005153 -27.8506854  19.9884690  11.5801172 -25.8236908  20.6446860
   7.5640066  23.1921931  23.0320223   7.0265553  24.3803063  22.4643143
   6.5824205  24.0332224  21.1496960   7.6266467  24.6131340  20.1209973
   7.2473594  24.8210908  18.6825836   8.4407424  25.3714384  18.0009741
   6.1067916  25.7293296  18.5400876   6.9827049  23.5293519  17.9989071
   6.3189879  27.0749238  19.2701062   5.7450829  22.7376439  18.4519645
 -39.9373978  -2.0947529  22.0865445 -38.7319262  -2.9128933  23.1607727
 -37.6914490  -1.9275679  23.1140796 -38.5381565  -4.1960303  22.5851199
 -39.4780872  -2.9635056  24.5500509 -39.9721871  -4.2047575  25.4631595
 -38.9368295  -5.0534214  26.0052145 -41.1859093  -4.8194164  24.9579642
 -40.5352639  -3.2859344  26.9662775 -39.6080252  -2.0818458  20.8064489
 -41.0687072  -2.7490965  22.1721141 -40.0984170  -0.8826490  22.5753914
 -39.5437021  -2.6000801  27.4878687 -41.0735653  -4.0592204  27.9349884
 -41.4426827  -2.3841786  26.6292536 -33.9433341  -8.8834265 125.2355830
 -32.9201123  -7.9250382 125.5780043 -32.5548651  -7.0143043 124.5142638
 -32.0719967  -5.8094000 125.2324590 -31.0629402  -5.0804458 124.4490886
 -30.6852474  -3.9276463 125.3035842 -31.6874043  -4.5061629 123.1478469
 -29.7988770  -5.8268045 124.0472173 -30.8363195  -3.4123598 122.4664183
 -28.9653752  -6.4052237 125.1766371  -8.7874419  14.8603140  70.5484306
  -7.1282728  14.5473517  69.7878947  -6.5370678  13.5648270  70.6655400
  -6.5596951  15.8698011  69.8155402  -7.6185260  13.9851623  68.4001078
  -7.7559003  14.6982787  67.0189870  -6.8990427  15.8449831  66.9301378
  -9.0938412  14.7503708  66.4847342  -6.9486182  13.4725270  65.9846625
  -9.6142951  15.5395230  69.7622172  -9.3817955  13.7385964  70.8569545
  -8.6914399  15.5471262  71.6598929  -7.7631116  12.5026469  65.7032703
  -5.8631259  12.9625126  66.5851714  -6.5233981  13.9981220  64.8570296
  36.1037359  16.9176403  22.6731315  34.7003203  16.9403373  22.6149441
  34.1776413  16.6182467  23.8802221  32.6720829  16.9658699  23.8986984
  32.0328639  16.6348423  25.2032027  32.2361314  15.2585879  25.6878646
  30.6000390  16.9411329  25.0322315  32.3352572  17.7127649  26.1836060
  29.8375516  16.3350795  23.8316535  33.6766509  17.5778090  26.8864344
 -15.0496802 -33.8003799 127.0908363 -15.4899507 -35.0424380 128.3439695
 -15.5335847 -36.2623005 127.6015068 -16.6775386 -34.4146205 128.8842095
 -14.2326080 -34.9169897 129.3148008 -14.1825335 -35.5403468 130.7666278
 -13.7255745 -36.9015010 130.7636122 -15.2940542 -35.2336175 131.6019723
 -12.7824519 -34.6666251 131.4779907 -15.7684209 -33.8803311 125.9851679
 -15.2283018 -32.5867660 127.5390548 -13.7855950 -33.8020308 126.7053543
 -12.5368005 -35.1000065 132.6927883 -12.9940875 -33.3675733 131.6104404
 -11.6863965 -34.8156213 130.7950550  -7.1693078  -5.5151445 121.9293588
  -8.5669421  -5.5130777 121.9671748  -9.0719101  -4.2122798 121.6665164
 -10.4982873  -3.9555125 122.2211195 -11.2368901  -2.8419535 121.5776487
 -11.3220598  -3.1294124 120.1231059 -10.5670124  -1.4704496 121.5887215
 -12.6473053  -2.7517649 122.0725911 -10.3766867  -0.7016622 122.9077005
 -13.3977480  -4.1284425 121.9459307  15.1492679 -33.0708654  24.7509883
  15.9022892 -31.4249936  24.9662483  15.6837920 -31.1628403  26.3813254
  15.1298988 -30.6001366  24.1097745  17.4245849 -31.7008080  24.5980808
  18.2105897 -31.1013117  23.3795441  18.1388375 -29.6306643  23.2178993
  18.1372484 -31.9417767  22.1979197  19.9219446 -31.3997143  23.9815350
  15.6782722 -33.8792493  25.6485466  13.8324916 -33.0399317  24.8516148
  15.4662521 -33.5751536  23.5256465  20.0745800 -32.6572615  24.2310559
  20.3033935 -30.7506738  25.0596961  20.7787822 -31.0925436  23.0715786
 -23.0810839  27.9484942 128.8229121 -22.2027133  26.8029115 128.6211391
 -21.5794943  26.9549559 127.3177859 -20.2148750  27.6595444 127.3587147
 -19.3095941  27.4527486 126.1796046 -20.1015378  27.8833628 125.0317566
 -18.9645912  25.9996378 126.1272813 -18.1129111  28.3055363 126.3271983
 -18.2962996  25.5362202 124.8040177 -17.0365321  28.0033241 127.3448541
  26.6687124 -17.4710448  62.9228878  28.0855880 -17.0250225  61.8980187
  27.5464636 -16.1405794  60.9194044  28.5443924 -18.3155136  61.4437826
  29.0289236 -16.3043571  62.9158603  30.5571644 -16.0765396  62.8147021
  31.0895091 -16.1885916  61.4857821  31.2805368 -16.6942732  63.8947089
  30.6893805 -14.2695523  63.1678155  25.9027252 -18.3234211  62.3546775
  27.0004594 -18.0317085  64.0916687  25.9631510 -16.4072105  63.1947559
  30.1575455 -13.9999541  64.3781738  30.1286750 -13.5007579  62.2555554
  31.9631659 -13.8757862  63.1755334  -2.4157555 -20.2159554  28.6628839
  -3.2660974 -20.9553892  27.7471753  -4.2180012 -20.0705243  27.2086857
  -5.5838885 -20.8087265  27.2426645  -6.8288583 -19.9332579  26.8384680
  -6.7035943 -19.5542186  25.3787459  -6.9646428 -18.6911353  27.7481157
  -8.0906254 -20.7648563  26.8937333  -7.2738410 -18.9728432  29.1854654
  -8.1046142 -22.1469200  26.1573403  30.7723483 -32.9623709  74.0926214
  29.6117607 -33.7785918  72.9430344  30.1431414 -33.3349816  71.6863371
  28.3497442 -33.3181060  73.4470966  29.8310937 -35.2839024  73.3388388
  29.1797588 -36.4666837  72.5434053  29.4133958 -36.4329582  71.1245040
  27.9104527 -36.8208924  73.0420176  30.2061555 -37.9080839  72.9381728
  30.9007342 -31.6501696  73.8094165  30.3700874 -33.0439957  75.3746454
  31.9589409 -33.5074043  74.0410279  30.0757402 -38.3498787  74.1824775
  31.4967945 -37.7144370  72.7444190  29.7915931 -38.9169904  72.1951022
 -38.8167044  -4.5709797 126.5333591 -40.0411609  -5.2518191 126.8337399
 -40.2960695  -5.0384760 128.2076892 -41.8062627  -4.8314461 128.4769035
 -42.1807059  -4.7095175 129.9275712 -41.5842500  -3.5130889 130.4795409
 -41.6775200  -5.8831098 130.6237923 -43.6590257  -4.5466827 130.0567793
 -42.3815825  -7.1798429 130.2533861 -44.1120606  -4.4417953 131.5154886
  13.4058592  -4.6008967  76.9204315  13.9285956  -5.3428778  75.3433906
  13.8449453  -6.7491987  75.6088691  15.2463430  -4.7073518  75.1846842
  12.8134744  -4.8113410  74.3504404  11.9200690  -5.7723782  73.4316079
  10.5456230  -5.9185428  73.8720072  12.6299327  -6.8996405  72.8445113
  11.7003989  -4.7399639  71.9595349  12.3186959  -5.1582742  77.4264314
  14.3827532  -4.6959738  77.8084104  13.1841119  -3.3083185  76.7965035
  10.8001016  -5.2764575  71.1756894  12.7841688  -4.6520684  71.2048677
  11.4068125  -3.4974497  72.2592777 -28.9034662  21.9822018  67.3182658
 -27.7062803  21.5684533  66.6736127 -26.8856797  22.6750508  66.3455023
 -25.9890376  22.6182716  65.1175129 -24.7919601  23.5291664  65.1181096
 -23.7871906  23.0711368  66.1061768 -25.3064314  24.9163774  65.4795156
 -24.1136048  23.4882461  63.7520831 -24.2609602  26.0651049  65.4712212
 -25.0048055  23.8714956  62.5789079  36.9858585  32.3419654  20.2217422
  37.9093049  32.5140630  18.5891938  36.8006537  32.6745937  17.6765351
  38.7235254  31.3227324  18.5735020  38.6958852  33.8593168  18.8158147
  40.1754964  34.2906516  18.5922275  40.2964836  35.5991447  18.0033134
  40.9978926  33.2377280  18.1073176  40.7387302  34.5340680  20.3423906
  37.7800351  32.1665139  21.2680948  36.2640743  33.4404598  20.4784626
  36.1783308  31.3294178  20.2244612  42.0005067  34.9056490  20.3573010
  40.6386743  33.4042760  21.0722657  40.0240121  35.4513043  20.9755623
  16.2880625  -8.6266214 123.8729084  16.5661499  -7.2913226 123.4101014
  17.9377066  -6.9713474 123.6638857  18.5084977  -6.2150056 122.4532480
  19.9561737  -6.0099297 122.4099871  20.2532595  -5.1087871 121.2076259
  20.6086345  -7.4014040 122.3342784  20.3894316  -5.3136669 123.6262117
  22.1274204  -7.4174863 122.1708670  19.7536093  -3.9988568 123.9049674
  -0.3319960  -9.7535454  51.9143534   0.0538706  -9.0825174  50.2441816
   0.1228390 -10.2741115  49.4446499   1.2859407  -8.2851470  50.4735293
  -1.2514411  -8.2704664  49.9547813  -1.6788093  -7.6700723  48.5724803
  -1.5278638  -8.5490558  47.4349946  -1.2199007  -6.3307269  48.3899160
  -3.4988048  -7.5347830  48.8642112   0.6415148 -10.5371983  52.2761689
  -0.4596694  -8.8858598  52.8748349  -1.4393153 -10.4611866  51.8640614
  -4.0232987  -8.7762504  48.8627188  -4.1915639  -6.8388167  47.9408099
  -3.7959640  -6.9399062  50.0218623  33.1481700  22.3466280  93.4944462
  33.8735368  23.5164406  93.6869487  33.1568375  24.5590439  94.2133659
  34.0007329  25.1251229  95.4191979  33.4251500  26.3943395  96.0055991
  34.3942600  26.8560348  96.9726392  32.0463927  26.3331843  96.5699244
  33.1486954  27.4248026  94.9445329  31.8265742  25.3807166  97.7003499
  34.3588232  27.9957230  94.0841751  10.7236309 -21.8250505  81.0550091
   9.6933586 -22.5865507  79.7282508   9.9611665 -21.8066164  78.5438575
   8.3555125 -22.5376817  80.3155917  10.3881365 -23.9735980  79.6178290
   9.6314565 -25.3551583  79.8434534   8.9135909 -25.7725373  78.6477805
   8.9334831 -25.4808628  81.1135134  10.9944212 -26.5647063  79.9594615
  10.7285053 -22.5167438  82.1881315  12.0170123 -21.6574920  80.7353559
  10.2573041 -20.6440951  81.3915437  11.8732204 -26.1323649  80.8240522
  11.6364305 -26.6779638  78.8225030  10.5596277 -27.7385502  80.3459481
   5.4229368  29.8099604  68.4925304   6.2489276  28.7423239  68.2165316
   5.3724396  27.6006226  67.9914160   5.9264848  26.5553136  67.0506198
   5.5695536  25.1212899  67.2505358   4.1063427  24.9640779  67.0829785
   6.0217628  24.5741445  68.5924145   6.1734744  24.3237795  66.1387593
   7.5677329  24.4944638  68.8183533   5.8162711  22.8049472  66.0782894
  21.3413858  24.7510992  83.2930335  20.0403494  23.5143984  83.0173408
  19.4163048  23.9942531  81.8249571  19.1676034  23.5932073  84.1805915
  20.8919801  22.1769408  82.9051116  21.1990362  21.1105803  84.0390686
  19.9957760  20.8299913  84.7332922  22.4699990  21.1797992  84.7118231
  21.3362758  19.5354302  83.1118801  22.3967698  24.5200609  82.4995630
  20.9289876  25.9621574  82.9388571  21.7936561  24.7555269  84.5275164
  20.1217127  19.2234600  82.7120487  21.8080069  18.5229398  83.8515800
  22.1233484  19.6784377  82.0436052  13.3934767  24.1053301 100.7893416
  12.3831274  23.4808107 101.4618316  12.3344939  22.1010944 101.2493399
  12.2071395  21.2580549 102.5278713  11.9808483  19.7974433 102.2789148
  13.2020872  19.2493115 101.6471806  11.0013921  19.5400925 101.1985688
  11.7284121  19.0824469 103.5659540   9.6451188  20.0051886 101.5916475
  12.7282731  19.2545003 104.7139307  21.4283017  21.1774406  20.0360696
  21.3001331  20.4476066  18.3518951  22.4986496  20.8478275  17.6597529
  20.0692404  21.0510340  17.8456263  21.2026729  18.9351933  18.6600632
  20.0329237  17.9004319  18.4667609  20.3746925  16.7158159  17.7043910
  18.7285149  18.4819793  18.2319464  19.8590513  17.1372542  20.1624296
  21.7236364  22.4960967  20.0233688  20.2938074  20.9671312  20.7605308
  22.4354574  20.6586172  20.7387208  20.9901274  16.7506376  20.7151725
  19.0886979  16.0290783  20.0808559  19.2723570  17.9177615  21.0695320
  36.5830342  38.9655438  44.5353847  37.3730043  37.8017640  44.3456306
  38.1859146  37.8398173  45.4911782  38.8560311  36.4639243  45.6479575
  40.1615563  36.5067584  46.3877123  40.0044022  37.1097565  47.6875568
  41.0806323  37.1933301  45.5302982  40.6725415  35.0701593  46.6199057
  42.4696141  37.3707998  46.1959038  39.6969433  34.1093085  47.3317152
  -8.8790256  30.1855348 103.1597820  -9.8752139  29.9245838 101.6881248
 -10.5964533  31.1689896 101.5498269 -10.6624512  28.7637713 102.0768490
  -8.8607571  29.6369284 100.5637209  -9.0133330  29.2391538  99.0359217
  -7.9402137  29.7484341  98.2361266 -10.4062005  29.3410489  98.6142022
  -8.6902616  27.4548488  99.0817935  -8.0951386  29.1475515 103.4287573
  -8.0850903  31.2345367 102.9931862  -9.5733251  30.4081199 104.2640319
  -9.6021737  26.7584950  99.7462940  -7.5457152  27.1214937  99.6460053
  -8.6184166  26.8787900  97.8908261 -33.6855959  33.1920950 102.9129489
 -34.3890272  33.8256522 103.9575251 -33.6186684  34.7118212 104.7413234
 -34.2544669  34.8487544 106.1958867 -34.1105345  36.1624298 106.8145802
 -34.6208358  35.8106238 108.1285132 -35.0639483  37.1631075 106.1899368
 -32.7321907  36.5357581 106.9599168 -34.5308464  37.8194289 104.9226500
 -32.4398789  37.8773800 107.6226473 -26.3959564  39.8814811  77.0979238
 -25.3344067  41.2456388  77.6939752 -24.1715624  40.5882679  78.1830363
 -26.2382090  41.8978870  78.6335582 -25.0714446  42.0587495  76.4004284
 -24.6345112  43.5857821  76.3343578 -23.7260074  44.0474261  77.3789203
 -25.6746026  44.4993545  75.8494141 -23.5411937  43.4623774  74.9154588
 -25.8895037  39.2998927  76.0326694 -26.5496615  38.8532635  77.9607416
 -27.6066551  40.3207238  76.7090532 -22.6763292  42.4864604  75.0522135
 -22.8677214  44.5444559  74.7246905 -24.2388711  43.1790439  73.8204940
   7.3306892 -35.2768442  56.5070525   8.4898891 -35.9354213  57.1754429
   8.1422675 -37.1118286  57.9200349   9.0905531 -38.3194576  57.7828807
   8.8293102 -39.3407255  58.8104473   9.5488390 -40.5719195  58.3360512
   7.4252357 -39.6310079  58.9961975   9.3615514 -38.8469682  60.0760586
   6.5865838 -40.1168594  57.7408774   9.4186712 -39.8416553  61.2828067
  -6.4636539  25.0387622  93.2861408  -4.7067382  25.4633316  93.2343123
  -4.5595046  26.0063188  91.9002843  -3.9926763  24.2490378  93.5783712
  -4.6497344  26.5433423  94.3540764  -3.5888163  27.6626834  94.5806782
  -2.9454424  28.1904410  93.3971734  -2.7544471  27.4484637  95.7325015
  -4.5821544  29.0576036  95.1457698  -7.2793467  26.0518313  92.9234297
  -6.7627989  23.9894883  92.4751883  -6.7853151  24.6136534  94.4604061
  -3.8524518  30.1296677  95.3945759  -5.3297534  28.8127164  96.2285517
  -5.4370215  29.4838700  94.2628975  23.0379288   9.4252925 139.5490697
  22.7930461   9.8329187 138.2638660  21.9431807  10.9906640 138.4342914
  20.8724959  11.0677003 137.3006729  19.8809904  12.1718255 137.3657890
  18.7891284  11.9725745 136.3124436  20.7421059  13.3054299 136.9974310
  19.2393215  12.0905768 138.7157777  20.0884490  14.6021763 136.7513881
  18.1523788  13.2227315 139.0427485  20.0638941 -24.2620222 105.7179150
  21.2233047 -23.4637653 104.4913290  21.8580564 -24.6209091 103.9087292
  22.0081064 -22.5635815 105.3204712  20.1298955 -22.8371502 103.5587237
  20.3864200 -21.8791658 102.3581018  21.4241871 -22.3063328 101.4788917
  20.3164478 -20.5179684 102.7049891  18.8483021 -22.0355785 101.3835487
  19.3262937 -25.2322598 105.1727284  20.7211214 -24.7455546 106.7470559
  19.2153734 -23.3831203 106.1688156  18.8266697 -21.1204621 100.4283809
  17.7700192 -21.8017098 102.1382022  18.6550123 -23.2021747 100.8188036
  15.7183806  32.1304906  90.9220063  17.0043656  32.4915639  90.4575050
  17.8861923  32.0521142  91.4151685  18.9172579  33.1461723  91.8233401
  20.0341282  32.7381246  92.7908656  20.8824291  33.9000172  93.1571842
  20.9163912  31.8288755  92.0172879  19.5246972  32.0159788  94.0167463
  22.2940458  31.5407648  92.5213435  18.6384159  32.8020615  94.9822346
  23.9689135  -0.8663279 136.0536739  23.6676935   0.4301441 137.3046774
  25.0088998   0.6785107 137.8802813  22.6472054  -0.1377188 138.1684175
  23.0867260   1.6359981 136.4549171  23.7456868   3.0279528 136.1747458
  25.0574376   3.0636971 135.5801243  23.4666160   4.0042190 137.1851929
  22.6969217   3.5346078 134.7939786  24.8199367  -1.7904384 136.5343205
  22.8933893  -1.4792279 135.6220959  24.5596406  -0.3226303 135.0023255
  21.4214912   3.4667907 135.1032081  22.9332422   2.7863060 133.6890980
  22.9389597   4.7981836 134.4310922 -33.8639989  28.4792308  72.0618921
 -34.5046346  27.2737562  72.4707816 -34.1140280  26.2665366  71.6084179
 -34.2868952  24.8010555  72.1187962 -33.6120820  23.7267506  71.3559621
 -34.2454206  23.6836919  70.0413782 -34.0820211  22.5247882  72.0031645
 -32.1777743  23.7904651  71.1378277 -33.4188554  22.1709139  73.3329232
 -31.5962415  22.6735819  70.2368677  12.1928909 -38.5480742  20.1153192
  12.7556089 -37.9222843  18.4974050  11.5326426 -37.9918655  17.7204588
  13.8792136 -38.7074014  18.1926348  13.1405868 -36.4639743  19.0089456
  14.2338260 -35.4548372  18.3864124  13.6609524 -34.3303238  17.7097648
  15.4002791 -36.0869570  17.7701158  14.9350713 -34.8638916  19.9860622
  11.0177899 -38.0493801  20.5068305  11.9570843 -39.8245823  20.0758867
  13.0308106 -38.3221351  21.1104822  15.8851539 -33.9118219  19.7881448
  15.5571616 -35.8187816  20.6492071  13.9784982 -34.4055329  20.7921444
  15.5445733  35.0574232  18.1570113  14.2684331  34.8159562  17.5954703
  13.3610214  35.5252611  18.4780932  12.9999272  36.8595767  17.9188369
  11.8345421  37.4913746  18.5494809  10.6873631  36.6549957  18.4566951
  11.4826705  38.7574647  17.9037380  12.1867919  37.7269168  19.9223381
  12.4237542  39.8986638  18.0165253  11.2241042  38.2131689  20.9622326
 -25.2808775 -36.2383830  35.5089079 -24.2867612 -36.6960806  34.0282779
 -23.8146437 -38.0259982  34.3829478 -23.2991509 -35.6640100  33.8670599
 -25.5025496 -36.6855011  32.9868660 -25.4050935 -36.9990080  31.4090372
 -26.3321757 -38.0325805  31.0205805 -24.0709387 -37.0181423  30.8957800
 -26.0703615 -35.5007914  30.5964873 -24.5087126 -35.9163997  36.5172170
 -26.0624937 -35.1788953  35.2789014 -26.1059484 -37.2092839  35.9458426
 -25.9918083 -35.6104151  29.2839981 -25.5310551 -34.4124690  31.0795698
 -27.3738575 -35.4318398  30.9300279  29.6508851 -24.4508395 128.1381291
  30.3811503 -24.6196501 129.3587386  31.7186081 -24.2161618 129.2140479
  31.8841225 -22.9200691 129.9506269  33.1491944 -22.1854427 129.9193002
  33.5332015 -21.7522126 128.5434462  34.2392842 -22.9622819 130.5610499
  32.9391355 -20.8963469 130.6812411  34.1154687 -23.2565534 132.0407007
  31.8109851 -19.9829083 130.1761832   6.7069082   0.6086417 104.0196807
   7.9382824   0.8705503 102.6649368   9.1933408   0.8340413 103.3825912
   7.5917176   2.1432716 102.1107186   7.6278882  -0.3003879 101.7092099
   8.3603322  -0.6763526 100.3773396   9.6921381  -0.1409714 100.1572565
   7.5116727  -0.6555462  99.2410666   8.5915122  -2.4423700 100.7578145
   6.7974652  -0.5877909 104.6354474   6.8579812   1.5585902 104.9204027
   5.4716012   0.6837701 103.5541323   9.5002439  -2.6422652 101.7072146
   9.0383600  -3.0006450  99.6636384   7.4921829  -3.1131153 101.0810919
  -0.3669736   2.7908502 110.0638025  -0.9267043   1.6671673 109.3760185
  -0.2274861   1.3854529 108.2092064   0.7536319   0.1338905 108.4232071
   1.3166952  -0.5543226 107.2542056   2.3552699   0.3408409 106.7082697
   0.2831516  -0.7537377 106.2233726   1.9099866  -1.8283135 107.6323349
  -0.8309295  -1.7133819 106.6821758   3.0883138  -1.8141590 108.5680659
  32.4256188 -27.7919624  41.2217416  33.7347089 -28.9903997  40.6919243
  34.6080350 -29.0457538  41.8161181  34.2002841 -28.4851558  39.4234991
  32.8660725 -30.3222719  40.5647714  32.9968201 -31.3808648  39.4336996
  34.3500876 -31.7509699  39.1167301  32.0811394 -31.1226160  38.3560529
  32.3410845 -32.8303298  40.1495811  32.9986409 -26.6564815  41.4709638
  31.4881038 -27.5438417  40.3557673  31.8212189 -28.1770613  42.3426104
  31.0600702 -32.7066373  40.4169226  32.9586419 -33.0412285  41.3098638
  32.5442734 -33.9287675  39.4465252  19.5241057  17.9747390  31.5354332
  18.8980763  19.1706667  31.2758604  18.9712737  19.6324322  29.8766305
  17.6744237  19.4126566  29.1339196  17.7016149  19.4438557  27.6752182
  18.5529160  18.3379104  27.1530380  18.2168918  20.7965498  27.1840786
  16.4144229  18.9580741  27.0814769  18.1907996  20.9667162  25.5801707
  15.2472090  19.8559585  27.4942692  33.5590768  -6.6725841 137.8255101
  31.8228631  -6.1188570 137.8607066  31.4651581  -5.9266855 136.4896773
  31.8208763  -4.9488545 138.6955945  31.1434673  -7.3766865 138.5050693
  29.6651454  -7.9289252 138.3384632  28.6919606  -7.0775153 137.6891714
  29.2311973  -8.5784839 139.5801710  29.7797796  -9.3333835 137.1944348
  34.1166975  -6.5709852 139.0139618  33.6692687  -7.9491650 137.5272796
  34.2715664  -6.0051507 136.9427871  30.6628003 -10.2159645 137.6080405
  30.1869519  -8.9896598 135.9608870  28.6415229  -9.9829331 137.1216423
 -41.8507478 -24.2157468  46.9108950 -41.5187477 -25.4257089  46.2977297
 -40.3820737 -25.2756250  45.4317528 -39.3053760 -26.3511826  45.7317742
 -38.0782604 -26.3928389  44.9060412 -38.4256467 -26.3678527  43.4986387
 -37.2548975 -27.6111688  45.2439501 -37.3646117 -25.1647519  45.3453792
 -37.7842397 -29.0138497  44.8047826 -36.1466041 -24.8291581  44.6333592
 -40.1140846   5.4795684 124.8526644 -40.1053812   4.2110619 123.5413879
 -39.7680974   2.9854271 124.2066841 -39.1405973   4.7610021 122.6344683
 -41.6000102   4.3431992 122.9991613 -42.1193526   4.3818979 121.4998787
 -43.4601341   3.9023099 121.3749366 -41.2092574   4.0163861 120.4883912
 -42.3108816   6.1078546 121.2023162 -38.8860918   5.6777810 125.3200585
 -40.5791313   6.6565429 124.4409315 -40.9086929   5.1285178 125.8809051
 -41.1444698   6.7336962 121.4011758 -43.1899396   6.6509432 121.9925524
 -42.7021762   6.4432503 119.9764463 -36.6968647 -26.8913875  28.7738614
 -36.6059911 -28.2766174  28.7544281 -37.6639407 -28.8061215  28.0509364
 -37.1175244 -30.1423501  27.5353930 -37.8976659 -30.9180084  26.4954035
 -37.1711497 -32.1692706  26.1440946 -38.1009416 -30.0744104  25.3190886
 -39.2254320 -31.4225693  26.9699574 -38.8598516 -30.6823546  24.1184745
 -39.2013538 -32.2655847  28.2773439 -18.7553936  -2.0849914 115.7926964
 -19.9571275  -3.4187188 116.1022127 -19.2484133  -4.2047877 117.0796323
 -20.1917272  -3.9192325 114.7751525 -21.1274485  -2.5259774 116.6806780
 -21.7734347  -2.6538518 118.0815400 -20.7773511  -2.6626323 119.1570389
 -22.9148115  -3.5675656 118.1605527 -22.5370228  -0.9623976 118.1503943
 -19.2477901  -1.1294253 115.0673512 -18.2623791  -1.5407055 116.9260078
 -17.7493612  -2.5207847 115.1784489 -23.3453360  -0.7454450 117.1545564
 -21.6476084   0.0362167 118.1532111 -23.2619960  -0.8156909 119.2033631
   1.4030982  30.0630671  46.1311303   1.5073047  29.1506632  45.0621021
   1.5757800  29.8579160  43.8548420   0.2657914  29.6793189  42.9919109
   0.0624927  30.5936967  41.8669882  -1.2237276  30.0733768  41.3761691
   1.0767242  30.3134097  40.7924187   0.1172809  31.9934832  42.3513951
   0.8901275  31.2344478  39.5276834  -0.9808810  32.3500277  43.3814770
 -16.6037783   4.0091166 110.7949862 -18.0633318   2.8705620 110.8888778
 -17.6394436   1.8503464 111.8346322 -18.3091100   2.4574119 109.5341918
 -19.0603246   3.9182297 111.4751953 -19.7208393   4.0036105 112.9058061
 -19.3141137   5.2216180 113.5363588 -19.7144406   2.8226012 113.6968326
 -21.4519751   4.3587672 112.5089057 -15.4628051   3.4028175 110.4523714
 -16.7636004   4.9975395 109.9061899 -16.3975641   4.6450650 111.9457329
 -22.1980252   4.3454344 113.6284443 -21.9573447   3.4107183 111.6915993
 -21.6563330   5.5391549 111.9372818  -2.9686425 -15.7519469  20.8881797
  -3.2391974 -15.2452972  22.1688364  -2.0131665 -14.8991223  22.8551675
  -1.6963202 -15.7842714  24.1066053  -0.5835177 -15.3207426  24.9943917
  -0.5120618 -16.4555087  25.9583274  -0.9250975 -14.0592564  25.6211083
   0.6972456 -15.2178401  24.2729207   0.0172939 -13.5639660  26.7738752
   1.2014693 -16.4420016  23.5433438 -10.7394477   3.2210031  64.1681098
  -9.7393702   1.6772466  64.2023621  -8.4558648   2.2076766  63.8029495
 -10.3549410   0.7447896  63.3129451  -9.8582140   1.3149439  65.7254228
  -9.1114938   0.1229428  66.3652460  -8.1116369   0.5264021  67.3950322
  -8.6610104  -0.8437386  65.4032594 -10.4290042  -0.8327499  67.2280484
 -11.9389271   3.0163298  64.6429967 -10.2143115   4.2239730  64.8299153
 -10.9148603   3.5978544  62.9286281 -11.1581877  -0.1620273  68.0690394
  -9.8829622  -1.8241880  67.9095197 -11.2141052  -1.4240620  66.3497546
  18.4414988 -34.2488536  18.1597378  18.6277627 -32.9275609  17.4854748
  18.3437369 -31.7932565  18.1545891  16.8476540 -31.3405270  17.9758596
  16.4477117 -30.0600861  18.5937756  15.0490531 -29.9952692  18.1512376
  17.2692184 -28.9342947  18.0427585  16.4847690 -30.0661746  20.0930831
  16.9139752 -27.4695430  18.4419084  15.5899848 -31.0804912  20.8061655
 -11.1318553  -1.3374601  33.1035954 -11.7886697  -2.6542949  31.9984333
 -13.1809808  -2.3602254  31.8631901 -11.4070439  -3.8097940  32.7553783
 -10.8185539  -2.3739937  30.7667085 -11.1343780  -2.2746556  29.2200335
 -12.5150658  -2.5425611  28.8925821 -10.0802240  -2.7268134  28.3446584
 -10.9886219  -0.4480699  29.0177103 -11.8039659  -1.3407455  34.2872319
  -9.8922970  -1.5883095  33.4169055 -11.2332950  -0.1168087  32.5863633
 -12.0547055   0.1687355  29.4999646 -10.7700807  -0.0378427  27.7447446
  -9.9856619  -0.0182743  29.7146562 -38.6755379  30.1176381  25.4888021
 -39.0063783  29.3036031  26.5677425 -37.9821459  28.5070890  27.1336131
 -37.8037584  28.9122055  28.6293639 -36.8112073  28.0267178  29.4010084
 -37.1311416  26.5967908  29.2317953 -36.7889327  28.3883888  30.8663625
 -35.4540685  28.1696872  28.8755853 -38.0650045  28.2840993  31.6015666
 -34.9464799  29.5886273  28.9373866  -0.2230350   9.2291669 112.0408805
   1.3934940   9.2750517 111.1723774   1.2116024   8.2760376 110.1469599
   2.3618942   9.1510473 112.2331153   1.3631721  10.7506147 110.6006425
   2.2747483  11.3555891 109.5014106   1.5951757  12.1107016 108.5370550
   3.2701671  10.4435032 109.0687631   3.2403682  12.6163361 110.4903719
  -1.2309879   9.1588828 111.1366861  -0.3779878   8.2160105 112.8523735
  -0.4222197  10.2807787 112.7980582   2.4619408  13.3739866 111.2282163
   3.9203360  13.4509871 109.6719411   4.0995228  11.9948995 111.3197006
  10.4690371   7.3624894  67.3702272   9.7664756   6.6989934  66.3116344
   8.9330157   7.7049029  65.8143013   7.5326255   7.1341762  65.6008730
   6.7116730   7.8551983  64.5816554   6.6144955   9.2782837  65.0068470
   5.3843779   7.1449152  64.3951758   7.4101184   7.7015276  63.2704292
   4.4454426   7.1057657  65.6253918   7.0137779   8.6428217  62.1123883
 -28.4089506  25.4824123  85.6705481 -27.3627198  26.7459086  84.8252021
 -26.6707799  27.2807065  85.9760367 -28.2436633  27.6291550  84.1365026
 -26.4510676  25.7714852  83.9781013 -25.3007173  26.1596687  82.9620958
 -24.4530421  27.2421769  83.4499590 -25.6401072  26.0571690  81.5717648
 -24.1959412  24.6884007  83.1648031 -29.3302126  26.0830570  86.3765258
 -29.0031723  24.7004689  84.8339856 -27.6962046  24.7209154  86.4657893
 -24.8109940  23.5651207  82.7313120 -23.8276358  24.4409204  84.4074491
 -23.0829352  24.8705299  82.4740606   8.7349094   0.2558854  58.6439120
   8.6457706  -1.0812220  58.3340661   9.4866774  -1.8455770  59.0641422
   8.5962754  -3.0334657  59.6750908   9.3643762  -4.1816065  60.2574739
   8.2662016  -5.1715143  60.3733786  10.0797280  -3.7799020  61.5116969
  10.2037801  -4.7948025  59.1762211   9.2350503  -3.3905051  62.6541325
  10.9652272  -6.1041411  59.6408062 -35.8565357 -34.7338054  29.0009768
 -34.2967991 -33.7521526  28.9117036 -34.8324492 -32.3975763  29.0181021
 -33.7788034 -34.1418836  27.6213993 -33.5204890 -34.3538927  30.1655305
 -33.1429569 -33.5809002  31.4956741 -33.8058536 -32.2970134  31.6696889
 -31.7510850 -33.6800179  31.8017524 -33.8701201 -34.6017978  32.8148972
 -36.7580248 -34.2118241  28.2480641 -35.7332291 -36.0079545  28.6839484
 -36.3195530 -34.7361414  30.2288606 -35.1287113 -34.5878970  32.8697586
 -33.4081785 -34.2619607  34.0200953 -33.4742007 -35.8543307  32.6348741
 -11.4960961   1.1882395  59.6772847 -10.5395052   0.2344999  59.3383872
  -9.1694182   0.6265387  59.5799007  -8.2164986  -0.4783701  60.2733469
  -6.7937272  -0.1411906  60.3949875  -6.7714860   1.0799275  61.2069402
  -6.2844045   0.2570880  59.0234764  -5.9997566  -1.2776068  60.9585803
  -6.2465465  -0.7126465  57.8634428  -6.4165654  -1.8792639  62.3459865
  -7.8227629 -28.4954167  78.3113631  -6.8688453 -28.3721530  79.8481908
  -6.7658749 -26.9859989  80.2009889  -5.5955003 -29.0427239  79.5199790
  -7.7906139 -29.2147191  80.8169344  -7.6738771 -29.3481128  82.3445870
  -8.3594582 -28.3232238  83.0750934  -6.3963909 -29.7025532  82.7971562
  -8.7844371 -30.8139172  82.6580803  -7.1889584 -27.8674894  77.3463952
  -8.0405823 -29.7327867  77.9353325  -9.0419310 -27.9898879  78.3999897
  -8.4355617 -31.9323275  81.9966906 -10.0583553 -30.5543737  82.3670745
  -8.7292725 -31.0916709  83.9401927  20.3060251 -28.4469790  32.9971790
  20.1869272 -29.0615614  34.2441086  19.4055215 -28.2518777  35.0783179
  18.2532591 -29.0645207  35.7656046  17.2714623 -28.1725460  36.4424614
  17.8231888 -27.2771058  37.4466010  16.4767509 -29.0954633  37.2757743
  16.3860262 -27.3695013  35.6152410  15.2538613 -28.4900753  38.1895727
  16.9371966 -26.1190388  34.9649029  19.7745623 -17.8749176  43.7180898
  19.6504970 -16.2188485  42.8795649  19.2192304 -15.3328515  43.9322905
  18.7262090 -16.4499329  41.7731432  21.1315229 -15.9708037  42.4592815
  21.6525509 -14.9328964  41.4277800  21.8001134 -13.6241254  42.0072060
  21.0625298 -15.0115717  40.1405061  23.3490136 -15.5226619  41.2091702
  18.5876200 -18.2523395  44.1881370  20.2199995 -18.8110782  42.8767966
  20.5802283 -17.8426167  44.7605016  23.9881848 -14.8702237  40.2374156
  23.3699169 -16.8276667  40.8863135  24.0950539 -15.3907047  42.2926834
  20.4773921   0.1096018 159.1504502  20.1546809  -0.5160764 157.9179515
  20.7044443   0.1131299 156.7776900  21.0131624  -0.9728147 155.7286258
  21.3061001  -0.4919084 154.3690404  21.7370248  -1.7070614 153.6503736
  22.3380186   0.5970989 154.2471578  20.0378491   0.0606107 153.7978697
  23.7128180   0.2855906 154.7085575  18.9638552  -0.9228591 153.5146236
  18.2859391  -5.2959078 100.5498693  17.3883239  -3.9185166  99.6809570
  18.0298639  -2.6915549 100.1147139  16.0534833  -4.1409688 100.1561852
  17.5853634  -4.3378136  98.1519593  16.6324302  -4.1998392  96.9181438
  17.1204570  -3.2317277  95.9900574  15.2293153  -4.2319338  97.1751530
  16.8457506  -5.8194245  96.1527048  19.6040754  -5.2688786 100.3217205
  18.0933129  -5.1712448 101.8578178  17.8190994  -6.5180754 100.2641683
  16.6724669  -6.8439083  96.9796292  18.0914551  -5.8810533  95.6578039
  16.0024069  -6.0200436  95.1884890  41.3218245 -21.8492490 145.0909810
  40.9407510 -22.7722151 146.1029143  40.9163933 -22.1640884 147.3717996
  42.0967341 -22.6394610 148.2332170  42.3292053 -21.9823813 149.5454273
  42.5623952 -20.5453305 149.3029572  43.4703431 -22.5395290 150.3489321
  41.1399533 -22.1058193 150.3913074  43.9829972 -21.8226888 151.6999552
  40.7210770 -23.5764783 150.7605059   6.4958024 -27.9152733 150.4887655
   5.0971440 -28.2338914 149.2961418   5.6444523 -29.1342945 148.2897867
   4.7533658 -26.8993808 148.9236897   4.0759687 -28.9784950 150.2256796
   2.5109933 -28.9891138 150.2228018   1.8864159 -29.3308266 148.9644658
   1.9010027 -27.9275279 150.9697859   2.1896211 -30.4894070 151.2168652
   6.8953864 -29.0530642 150.9829417   7.5070766 -27.3269566 149.9340435
   6.0912469 -27.1311112 151.5105242   2.6614943 -31.5900050 150.6082985
   0.8790053 -30.6804584 151.4005099   2.7251437 -30.4240111 152.3972541
   3.4597969   5.4203771  53.2413975   3.4188324   5.2991222  54.6994386
   4.3540463   6.2377227  55.2048337   3.6613165   7.4861174  55.7391792
   4.5430875   8.6915568  55.9993930   5.1185083   9.0725482  54.7430160
   5.6383381   8.4341523  56.9286665   3.6547671   9.7964120  56.3434029
   6.5766289   9.6128187  57.3038678   2.9656641   9.5554840  57.6651116
 -38.3784495 -11.7150374  84.7360821 -36.6372417 -12.3237309  84.5925379
 -36.7082325 -13.1112035  83.3708980 -36.4002729 -12.9046233  85.8900930
 -35.9114646 -10.9401687  84.3584475 -34.3720778 -10.6076430  84.4944471
 -33.5339883 -11.7770928  84.3402300 -34.0291666  -9.5620168  85.4131608
 -34.1063657  -9.7785407  82.8942689 -39.2418752 -12.7358864  84.6935535
 -38.6029010 -11.1399481  85.8962241 -38.7503206 -10.8575797  83.7682627
 -34.3853186 -10.5805581  81.8771903 -32.8649049  -9.3386671  82.7935504
 -34.8928584  -8.7138209  82.8141259  22.5349164  40.1145989  72.5951053
  23.4757476  39.2092345  72.1446670  23.5523573  39.1545144  70.6956360
  23.6194667  37.6557891  70.3532489  23.3812569  37.3239393  68.8893109
  22.0383598  37.5664568  68.4806827  23.6272919  35.8132062  68.7714934
  24.3259648  38.0577494  68.0176118  22.8083411  34.8777106  69.6599144
  24.1223931  37.8241502  66.4976393 -31.6984125 -34.9604057 150.0055869
 -31.6098162 -36.3379048 148.7908405 -31.1492539 -37.4623433 149.5745714
 -30.6535215 -35.8670378 147.7792934 -33.1093457 -36.4807512 148.3332682
 -33.5757807 -37.1142204 147.0017857 -32.6158553 -37.9697841 146.3703725
 -34.4006331 -36.2189720 146.1847985 -34.8145296 -38.3455735 147.5526367
 -30.5482185 -34.8020966 150.6053536 -31.9779304 -33.8034859 149.4599039
 -32.5826079 -35.1224649 150.9569725 -34.2908263 -39.3483722 148.2543865
 -35.4127687 -38.9036379 146.5118962 -35.7586359 -37.7991012 148.3116848
  22.5290959  -6.3959240  67.2311247  23.8885539  -6.7547560  66.9416260
  24.8395201  -6.0682792  67.7579336  25.2146032  -4.7823205  67.0640965
  26.5234657  -4.1977983  67.4817168  26.6791102  -3.0100792  66.6424656
  27.7042670  -5.1171271  67.2945077  26.5856072  -3.8526296  68.9539127
  27.8548783  -5.7756758  65.9440985  25.4837790  -2.9492197  69.4725073
  26.5743963  40.2622927 134.5830490  26.1335689  41.3622780 133.2089880
  25.9882740  42.6631824 133.8159541  24.9706309  40.7109012 132.6346352
  27.4104444  41.2238543 132.2166450  28.1676315  42.3957688 131.4757129
  28.4925913  43.4863788 132.3468539  27.5525023  42.6696797 130.1929001
  29.7328934  41.6031054 131.0834830  26.6853792  39.0091742 134.1826114
  27.6770122  40.6540195 135.2095578  25.5843602  40.2481145 135.4659553
  30.5177733  42.5384538 130.4995544  29.6561491  40.5944381 130.2127724
  30.3823313  41.2191362 132.1353151   9.2066041 -21.4248363 121.3233035
   8.0006292 -22.1628659 121.4595211   8.0426557 -23.0938641 122.5482828
   6.5723541 -23.5299695 122.7600452   6.3256257 -24.4640937 123.9010163
   4.8597447 -24.4827279 124.1015615   6.9637971 -24.1224772 125.2478484
   6.9002633 -25.7894323 123.5794055   6.6329716 -22.7370126 125.6828280
   6.4965163 -26.4327378 122.3386597 -17.4622630   6.0950217  46.2018163
 -17.4437297   6.0661262  44.3929936 -16.0527470   6.1039779  44.0136347
 -18.3334938   7.1409420  44.0309750 -18.0618049   4.6853798  44.1685686
 -17.7697734   3.6213622  42.9861351 -16.6296240   3.9164252  42.1743294
 -18.9508548   3.1581457  42.3068825 -17.2640921   2.1315329  43.8963625
 -16.7659338   7.1460548  46.5957007 -18.6953404   6.1305708  46.7623894
 -16.8200754   5.0342974  46.6612955 -16.0839552   2.3038812  44.5136040
 -17.1270642   1.1318245  43.0395584 -18.1419324   1.7245629  44.8193668
  15.5181526 -29.2108277  55.0672700  16.5071993 -30.1191387  54.6593749
  15.7638449 -31.2297813  54.3733718  16.5260956 -32.0379572  53.3945798
  15.8376555 -33.3030704  52.8509872  16.6751704 -33.9604273  51.8025448
  14.4772868 -32.8605107  52.3467117  15.2930136 -34.2579721  53.8196148
  14.4187450 -31.7301828  51.2697944  16.4430392 -34.9554794  54.6294239
  24.1764680   3.6812492  19.9966609  23.4993745   3.4950490  18.3126010
  24.4840894   2.6883289  17.6361911  23.3435964   4.8372333  17.8205015
  22.1121017   2.7507864  18.6063611  21.6784132   1.2611789  18.3090503
  22.8180440   0.4236234  17.9913671  20.4733419   1.1256103  17.5098559
  21.1475497   0.7032853  19.9678581  24.6138452   2.5224857  20.5454483
  25.2508838   4.4720629  19.9543611  23.2858405   4.2433801  20.7976460
  20.6221175  -0.5139986  19.9664533  20.2538856   1.5358945  20.5018880
  22.1262358   0.7358865  20.8155178   2.8265106  34.0743973  46.6875788
   1.7191652  34.6844858  47.2414787   1.1627180  35.6033652  46.2916481
   0.0808719  36.3949742  46.9668446  -0.5078056  37.5214427  46.2549326
   0.6271748  38.3892837  45.6649949  -1.2585618  38.3575942  47.1371765
  -1.3557338  37.1094681  45.0519934  -0.5130481  38.9306211  48.3557896
  -2.4487526  36.1170454  45.4305690  -2.2968021  28.6410931  59.7716603
  -1.7049893  30.3709429  59.9869061  -2.3655562  31.0673763  58.9279854
  -0.2464029  30.1870575  59.8686217  -2.2324149  30.6717304  61.4482714
  -1.3676521  30.8145850  62.7345876  -0.3096931  31.7805474  62.5583104
  -1.0684037  29.5375127  63.3519033  -2.5725822  31.6110703  63.8429352
  -1.8171308  28.2069018  58.5746820  -1.7311931  27.8650634  60.7191772
  -3.5785274  28.4986961  59.7328804  -3.0681951  32.6893879  63.3046982
  -2.0106405  31.9483949  64.9860004  -3.6169877  30.8081434  64.0943050
   2.0181665 -38.0502075  85.8352034   3.0248794 -38.9370484  85.5025674
   3.2985373 -39.8653108  86.5447172   4.3685125 -39.4565825  87.6311321
   4.8280340 -40.5602355  88.4912842   5.6135063 -41.4683398  87.6403150
   3.6338550 -41.1774120  89.1448808   5.7870603 -39.9974224  89.4812345
   3.9453095 -42.3488984  90.0246871   5.2629955 -38.9312330  90.4540014
  22.9876500   9.6941522  75.4085463  24.1051123   8.5468060  74.5414502
  24.7960079   9.4293317  73.6437524  23.2240838   7.5482209  73.9509075
  24.9548510   7.9982241  75.7283507  26.4407970   7.4743161  75.6234944
  27.3046327   8.1807572  76.5716831  26.8634876   7.2576877  74.2518654
  26.2603682   5.8045882  76.3402245  22.1273519  10.2028989  74.5586801
  22.2776887   9.1707585  76.4175788  23.6761356  10.6511641  75.9653511
  27.4178556   5.2319957  76.5087412  25.5348546   5.0162706  75.5443055
  25.6470529   5.8421893  77.5085270  34.0432973  29.9840085  47.9366717
  34.5265253  28.7555423  48.3299392  34.1532409  28.5552877  49.6561745
  35.3615595  27.8896835  50.3705103  35.3524147  27.7163802  51.8193600
  36.6378060  27.0154735  52.2642340  34.1575430  26.9079937  52.3222431
  35.2570089  29.0599987  52.5326235  33.9044076  25.6065991  51.6063382
  35.3919528  28.9791898  54.0434115  -5.4022873   3.8360872  56.5511607
  -5.4323002   5.2529029  57.7181396  -4.8887016   6.3329165  56.9464169
  -4.6463009   4.7030531  58.8459989  -7.0073176   5.3489786  58.0099628
  -7.6761537   6.2385602  59.1291044  -8.8174699   6.9379534  58.6355970
  -6.8081933   7.0030395  60.0242519  -8.4019001   4.9256038  60.2060455
  -6.2493153   3.9917871  55.5096549  -4.2239060   3.5514164  56.0520971
  -5.8141364   2.7354496  57.1335609  -7.5083109   4.2017666  60.9009542
  -9.0856214   4.1014749  59.4861728  -9.2670605   5.4708772  61.0503697
  28.0497208  -1.8182379  39.4399252  27.8495140  -1.0593799  40.5930389
  27.5380457  -1.7529112  41.7915981  28.8884085  -1.8893738  42.5492008
  28.9151784  -2.6674462  43.8438357  27.8212939  -2.1186370  44.6788271
  30.3161218  -2.5497912  44.4347188  28.5733768  -4.0182853  43.4577587
  30.8066465  -1.0837702  44.5932884  28.6329418  -5.1190513  44.5845762
 -37.1448321  29.1174175  40.7526291 -36.4297073  30.4796793  41.8112311
 -37.1845474  30.4325358  43.0113318 -36.5613346  31.6327358  40.9408590
 -34.9329066  29.9779341  41.9257003 -34.1049220  29.6094489  43.2386957
 -34.8580178  29.0895242  44.3466607 -33.0650771  30.5879572  43.4820467
 -33.1892242  28.1359278  42.7224520 -38.4289571  29.2517705  40.4548988
 -36.5280365  28.9882233  39.5822992 -37.0382800  27.9249360  41.3067348
 -33.9508536  27.1324788  42.3541561 -32.5002379  27.6772731  43.7258229
 -32.3693355  28.3382718  41.7025921 -26.8697371  -5.4330357  34.9656763
 -27.6223224  -6.2395962  35.8156145 -28.8283608  -5.6899883  36.2757690
 -28.6400746  -4.4681223  37.2014216 -29.8564249  -3.9562164  37.9019641
 -30.3515515  -4.8329695  38.9661709 -31.0043433  -3.7340403  36.9911924
 -29.5079884  -2.7087880  38.5597796 -32.3223733  -3.0737858  37.5418314
 -29.0859028  -1.5560634  37.6167883  30.9170361  26.5805962  24.7010411
  31.1049057  28.3755377  24.5327855  29.7886944  28.6652024  24.0649924
  32.2423417  28.4815121  23.6269059  31.3700913  28.8554395  26.0440188
  32.7494375  29.3269786  26.5992231  33.2552125  30.5401312  25.9954202
  33.6305678  28.2088927  26.7888933  32.2799304  29.7764510  28.3148993
  30.4777718  26.0156250  23.5874040  32.0583638  26.0488761  25.0636522
  30.0888521  26.3405392  25.7038867  33.3308002  30.2735593  28.9918815
  31.9059532  28.6712370  28.9841672  31.2470830  30.6231714  28.3902544
  -9.2575542 -23.2939493 149.1320526  -9.8640071 -23.8343454 150.2601286
  -9.3947494 -25.1249509 150.6763674  -8.6747329 -25.1296733 151.9933671
  -7.8461952 -26.2986748 152.1930839  -6.7158140 -26.3942037 151.2625724
  -8.5747509 -27.5988499 152.1696562  -7.1951376 -26.3434353 153.5090585
  -9.8825002 -27.6591275 152.9481528  -6.4144339 -25.0855540 153.9575827
   2.5735039 -31.3789152  97.1063380   1.1563012 -32.4443378  96.6347082
   0.0535849 -31.4855124  96.4660586   1.1053811 -33.3965933  97.7479051
   1.6659545 -33.0793062  95.2666825   0.8241713 -33.9326067  94.3235550
  -0.4077685 -33.2668438  93.9276238   0.8554371 -35.3895233  94.6630467
   1.8606358 -33.9104914  92.7873893   3.5857000 -32.1381880  97.4689726
   2.9612563 -30.6898808  96.0725444   2.3078231 -30.6034138  98.1620631
   3.0652376 -34.3469056  93.0481244   1.8892905 -32.6883621  92.3314758
   1.4165944 -34.7396580  91.8750799  23.4887642  -4.8242754  17.9742723
  22.9797687  -3.5696326  17.8627299  23.8074694  -2.9300684  18.7998066
  24.7890276  -2.0228540  17.9913284  25.9102036  -1.3745538  18.6703172
  25.3443573  -0.7410198  19.9077697  26.4379458  -0.3111898  17.7959519
  26.8480021  -2.4401202  19.1438332  27.5687294   0.4809073  18.4569914
  27.4444998  -3.3453414  17.9892672  29.8250791 -29.6526188 148.1451286
  29.1630949 -31.0508700 147.2281611  28.3357241 -31.6626498 148.2506361
  30.3330481 -31.7474817 146.7415507  28.3631410 -30.3241386 146.0912500
  27.3251738 -31.0592090 145.1294733  26.9066459 -32.3559243 145.5251157
  27.5112856 -30.8465800 143.7181787  25.8217218 -30.0213436 145.3870360
  30.4014295 -30.0311383 149.3013813  30.7816978 -29.0671129 147.4242677
  28.9152693 -28.7764530 148.4510105  25.4860375 -29.9608382 146.6518008
  24.8016601 -30.5085571 144.6542702  26.0019758 -28.7890605 144.9806594
 -34.5310476   6.2035554  92.0339916 -33.8188817   5.9204573  93.2205428
 -33.1035388   4.7857052  93.2040180 -31.7181607   5.1927765  93.7128225
 -30.6251200   4.1318068  93.8579188 -30.2138523   3.6186899  92.5430750
 -31.1540011   3.0575236  94.7449316 -29.4371401   4.8264933  94.3288965
 -30.2865991   1.7948785  95.0211180 -29.4982576   5.1873786  95.8651168
 -26.8371323 -10.7415452  30.5438980 -27.3943299 -12.0421264  31.6419974
 -27.0744597 -13.1740417  30.8427231 -28.7535479 -11.7452955  31.9367897
 -26.3623792 -11.7514859  32.7988790 -26.3782313 -12.1285575  34.3193008
 -25.1951246 -12.7792017  34.7846793 -27.6593498 -12.6022350  34.7765070
 -26.2314392 -10.4701977  35.0721979 -27.4711363 -10.7010292  29.3798953
 -27.0513964  -9.5342888  31.0950738 -25.5551842 -10.8458497  30.2754279
 -26.2000846 -10.4521907  36.3881867 -27.2316231  -9.6515240  34.7091688
 -25.0892714  -9.9215636  34.7163309 -31.9894629  11.0136819  51.3730141
 -32.7503816  11.2593872  50.1846258 -32.8291918  10.0926200  49.3445150
 -34.2550399   9.6158272  49.6500172 -34.4780117   8.3237804  48.9736196
 -33.5418425   7.3463570  49.5076550 -34.3570026   8.3731782  47.4792075
 -35.9071780   7.8362200  49.1596877 -34.5092501   7.0307075  46.6204825
 -36.4003429   7.9331066  50.6182424   9.7871996 -24.0118373 107.7676354
   9.1727269 -25.4463583 106.7924532   7.7910772 -25.3548969 107.0689265
   9.9523886 -26.5809856 107.2455307   9.5353431 -24.9483325 105.3436550
   9.8072045 -25.8594723 104.1026682   8.6920876 -26.1528056 103.2286167
  10.6761773 -26.9787585 104.4097739  10.8417167 -24.8208273 103.0577592
  11.1110678 -23.8536414 107.6160853   9.2547333 -22.8675747 107.3531900
   9.5725132 -24.1235485 109.0791711  11.9309394 -24.3382287 103.7123143
  10.1538672 -23.8464370 102.4973945  11.3813522 -25.5289015 102.0973889
 -30.7635631 -26.2036602 138.2470678 -30.9939445 -26.6204737 139.5854432
 -32.1917959 -27.3276115 139.6115867 -32.0892792 -27.9281309 141.0255561
 -33.4192341 -28.3643031 141.5558007 -34.1950202 -27.1279253 141.5450065
 -33.2417037 -28.8213710 142.9362277 -33.9579870 -29.4283345 140.6647486
 -32.3445295 -30.0214355 142.9854369 -35.1935343 -30.2039756 141.1376413
 -18.1585888   8.8230375  25.7411236 -19.6607832   7.8596914  25.3450265
 -19.3305575   7.0880221  24.1857470 -20.6929306   8.8406922  25.1116461
 -19.8164330   6.9221330  26.6311417 -21.0775454   6.5286920  27.4985263
 -21.0851482   5.0955750  27.7680034 -22.3090105   7.1850273  27.1561036
 -20.6825221   7.2221659  29.1102422 -18.3139326   9.5885793  26.8002395
 -17.1040235   8.0981798  25.9574348 -17.8643122   9.6712889  24.7410920
 -19.7827557   6.4702931  29.6961537 -21.7262424   7.2500858  29.9296563
 -20.1459285   8.4189850  29.0965094   2.0598003  28.0533198 147.3681609
   1.5540234  26.9584845 148.0620393   0.4834112  27.2746955 148.9408389
  -0.8294906  26.7576763 148.3003530  -2.0735967  26.6933482 149.0425335
  -3.0333057  26.2256844 148.1105126  -2.4463043  28.0274833 149.5513729
  -1.8900868  25.6696818 150.0607261  -3.8013219  28.2407326 150.1251200
  -3.1343981  25.3509475 150.9027735  -2.0041125 -19.6974551  23.3384682
  -1.9457169 -21.1962102  22.3137413  -0.5320012 -21.5438290  22.3359901
  -2.5909657 -20.8175501  21.0729968  -2.7934208 -22.1874613  23.2192491
  -3.2792116 -23.6371353  22.7617053  -2.1964789 -24.6105715  22.8321061
  -4.2266617 -23.6627005  21.6870481  -4.3560610 -24.1112350  24.1879598
  -1.5087800 -20.0324948  24.5204309  -1.3041898 -18.7033213  22.8813733
  -3.1778699 -19.2347440  23.5547383  -4.8200399 -25.3910078  24.1672169
  -5.4470451 -23.3209293  24.1413272  -3.8230089 -23.9627317  25.4047734
 -18.4981866  -9.5714294  66.4146631 -18.8021148 -10.8099085  65.8084457
 -17.8957410 -11.8192367  66.2206032 -18.5951138 -12.4735534  67.3773129
 -17.9184876 -13.7051462  67.9046943 -16.6263638 -13.3896462  68.5646422
 -17.7605286 -14.7104409  66.7712227 -18.6409586 -14.3036151  69.0151308
 -17.0017274 -15.9900705  67.0202042 -20.1194389 -14.7214033  68.7518386
  22.6011262  28.9939142 104.6557929  24.1444990  29.0295646 103.6432895
  25.1343561  29.5498953 104.5591738  23.7871876  29.8141490 102.4977036
  24.3986400  27.4625387 103.3441213  24.3975987  26.6665944 101.9743410
  25.6897094  26.2878343 101.4725969  23.3758021  27.0317539 100.9954813
  23.7914108  25.0242778 102.5620180  22.6675975  28.0592347 105.6538715
  22.3308020  30.1296606 105.2135248  21.6048313  28.5750221 103.9089681
  23.5413513  24.1970827 101.5406492  22.6940010  25.0964507 103.2837036
  24.6055837  24.3425725 103.3607004  18.8960735   5.8365289  82.0919608
  18.7019441   4.9816601  83.1392617  17.4888716   4.3403634  82.9756721
  16.3388058   4.8864211  83.8454477  14.9704024   4.4917384  83.3647963
  14.7718195   4.8901417  81.9573514  13.9143567   5.0839774  84.2362839
  14.7931754   3.0314244  83.4382877  14.1394829   4.8930197  85.7335378
  13.4436281   2.3873342  82.9115060  38.8042581  10.8818510  85.6832882
  37.3335037  11.9800544  85.7609151  37.6288430  12.7337526  86.9496156
  36.2908662  11.0125000  85.7793108  37.3777870  12.8470511  84.4144107
  36.4216575  13.9350284  83.8962315  37.0292138  15.2394052  83.6795685
  35.0360777  13.8891860  84.3998616  36.2792566  13.3395965  82.1567242
  39.9236266  11.5310686  85.3704341  39.0774581  10.3289184  86.8955138
  38.6491301   9.9269393  84.8204052  35.8621335  12.0805351  81.9995916
  37.4895835  13.4322819  81.6120366  35.5168831  14.0706815  81.3864479
   0.3219799 -30.0441009  23.6587561  -0.6162351 -29.0910673  24.0982805
  -1.7091550 -29.5777637  24.8006712  -2.9543105 -29.1041691  23.9924220
  -4.2747773 -29.5623945  24.4238817  -5.2532505 -28.9206499  23.5792145
  -4.4822777 -29.0491218  25.8498248  -4.4137867 -31.0144297  24.4572728
  -5.7363707 -29.4651730  26.7102033  -4.2204826 -31.7357483  23.1768566
  31.0380260   2.7544247  30.0900724  30.3540561   2.4616022  31.7659310
  31.1325701   1.3450893  32.2596489  28.9616727   2.2046099  31.4652317
  30.7352337   3.8662019  32.4316352  29.8780674   4.6705175  33.4896018
  30.6124255   5.3665735  34.5073899  28.6146322   4.0652772  33.8588635
  29.3219982   6.0525626  32.4362063  30.4906927   3.6899001  29.4014841
  32.3262833   3.0143846  30.1670647  30.9466529   1.6850146  29.3186170
  28.3643969   6.7728107  32.9716365  28.8006750   5.5959374  31.3199403
  30.3470895   6.8484894  32.1852962  -7.6526889 -39.3849378  72.5544310
  -8.9262533 -39.3702785  72.0150381  -9.1136932 -38.3830081  71.0400433
  -9.0745815 -39.1536875  69.6900416  -8.9973211 -38.3870927  68.4338755
 -10.2722888 -37.5394214  68.3990958  -8.9578673 -39.3066221  67.3203746
  -7.7301282 -37.6714257  68.4486199 -10.1727976 -40.1544065  67.0638480
  -7.4145015 -36.7785997  67.2706116 -41.5420208  10.8904234  61.2273029
 -43.2597284  10.8645864  61.9905444 -44.1575416  10.6241202  60.8765361
 -43.3597155  12.1702737  62.5960136 -43.1456293   9.6729424  62.9805477
 -43.5804012   9.5617808  64.5000711 -44.4873101   8.4835204  64.6986511
 -43.8362593  10.8393835  65.1568756 -42.0929776   8.9365322  65.2711196
 -40.6314687  11.3210857  62.1009779 -41.1882114   9.6792065  60.9553297
 -41.3840716  11.6206089  60.1279982 -42.1434530   9.0209989  66.5894392
 -40.9982598   9.6290189  64.8537585 -41.9178243   7.6239797  65.0429730
   5.9446756   8.0581884 110.5082353   5.6835877   7.0501408 109.5914907
   4.3719270   7.1971820 109.0747237   4.3111933   6.8057598 107.6131463
   3.0392659   6.7495960 106.8607988   3.4823792   6.2833222 105.5206231
   2.4856872   8.1071007 106.7492794   2.0447885   5.8847373 107.5223669
   1.2332390   8.2342736 105.9033227   2.5885185   4.4618089 107.9966484
 -23.9738024 -23.3819043  56.5129363 -22.3424781 -22.6844179  56.2499898
 -22.5375232 -21.3362534  56.6706801 -22.0977172 -22.9399946  54.8713988
 -21.5291412 -23.5449578  57.2514355 -20.0644088 -24.1539130  57.1310183
 -19.1049823 -23.2369865  56.5534131 -20.0843624 -25.5786266  56.8172263
 -19.5405501 -24.2604847  58.8778106 -24.0457302 -24.7045449  56.1779289
 -24.3617821 -23.2915799  57.7869473 -24.8944017 -22.8536277  55.7639997
 -20.3819588 -24.8860260  59.6827454 -19.3899392 -23.0385559  59.4097950
 -18.3723730 -24.8432368  58.9556547 -13.7413813  15.5674034  31.2965852
 -14.7041008  16.5018927  30.9761729 -15.8991541  16.0207933  31.5108049
 -16.9819552  16.1747250  30.3281271 -18.3813142  15.8306166  30.6652381
 -19.1593716  16.2069841  29.3662980 -18.6878736  16.7106840  31.8258769
 -18.6437703  14.3884393  31.0085701 -20.1450599  16.5912953  32.2767985
 -17.9808844  13.2963560  30.0554986 -39.5165983   6.3456792  60.4633634
 -38.2835362   5.0660022  60.7097392 -37.0227840   5.7534533  60.5042911
 -38.6727957   4.0696940  59.7204619 -38.5799776   4.6575030  62.1944961
 -37.6073912   4.1028471  63.3134073 -37.9221791   4.6384548  64.6385968
 -36.2243039   4.1034790  62.8942194 -38.0954401   2.3847172  63.4876764
 -40.7289859   5.8475413  60.7009082 -39.3629543   7.3544039  61.2482340
 -39.6321228   6.8425759  59.2538789 -39.3253258   2.2823252  63.9807108
 -37.3058426   1.7072410  64.3249619 -37.9568239   1.7343413  62.3548649
  21.1851008 -10.9125753  75.6600954  21.6321914 -10.2904809  74.5653616
  22.7556542 -11.0265535  74.0507873  22.6444717 -12.1920465  73.0667314
  24.0283493 -12.5765340  72.5123051  24.7477425 -11.4484275  71.7950486
  23.7964456 -13.6887029  71.5824506  24.8881025 -13.1573537  73.6257164
  22.8968582 -13.6072972  70.4144685  26.3354751 -13.5963756  73.2766140
   5.9015194  15.8392226  95.1207675   7.3504527  14.9374329  94.4715800
   8.2872743  14.8069461  95.5775017   7.7408340  15.7458341  93.3435048
   6.6190795  13.6555494  94.0156644   6.7507842  12.2761238  94.7279426
   6.7049853  12.3443915  96.1503547   7.6547832  11.3627493  94.1203945
   5.0726519  11.5866705  94.3083135   6.1889858  17.1253011  95.2614508
   4.8415165  15.7954609  94.3642804   5.4109722  15.4025165  96.2850322
   4.0864146  12.4637746  94.4298600   4.7706333  10.5361118  95.0570102
   5.0832754  11.0672803  93.0928552  35.1131763 -24.0658438  46.9409721
  35.2701359 -22.9600063  47.7809125  36.5533519 -22.3884663  47.5572270
  36.4066939 -20.8688639  48.1036205  37.2114129 -19.8585080  47.3882749
  36.5630341 -19.7128058  46.0730140  38.6153094 -20.3409873  47.3442646
  36.9430481 -18.5217582  47.9873468  39.5722186 -19.5024531  46.4976708
  37.5790361 -18.2263742  49.3099212   5.6598461  24.5599909  38.9357762
   4.0716619  25.3989066  38.5806218   3.2733883  24.2660837  38.1248077
   4.4203330  26.3977737  37.6086324   3.6879907  25.9672681  40.0172167
   2.7241209  27.1873503  40.3785456   2.1259682  27.7692807  39.1801088
   3.2156646  28.0838728  41.3781495   1.3997677  26.2898458  41.2359000
   6.2908192  24.0462263  37.8663184   6.5316905  25.4026102  39.4248368
   5.5312717  23.5698699  39.8073754   1.6211145  26.3224527  42.5716538
   1.2512330  25.0338512  40.9231390   0.2391758  26.9209340  41.0577048
 -34.8271455 -16.3723133 149.3788596 -33.7973589 -16.1960863 148.4359705
 -32.9578121 -17.2333538 148.5913332 -32.4251348 -17.7110759 147.2566594
 -31.4889538 -18.8150821 147.1990782 -30.3388700 -18.4313257 148.0462866
 -31.0656701 -19.1047573 145.7707491 -32.1639104 -20.0247395 147.7366249
 -32.3061277 -19.3048774 144.8642080 -31.3248397 -21.2374360 147.8915166
  26.9446779  37.4620943 120.7207335  27.8420437  38.1031548 119.3058829
  28.8037186  37.0462753 119.0783301  28.4215124  39.3412533 119.8207787
  26.7666930  38.2272178 118.1757453  26.6992146  39.4203604 117.2005543
  27.9877745  39.8672829 116.7744689  25.6686841  40.3715764 117.5605388
  26.0087112  38.5174972 115.7736805  27.6353634  37.5003335 121.8331870
  25.8752402  38.1703513 120.9981442  26.5163077  36.2388313 120.5517293
  25.6707384  39.3811485 114.8046614  24.9008268  37.9012283 116.1981510
  26.7543433  37.5752037 115.2898775 -19.4049718 -15.7386511 129.2224073
 -18.3737911 -15.8800348 128.2926645 -18.3459481 -14.8024310 127.3289057
 -17.3320708 -13.6582194 127.7168394 -17.3912130 -12.4242761 126.8259417
 -18.7410094 -11.8953889 126.9322090 -17.2145443 -12.9052523 125.3989547
 -16.4167017 -11.4153206 127.2124411 -17.5359333 -11.8760010 124.3378102
 -16.6294655 -10.7201546 128.5721416 -12.0488787  27.2997216  29.4634629
 -11.5281727  28.4815504  30.7789491 -12.7600474  29.0596507  31.0756806
 -10.5267350  29.2257443  30.0588128 -10.9343118  27.4783488  31.8565465
  -9.6936511  27.7123870  32.8749185  -9.9241507  28.7700369  33.8413470
  -8.3720292  27.5341487  32.3079032  -9.8078391  26.2568920  33.9668988
 -12.9870897  26.5016834  29.9421577 -12.5024365  27.9785448  28.4519965
 -11.0825473  26.5081136  29.0195859  -9.7428612  25.1410129  33.3127033
 -10.9522068  26.2509119  34.6131202  -8.8562742  26.2764213  34.8993726
  15.1992459  19.2892973  40.8534866  15.6889859  20.4305996  40.1700876
  15.0057015  21.5943880  40.6276483  16.0595799  22.5406566  41.3345271
  15.6332159  24.0033220  41.5368125  15.5320789  24.6291946  40.1982313
  16.7306318  24.5549513  42.3690772  14.2106070  24.0384665  42.0355569
  16.5485321  26.0907584  42.7179795  14.0728968  23.4487835  43.5210421
 -24.1449303  -8.8380205 112.3359547 -22.9784649  -9.4528804 111.0751754
 -22.2831957  -8.2901562 110.6446691 -23.9409492 -10.0430203 110.1488071
 -22.1369617 -10.4734742 111.9149980 -20.9288419 -11.3615414 111.4666350
 -19.6391754 -11.0663006 112.1071896 -20.9481723 -11.8450661 110.1247645
 -21.3562214 -12.8694297 112.3668917 -24.8500686  -9.8466627 112.8657816
 -23.5482115  -8.2491009 113.3175711 -25.0042840  -8.0166477 111.7920254
 -21.6116736 -12.6884489 113.6598366 -20.4156232 -13.7879854 112.2418920
 -22.4424762 -13.4274022 111.9083942  36.3784669  17.9491207  66.1612459
  36.9186696  19.2481214  66.4303853  36.2462904  19.9286348  67.5316600
  34.9162063  20.5611361  66.9933186  34.2424715  21.5792133  67.7986524
  35.1564748  22.6849909  68.0996153  33.8734902  20.8876815  69.0950435
  33.1256933  22.1686505  66.9506350  33.0449937  21.7074193  70.0470122
  31.9407112  21.2113980  66.5463352  41.7470714  11.4757283  26.3119095
  43.3577685  12.3808805  26.1894881  44.2185035  11.7471796  27.1704836
  42.9693183  13.7465277  26.4346073  43.6945338  12.0366776  24.7012355
  43.8567462  13.0180786  23.4497086  45.2162039  13.2007873  23.0463592
  42.9311656  14.1231136  23.4282457  43.1884429  11.9960644  22.0601920
  40.6962126  12.0451122  25.7625892  41.8223043  10.2568811  25.8203940
  41.3993594  11.2832986  27.5728287  43.8435756  10.8232466  21.9418992
  43.3372636  12.6007269  20.9042392  41.9389676  11.7070803  22.2332629
  -5.1738962 -34.8868330 121.4669035  -4.2065434 -35.6168098 122.1306634
  -4.4486688 -35.6624117 123.5402318  -4.8670060 -37.1396976 123.9609729
  -4.8616040 -37.4313057 125.4032009  -5.4201839 -38.7532666 125.6575307
  -5.5184063 -36.4304372 126.2868952  -3.4087869 -37.3094162 125.8545198
  -7.0932145 -36.3729313 126.2223889  -2.5163816 -38.4221792 125.4115014
  22.5377724  26.7534465  93.4431564  21.1748883  27.9124007  93.4670151
  21.0301038  28.2951320  92.0999211  21.5640755  28.9154744  94.4100450
  20.0680742  26.9164261  93.9968107  18.5517831  27.2157758  93.9556529
  18.1906451  28.4521347  93.3216393  17.8867013  26.7965504  95.1901078
  17.9613718  25.9932547  92.7800611  23.6575217  27.3169047  93.0349955
  22.7849940  26.2267050  94.6463029  22.2960349  25.7472786  92.6511190
  18.2977861  24.8055111  93.2055499  18.4351864  26.0871791  91.5648285
  16.6317763  26.0515583  92.6622529  22.6541558  23.5781860  70.1560823
  22.3768354  24.7109865  70.8805498  23.5406610  25.4225861  71.4998665
  23.0411538  26.9143551  71.5171789  23.9098658  27.9362206  72.1487262
  25.1565873  28.0846618  71.3871260  24.1531553  27.5290081  73.5409656
  23.2326498  29.2411186  72.1063389  25.2123950  28.4110195  74.2921174
  21.8870634  29.4103717  72.8141863  25.1016792 -10.5609758  87.1307243
  26.6946913  -9.9790517  87.9551507  26.7362151  -8.5571787  87.7345018
  27.6614750 -10.7828073  87.2923787  26.4422548 -10.5004665  89.4104712
  26.9467320  -9.9416010  90.8182615  25.8434915  -9.4338235  91.5780490
  28.1362484  -9.1381939  90.8499186  27.4392226 -11.4997420  91.7162421
  24.8178868 -11.8110076  87.3537339  23.9993462  -9.8778837  87.4841315
  25.2198919 -10.4052106  85.8398855  27.8005185 -11.2826413  92.9396123
  28.3792986 -12.1043093  91.0603271  26.4264121 -12.2941855  91.7170703
 -29.3168067 -16.1893873 106.3775546 -28.6240152 -16.5095182 105.2196286
 -27.6147114 -15.5841911 105.0599084 -28.1513783 -14.4350276 104.0969317
 -27.1076281 -13.4993273 103.7325657 -26.6993418 -12.7968730 104.9923648
 -27.7730755 -12.5714968 102.8084079 -26.0056392 -14.1672405 102.9990943
 -29.0292792 -11.7060366 103.2658446 -25.0266575 -13.1496425 102.4596175
   3.4378183 -27.4606796  27.6576488   3.0012123 -26.7353429  29.3183673
   1.6407990 -27.2214903  29.4925816   3.2728870 -25.3309948  29.0402198
   4.0992782 -27.4455681  30.1985974   4.6552360 -26.8588533  31.5418793
   3.6815881 -26.7263121  32.6100140   5.6186848 -25.7983429  31.3960644
   5.7031820 -28.2056968  32.1802407   2.8140337 -26.7452124  26.6727428
   4.7419480 -27.4442556  27.3761209   3.0405881 -28.7149935  27.4599498
   6.4845049 -28.7335648  31.2183661   4.9541295 -29.1951102  32.6143049
   6.5035144 -27.8644053  33.2205005 -38.9662941 -33.9422581  75.6959088
 -39.5321425 -33.1334428  76.6405148 -39.6078433 -33.9734105  77.7479251
 -40.9855751 -34.7060958  77.8550708 -41.1411919 -35.6859458  78.9281121
 -42.5685183 -36.0445552  78.9736296 -40.8254887 -34.9635949  80.2260824
 -40.2537079 -36.8553623  78.8250577 -41.5704801 -33.6600094  80.5229209
 -40.3823734 -37.7823891  77.6147264 -40.4588428 -32.9042275  49.9667315
 -39.4739329 -34.2135601  50.7528737 -39.1752023 -35.0469814  49.6258604
 -40.3230412 -34.7124701  51.7821132 -38.2163480 -33.4101002  51.2610184
 -36.9761066 -33.9786970  52.0194837 -35.7244475 -33.3700627  51.6287608
 -36.9886795 -35.4110487  52.2404655 -37.2486881 -33.2929661  53.6878399
 -41.3724284 -33.2926351  49.1013898 -41.0622969 -32.1772602  50.9080679
 -39.6829346 -32.0621583  49.2897011 -38.4346105 -33.6000755  54.1825676
 -37.1809460 -32.0030978  53.6976854 -36.3351935 -33.6765650  54.5224769
  11.5667141  13.3662619  18.6926031  12.6269253  13.0223634  17.7711638
  13.8027919  12.6950064  18.3860013  14.9411877  13.6767520  17.9480728
  16.2859333  13.4909800  18.4421170  16.8933973  12.1834876  18.0619783
  16.4401981  13.6961877  19.8873923  17.1036213  14.4879233  17.7034992
  15.8892047  12.6443795  20.8163904  16.7854592  15.9671292  17.9845393
 -17.3380537 -35.3162428  99.0558234 -16.8427366 -33.5774547  98.6806812
 -17.2614430 -32.8240045  99.8101218 -17.4222873 -33.3089393  97.4012242
 -15.2631926 -33.7157996  98.6223719 -14.2200360 -32.7482049  99.2977282
 -14.0765735 -32.8851578 100.7510373 -14.1746000 -31.4366546  98.6957225
 -12.6427036 -33.4401470  98.6456636 -18.6608260 -35.4312726  99.0973698
 -16.8798018 -36.2273773  98.1921037 -16.8928170 -35.7963938 100.2018935
 -12.4920721 -34.7144190  99.0333507 -11.6336809 -32.7811793  99.1488261
 -12.5522203 -33.3799458  97.3413688 -37.2899600 -19.1221269 102.7208715
 -38.3374373 -18.1667427 102.7601881 -39.1665240 -18.5435269 101.7418777
 -40.6195399 -18.3984580 102.3171632 -41.6617147 -18.2346289 101.3153822
 -41.5279484 -19.2328675 100.2068437 -41.4819240 -16.8700444 100.7055924
 -42.9598995 -18.3124323 102.0518368 -42.6135006 -16.2787338  99.7657710
 -43.2636150 -19.7236209 102.6590397 -24.0398525 -27.4516405  34.9643981
 -23.2412490 -25.9450214  34.2559998 -24.0919817 -25.7139882  33.1148726
 -21.8790448 -26.2958921  33.9498859 -23.5682292 -24.8838713  35.4033376
 -22.6526283 -23.9358405  36.2327321 -21.3241218 -23.8789773  35.7479797
 -22.8555389 -24.0380897  37.6485014 -23.2443892 -22.2793962  35.7591584
 -25.3409702 -27.2903470  35.1241308 -23.8739013 -28.5379430  34.2006112
 -23.5559346 -27.7947393  36.1450959 -23.0053254 -22.0478561  34.4770612
 -22.5453128 -21.3767467  36.3982183 -24.5152750 -22.1074711  36.0052940
 -12.6717192   9.5846554  45.8646543 -12.9727243   9.5320964  44.5033949
 -13.8302562  10.5306167  44.0503991 -15.2750273  10.0955354  44.0670008
 -16.2975788  11.1572259  43.6773525 -17.5753431  10.3623487  43.6148731
 -16.0566942  11.6755610  42.2642538 -16.3294767  12.2403500  44.6521306
 -17.0591086  12.6720045  41.7228959 -16.8383474  11.8799170  46.0494975
  15.9486457   8.7846660  19.9078159  15.3693879   8.3777350  18.2167580
  16.4265248   7.5440955  17.6850591  15.1961165   9.6696494  17.5976103
  14.0694238   7.5029343  18.4865357  12.5443863   7.9261927  18.2795501
  11.7357525   6.9919371  17.5518228  12.3164551   9.3169029  18.0024185
  11.8830172   7.7443623  20.0211418  17.1467736   9.3364631  19.9164644
  15.1410296   9.6404973  20.4875169  16.0616282   7.7194362  20.6736305
  10.5747610   7.8243480  20.0040067  12.3228280   8.6770392  20.8529147
  12.1746106   6.5737272  20.4808850  17.8258490  29.3581071 141.6438155
  16.8813924  30.3605627 141.5858195  15.9942507  30.1237962 140.5150146
  16.4798434  30.7454046 139.1816142  15.4004900  30.6969678 138.1329240
  15.1589663  29.2828136 137.9099965  15.7367818  31.3486365 136.8738947
  14.2142058  31.3916772 138.6453513  16.9573797  30.9356737 136.1117655
  14.4481757  32.8045067 139.1571859 -20.5205393 -33.5573347  26.9346638
 -20.8301752 -31.7831721  26.4427392 -20.7519715 -31.0954215  27.7259465
 -22.1177300 -31.7899739  25.7558815 -19.6177502 -31.5347197  25.4552860
 -19.5813961 -30.6914305  24.1224470 -20.4492264 -29.5677868  24.0213421
 -19.3322399 -31.4336846  22.8870533 -17.9552177 -29.9006321  24.3890949
 -20.3774404 -34.3968146  25.8945515 -19.4089862 -33.6163798  27.6267990
 -21.5119218 -33.9342334  27.6708440 -17.8326186 -29.2714351  25.5346674
 -17.6772221 -28.9904032  23.4558379 -16.9783946 -30.7971007  24.2603295
  14.1722468 -27.8592983  51.9305779  14.2331663 -27.0881052  53.0786082
  14.3923783 -25.7690525  52.7365218  13.2170633 -25.0359990  53.3335515
  13.1927752 -23.5824802  53.1161570  14.3208278 -22.8726484  53.7194096
  11.9543990 -23.0078607  53.8268558  13.1565540 -23.3975634  51.6841265
  10.5841056 -23.6187229  53.4904815  12.9424383 -21.9674302  51.1863795
  10.9859189  21.6803874  19.9940857  10.3941026  21.5577933  18.2937799
  11.2243703  20.6309210  17.6213740  10.4694620  22.9349764  17.8317114
   8.9315785  21.1245384  18.5487142   8.2723284  19.7234274  18.3716388
   9.1584797  18.6358242  17.9844520   6.9848432  19.8107761  17.7297984
   7.9142709  19.2660778  20.0801635  12.1911443  22.2283511  20.0616843
  10.1885100  22.4695171  20.6350311  11.0581992  20.5611538  20.6874593
   7.4753090  20.2890216  20.7987362   9.0191251  18.8806537  20.6821253
   6.9594045  18.3297647  20.2618230  41.0321124 -14.0917391  19.5769708
  40.8510972 -13.6318270  18.2294852  40.2736919 -12.3456723  18.2840905
  41.2342568 -11.1722382  17.9472835  40.9510517  -9.7747979  18.4244539
  42.0575776  -8.9831938  17.9049223  40.9576934  -9.6849402  19.8994984
  39.6861399  -9.3067432  17.8071153  42.2101505 -10.2335299  20.7233707
  39.2223008  -7.8911905  18.3455978  30.9678824  -1.0643645  20.1370562
  31.4774658  -1.3144320  18.4527363  31.3811251  -0.0291760  17.8228577
  30.5789287  -2.2917547  17.9440650  32.8892336  -1.8907336  18.6376994
  34.3072080  -1.2659846  18.2833121  34.2885564   0.0766356  17.8156561
  35.2281404  -2.1943171  17.6566035  35.0099977  -1.0667607  19.9826828
  31.4131200   0.0397196  20.6420855  29.6658905  -1.0524295  20.2177374
  31.4586294  -2.0150394  20.9092245  34.9875527  -2.2347127  20.6373001
  34.2675074  -0.2726221  20.7034718  36.2242178  -0.6394823  19.9544449
  20.3262893 -27.1586496  82.9222966  19.8155051 -27.9437384  81.8860228
  20.2332588 -29.2987740  81.8057362  19.1018012 -30.2265719  82.3553074
  19.5431743 -31.6001796  82.5598337  20.2501034 -32.1771456  81.3611472
  18.2853323 -32.3347094  82.9103611  20.5643132 -31.7346713  83.5817285
  18.3575827 -33.8681903  83.2698060  20.1027423 -31.3981596  85.0131357
  15.1642142  23.6768196  35.3314350  16.7091554  23.5766117  36.3258169
  17.7144503  22.9817934  35.4878270  16.2504159  22.8663234  37.4667966
  16.9734392  25.1326676  36.7027991  18.2726138  26.0175928  36.5582310
  18.0793641  27.1906029  35.7564735  19.5051995  25.2541671  36.3425944
  18.4231934  26.6714963  38.2498531  14.7774477  22.4742792  34.9092833
  14.1376639  24.1261647  36.0362937  15.2443653  24.4336946  34.2091131
  19.3057717  27.6356356  38.2928575  18.7987441  25.7498542  39.0897612
  17.3124085  27.2035602  38.7758651   8.2994058  17.3594008 100.1730967
   7.4163438  16.4720648  99.6257992   7.6676950  15.0768099  99.9862696
   8.8543773  14.4673344  99.3401468   8.9746229  12.9920814  99.5979869
   7.8184735  12.3440159  99.0542292   9.0731150  12.7862630 101.0584326
  10.2218792  12.4559640  98.8670432   9.2723623  11.3814766 101.4874213
  10.2169314  12.6445302  97.3650963 -11.3563944 -13.3127414 125.6444220
 -13.0903311 -12.7938926 125.5769250 -13.3083486 -12.2341172 126.8945790
 -13.7343391 -14.0098367 125.2188068 -13.0887600 -11.7355283 124.3898933
 -13.4572860 -10.1852316 124.5105175 -13.1865279  -9.5199299 125.7743100
 -14.5792863  -9.7713984 123.7231370 -12.1136483  -9.5434297 123.4822107
 -11.0958994 -14.2996854 126.4922868 -10.9043061 -13.7121050 124.4496370
 -10.5771290 -12.2899748 125.9713918 -11.9849398 -10.1806246 122.3378984
 -10.9254952  -9.6555598 124.0091876 -12.2811175  -8.2413238 123.2417688
 -27.3940360  16.1331080  41.6860143 -26.9925876  15.9224687  42.9755178
 -27.7461982  14.8354946  43.5188980 -26.8149619  13.5674510  43.5366665
 -27.3230497  12.3179979  44.2627248 -28.6776011  11.9472916  43.8474340
 -27.3390392  12.7331110  45.7169876 -26.3527572  11.2259553  43.9287650
 -25.9687689  12.8842802  46.4279030 -26.2251488  10.8061063  42.5065210
  -9.8558043  -7.9019845  97.0612351 -10.1296507  -9.5532762  97.8488283
  -8.8360442 -10.1584199  97.7362696 -11.1785064 -10.1684236  97.0931988
 -10.5864829  -9.0960554  99.2769808 -10.3414433  -9.8900860 100.6193256
  -9.9090208  -9.0360911 101.7196335  -9.7208621 -11.1552156 100.4021440
 -12.0399839 -10.2278071 101.1547725  -8.8965633  -7.2099025  97.6788122
  -9.5148976  -7.9998817  95.7947928 -10.9073197  -7.1434848  97.1036378
 -12.7166233 -11.0108662 100.2969831 -12.7826185  -9.1548942 101.3446755
 -11.9815985 -10.8298061 102.3278025   4.7724310  33.4249177  39.1024244
   6.1090679  33.5700772  38.7568991   6.7453814  32.3883241  39.1980520
   6.8551931  31.2802680  38.1367266   7.0170115  29.8731181  38.6703171
   5.7549370  29.6649906  39.3658126   8.0606879  29.7775782  39.6574507
   7.2769608  28.9112835  37.5476789   8.3073426  28.4493400  40.3267593
   6.2902883  28.8140538  36.3355255  14.3759107 -29.9887991  81.5863459
  14.1474996 -31.7560439  81.2314908  12.6896388 -31.8844750  81.3099000
  14.9134769 -32.4654391  82.1989408  14.7056353 -31.7763305  79.7727961
  15.5679713 -32.8567183  79.0366183  15.1448679 -33.1610834  77.6886391
  16.0820911 -33.9237887  79.9124907  17.1530873 -31.9340268  78.7418376
  13.8875882 -29.7169668  82.8145129  15.6965461 -29.6398158  81.5304757
  13.7122150 -29.1797733  80.7402924  17.6024062 -31.4734009  79.8891340
  17.0964706 -30.9302363  77.9143543  18.0357073 -32.7382524  78.2300894
  31.1075854  11.1928322 124.1099609  32.1886002  12.0902338 124.2971894
  31.7040776  13.3900895 124.0581884  31.8746479  14.0033506 125.4713588
  31.7638390  15.4821293 125.6014698  30.4042014  16.0312245 125.2197946
  32.8425856  16.2104915 124.8567565  31.9295542  15.8231691 127.1071669
  33.1539637  17.6936663 125.1409190  33.2884086  15.3496803 127.5209749
  23.4486712  27.7521526  66.4185627  24.1144738  28.8684385  67.6664270
  25.4130827  28.3399246  68.0030769  23.1234926  28.8460792  68.6924020
  24.1781210  30.2813001  66.9272808  24.4691823  31.6361119  67.6105565
  25.1756990  31.5880072  68.8675880  23.4217220  32.6148811  67.4157141
  25.7432647  32.3036083  66.5263419  22.3162899  28.2041525  65.9348549
  24.2655818  27.5022797  65.4473169  23.2214991  26.5438953  66.9503376
  26.7779068  31.4715914  66.4694135  26.2265453  33.4643843  66.9680338
  25.2294750  32.5055410  65.3100272 -34.2865666 -24.2697197 137.4146259
 -35.5981168 -23.7981003 137.7998831 -35.4012600 -23.2482415 139.0049472
 -36.0441209 -21.8592781 138.9771847 -36.0094998 -21.0095983 140.1927391
 -36.9602259 -21.5367404 141.1615968 -36.2361398 -19.5188583 139.8542263
 -34.7506953 -21.0013147 141.0362099 -37.5916950 -19.1801071 139.2563413
 -33.5927965 -20.3353945 140.3203219 -32.5228432 -32.1305646 153.1305318
 -31.2412154 -31.1366886 152.3541667 -31.9505179 -30.0487404 151.7564344
 -30.6174411 -32.1207463 151.5400644 -30.4129687 -30.7107088 153.6681302
 -28.8787430 -30.3839108 153.7944523 -28.2959680 -30.1613589 152.5020162
 -28.1437689 -31.2177713 154.7511955 -28.9015094 -28.7009081 154.4830543
 -32.0546248 -33.2182580 153.7173994 -33.1687245 -31.4435464 154.0737495
 -33.4788692 -32.4984626 152.2951473 -29.6216932 -27.8623764 153.7332978
 -27.6940028 -28.1416217 154.6981665 -29.4608328 -28.7465288 155.7003055
  15.2020630   6.2361425 111.5433823  14.4726076   7.3672339 111.3282079
  13.5888698   7.0821860 110.2600807  12.4472914   8.1103662 110.0570245
  11.2763128   7.6940864 109.3279058  11.7023844   7.2340801 107.9894429
  10.3597788   8.8332551 109.1103773  10.6235906   6.5159204 109.9678417
   9.7019517   9.3628218 110.4187051   9.2892553   5.9527701 109.3911995
  20.3522236  36.1340924  65.2853987  19.2354471  34.9488667  66.1430739
  19.4376851  35.2787016  67.5509045  19.6019465  33.6681766  65.6344579
  17.8416360  35.4587130  65.5417592  16.3765561  34.9549571  65.8875294
  15.3441693  35.9624613  65.8861405  16.3621071  33.9859072  66.9572623
  15.9385262  33.9316799  64.4608761  21.6154598  35.9203764  65.5816923
  20.2083941  36.0390501  63.9771996  20.1512107  37.4360206  65.5300485
  14.6222578  33.7392189  64.3716379  16.5457417  32.7527632  64.4781335
  16.2292781  34.4787826  63.2771169 -40.0418207  40.2793275  23.4071307
 -40.9438872  41.3213592  23.7025617 -41.8492461  40.8941206  24.6927995
 -43.1544642  40.6690930  24.0639399 -44.2023423  39.9483906  24.8713188
 -45.3318179  39.9191515  23.8688915 -44.5644706  40.8268909  26.0354465
 -43.8612308  38.5339833  25.2070952 -45.8195959  40.5978752  26.8433015
 -43.6442166  37.4599707  24.0155783 -25.5972014  37.7985141  82.5855725
 -24.3670640  37.4819885  83.9138255 -23.9857558  36.1561178  83.6482823
 -25.1012391  37.7352072  85.1365888 -23.1995150  38.4741009  83.5757503
 -23.0747366  39.9493872  84.0054018 -22.0456007  40.1736426  84.9962079
 -24.2947090  40.6815437  84.1330783 -22.4066748  40.7007219  82.4790546
 -26.6502643  36.9261329  82.5703831 -26.0360779  39.0204706  82.5804006
 -24.9982495  37.6829413  81.4213315 -21.2487226  40.2094354  82.1034293
 -22.1842097  41.9682816  82.6755104 -23.2068904  40.6131176  81.4153201
   0.6066239   9.1928553  84.0218806   0.3297910   7.8135790  83.7157691
   0.4089953   7.7422018  82.2941886   1.1332653   6.4325010  81.7708142
   0.9226767   6.2601790  80.3565828  -0.4411223   6.2280009  79.9005651
   1.6190440   5.0456011  79.8525917   1.4763994   7.4545496  79.6641017
   1.1076863   3.7023883  80.3206027   1.2964857   7.5896780  78.0866965
   7.4843897  12.4864855 112.6717015   7.9670359  14.1455788 111.9270646
   8.0097233  14.9761560 113.0881113   6.8973931  14.3609006 110.9746328
   9.3186724  13.8673851 111.2740810  10.0010329  14.6897278 110.1271320
  11.1604870  15.4183665 110.5831092   9.0953105  15.3323649 109.1845532
  10.7549737  13.3386850 109.1096600   7.1882048  11.5901448 111.7959486
   8.3793652  11.8807746 113.4769433   6.4022646  12.6316065 113.4100631
  11.6148618  13.7597334 108.1956450   9.8541629  12.6440285 108.4758713
  11.4008980  12.4493363 109.9129265 -27.6053010 -36.9380108  23.0916428
 -26.9002509 -37.4711074  24.2219804 -25.8691291 -36.6487865  24.7518872
 -24.4286623 -37.0235353  24.2374568 -23.3847708 -36.3060076  24.9157277
 -22.1467173 -36.9792857  24.6004069 -23.4954225 -36.1802055  26.4119291
 -23.3127109 -34.8468909  24.5646019 -23.8400878 -37.4703072  27.2414871
 -22.8739614 -34.3518024  23.2072653  -8.3943663 -23.9343438  71.4166804
  -8.4205123 -23.6751296  73.2348236  -9.2261127 -24.7523601  73.7358495
  -8.9109893 -22.3378982  73.3799321  -6.8802905 -23.8506724  73.5404000
  -5.8655281 -22.7653263  74.1584643  -6.3881136 -22.1317876  75.3258851
  -5.1151642 -21.9629870  73.1892781  -4.6333056 -23.9246557  74.8699958
  -9.6328817 -23.9514914  70.9334499  -7.7307631 -23.0230750  70.7348303
  -7.9735912 -25.1551017  71.1249148  -5.2597223 -24.7346470  75.7188926
  -3.6333218 -23.2694134  75.5057994  -4.0756450 -24.6659214  73.9438121
 -28.7138656 -35.0042383  18.1318343 -28.1760064 -36.1880058  17.7056875
 -28.5272421 -37.1556972  18.6609726 -28.2111891 -38.5642808  18.1364276
 -28.3950290 -39.6982088  19.0748267 -29.8069898 -39.9436550  19.2419957
 -27.8219814 -39.2968626  20.4052971 -27.9153822 -40.9600492  18.4952798
 -27.9643940 -40.3361692  21.5590414 -26.4642678 -41.0841845  17.9572317
 -34.6782363   0.8042170  19.7438423 -33.7783149   0.2219860  18.2609110
 -33.3135465   1.4134351  17.5080472 -34.7616087  -0.6448912  17.6347030
 -32.5929297  -0.5231458  18.9943058 -31.9372010  -1.8746584  18.5960062
 -30.6232505  -1.7499715  18.0100731 -32.8564800  -2.8172759  17.9916008
 -31.5827066  -2.6143772  20.2743992 -35.6658295   1.5922122  19.4061776
 -35.1918738  -0.1819374  20.4656927 -33.9156580   1.4976255  20.5624632
 -30.6645880  -1.9090611  20.8884752 -31.0125792  -3.7866204  20.2030490
 -32.6425045  -2.7236702  21.0837008 -37.2641757 -36.7364042  97.1825043
 -37.0163988 -35.7273319  96.1876085 -38.3469348 -35.5309107  95.7402344
 -38.7402857 -34.1501132  96.2915964 -40.0969503 -33.6804489  95.9109344
 -40.3562340 -32.4054391  96.4981821 -41.1054073 -34.7572797  96.3541940
 -40.1179345 -33.4461748  94.4541999 -42.5067118 -34.6203179  95.8918028
 -39.1455433 -32.4468523  93.9608658  -3.3289736  -5.7402206  64.4011804
  -4.2114567  -4.7116339  65.6259399  -4.9560998  -3.8646986  64.7627846
  -3.1600149  -4.1559255  66.4346026  -5.0446920  -5.8259903  66.3652515
  -4.9237374  -6.5026453  67.7821531  -5.0072483  -5.5463227  68.8842970
  -3.9318256  -7.5478149  67.7778601  -6.5843851  -7.3251133  67.8274107
  -2.6140320  -4.9815665  63.5754519  -2.4454133  -6.5848499  65.0215343
  -4.0802205  -6.5397720  63.7068651  -6.7016536  -8.0099809  68.9465772
  -6.8680212  -8.2050501  66.8504448  -7.5808964  -6.4593579  67.7823035
  -3.4594789  24.7123239  58.5767610  -3.9693016  25.0689005  59.8270442
  -3.1662367  24.2680143  60.6794797  -2.2375175  25.1352724  61.5426024
  -1.0055541  24.5358733  62.0318298  -0.4162716  25.7193863  62.6048579
  -0.0895569  24.0080726  61.0049635  -1.2621270  23.5429194  63.1147211
   0.3759250  24.8987487  59.9408887  -0.0101638  22.9909243  63.8372871
 -34.2428693  24.6744397  49.7120609 -34.4535696  23.9381270  48.0782076
 -33.2906900  23.1077165  47.9062434 -34.5854935  25.1135825  47.1933466
 -35.8151845  23.1432749  48.3531016 -36.6640782  22.4025022  47.2542451
 -36.0441805  21.2543368  46.6687961 -37.3087787  23.3123847  46.3543701
 -38.0434041  21.6788107  48.1673992 -33.2335016  25.5263117  49.6761888
 -35.3267222  25.3920741  50.0913029 -33.9892909  23.8450683  50.6790484
 -38.9331812  21.1909407  47.3270925 -38.6371956  22.5866915  48.9191884
 -37.6317489  20.6533171  48.9333913  21.8545167  -4.3970491  82.2242624
  22.7520466  -3.3275743  82.4051088  22.3347328  -2.7414594  83.5816813
  21.6602058  -1.4114828  83.2675634  20.8706934  -0.8221316  84.3540222
  19.6449730  -1.4784768  84.7481152  20.5090180   0.5331732  83.8238413
  21.7946153  -0.6394197  85.5861611  19.5136019   0.4840764  82.5874785
  21.3030692   0.1389510  86.8190426  36.8963924   3.9924334  29.0652041
  37.0105472   5.3190752  30.2602593  38.1502205   6.0975850  29.7760628
  37.1236386   4.5757221  31.4795716  35.6377264   6.0468976  30.1244013
  35.2622191   7.5608833  29.9139331  34.1454842   7.8210574  29.0293568
  36.3549761   8.4592005  29.7935015  34.6343863   7.8571379  31.5816834
  35.9510507   3.0975970  29.3566868  36.7206498   4.4285067  27.7951912
  38.0240855   3.2559637  28.9754055  33.5878720   7.1274677  31.9222702
  34.2573058   9.1021169  31.7439267  35.5706593   7.6677376  32.5169153
  21.7472954  24.6056435 112.5005578  21.4515169  25.8459092 112.0372414
  22.3343932  26.6313688 112.8153063  23.4006351  27.1798105 111.8361333
  24.4570444  27.9566068 112.5148928  25.4615299  28.1496449 111.4554561
  25.0773516  27.3022816 113.5989587  23.7975317  29.2266116 112.7970569
  25.7379005  25.9261516 113.3396657  24.6821451  30.3080472 113.4994526
   2.5081792  30.6726997  49.4620281   4.3200108  30.9030398  49.2549180
   4.6277484  32.0639194  50.0669170   4.3770200  30.9859074  47.8276376
   4.8846479  29.5568382  49.8793077   6.1555685  28.7352385  49.4541523
   7.0121546  29.4210142  48.4730134   5.8402002  27.3619963  49.1475287
   7.2096975  28.6585567  50.9222943   2.0892969  30.9677622  50.7032938
   1.8646960  31.5406439  48.7244225   2.1344028  29.4234707  49.1113784
   8.3925074  28.0822856  50.7047102   6.7208890  27.9256605  51.9159739
   7.4900868  29.8430685  51.3427449  11.7542392  16.4210638  34.4781202
  11.8452025  16.8025754  35.8645197  11.0255955  18.0504240  35.9807711
  11.8540904  19.3860236  35.8990264  11.1119938  20.6257100  35.5624456
   9.9519206  20.7989168  36.3982137  10.5991331  20.5326088  34.1753451
  11.9657446  21.8148881  35.7978233   9.7230414  21.6410215  33.6848316
  12.5805650  21.9686857  37.2248122   9.1716462 -37.4080553 136.3265662
  10.9337733 -37.8191768 136.0991647  11.1105628 -37.4921332 134.7087822
  10.9662017 -39.1899172 136.4983283  11.6367039 -36.8683457 137.1596394
  13.1983890 -36.6104323 137.3277977  13.5256460 -35.2019202 137.2989484
  13.9823959 -37.4542769 136.4577931  13.5275395 -37.1368243 139.0162285
   8.3835843 -38.2369939 135.5877599   8.8051859 -37.4800681 137.5924883
   8.8741013 -36.1282919 135.9824891  12.9119680 -36.4536467 139.9087113
  14.7974126 -37.0234600 139.2564963  13.1768334 -38.4092245 139.1746036
 -25.8460291 -30.0344456  77.2049847 -25.1505417 -31.2701033  77.3023811
 -24.8256095 -31.7769505  76.0548786 -23.3222688 -31.9869461  75.9148885
 -22.8412680 -32.7918664  74.8195010 -23.2250454 -32.5426903  73.4430137
 -23.3079326 -34.1713141  75.1082128 -21.3762616 -32.7602054  74.7996049
 -22.8947076 -34.8071102  76.4278152 -20.6572105 -31.4243161  74.5014889
 -39.5535391 -21.8821226  41.6003836 -40.1360178 -21.7358567  39.8186887
 -39.0844291 -20.8597445  39.3165146 -41.4394565 -21.1752994  40.0231061
 -40.1013418 -23.2363295  39.3452177 -39.1875636 -23.8944164  38.2500110
 -37.8119138 -23.4967453  38.4080736 -39.7751404 -23.9963597  36.9123640
 -39.2496257 -25.6593878  38.8562488 -38.2498413 -22.1698161  41.6641119
 -39.6003301 -20.7166255  42.2413490 -40.1709914 -22.7698830  42.3350183
 -40.4769417 -26.2129848  38.7233588 -38.8766117 -25.8342798  40.1042449
 -38.4437875 -26.3727125  38.0847509  15.9152127  38.4965893  18.1312887
  15.8753967  39.8728074  17.8991284  16.7417057  40.3934466  18.8542997
  17.4254914  41.5439490  18.0974380  18.7395170  41.9240772  18.6328671
  19.5902948  40.8286433  18.2829491  18.8060413  42.0594463  20.0780239
  19.2749375  43.0930743  18.0219815  20.1292357  42.3071611  20.7080286
  18.5081977  44.4195383  18.3228224 -22.4537152  27.8350031  44.4283268
 -22.4097343  29.5074133  45.1180124 -23.7202097  29.7058925  45.6613488
 -22.0759984  30.3606862  43.9894162 -21.2814824  29.3497512  46.2033170
 -19.9078881  30.1016737  46.2882795 -19.6912276  30.6941764  47.5715195
 -19.4658491  30.8018105  45.1151068 -18.7323122  28.6905280  46.3800884
 -23.1698030  27.7200569  43.3391208 -21.2926378  27.2945974  44.1340286
 -22.9564707  26.9889569  45.3630276 -18.7573259  28.0389184  45.2391896
 -18.9834448  27.7983609  47.3132699 -17.5001877  29.1150189  46.6092168
 -33.7571338  -8.9274196  18.1627146 -33.9176562  -7.5830631  17.6638284
 -35.1853817  -7.1038275  17.9375850 -35.0819973  -5.5310412  17.9645785
 -36.3689538  -4.8696950  18.4324052 -37.5541588  -5.4621051  17.7540103
 -36.3223810  -3.3714478  18.0383939 -36.6521608  -4.9443661  19.8405575
 -37.5466962  -2.4372758  18.2024543 -35.7199473  -4.1502344  20.7743170
 -12.6791998  36.9492190  39.9732914 -13.9703001  36.1307809  40.9628377
 -15.2141455  36.3384583  40.2345732 -13.8107943  36.7874198  42.2455362
 -13.4716045  34.6239914  40.8835496 -14.3049239  33.3489986  40.4679552
 -14.2620333  32.9518289  39.0892133 -15.6091353  33.3014299  41.0965588
 -13.4004963  32.0184463  41.3250286 -11.4615887  36.8230366  40.4663934
 -12.5211752  36.4183938  38.7697687 -12.9493371  38.2548549  39.7608037
 -12.1328017  31.8670031  40.9075836 -13.9883224  30.8339003  41.1872783
 -13.4192984  32.2708044  42.6273360  28.2458896 -14.9653081  44.1032861
  26.8921878 -14.7420224  43.7703783  26.7731128 -13.3789568  43.5765828
  25.6453603 -12.9658448  42.5280697  25.5888585 -11.5772419  41.9541819
  26.8260127 -11.4190383  41.1427083  25.4483271 -10.5238964  43.0054885
  24.4007686 -11.6605329  41.0630298  24.0201168 -10.4399738  43.6567458
  23.9221560 -10.3457612  40.4480197 -10.5886221  22.4729716  47.9953877
  -9.9055205  22.2577967  46.3123338  -9.2918588  23.5022177  45.9604436
 -11.0533889  21.8740148  45.5151500  -8.8941932  21.1085465  46.6136568
  -8.4113086  20.0915239  45.5320089  -7.1951741  20.5336411  44.9053144
  -9.4643266  19.4601981  44.7724859  -7.8774195  18.7198594  46.6974682
 -11.4952247  23.4500315  48.0352792 -11.2396464  21.3963697  48.4251961
  -9.6940244  22.7531946  48.9085653  -8.8540669  18.3213566  47.5198726
  -6.8319073  19.0406901  47.4414683  -7.5167014  17.6879866  45.9586308
  -5.1971847  33.3354706  36.5983699  -4.5055620  33.9535011  35.5774966
  -3.1730084  33.7774384  35.9684748  -2.5173455  35.1708973  36.0504114
  -0.9951992  35.1905140  36.1062841  -0.4969661  34.4337058  37.2849802
  -0.5511868  36.6490759  36.0988822  -0.5095514  34.6793306  34.8211353
  -0.8726754  37.4145087  37.3536047   1.0519774  34.5819762  34.6747664
  21.1950022  34.4293291  32.5037960  21.0333916  36.0748556  31.7338393
  21.2465397  35.7647424  30.3624266  22.0467569  36.8161527  32.4075138
  19.5308152  36.5305490  32.1021873  18.4606583  36.9655212  31.0296097
  17.6752356  35.9229657  30.3995689  18.8650725  38.0936753  30.2309244
  17.2114109  37.7680561  32.0652043  22.4741423  34.0728366  32.4204714
  20.9457025  34.3382558  33.8090280  20.5276201  33.4453497  31.9391475
  17.6107698  38.9911319  32.4850646  17.0043194  37.1193424  33.1940174
  16.0428594  37.8776606  31.4783251   2.2808108  35.0671645  55.5199494
   1.7719848  34.1469910  56.4428763   1.7688534  32.8665159  55.8999080
   0.3659749  32.2142691  55.8811456   0.3684234  30.8579328  55.4843585
   1.1540688  30.0078980  56.4602079   0.9911704  30.6924633  54.1126943
  -1.1009500  30.4002312  55.6635101   1.1113408  29.2432873  53.6539541
  -2.0903014  30.9779812  54.6370397  38.2420762  18.3771719 108.8802881
  38.2926719  19.2441678 107.2805508  37.2231871  20.1846136 107.4252545
  38.0756071  18.1963078 106.3436231  39.7704455  19.8682833 107.3207708
  40.5177402  20.5106397 106.0979559  40.1342472  21.8651084 105.8529793
  40.6905575  19.5935656 105.0035837  42.2266076  20.6471122 106.7434085
  37.0959168  17.7134442 109.1753073  39.2210960  17.4919207 108.9906328
  38.4249472  19.2404236 109.8487863  43.0134356  21.4681336 106.0768002
  42.8265362  19.4930859 106.8166651  42.1562881  21.0659894 107.9889260
 -21.6839072 -38.1069142  85.8363190 -21.2396253 -38.5320065  87.0610254
 -19.9486449 -38.1491630  87.2184616 -19.5970032 -39.1618974  88.2880936
 -18.2775921 -39.7768118  88.1044759 -18.0633034 -40.7559717  89.2301252
 -17.1283594 -38.8997027  88.0836826 -18.2035329 -40.5144492  86.8566101
 -16.8769296 -38.0094653  89.3175780 -19.1554857 -41.7829509  86.8049631
 -14.9570356  31.5683960  74.3193190 -13.8837900  31.1542851  72.8627823
 -12.6349158  30.7027808  73.4891464 -13.8458228  32.4077839  72.1299633
 -14.6384779  30.0044987  72.1471583 -15.3102430  30.2004973  70.7500155
 -14.3569192  30.3914769  69.6727015 -16.5333563  30.9822449  70.8211696
 -15.8908141  28.4737228  70.4978588 -16.1494369  31.9136444  73.9335683
 -15.1902861  30.5292619  75.1325643 -14.5411568  32.5256152  75.1198280
 -16.5417282  28.2904332  69.3297503 -16.6596364  28.0602076  71.4799735
 -14.8417677  27.6406829  70.4789061  36.0712446  40.3569056  30.5997145
  35.1852303  39.7330451  31.6169795  36.0007750  38.7458270  32.1543477
  36.4733935  39.0059245  33.6463103  37.4782731  37.9923353  34.0667962
  38.6850849  38.1859451  33.2419920  36.9631334  36.5767836  33.9733370
  38.0190843  38.3424981  35.3913590  38.0474561  35.5553492  34.1814025
  37.1741649  38.1267059  36.6738442  36.9028346  33.6078231 154.2833504
  37.7024865  32.1751064 153.4797700  38.2105159  32.7168608 152.2663483
  36.6437380  31.2380617 153.3915700  38.8029844  31.8591590 154.5399968
  39.4964877  30.4340507 154.7764012  39.2203785  29.3848034 153.8105453
  39.5187664  30.0438715 156.1443373  41.2327881  30.7700817 154.4171703
  35.7947899  33.9740663 153.6826765  36.4694717  33.3384177 155.4780795
  37.7082376  34.6519264 154.4422381  41.7849598  31.6092227 155.2868381
  41.3905030  31.1879722 153.1643925  41.9767690  29.6803368 154.5536346
  17.6433407  -8.6898582  73.8208379  16.6876611  -8.8172147  72.7761582
  17.1764591  -8.0748093  71.6988701  15.9135202  -7.7156203  70.7975291
  16.1795358  -6.5567728  69.8459902  14.8641593  -6.2866484  69.2144368
  17.0908328  -7.0457310  68.7807926  16.6783503  -5.3434836  70.5837877
  17.3501602  -6.1412562  67.5412821  15.7640276  -4.7320241  71.6700038
  34.7638865  39.1381240  25.3881028  34.6436413  38.8776340  23.5740224
  35.8503123  38.1530415  23.2794185  34.5657571  40.1944868  22.9974273
  33.2949034  38.0748942  23.5272624  32.8461449  36.9660907  22.5397241
  33.8986487  36.0384083  22.1787774  31.9335992  37.4740524  21.5297443
  31.7754833  35.8968674  23.5998059  33.6632782  39.5930618  25.9273288
  35.0789094  38.0456123  26.1081763  35.7055883  40.0024665  25.6527260
  32.3906230  35.6621804  24.7462028  31.5234277  34.7151842  23.0468203
  30.6314448  36.4848486  23.9299928 -28.4813088  -2.9638151 129.8655066
 -28.3625297  -1.7113135 130.4973834 -29.3090874  -1.5079690 131.5410795
 -30.4672207  -0.6059695 131.0725950 -31.3129761   0.0017967 132.0828455
 -32.3061172   0.6977881 131.3002412 -30.5328517   0.9246825 133.0145323
 -31.9359917  -1.1795025 132.6729402 -29.8392005   2.0953345 132.4293144
 -32.8696522  -0.7983579 133.8702692 -15.2787438  30.7547195  91.6926706
 -15.9906648  30.4586862  93.3667297 -17.3289371  30.8353145  93.1562017
 -15.1395014  31.2141538  94.2689920 -15.8297605  28.8828784  93.4640403
 -15.3334648  28.0478152  94.6529476 -16.3773502  27.6066384  95.5213525
 -14.0771772  28.4918717  95.2179077 -14.9011890  26.5017749  93.7986571
 -14.0415162  30.4058105  91.5838146 -15.9030035  30.0404146  90.7995058
 -15.3859165  31.9695497  91.3169384 -15.8813660  26.0733374  93.0285454
 -14.6317882  25.4941571  94.6277235 -13.8692388  26.5490382  93.0123988
 -11.8937851  35.2791166  24.1634395 -11.0181728  35.9213917  25.1014069
 -11.5746701  37.2210044  25.4910659 -10.7687032  37.8640754  26.6626677
 -11.2708573  39.1808674  27.1203349 -12.7498212  39.1854207  27.2970520
 -10.8776619  40.1377495  26.0622942 -10.5400659  39.5213312  28.3647019
 -11.3402642  41.5753612  26.4390749 -10.7373044  38.6074215  29.5334249
 -41.0776518  24.5368659  40.6780489 -40.2000156  23.4335157  41.8843204
 -39.3780807  24.3163846  42.6815690 -39.5871600  22.4121462  41.0394302
 -41.3904446  22.8194323  42.7642441 -41.3273632  21.7418849  43.8865436
 -39.9647820  21.4662121  44.3324145 -42.2074447  20.6091241  43.6535491
 -42.0963288  22.5932689  45.2630412 -42.0944323  24.0513124  40.0624768
 -41.5382819  25.5880818  41.3270367 -40.2739982  25.0476852  39.7453085
 -41.4944293  23.7444489  45.5317470 -42.2372048  21.9282868  46.3986572
 -43.3742772  22.9261728  44.9595936  29.1705716 -27.3246788 145.0180884
  28.9161802 -27.2508472 143.6718204  27.6522692 -26.6977922 143.4602126
  27.5411187 -26.1789795 141.9978863  26.1614445 -25.6398546 141.7902220
  26.0849015 -25.2076460 140.3448080  25.7570352 -24.4644973 142.6979865
  25.1409071 -26.7159383 141.9026404  26.5961095 -23.1956709 142.4671737
  23.6785468 -26.2437748 141.4520538  15.5903819  16.8053018  86.4373956
  14.9646897  17.5844681  84.9436744  15.9875183  17.2162126  84.0043917
  14.8317295  19.0049987  85.2505650  13.5604785  16.9115031  84.7307640
  12.4379966  17.1906106  83.6238197  12.9416041  17.4713677  82.3106204
  11.3806189  18.0338088  84.1322331  11.6834544  15.5229059  83.3949556
  16.8739712  17.0653241  86.6057891  14.9250996  17.2979851  87.5295791
  15.4512755  15.4936591  86.4865291  10.4153636  15.5515330  82.9660343
  11.7412720  14.8582757  84.5272594  12.2826344  14.8220648  82.5038533
 -38.2027381 -40.8615634  19.4816637 -37.6245232 -40.3146358  18.2243628
 -37.3383995 -38.9546682  18.3062132 -38.6089138 -38.2370414  17.8719525
 -38.5689545 -36.8169726  18.3460431 -39.7883339 -36.2670567  17.7328310
 -37.3351840 -36.1363834  17.8997132 -38.5506169 -36.5925186  19.8211677
 -37.2629726 -34.6786735  18.2802372 -39.7024212 -37.2593131  20.7126952
 -30.6127628 -28.7220138  38.3092938 -28.9621361 -29.2312668  37.7438053
 -28.3132581 -29.7168024  38.9407246 -28.3956375 -28.0442452  37.1576046
 -29.2843203 -30.3282825  36.6685060 -28.2993454 -31.1317038  35.7559545
 -28.2368693 -32.5039865  36.1466640 -27.0758174 -30.4078844  35.4399330
 -29.2846072 -31.1338028  34.2282326 -31.2803790 -28.1781165  37.3033922
 -31.3065637 -29.7370130  38.7826185 -30.5266256 -27.8039929  39.2456532
 -28.5804825 -31.6958488  33.2807965 -29.5657590 -29.8989273  33.8096975
 -30.4534023 -31.7408176  34.3068235  -1.9011116 -11.4725552 111.8027497
  -1.4040867 -10.1411987 111.6657675  -2.0101486  -9.3822028 110.6111054
  -1.2513031  -9.4948462 109.2809614  -1.7156729  -8.5219632 108.1994659
  -3.0542592  -8.7541188 107.7481096  -0.8277600  -8.8330775 107.0632763
  -1.4842868  -7.1389081 108.6157707   0.7185448  -8.6628886 107.3776366
  -1.9684211  -6.2579326 107.5209202  41.3055021  28.8413555  24.7695787
  40.3365404  27.8170041  25.9566974  39.3486726  27.1739336  25.1260162
  39.8680306  28.7420957  26.9336282  41.4641897  26.8652793  26.4631678
  41.5102636  26.2297110  27.9009632  40.5727745  25.1494444  28.1488732
  41.7279400  27.1658158  28.9767619  43.1362816  25.3146917  27.8899936
  42.0135754  28.0906540  23.9505382  40.5489403  29.6542204  24.0932291
  42.1775645  29.6226895  25.4780275  44.1327533  26.0383828  27.4068303
  43.0861056  24.2940687  27.0713204  43.5506322  24.9062330  29.0705210
   4.3292576 -37.9266865  30.2299792   5.2766266 -38.8519958  29.8367455
   6.5412383 -38.3955207  30.3354462   7.3163814 -39.7329389  30.7272820
   8.6856332 -39.5451276  31.1577495   8.7199267 -38.6468673  32.3116859
   9.3735578 -38.9690893  30.0160689   9.1702709 -40.9168036  31.4815974
  10.8478683 -38.7493161  30.2610541   8.5114553 -41.5774461  32.6813876
   0.7704502 -23.2735241  77.2352833  -0.2753489 -22.7342228  78.6201686
   0.5809829 -22.8158099  79.7477649  -1.4671501 -23.5078856  78.6267856
  -0.4797753 -21.2368269  78.1968797  -1.6986212 -20.2696565  78.4293609
  -1.7100227 -19.7149264  79.7480197  -2.9591190 -20.6992591  77.8942065
  -1.2123123 -18.8754443  77.3534306   1.2463368 -24.5194143  77.3472962
   0.1296033 -23.1653078  76.0769565   1.8061670 -22.5126109  77.0788744
   0.0535346 -18.6087000  77.3887416  -1.8026515 -17.7293223  77.6820661
  -1.4422054 -19.1376520  76.0974250  10.9416503 -15.3666433  98.2558856
   9.9821444 -15.6356475  99.2997004  10.3804041 -14.7772024 100.3835264
  10.2696951 -15.6667931 101.5893510  10.9267672 -15.3648801 102.9072211
  10.4829710 -14.0338841 103.4696688  12.3938983 -15.4386610 102.6348346
  10.5190658 -16.3892956 103.9026318  13.2186283 -15.3756053 103.9963481
   9.0021274 -16.5259183 104.2894302 -36.9264944  12.3981152  60.8477865
 -36.3714141  14.0869090  60.5053197 -37.5970505  14.7161431  60.2278580
 -35.4612759  13.8439207  59.4183910 -35.7379178  14.4578386  61.8987830
 -35.7991559  15.8419836  62.7075839 -37.0976629  16.4660596  62.6719590
 -34.6067280  16.6322725  62.5585284 -35.6851099  15.2471063  64.4119010
 -37.7195556  12.3339563  61.8960060 -37.5900467  11.9021673  59.8419557
 -35.8833053  11.5861259  61.0406952 -35.8517183  16.2171664  65.2836692
 -34.5134241  14.7141616  64.6071059 -36.5612194  14.2529526  64.6621522
  18.1258979  -8.7804987  32.6874128  19.0946861  -7.7189679  32.8787530
  19.0739786  -6.8692685  31.7760009  19.8220047  -5.5902106  32.1187225
  19.9780894  -4.5110786  31.0882172  20.7634736  -5.0919264  29.9669235
  20.6938723  -3.2924935  31.5099601  18.7519273  -4.0398041  30.4996206
  22.1103707  -3.4034813  32.0430670  17.7068789  -3.3270904  31.3620909
  26.8827098   7.3909648  22.6800800  28.6131179   6.8985392  22.4392844
  29.2898668   8.1541794  22.4190958  28.5475201   6.1830859  21.1999404
  28.8838162   6.0421141  23.6722174  29.6959652   4.6788883  23.6979547
  31.1383513   4.8556098  23.7536605  29.1436286   3.6536011  22.8737830
  29.2875143   4.1285718  25.3959954  26.3830511   8.0003612  21.6647274
  26.0468964   6.3658009  22.8513635  26.7095277   8.2288849  23.7173791
  29.6725406   5.0172131  26.3194354  29.9510915   3.0336209  25.6219271
  27.9912536   3.8547924  25.5874435   5.9091379   0.6671283  55.5340655
   4.9445615   0.9261070  56.5827381   3.5861463   0.5840609  56.3165062
   2.6886045   1.7915082  56.4212152   1.2403706   1.4287904  56.6952602
   1.1931514   0.6630400  57.9720572   0.6120248   0.6461969  55.6084685
   0.4938114   2.7178715  56.9150737  -0.9003939   0.2424537  55.9012249
   0.3740065   3.6665003  55.8049746 -30.0976176  -8.8928597 120.0217512
 -31.6858701  -8.0051862 119.7545745 -31.8775627  -7.2886006 120.9671148
 -32.6182089  -9.0737968 119.3808632 -31.2684089  -7.0916243 118.5547921
 -32.2123331  -6.5349363 117.4473973 -33.5601526  -6.3270334 117.9344241
 -31.9918167  -7.0827341 116.1235827 -31.5834605  -4.8396195 117.2024282
 -30.2599526  -9.6328432 121.1040849 -29.7503852  -9.7229601 119.0187340
 -29.1009931  -8.0504522 120.2506606 -30.3755611  -4.8640680 116.5939646
 -31.4655927  -4.0878132 118.3140518 -32.3944019  -4.1261682 116.4426122
  24.4583181   6.3394140  88.2425276  23.9877931   7.5488011  87.7756924
  22.6413699   7.9372978  87.9739214  21.8497606   7.4057533  86.7986063
  20.3250047   7.5188004  86.7621753  19.7735317   7.0695581  85.4694712
  19.7745005   8.8509019  86.9410313  19.5987106   6.7644707  87.8105453
  20.3214869   9.8956153  85.9769081  19.7063529   5.1658791  87.7693417
  29.9848582 -19.4519241 103.1633065  29.1054014 -19.0695326 104.7133395
  29.8005192 -17.9137334 105.2275468  29.0785493 -20.3338598 105.4501704
  27.6891276 -18.7150947 104.1627819  26.6997640 -17.5652826 104.5779419
  27.2315911 -16.6087160 105.4957281  25.3465865 -18.0106736 104.7982548
  26.5156235 -16.5833179 103.0726548  30.2662846 -18.3688285 102.4396929
  31.1396655 -20.0461320 103.3648124  29.3213316 -20.2883374 102.3944109
  26.3076168 -17.3215866 101.9846299  27.4916877 -15.7268748 102.8215252
  25.4081940 -15.8320062 103.1433092  -6.5367413  18.7782072  74.0321680
  -6.8450300  19.0176093  75.3828613  -6.3346718  20.2924461  75.7174591
  -7.1196244  20.8224940  76.9382778  -6.8282638  22.2727747  77.2795134
  -7.3154371  23.1097130  76.1814831  -5.3089277  22.4385394  77.4981338
  -7.4567973  22.6049550  78.5496285  -4.7837640  21.5971380  78.6113700
  -7.2399464  24.0765525  79.0713185  16.5765422  -2.5637930  42.2726696
  17.4522972  -0.9418166  42.4496213  16.9635201  -0.1283227  41.4061890
  18.8499091  -1.2647406  42.4449872  16.9340175  -0.5314314  43.8565810
  15.8340760   0.5082220  44.2206386  14.5994185   0.1016874  43.5972783
  16.2555382   1.8824735  44.1479463  15.6229863   0.2353437  46.0463573
  16.8867310  -3.4249788  43.2419800  15.2646254  -2.4333061  42.3653039
  16.8918046  -3.1386112  41.0970902  16.7339914   0.4248575  46.7637715
  15.1560317  -0.9758753  46.3089372  14.7370425   1.1076865  46.4994026
   8.1367631  -2.6515608  73.4694591   8.1839655  -1.9516070  74.7261246
   8.1848832  -2.7835046  75.8330033   9.1857467  -2.3021410  76.8900393
   8.9357179  -2.9623027  78.1899191   7.4890909  -2.8611096  78.5663765
   9.6515740  -2.1969277  79.2435677   9.2674506  -4.4527320  78.0808665
  11.1721614  -2.0209955  79.0183490   9.2234473  -5.3976575  79.3102525
  32.7360830  -6.3421564 123.0480111  33.1763327  -4.7566011 122.1341380
  32.4920203  -4.8360265 120.8566917  34.6035977  -4.7577225 122.0917956
  32.5352345  -3.7498949 123.1520380  31.9260972  -2.3203785 122.8086419
  31.6360237  -2.1047305 121.3989885  32.4567445  -1.1983318 123.5449863
  30.2642314  -2.5053113 123.5540469  33.0590442  -7.4335191 122.3022043
  33.3826626  -6.4606719 124.2200610  31.4558895  -6.3668451 123.2941868
  30.3376573  -3.0801686 124.7366738  29.4363918  -3.3106870 122.8466671
  29.6549714  -1.3452403 123.6822784 -36.2245122 -26.6818418  35.5727329
 -37.4236927 -27.0630055  35.0069767 -38.0487213 -26.0848054  34.2089646
 -39.5421953 -26.5601724  34.0330336 -40.4549311 -25.5676815  33.3388460
 -40.6608477 -24.2803629  34.0555933 -41.7703887 -26.1980416  33.2491467
 -39.9340897 -25.3429358  31.9446631 -42.3311569 -26.4459312  34.6770526
 -40.7430561 -24.4850904  30.9321707 -17.3712632 -35.4681246  22.5947582
 -16.8388035 -36.5104537  23.9438655 -17.6849047 -37.6579769  23.8723844
 -16.9594650 -35.6272472  25.0925161 -15.3497091 -36.7524122  23.4664279
 -14.2058724 -37.4683443  24.2567126 -14.2062025 -38.9042462  24.0897922
 -13.8806576 -36.9484869  25.5485874 -12.6938736 -36.9987347  23.3137864
 -16.4883159 -34.4847455  22.4341117 -17.4100150 -36.1151309  21.4592024
 -18.5129555 -34.9156376  22.7530405 -12.7149814 -37.4566442  22.0701825
 -11.6347619 -37.4827376  23.8696851 -12.5563298 -35.7151513  23.1652364
  19.0635227 -37.9897061 127.5970046  19.6971249 -37.2854511 128.6297630
  20.3785489 -38.2784000 129.4591834  21.8608641 -37.8034861 129.8579712
  22.8111529 -38.8268617 130.5218447  22.7869571 -40.1669444 129.7562265
  22.4634473 -39.1754056 131.9313336  24.1337973 -38.2617384 130.4846419
  22.5130925 -38.1282520 133.0481851  24.7943919 -38.2060806 129.1074843
  34.1801881  19.3534191  51.0856711  35.9131401  19.7355211  51.5359746
  36.4311312  20.1477995  50.2991150  36.3642649  18.4929737  52.0786861
  35.7458420  20.8167633  52.6308943  36.8316038  21.3280203  53.6912851
  38.1973279  20.9756979  53.3682123  36.4452081  21.1816545  55.0694528
  36.7716286  23.1598287  53.4557334  33.4782924  18.9129767  52.1192899
  33.5443255  20.3696191  50.5426413  34.1046708  18.3882798  50.1503116
  37.5781820  23.7734274  54.2600121  35.5500653  23.6250037  53.6967941
  37.1106536  23.5906274  52.2752115 -30.4523843  34.6811564  21.7664468
 -30.0541637  34.1644742  23.0334947 -29.6723863  35.3319354  23.6955247
 -28.1621055  35.2046025  23.9303336 -27.4991636  36.3758665  24.4832101
 -27.7820959  37.7212987  23.8266793 -26.0521588  36.0257987  24.5587643
 -27.9077687  36.5291419  25.9248470 -25.3673216  35.8015853  23.2369836
 -27.3951112  37.7698431  26.5383474 -28.6262179 -32.1726436  62.6555158
 -26.8890919 -31.6949249  62.5188053 -26.7566733 -31.3333809  61.1313977
 -26.1814289 -32.8593316  62.9739224 -26.8064015 -30.5007842  63.5724536
 -26.3020577 -29.0105667  63.5092658 -27.2138737 -28.1236269  62.8334730
 -24.8647744 -28.8678204  63.4051779 -26.6495314 -28.5847540  65.2483814
 -29.3730154 -31.0980269  62.5056903 -28.9618596 -33.0834488  61.7311946
 -28.9027894 -32.7681593  63.7922869 -25.9929256 -29.3528482  66.1122048
 -27.9354626 -28.6323512  65.5664119 -26.3001806 -27.3191914  65.5682873
  34.4649390  33.5196428 106.3185873  34.1911164  33.6526300 104.9851693
  33.2522429  34.6284525 104.7239958  33.8272607  35.9147409 104.1711392
  32.7482465  36.9010185 103.7217403  31.5348535  36.9538403 104.6220504
  32.3489542  36.5537991 102.3639373  33.1220519  38.3613769 103.5644375
  33.3976642  36.5900625 101.2745298  33.6134056  39.0814641 104.8715569
 -40.8090398  -6.6080631  30.9651704 -39.3364242  -7.6323058  30.5910023
 -38.4565840  -7.1404129  31.6015049 -39.1214747  -7.2868158  29.2110721
 -39.8554473  -9.1013647  30.8780058 -39.0120783 -10.2748121  31.4780552
 -39.5212106 -10.8045281  32.7215918 -37.5934141 -10.0234089  31.4331827
 -39.3013142 -11.6091579  30.2321288 -40.4579908  -5.3689586  30.8826236
 -41.7923381  -6.8257904  30.1425787 -41.2610491  -6.8249342  32.1741897
 -38.9195378 -11.2308692  29.0006681 -40.5884066 -11.9261341  30.1449548
 -38.6445480 -12.6746288  30.5685252  13.3325633  -8.8404965 122.1569350
  12.6200211  -8.9162400 120.9239802  11.2694145  -8.5530769 121.1044562
  10.5771955  -8.6001522 119.7617648   9.4579521  -7.7012130 119.6190325
   8.4768389  -8.0800841 120.6316375   8.8167680  -7.8346752 118.2631639
   9.8484163  -6.2972612 119.8795482   8.5480964  -9.2486866 117.6030469
   8.8140851  -5.1614079 119.7467153 -18.4780351  -2.1657996  61.4863078
 -17.4915252  -3.7697499  61.4159325 -16.1465976  -3.3550139  61.1784435
 -18.1723921  -4.4930859  60.3548378 -17.7781411  -4.2819011  62.8637723
 -17.8863946  -5.8374107  63.2441484 -16.7466892  -6.6276832  62.7893365
 -19.1984798  -6.3997833  63.0681614 -17.6868927  -5.7623725  65.0714646
 -19.7886456  -2.2975236  61.6520091 -18.0460346  -1.3992281  62.5180654
 -18.3736135  -1.5126388  60.3564837 -16.5423397  -5.2223411  65.3869218
 -17.7245937  -6.9721581  65.5456299 -18.6132779  -5.0896614  65.7658249
  16.0845441 -17.9227702  75.8615820  16.9875669 -18.5675373  74.9163919
  16.5820732 -18.0097146  73.6751132  17.5652339 -18.3794855  72.5765223
  17.3768269 -17.7939538  71.2435293  17.4197258 -16.3253618  71.2151866
  16.0427610 -18.2848663  70.7588811  18.5484425 -18.2812530  70.4383163
  15.7821693 -17.8144518  69.3359315  19.9685954 -17.8563308  70.7772267
 -34.9202552 -38.2521017  36.3433919 -36.1428010 -39.1734036  35.3526651
 -37.4012190 -38.5726609  35.7547390 -35.8688362 -40.5429413  35.6706403
 -35.7504846 -38.7142686  33.9006327 -35.8877720 -39.5995367  32.6224978
 -37.0876598 -39.3873577  31.8968772 -35.3954354 -40.9731085  32.7128238
 -34.6210780 -38.8751370  31.4709321 -35.1421795 -38.3871138  37.6375702
 -33.6926068 -38.6499280  36.1046038 -35.0097860 -36.9788354  36.0640555
 -34.3644262 -39.6650428  30.4419341 -33.4415502 -38.6697664  32.0225974
 -35.0717555 -37.7614010  30.9814521 -13.0982738 -39.5827269  39.0050259
 -11.9670394 -39.1884489  38.3067935 -11.6440127 -40.1086797  37.3001811
 -10.4927527 -41.0776633  37.7161282 -10.1771525 -42.1500881  36.7123352
 -11.3242540 -43.0698699  36.5662367  -8.9911603 -42.8389706  37.2076305
  -9.6828265 -41.5283383  35.4682139  -9.1135484 -43.6634264  38.4362390
  -9.3984540 -42.3758797  34.2913560  24.2214292 -31.5987096 110.7999508
  23.7574762 -31.8587423 109.0514663  25.0082223 -31.5960600 108.3371092
  22.6346495 -30.9660746 108.8991907  23.3560174 -33.3863078 109.0254896
  23.0934542 -34.2945069 107.7406200  24.2435428 -35.0538337 107.3516705
  22.3965641 -33.6905980 106.6818950  21.9487282 -35.5810528 108.4475030
  23.1648057 -31.4395339 111.6024982  24.8351489 -32.5884040 111.3296060
  25.0321431 -30.5608736 110.9603915  22.4399402 -36.1777402 109.5354613
  21.7880649 -36.5710664 107.5491203  20.7328518 -35.1586776 108.7693542
  13.4147439  38.7338862  47.5853617  13.8375876  40.0416508  47.4308600
  12.8620026  40.8594253  48.1065499  11.8232375  41.2380913  47.0522042
  10.4897184  41.5529555  47.5690781  10.6685109  42.7947653  48.2750303
   9.9398919  40.6350379  48.6174243   9.6099269  41.8374756  46.4858293
   9.3848209  39.2421452  48.1314039   8.1472759  42.3321454  46.8320807
  -1.7071840  -4.1303626  78.7154037  -2.5372576  -5.0573172  80.0419369
  -1.9721667  -6.3789189  79.9038299  -3.9357527  -4.8321617  79.7608802
  -2.1172879  -4.2829465  81.3557343  -1.8762238  -4.8933307  82.7582497
  -0.5374048  -4.7289420  83.2577021  -2.6041902  -6.0971911  83.0749492
  -2.7574416  -3.7330620  83.8042190  -1.9857966  -4.6318730  77.5307982
  -2.0722012  -2.8462355  78.7602812  -0.3837111  -4.2334081  78.8093198
  -4.0176120  -4.0946587  83.9933762  -2.7323086  -2.4564574  83.3859632
  -2.2065655  -3.6935126  84.9874552 -26.3061461  15.2199307  54.1594158
 -26.9610758  14.2050745  53.4054538 -26.1095776  13.8880641  52.3620842
 -25.5365956  12.4318700  52.4820442 -24.8008940  11.9954779  51.2639613
 -23.5018541  12.7468843  50.9631806 -25.6512003  11.9433290  50.0902856
 -24.3023223  10.5936852  51.5197368 -26.9704716  11.0188176  50.0784014
 -23.2478648  10.5370534  52.5803085 -22.7533343  40.8972206 146.9244195
 -21.8289033  39.4122016 147.3796230 -20.9202771  39.2445406 146.2780340
 -22.8377597  38.4086431 147.6204660 -21.0951458  39.8493868 148.7320338
 -19.5262466  39.8789871 148.9491374 -18.9309593  41.1283506 148.5346160
 -18.9000385  38.6199377 148.6647916 -19.4780003  39.9751810 150.7673248
 -23.6703760  41.2518047 147.8273369 -21.9713221  41.9599432 146.6909082
 -23.4508092  40.6801572 145.8148836 -19.9729989  41.0626442 151.3004813
 -18.2103863  39.9685883 151.1922042 -20.1090087  38.9334417 151.3584288
   3.5728019 -24.5595844  53.9285499   4.5025156 -25.0601722  54.9228784
   4.4211702 -26.4160515  55.1842907   5.7203548 -26.8790441  54.4824859
   5.9596311 -28.3424473  54.2272470   4.9126536 -28.9723001  53.3880411
   5.9287732 -28.9326027  55.5493825   7.2896733 -28.4731635  53.5953975
   6.3104208 -30.3955754  55.5652650   7.3760275 -27.8201852  52.1918435
  23.9122425 -39.9301482  19.6660155  23.2468830 -38.9884586  18.2175905
  22.4213832 -39.9533805  17.5405124  24.4725209 -38.5357750  17.5882594
  22.4432057 -37.8575287  18.9568026  22.2142742 -36.3955349  18.5022558
  20.9926671 -36.1149949  17.7702728  23.4660187 -35.7861053  18.0199996
  21.9006168 -35.6284683  20.1733686  24.6107078 -40.9322437  19.2015582
  24.7183820 -39.1664735  20.3344133  23.0347213 -40.4799834  20.4885700
  22.8732563 -35.9173625  21.0329262  20.7388721 -36.0797430  20.6499654
  21.8456614 -34.3067147  20.0524838  25.1141065  -5.9668877  54.2877061
  24.6713967  -6.0070792  52.9474226  25.3946151  -6.9653485  52.1740383
  25.2450141  -6.7347490  50.6309929  25.4058769  -7.8928343  49.7284512
  26.6393280  -8.5902844  49.9337288  25.2355165  -7.5014039  48.2916494
  24.2203007  -8.7123572  50.0796798  26.3352389  -6.6859499  47.6824568
  24.0753581  -9.9504606  49.2846299  21.2034886 -29.0166493  19.8889298
  21.3629793 -28.3413490  18.1631694  20.1076655 -28.6520340  17.5093325
  22.5359052 -28.9760397  17.6690759  21.5671418 -26.8264440  18.5102622
  20.7440330 -25.5411301  18.1986925  19.3967786 -25.7840652  17.7298334
  21.5460658 -24.4501464  17.6631642  20.4832753 -24.9663749  19.9127815
  20.3390381 -28.3472263  20.6079612  20.6719131 -30.2263973  19.8109654
  22.3331026 -29.0100729  20.5864548  21.6003060 -24.8394879  20.6073366
  19.6557237 -25.7581209  20.5800076  19.9404172 -23.7750535  19.9375126
  -7.0368998 -27.6099780 125.5168827  -7.2904123 -27.9178065 124.1604192
  -8.0904784 -29.0335846 124.0648265  -9.3314956 -28.5765732 123.2502819
 -10.4091926 -29.5418977 123.2612082 -10.8986040 -29.9724202 124.5971987
 -10.1434279 -30.8143725 122.5965037 -11.5731457 -28.9109343 122.6742554
  -9.6075880 -30.7279815 121.1800526 -11.9553378 -27.5665212 123.3392231
  20.1931537  27.8813892  20.1615535  19.9478534  27.2842194  18.4307271
  21.1896706  26.5609479  18.1198996  19.6910178  28.4424178  17.5984750
  18.6547645  26.4249548  18.6964928  18.3585665  24.9190078  18.3212977
  19.5406765  24.2132687  17.8763156  17.1039722  24.7602673  17.6023753
  18.0553520  24.1642915  19.9911726  19.1754345  28.5736764  20.5921361
  20.3651205  26.9049020  21.0521597  21.2561801  28.6464790  20.1960822
  19.0663911  24.3768034  20.7748039  17.8144932  22.8646156  19.9217584
  17.0294889  24.7319098  20.5971152  28.6503144  17.2967063  33.0830570
  28.2598876  18.5006773  32.6460479  27.1602249  18.3277220  31.7859091
  27.4254296  19.1084758  30.5240720  26.5315737  18.8567026  29.3234810
  26.4233981  17.3824618  29.0377984  26.9690830  19.6627662  28.2246756
  25.1719425  19.3864494  29.5561587  28.2911631  19.2548187  27.5749812
  24.0271318  18.9736983  28.5530240  -8.2829427 -23.4789004  44.9154198
  -8.1291493 -24.4580146  46.4938229  -9.3181714 -24.1503032  47.2682379
  -6.8916131 -24.0093572  47.1081752  -8.0798790 -25.9468251  45.9601414
  -7.2938827 -27.1597119  46.6411019  -7.8174184 -27.4746985  47.9599492
  -5.8250095 -27.0859444  46.4213189  -7.8664337 -28.5812372  45.6147440
  -9.4204339 -23.7510342  44.2678516  -8.2678585 -22.1892184  45.1637429
  -7.2733172 -23.6791127  44.0773523  -7.3077197 -28.4813832  44.4450818
  -9.1631744 -28.5080740  45.4365133  -7.5635808 -29.7539164  46.1514278
  18.8431362  -3.9046737 105.1148651  18.6369194  -5.0460594 105.8552838
  17.6697189  -5.9222513 105.4403236  18.2491471  -7.3125980 105.2582623
  17.2835183  -8.3836560 105.1146245  16.4739716  -8.1062434 103.9420887
  16.5177236  -8.4425521 106.2985394  18.0563623  -9.6270186 104.9039162
  15.2647498  -9.3428502 106.1859404  18.9207512 -10.0477029 106.0813105
  16.9945544   4.5744053  22.1240364  18.7526363   5.0520676  22.4302256
  19.4618209   4.3731331  21.3594753  18.9945220   4.6101730  23.7756572
  18.7444779   6.6201199  22.2792312  19.5400177   7.7021955  23.0722041
  19.8076711   8.9110278  22.2985347  20.5866742   7.2670451  23.9762083
  18.1988697   8.2491440  24.1833243  16.5647832   4.9785449  20.9337064
  16.7783804   3.2591648  22.1584466  16.1393276   5.1146665  23.0250791
  17.0932565   8.6954986  23.5051793  18.5544244   9.1831204  25.0240788
  17.8338396   7.2148665  24.9650182  33.1647171 -15.6794512  29.1118689
  32.9431791 -15.4547923  27.7528130  33.7006848 -14.2367167  27.5306214
  34.3975241 -14.3133064  26.1732174  35.3400755 -13.2198546  25.8004053
  34.4816624 -12.0003199  25.7603146  36.1516199 -13.4851245  24.5628300
  36.2284074 -12.9526071  26.9273279  35.3179286 -13.4749038  23.3334904
  37.4464738 -13.7767713  27.1455034  33.7829210 -37.8901765 103.6915893
  35.2669155 -38.9198055 103.8798708  34.8471863 -40.0134535 104.7007967
  36.2365035 -37.9627889 104.3832624  35.5475575 -39.3154460 102.3323830
  35.3220268 -40.6839622 101.5283096  33.9659388 -41.0583830 101.2005245
  36.2427502 -41.7449613 101.8930595  36.0493999 -40.1770581  99.9001493
  32.8415685 -38.4486571 102.9265506  33.2167875 -37.7140527 104.8622824
  34.0006561 -36.7236094 103.1604240  36.2999609 -41.1834650  99.0959049
  37.2166950 -39.5679386  99.9583545  35.2067188 -39.3812186  99.2576399
  23.9413221 -18.9879446  43.0166548  23.8102243 -20.3851372  42.6122217
  23.1598350 -20.5504072  41.4181445  22.2720931 -21.7538209  41.6226976
  21.3325617 -22.0651376  40.4848135  20.5993261 -20.8722348  40.1401135
  20.4488979 -23.2151901  40.9101552  22.0981594 -22.4658227  39.2756997
  19.6680798 -22.9764108  42.1942310  21.1693454 -22.8401676  38.1240149
  39.3213217 -31.1894204  49.0731139  37.8034978 -31.2554586  50.0558652
  38.0961231 -32.2693855  51.0542184  36.7618762 -31.3819775  49.0929219
  37.8294567 -29.7956604  50.6940937  37.9561603 -29.4275387  52.2111426
  38.9541898 -28.4290726  52.4841634  37.7461929 -30.5117255  53.1327508
  36.4646214 -28.3896364  52.4967097  40.3914950 -31.2489105  49.8204106
  39.3160597 -32.2367912  48.2243626  39.4362011 -30.1054422  48.3036087
  35.3978345 -29.1174190  52.2193418  36.3813820 -27.2307097  51.8172216
  36.4546225 -28.0367142  53.7487277 -38.0302456 -22.0645146  89.0431405
 -38.6225041 -20.8704147  88.5148153 -38.9287725 -21.0738399  87.2370154
 -40.4127827 -21.3875216  86.9963434 -40.8262534 -21.4925413  85.5306954
 -40.4563345 -20.3597929  84.7487872 -42.3165469 -21.6295256  85.3816065
 -40.1650297 -22.6156237  84.8527806 -43.1837646 -20.6347847  86.1510529
 -40.5965377 -23.0605267  83.3802602  11.2531784   3.5450872 153.7366355
  10.5941099   4.3672272 152.2210938  11.6275150   4.1214550 151.2871332
  10.3925968   5.7270277 152.7056225   9.2336448   3.6132453 151.9401747
   7.9491022   4.1515988 151.1954851   8.1620496   4.9670211 149.9901210
   6.9203589   4.6198221 152.1048055   7.2871729   2.5550517 150.5602544
  10.4005578   3.4712675 154.7583819  11.6426729   2.3182607 153.4384030
  12.3369210   4.1837133 154.1086787   6.9268620   1.7504591 151.5681749
   8.0975802   1.9823974 149.7399664   6.2482964   2.7940421 149.8501594
 -18.8367623   1.7682410 117.3949624 -18.4274776   2.4777105 118.4712668
 -19.0597305   2.0008313 119.5853328 -18.1325629   1.4847741 120.6796234
 -18.8955459   0.7847536 121.6888258 -19.4297929  -0.4478480 121.0299873
 -19.9217362   1.7305580 122.2548002 -18.0813559   0.3261289 122.8495162
 -20.7539447   1.2855449 123.4484167 -16.8592410  -0.6314465 122.6496956
   9.7474344  -1.3304866 132.5796240   8.6728748  -0.4861058 131.3493948
   9.5466995  -0.1585220 130.2459692   8.1849703   0.6161999 132.1750765
   7.6006565  -1.5514599 131.0089367   6.0308858  -1.4084612 131.0471320
   5.5153497  -0.1867286 130.4440013   5.4887955  -1.9070826 132.2580827
   5.5107173  -2.7776293 129.9629592  10.7221802  -0.5333601 133.0511175
   9.0093607  -1.6951011 133.6035552  10.3443388  -2.3876351 132.1203461
   4.1943184  -2.8810790 129.9403385   5.9667858  -3.9827345 130.3800992
   5.9142903  -2.6158032 128.6912316  33.6676623 -14.4085816  35.2487932
  32.7637802 -13.6821929  34.4761823  32.6836262 -12.2528001  34.8984870
  31.2402488 -11.7072796  34.6411193  31.1396109 -10.2982791  35.0268517
  31.9258370  -9.4164063  34.1400551  31.5593070 -10.1479979  36.4253155
  29.7785948  -9.8671482  34.8134535  31.6137764  -8.7269605  36.9527047
  28.7274434 -10.7440373  35.5603328 -30.8242312  23.8091974 112.2790274
 -30.4495980  25.1147499 113.5151653 -29.5199305  24.5419371 114.4395540
 -31.7843371  25.4603402 113.9981947 -29.7568729  26.1231122 112.5407230
 -29.1806002  27.5412899 112.9058354 -27.7496237  27.6366377 112.9467309
 -29.9130250  28.1994485 113.9796532 -29.5905828  28.5388797 111.4577736
 -29.6787841  23.3535894 111.7077522 -31.4806720  22.7688138 112.7351132
 -31.6066437  24.2424165 111.2866133 -28.8131095  28.1782068 110.4317426
 -29.3923832  29.8293471 111.6587881 -30.8457267  28.4233462 111.0445434
  19.0763953  36.9626422 148.8906560  17.7496368  36.5519301 149.1038456
  16.9951313  37.4995741 149.8488707  16.2410508  36.7032361 150.8825294
  15.1886330  37.4521714 151.6382773  15.6690108  38.6334308 152.4006939
  14.5540606  36.4208055 152.5447833  14.1575621  37.8830683 150.6040716
  15.4470298  35.8354121 153.6504349  12.8819847  38.3969446 151.1927827
  15.5861846  25.1741856  73.4876318  16.8682848  26.3505359  74.1162430
  17.8102468  25.4514311  74.6764741  16.1482710  27.2694492  74.9579823
  17.2951375  27.0020668  72.7716547  18.6792287  27.6311684  72.3709908
  19.8363620  26.8619891  72.6530469  18.7122530  29.0157690  72.6929048
  18.5735866  27.5709455  70.4893082  14.6512737  25.7652663  72.7472174
  16.0925939  24.2765121  72.6709793  14.9479429  24.5179555  74.4463301
  17.5784636  28.3158015  70.0512169  18.3061184  26.3425837  70.0314566
  19.6322163  27.9962014  69.8849349 -35.3473608 -38.1760261  50.0426328
 -35.8822008 -39.1607722  50.8831330 -37.1444039 -38.7297772  51.3791243
 -37.4212694 -39.3491773  52.7998943 -38.7710572 -39.1921385  53.3163794
 -39.6170807 -40.0229063  52.4408637 -39.2662126 -37.7425062  53.2322921
 -38.8658236 -39.9068284  54.6449931 -40.5959586 -37.4923557  53.8941735
 -38.1101008 -39.3503796  55.9283151  16.0985648   3.7355767 107.0048855
  14.3772395   3.1876888 106.7266839  14.4898217   2.3461228 105.5548551
  13.5937235   4.3970117 106.6154150  14.1817074   2.3022198 108.0011786
  13.1410228   2.5799924 109.1775232  11.7857236   2.2233989 108.8246398
  13.3532503   3.8189070 109.9141079  13.6725389   1.3357922 110.3487532
  16.2703658   4.6427058 107.9113398  16.8135027   2.6836627 107.2743905
  16.6520762   4.2656304 105.9272919  13.3937041   1.5817355 111.5970536
  14.9770492   1.1982981 110.3910161  13.2782975   0.1403534 110.0790608
  -3.3188340   0.1612525  44.4359299  -3.8223243   1.3826873  44.9225348
  -3.1527946   2.3910548  44.1988924  -4.1342511   3.1348930  43.3707394
  -3.6304161   4.2816595  42.6248443  -2.5566465   3.8725150  41.7100371
  -3.0836937   5.2282956  43.6523250  -4.7269544   4.9531723  41.8739801
  -2.3793048   6.4641719  43.0668569  -5.8839625   5.4208965  42.7619757
  14.5933248 -27.1772392  31.0948906  15.8405989 -28.5051213  30.8504744
  16.9606926 -28.0080867  31.5870331  15.9938168 -28.5699186  29.4254714
  15.1648123 -29.7516067  31.5294503  15.8096795 -30.9063255  32.3834036
  16.9138382 -30.4454213  33.2325167  15.9474429 -32.1845016  31.7277301
  14.5289013 -31.1585727  33.6397013  13.4080157 -27.4570478  30.5668320
  14.3423196 -26.9600311  32.3852283  15.0159327 -26.0365008  30.5784928
  13.4958897 -31.8363732  33.1849982  13.9858234 -30.0007008  34.0915095
  14.9721681 -31.7740364  34.6998862 -31.6921373   1.9580547  39.8789118
 -30.3403965   2.2831097  40.2677768 -30.6455333   3.3358270  41.2298787
 -29.2880962   3.9980981  41.5845991 -29.3267712   5.3757654  42.2578498
 -30.3245505   5.2644822  43.3821352 -29.7490193   6.3952072  41.3445511
 -27.9285014   5.6938712  42.7341005 -29.9735106   7.7823263  42.0261410
 -27.2172118   4.5659391  43.5927340  29.9340633 -12.3230578  24.7648465
  29.8303896 -14.1328875  24.9247795  28.4377897 -14.4030154  24.6979868
  30.4245519 -14.4128083  26.2216135  30.7831033 -14.6257098  23.7576668
  30.7217175 -16.0279361  23.0237159  30.7171600 -15.9828190  21.6005887
  29.8639713 -16.9549083  23.6800134  32.3656312 -16.7514853  23.3868120
  29.6758235 -11.8108959  23.5175132  29.1263991 -11.6556537  25.5959069
  31.1784327 -11.9187913  24.9773069  33.3889704 -15.9909677  23.0576862
  32.5407774 -17.9037803  22.7610985  32.5240533 -17.0341152  24.6660032
 -10.3805158 -12.8673025  53.8817722  -9.1247214 -12.2195512  53.8658169
  -9.3401683 -11.0833306  54.7117394  -9.7195503  -9.8793396  53.8264733
  -9.9386120  -8.5790805  54.4976238  -8.6771544  -8.2785559  55.2432593
 -11.0505111  -8.6222329  55.5216392  -9.9967667  -7.4506732  53.6145411
 -12.3951248  -9.0365099  54.9383621 -10.9537130  -7.5440392  52.4230977
 -13.3071083   4.0487308  30.9814212 -15.0451122   4.5526867  31.2521225
 -15.3202211   5.4149787  30.1473595 -14.9741917   5.1350414  32.5848210
 -15.8450359   3.2000598  31.2364191 -17.4167387   3.0142431  31.4516670
 -18.2263598   3.1515164  30.2595783 -17.9124719   3.5744040  32.6611256
 -17.4680687   1.2518381  31.7465422 -12.5002910   5.0632115  30.8372119
 -12.8060356   3.3382895  31.9815603 -13.0665007   3.2129485  29.9804844
 -17.0618551   0.5450269  30.7184517 -18.6901167   0.8427161  32.0171061
 -16.7528982   0.8981257  32.8189006 -21.8531423   4.6136901  34.6065442
 -22.9142470   3.6684003  34.7692865 -24.0045425   4.4531367  34.5016672
 -24.8458675   4.6588505  35.7310280 -26.0941294   5.4740501  35.5187827
 -26.6785138   5.7201157  36.8661730 -27.0701105   4.8003552  34.6430775
 -25.7587193   6.8432921  34.9433579 -27.3492049   3.3863671  34.9567889
 -26.9810742   7.6973674  34.6484050 -32.4429959  17.7644017  33.1267346
 -31.0881607  18.3502461  32.0482899 -30.4690572  17.0971350  31.6624615
 -30.3201345  19.2062451  32.9707013 -31.8897752  19.0646051  30.9277407
 -31.9780034  18.6712839  29.3917754 -31.9759370  17.2664975  29.1190371
 -31.2940723  19.5857852  28.5021400 -33.7463122  19.1504771  29.1447330
 -33.1937373  18.7500022  33.5036252 -33.2595304  16.9497833  32.5578127
 -32.0050144  17.1804785  34.2059008 -34.5056828  18.6935551  30.0947411
 -34.1843212  18.7364968  27.9811954 -33.9222339  20.4548125  29.1137204
   0.2351029  -6.3590841 123.9937980   1.5307629  -6.9818438 124.0906274
   1.4962915  -8.3514843 123.7345577   2.1317876  -9.1171902 124.9428361
   2.0977394 -10.5887242 124.8008227   0.8192423 -11.2150380 124.5474826
   2.7750598 -11.0649138 126.0003703   3.0260679 -10.8963083 123.6881801
   2.0113594 -10.9179023 127.3555982   3.2008878 -12.2792779 123.1024714
 -38.2157288   5.1009007 140.2904320 -37.9574619   6.7053179 141.1806340
 -36.6256667   6.6309418 141.7598122 -39.0619118   6.6328342 142.0666851
 -38.0862000   7.7793336 140.0442552 -38.3151179   9.2964075 140.3530147
 -38.1136416   9.7289591 141.7103829 -39.4448296   9.8521681 139.6472888
 -36.8786926  10.0323071 139.5532716 -38.4576534   4.0909275 141.0967301
 -39.2665508   5.1911370 139.4703599 -37.1434243   4.8113443 139.5558300
 -36.8996561  11.3538061 139.7225218 -36.8736675   9.8413390 138.2165177
 -35.7254562   9.5867324 140.0573011 -19.1220227  13.2690158 144.5918259
 -19.7754887  14.1941326 145.4452805 -18.7703324  14.5262798 146.3894948
 -18.8930816  13.3988980 147.5435683 -18.0126164  13.6364599 148.7036728
 -18.2947577  12.6524249 149.6416728 -18.3370954  14.9857211 149.3599842
 -16.5715307  13.5719304 148.3467860 -17.3741929  15.4603166 150.4992477
 -16.0085218  12.2772635 147.8073975   5.8715068  38.6939184  82.2725354
   5.4545601  39.5733272  83.8003720   4.5211777  40.6335356  83.4233846
   6.7173630  39.8712919  84.4630010   4.7037739  38.3623613  84.4919551
   3.1686695  38.1797040  84.8194900   2.4128145  37.5047819  83.7943883
   2.5370793  39.2136452  85.6194379   3.3200779  36.9090209  86.0792560
   6.6368745  39.4220428  81.4317275   6.5380692  37.5370166  82.4138709
   4.7782672  38.3754367  81.6511582   2.1287746  36.4632329  86.4265250
   3.9914373  37.3794704  87.1259154   4.0364422  35.8775030  85.6885485
  32.8359677  -3.9627773 117.6074066  34.0774425  -3.4287278 117.9094242
  34.0014706  -2.1955455 118.5765189  34.9709167  -2.2938892 119.7564361
  35.5879053  -1.0433057 120.2211598  34.4851058  -0.1279942 120.5353539
  36.3627611  -0.6273064 119.1079794  36.5593104  -1.3180594 121.1892323
  36.9293774   0.8019794 119.1688774  36.0134860  -1.7042601 122.5632734
   3.6609636  13.3170769  64.1640449   2.2433903  13.0846720  62.9410366
   1.4749546  14.2912714  63.2073724   1.7065142  11.7999572  63.2117283
   3.0356656  13.1565245  61.5949162   3.1343598  12.0807779  60.4492910
   2.0723410  12.1705189  59.4798061   3.6270752  10.8132147  60.9081063
   4.6240329  12.6987781  59.4809850   4.3427659  14.4710853  63.9448909
   3.3338315  13.2686389  65.4549890   4.5362223  12.3185508  63.9427020
   4.9386165  11.8741290  58.4993788   5.6898112  12.8555925  60.2321065
   4.4035703  13.8597002  58.9123770 -40.2854807  28.6986047  59.1579074
 -39.2544449  29.1876474  58.3578772 -39.2620204  28.3744587  57.2378866
 -38.0355226  27.5274055  57.0436253 -38.2885336  26.2690372  56.3070321
 -38.6468794  26.6087953  54.9214817 -39.2776678  25.4600081  56.9785942
 -36.9572255  25.5273163  56.1244575 -38.6036943  24.7164233  58.2344346
 -36.9707966  24.2446520  55.2488404  35.0943228  -9.0953983  80.1024518
  36.3709854  -8.6688645  81.3470176  36.8692654  -7.3547034  81.0371492
  37.3253354  -9.7522145  81.2833418  35.4819721  -8.6915580  82.6406310
  35.8826462  -9.3291689  84.0525384  37.3059050  -9.4142161  84.2747993
  34.9884387 -10.3842867  84.5260450  35.4429705  -7.9235343  85.2021055
  35.6231979  -9.1513520  78.9299369  34.4793940 -10.2032576  80.3621148
  34.1227547  -8.1758051  79.9573823  36.0843830  -6.8372439  84.8983274
  35.7445801  -8.2012765  86.4920018  34.1466182  -7.6202563  85.1266435
  10.7983159  14.8663293 140.4544727  12.0431920  14.2373343 140.7841619
  11.8938099  13.2209968 141.6960741  13.2965290  12.7358266 142.2564417
  13.3219333  11.8642058 143.4220048  12.6755943  10.5654731 143.0850277
  12.5177723  12.4798803 144.5923932  14.7052061  11.4786642 143.7160357
  12.2570969  11.4881805 145.7427362  15.6152612  12.6444520 144.2337047
  30.1545449 -22.5218066  19.8587596  29.9147481 -21.8526981  18.1981147
  28.6566237 -22.5071094  17.7713589  31.1631439 -22.2108857  17.5371983
  29.7828862 -20.3486646  18.5894971  28.5828697 -19.3703341  18.3328505
  27.3386290 -19.9428543  17.8396176  28.9573124 -18.0763592  17.7967004
  28.1296592 -18.8806185  20.0392510  31.1725667 -21.9545093  20.4988452
  29.1051589 -22.4920616  20.6427699  30.4893761 -23.7915102  19.8258528
  27.6628409 -19.8565124  20.7845879  27.1846237 -17.9576229  19.9654821
  29.1738941 -18.3142050  20.6572849  27.0349879  -3.6947345 110.3969236
  25.5909244  -3.7568816 110.5237652  25.1961365  -4.4292305 111.6411314
  25.2103566  -3.3185395 112.7981038  24.7006367  -3.7037879 114.1300785
  25.4649194  -4.7394294 114.8346732  23.2445956  -4.0895204 114.0555488
  24.8636041  -2.4531619 114.8924042  22.3038935  -3.0751296 113.3088818
  24.3972957  -2.5353114 116.4117614  -2.2693902 -36.7685503  37.9329601
  -1.6022907 -35.0995272  37.7252609  -2.7999892 -34.2859404  37.5783689
  -0.7364491 -35.1887566  36.5609121  -0.8547258 -34.9295496  39.0949675
   0.6215524 -34.4342060  39.3755937   0.9338329 -33.1849161  38.7364439
   1.6102315 -35.5228745  39.3479927   0.4894345 -33.9331637  41.0721802
  -1.2720706 -37.6067534  38.0640265  -3.0243919 -36.9277374  39.0126563
  -2.9781280 -37.1723874  36.9317696   1.6472576 -33.4800318  41.6405228
   0.0736840 -34.9848926  41.8369169  -0.4105335 -33.0070923  41.3090150
 -28.8601507  34.8915750  62.3000376 -27.8772676  35.7624883  61.9684248
 -26.7625426  35.6758044  62.7419858 -25.4773146  35.7942941  61.8344836
 -24.2197165  35.7406281  62.6079436 -24.0933643  36.9261774  63.5414049
 -23.1461553  35.9450559  61.5938960 -24.0943418  34.4683909  63.2245687
 -23.0594835  37.2119930  60.7812523 -22.7333513  34.1419172  63.8694888
  11.9194611  21.9903909  97.4274009  10.2881437  22.7717431  97.6937502
  10.4247000  24.0022557  96.9425644  10.0955960  22.8791206  99.1345293
   9.2979784  21.7430444  97.0180629   7.7544307  21.9989318  96.7740107
   7.4118302  21.8354701  95.3835020   7.2103711  23.1254577  97.5227118
   6.9989745  20.5567713  97.5875397  12.1634582  21.7165477  96.1788035
  12.8966322  22.8077225  97.8093967  12.0391400  20.8611432  98.1087179
   5.7880917  20.3784490  97.0348453   6.8143170  20.6457686  98.8674913
   7.6350434  19.3903340  97.3355938  27.4576183  16.7715514  76.7814850
  28.4430422  17.3193625  76.0156638  28.1462310  17.1150129  74.6157477
  28.3416223  18.4055018  73.8157673  28.7204078  18.1958987  72.3996148
  29.9885621  17.5007623  72.2409484  28.9900422  19.4746799  71.7705881
  27.6644577  17.4427765  71.7351637  27.8674881  20.5613466  71.9920255
  27.7464398  17.2400427  70.1750241  38.0447919  37.1368399  28.9548485
  37.9617336  35.3129183  28.9972423  39.0945175  34.9627044  29.8763397
  38.0725625  35.0461836  27.6096879  36.5022544  35.0655452  29.5562867
  35.6051514  33.7935133  29.2767721  36.4074402  32.5894362  29.0624464
  34.4828298  34.1163760  28.4180530  34.8253141  33.4785837  30.8640237
  36.8007796  37.5959813  28.8275590  38.5014930  37.6433743  30.0718515
  38.7234633  37.6238968  27.9040643  34.2604447  34.5902322  31.3312904
  35.6253724  33.0040994  31.7969827  33.8330736  32.6036204  30.7463538
  27.7771867 -15.4165103  32.4578447  27.8896911 -14.0604553  32.3219183
  27.7824026 -13.7902052  30.9434401  26.3387276 -13.4098224  30.4334537
  26.1409630 -12.8874502  29.0651748  26.6714703 -11.5602076  28.9368278
  24.7151203 -12.6866034  28.7863566  26.8677019 -13.6272530  28.0339421
  23.8092290 -11.8821379  29.7499583  26.6799408 -15.1590021  27.9132220
   9.5332309 -19.6187535  95.4322645   8.6278669 -20.5500688  94.1120436
   9.5485494 -20.5669690  93.0167882   7.4288933 -19.7600655  94.0644934
   8.4206565 -21.9720150  94.7482086   7.7240869 -23.1926913  94.0605816
   8.2523865 -23.4480232  92.7274795   6.3148651 -23.3180264  94.3240109
   8.3959825 -24.6122730  95.0634828  10.6557993 -20.2500828  95.7850693
   9.8889526 -18.3938813  95.0299510   8.8153108 -19.4510715  96.4702974
   8.0397996 -24.5619406  96.3182189   9.7406518 -24.6134549  95.1398500
   8.0082313 -25.7807483  94.6215140 -20.1171856 -29.4642107  88.4195986
 -20.7353826 -29.9937948  87.2084668 -20.0929727 -29.4333166  86.0997229
 -20.5087909 -29.9883700  84.6670739 -20.0028048 -29.0862436  83.6359085
 -20.5287978 -27.7390541  83.9411083 -20.4823882 -29.6787447  82.4152443
 -18.5470008 -29.0172055  83.5170102 -20.2399805 -28.9459343  81.1106118
 -17.7511667 -30.2937343  83.1495163  -5.9570931 -23.1198679  33.2053714
  -7.2557982 -23.8467606  32.1526548  -8.1616934 -22.7253980  31.9990773
  -7.6240494 -25.0442039  32.8833136  -6.4771331 -24.0848790  30.8239914
  -6.6227337 -25.2852086  29.8465909  -7.7421199 -25.1846146  28.9482694
  -6.2537563 -26.5662771  30.4087702  -5.2016258 -24.9279058  28.7516496
  -6.4284480 -22.9657904  34.4247353  -4.9608310 -23.9094135  33.2609535
  -5.4894253 -21.9392044  32.8249830  -5.4159963 -23.9028436  27.9272665
  -4.9382881 -25.9117573  27.8535581  -4.0964038 -24.6709711  29.4228445
 -30.6576747 -33.5010767  72.1979255 -31.9583786 -33.2163032  72.5450169
 -32.0333883 -33.0691499  73.9112817 -32.0534437 -31.5630631  74.2322378
 -31.9872443 -31.2639234  75.7242496 -31.7063027 -29.8049475  75.8325081
 -30.9733403 -32.0527446  76.4227536 -33.2953962 -31.5545057  76.2860252
 -29.4756852 -31.7892527  75.9476719 -34.5019008 -30.6971634  75.8727167
  27.7959573  -0.0658881 154.6172954  29.3809666  -0.2366226 153.7219140
  29.6904132  -1.6237874 153.8826670  30.2052481   0.7510536 154.3760010
  29.0368623   0.2279491 152.2498662  29.4154577  -0.4725404 150.9146610
  29.1560866  -1.8779077 150.8822822  30.5383183   0.1032004 150.2620748
  28.0663022   0.0664314 149.8482151  26.8258077  -0.6130083 153.9265861
  27.8853789  -0.6997656 155.8062141  27.4497804   1.2056205 154.8086241
  26.8741099  -0.0373158 150.4018409  28.0021829  -0.6825570 148.7535691
  28.1706868   1.3456997 149.4920462 -37.7482652 -39.5512212  81.1142987
 -37.3580434 -39.5686401  82.5459852 -36.7356277 -38.3459930  82.9570131
 -35.2281863 -38.5319439  82.9512200 -34.3412686 -37.3774783  83.1351137
 -34.4819112 -36.7697025  84.4831672 -34.6279045 -36.3565577  82.1013577
 -32.9437241 -37.8310755  82.9118853 -34.4953376 -36.7947486  80.6371678
 -32.3803935 -38.8808071  83.8518088  -1.5136476  23.6977640  30.6620576
  -1.8250870  22.5189945  32.0296398  -1.8038125  23.3658565  33.2015214
  -0.8220771  21.5111307  31.8147242  -3.2965042  22.1189584  31.6055077
  -4.6071650  22.0269205  32.4755467  -5.6284598  23.0053297  32.2539289
  -4.3646412  21.5946456  33.8550440  -5.3099236  20.4923930  31.6983366
  -0.2806031  24.2011051  30.7384155  -1.5993138  23.1590022  29.4188391
  -2.3073295  24.7444086  30.6100096  -4.5077657  19.4393319  31.7156064
  -5.6906547  20.6954151  30.4517104  -6.3904320  20.1631259  32.3688190
  37.7751370   8.6184865  34.6740852  38.5636519   9.3270748  33.8141260
  39.6585743   8.6337825  33.3664455  39.4273785   8.4444367  31.8443852
  40.6308284   8.0920197  31.1198036  41.7175077   8.9757818  31.5184756
  40.4252672   8.2527432  29.6797802  40.9502947   6.7150044  31.4654486
  39.8973706   9.6488778  29.2183212  42.2252712   6.2007013  30.7945992
  31.8987130  37.1073269  35.3659023  32.6528929  35.8078526  34.3180128
  33.9492331  35.5229023  34.9305717  32.6490511  36.3986285  32.9832947
  31.6237185  34.6414300  34.5142205  31.8885892  33.2531560  35.1549016
  32.3393042  33.3293797  36.5557038  32.4663651  32.2814730  34.2374030
  30.1821798  32.6268062  35.3779166  31.5591539  36.7932545  36.5738747
  32.7508186  38.1365800  35.3691551  30.7801917  37.5248720  34.7880835
  29.4406302  33.4202049  36.1100372  30.1673437  31.4219293  35.9682353
  29.6194370  32.4806945  34.1532702  28.0114662  -1.2884503  55.5366425
  28.9356665  -2.3853387  55.6828757  30.3576879  -2.0193586  55.7521519
  30.8299743  -2.4317687  54.3517950  32.1257449  -1.9145041  53.8767483
  33.0944997  -2.1987221  54.9696831  31.9481135  -0.4514902  53.7199083
  32.3999212  -2.3922560  52.5018151  33.1708986   0.4437648  53.5876755
  32.6865011  -3.8269074  52.4122041   6.6405366 -30.6807856  88.6009780
   8.4161499 -30.1984591  88.9210875   9.0730834 -30.5212127  87.6621423
   8.6981575 -31.0249183  90.0938496   8.2569902 -28.6623430  89.1543128
   8.5617455 -27.8164330  90.4277632   9.7345757 -28.2523681  91.1636196
   7.4532728 -27.3794962  91.2233901   9.2678915 -26.3226527  89.6337806
   6.5151947 -31.9639723  88.3531381   5.8902040 -30.3624835  89.6567596
   6.1093216 -29.9781425  87.6443348   9.6229537 -25.3965489  90.5436558
   8.4526487 -25.6836946  88.8127521  10.3285849 -26.5695249  88.9364282
  25.3081994   2.8515309 152.8153543  25.4544449   3.5259664 151.6076567
  26.7947982   3.7486240 151.2833223  26.7515912   3.9217071 149.7065045
  27.9415392   4.6371178 149.1592856  29.2180937   4.0598649 149.5532061
  27.8833837   6.0503278 149.6430836  27.7862746   4.6905298 147.6802908
  29.0982309   6.8903801 149.2142716  27.5379304   3.3781572 146.9671173
  -6.5671012  -8.7412675  21.5448764  -8.0416505  -9.1829920  22.5366381
  -7.8916250 -10.6020150  22.6923290  -9.1284028  -8.7048383  21.7490761
  -7.7818443  -8.4086035  23.8582955  -8.7209439  -7.5382847  24.7820414
  -8.4355898  -7.7162260  26.1991083 -10.0812147  -7.4578016  24.3600444
  -8.0662522  -5.8628316  24.4500468  -5.4815897  -8.9461871  22.2511978
  -6.4721481  -9.4620800  20.4487950  -6.5818227  -7.5041637  21.1639758
  -8.6425465  -4.9915160  25.2761232  -8.3519575  -5.4217568  23.2327320
  -6.7330374  -5.7218227  24.6581661  32.5895166 -18.7102023  18.0865287
  33.1355046 -17.4339036  17.8510721  32.2847092 -16.6041122  18.6566893
  32.2419224 -15.1892701  17.9743878  31.6294354 -14.1143717  18.7829608
  31.6722205 -12.8968610  17.8769971  32.5588283 -13.7236793  19.9628363
  30.2424106 -14.4013751  19.1783314  32.0952272 -12.6129042  20.8900540
  29.2220112 -14.7922367  18.0816199 -32.7349951 -14.2651144  43.8958583
 -30.9295921 -14.5312588  43.8298004 -30.6887613 -15.3565854  42.6743367
 -30.6281789 -15.0915906  45.1393444 -30.3808658 -13.1037219  43.5968685
 -29.9709588 -12.4090627  42.2850605 -31.0527891 -11.9538693  41.4482655
 -28.7990036 -13.0254755  41.7211649 -29.3021801 -10.8515130  42.9740820
 -33.3645313 -15.4291392  43.9033480 -33.1076154 -13.5510550  44.9291804
 -33.1658670 -13.6173276  42.8631929 -30.3048311 -10.1486011  43.5058255
 -28.7081110 -10.1540085  42.0598002 -28.4486058 -11.0600706  43.9645376
  33.3940564 -38.4246335  56.7904802  33.0952622 -39.8191659  56.7710224
  32.2174089 -40.1648698  57.8516426  30.8895744 -40.5244770  57.1185391
  29.6829618 -40.0318314  57.7589017  28.5292333 -40.5880439  57.0530616
  29.5185945 -38.5654488  57.8042054  29.6537654 -40.5552573  59.1689205
  29.0634674 -37.8877591  56.4904037  28.4937042 -40.2871789  60.1014257
  -9.1691645   8.8075961  30.2379522  -8.6051399   7.1294589  30.7820920
  -8.0681832   6.6107842  29.5541569  -9.8309795   6.5591130  31.2986074
  -7.4439717   7.4794152  31.8862613  -6.0197038   6.8189443  32.1862155
  -5.4338079   6.0987185  31.0905043  -5.8283221   6.2482543  33.4752724
  -4.9531689   8.2743301  32.1946675 -10.1401625   8.7240546  29.3182138
  -9.5916404   9.5234396  31.2248607  -8.1528895   9.4751714  29.7209229
  -5.5003373   9.3201906  31.5455509  -3.7643425   8.0343576  31.6503410
  -4.7536295   8.6893439  33.4506201  -6.8422413 -11.9884238  78.7865330
  -5.8628953 -12.7324571  78.1985974  -5.3888195 -12.1123432  77.0201307
  -4.7022399 -10.8057505  77.3942198  -4.0860913  -9.9740506  76.2977389
  -3.0113670 -10.7983478  75.7279445  -3.6131528  -8.6818112  76.8565582
  -5.0634731  -9.5532574  75.2299162  -4.6545345  -7.8445151  77.6745693
  -5.6445516 -10.7064431  74.3920292 -33.7992645  27.0801202  60.8462623
 -35.1121272  26.0459329  60.1607319 -35.4190013  26.6769319  58.9199521
 -36.1284760  26.2144168  61.1577082 -34.4376693  24.6354908  60.0632992
 -35.1058886  23.2014189  60.1986813 -34.4870385  22.2133890  59.3934174
 -36.5406502  23.2709459  60.2050261 -34.6178520  22.6460020  61.9093993
 -32.7134151  27.0475588  60.0835087 -34.2494763  28.3034867  60.8486424
 -33.3756302  26.7773658  62.0485811 -34.9707460  23.5315381  62.8485539
 -33.3253895  22.4643549  62.0493771 -35.1615008  21.4911346  62.2379380
 -11.7398325 -11.4144607  41.0854501 -13.0180124 -11.0374754  41.5622441
 -13.3286704 -11.6606669  42.7761922 -12.9549136 -10.7403989  43.9711631
 -12.5489481 -11.4507456  45.2354670 -11.3054592 -12.2253736  45.0101933
 -13.5743959 -12.2805430  45.9513121 -12.1187764 -10.2973020  46.0794827
 -13.9861544 -13.5702260  45.4222175 -13.2194544  -9.2591027  46.4919219
  20.9232156  11.8493777  98.5985769  22.0653631  10.6506198  97.8226164
  21.2356915   9.5587002  97.3672592  22.9369497  10.3856756  98.9541579
  22.6176958  11.5736960  96.6592144  24.1020982  12.0467730  96.4242366
  24.9823603  10.9510879  96.1003760  24.6297649  13.0609477  97.3689436
  23.9445326  13.0241824  94.8762250  21.5227783  13.0241093  98.7277174
  19.8762923  12.0630191  97.8188094  20.4718460  11.4915311  99.8327705
  23.3760793  12.3918676  93.8425634  25.1466672  13.3436264  94.4291233
  23.2753679  14.1196581  95.0627199   3.0707316 -32.5174710  66.0916279
   1.9296312 -32.2122209  65.3289304   0.7008675 -32.4558489  65.9731144
   0.6006701 -31.3034059  67.0046155  -0.7052487 -31.2666850  67.7996354
  -0.7801079 -30.0216056  68.6753691  -0.6995271 -32.4098010  68.7133532
  -1.9446009 -31.2588468  66.9456107   0.2772005 -32.2799644  69.8983362
  -3.2972045 -31.1553943  67.6851314  39.8661330  25.6136021  47.5155091
  38.4629091  26.5911030  48.1353987  39.0043203  26.9883462  49.3690492
  37.3829367  25.6186877  48.0712458  38.4069142  27.7808670  47.0767231
  38.8521063  29.2825036  47.2412805  40.2253893  29.4146867  46.8565837
  38.3205592  29.9462175  48.4336298  37.8934216  30.0198635  45.8592741
  39.9891751  24.4786887  48.2069855  39.6403221  25.2611074  46.2693322
  41.0661624  26.1856309  47.6149629  38.1399866  31.3158802  45.8909703
  36.5577838  29.8259097  46.0208586  38.3418983  29.5663953  44.7015108
 -39.1345247   9.3242596  30.1402845 -38.9384615   8.9857227  31.4988764
 -37.5914292   9.2757674  31.8320740 -36.9909160   7.9118811  32.3399693
 -35.5363868   7.8726670  32.7112784 -34.6778844   8.2969559  31.5721934
 -35.1674190   6.5083064  33.1273537 -35.3206602   8.7564391  33.8894369
 -35.6444300   5.3015967  32.2724819 -33.8771052   8.8975119  34.3079511
  26.7814154  36.1759827  42.7646806  26.3406605  34.4182489  43.0493628
  27.5772186  33.7466399  42.7301111  25.1924309  34.1621567  42.2015487
  26.0196108  34.4230502  44.5883380  25.8015928  33.2063278  45.5330385
  26.5523628  32.0178942  45.2054537  24.4572184  33.0928468  46.0247636
  26.7274496  33.7533676  47.0155131  27.2061711  36.3311071  41.4905340
  25.7862473  37.0278015  42.9322934  27.7690869  36.5834778  43.5375789
  26.1191966  34.7661567  47.5857379  27.9913602  34.0734257  46.7316075
  26.8291335  32.8182872  47.9735280 -21.1193948  20.1478319  21.5518360
 -22.1640863  20.5624705  22.3471353 -21.9570337  20.2024487  23.6690984
 -22.0560317  21.4476937  24.5308045 -21.8375613  21.1955192  25.9652518
 -22.0654116  22.4861199  26.7418398 -20.5292816  20.5880960  26.2873361
 -22.9806254  20.3450040  26.3735750 -19.2450257  21.4214054  25.8702509
 -22.9928507  19.8734649  27.9043528   8.2827974  25.3177888  34.9964084
   9.6765888  25.5000597  33.8928814  10.7416479  24.7231779  34.4996531
   9.8648166  26.9248225  33.8132524   9.1359561  24.8104738  32.5911651
   8.5719093  25.5173105  31.2948218   9.4537000  25.3924107  30.1782082
   7.8596178  26.7389200  31.5153887   7.1727620  24.3923954  30.8208107
   7.7692123  24.0798739  34.9444722   8.5934511  25.5289902  36.2418806
   7.3275876  26.1348546  34.6339800   6.4904230  24.8067342  29.7729795
   6.2748473  24.2709255  31.8005908   7.6406739  23.1973760  30.5730256
 -41.3999059  13.9428647  89.8654922 -42.2938063  13.4156471  88.8849957
 -43.0501301  14.5389322  88.3212111 -43.2175267  14.3342933  86.7444360
 -43.7091960  15.5025114  85.9592449 -42.9274126  16.7182426  86.3718519
 -45.1634333  15.9166150  86.0836846 -43.4480153  15.1687992  84.5153256
 -45.8010480  16.4226649  87.4198734 -41.9735317  15.2616860  84.1588627
 -37.7968399  -9.6301830  19.8893729 -38.1543229 -10.1861647  18.1913503
 -36.8246016 -10.4562579  17.6893200 -38.9021050  -9.0548183  17.6494196
 -39.0388325 -11.4382488  18.5003332 -38.7805358 -12.9736102  18.2447450
 -37.4210973 -13.3313057  17.9386537 -39.8555405 -13.6250842  17.5122194
 -39.0105925 -13.5944456  19.9658005 -38.8379985  -9.1978906  20.5932064
 -37.1677464 -10.5385215  20.6417013 -36.9371101  -8.6081191  19.8632653
 -40.2049544 -13.3219241  20.4390930 -38.1185079 -13.0724757  20.7548418
 -38.9092725 -14.8841561  20.0654751  12.6828939  -3.6890062 129.0078346
  13.7593808  -2.7497463 128.8975382  14.7048046  -3.2544378 129.7568301
  16.0858406  -3.1912371 129.0594545  17.1947290  -4.0008914 129.6510968
  18.4557957  -3.7487736 128.9386402  16.8282700  -5.4801170 129.5666055
  17.3241096  -3.6279898 131.1195836  16.7904471  -6.0938134 128.1283353
  18.4501018  -4.4351802 131.9244700 -22.0765285  -3.7491942  48.1959811
 -21.6724507  -2.8264800  46.6078656 -20.5212597  -2.0169029  46.8798258
 -22.8934980  -2.0689857  46.4196731 -21.4503333  -4.0822564  45.6894667
 -21.5313530  -4.1948963  44.1131553 -21.2535562  -2.9779907  43.4071081
 -22.6082610  -5.0474166  43.6151010 -20.0778273  -5.2523583  43.6795229
 -23.1893681  -4.4448317  48.0693126 -21.1505201  -4.6321397  48.5116145
 -22.2106052  -2.9551495  49.2243597 -20.1670387  -5.8068572  42.4752878
 -20.0469001  -6.2295808  44.5541900 -18.8873480  -4.6354235  43.7304528
   2.6825845 -27.3190746  76.5978050   2.1778505 -28.3604799  77.4900553
   3.1046544 -29.4803511  77.4006358   2.6002903 -30.4564538  76.3595504
   3.3021764 -31.7952132  76.3390557   3.5020214 -32.2409909  77.6779503
   4.6151365 -31.6768278  75.7467558   2.6493914 -32.6544982  75.4093686
   4.6698487 -31.1554582  74.2735190   1.3341807 -33.0854541  75.9355577
 -31.5111551  23.1188469  40.6039948 -31.2259396  23.4164400  38.7608943
 -30.4807812  22.2701169  38.2839734 -30.5823066  24.6967598  38.7329913
 -32.7200312  23.4546049  38.2821840 -33.3613935  24.4998245  37.2843705
 -32.4988052  24.7941935  36.1482509 -34.1409277  25.4790147  37.9870295
 -34.6364623  23.5042013  36.4706384 -32.1259350  21.9699798  40.7353974
 -30.4020484  23.0553014  41.2455254 -32.2690231  24.0272130  41.2067813
 -35.2627439  24.2533452  35.6053658 -35.5280747  23.0004038  37.3242097
 -34.1456122  22.4470394  35.8297521 -16.8689844 -31.0391351  28.0265508
 -15.5560605 -31.2376723  28.3497056 -14.7864391 -31.2553230  27.1945088
 -14.9896139 -32.3304152  26.1067803 -13.9004273 -32.5512943  25.1659828
 -14.3769281 -33.4838328  24.1228323 -12.6667725 -32.9922977  25.8143325
 -13.5928947 -31.2156142  24.4957882 -12.8138473 -34.3688172  26.5841930
 -12.6135090 -31.1686992  23.3345857 -19.2719228  37.8085804  61.4737639
 -19.5064404  39.5324349  60.9120897 -19.9318876  39.2967413  59.5598962
 -18.1838399  40.0709481  61.0921413 -20.5765529  40.0764430  61.9346726
 -20.4220958  41.1902636  63.0170822 -20.5368298  42.5459536  62.4942160
 -19.4212242  40.9200801  64.0067342 -22.0165666  40.9455699  63.9416123
 -18.5746163  37.7330950  62.6159259 -20.4153546  37.2403751  61.7619473
 -18.6460116  37.0688919  60.6059212 -23.0432973  40.8949321  63.0779053
 -22.1984370  41.9277076  64.8205492 -22.0881265  39.8107922  64.6593215
  20.8414989  23.6632070  23.5145382  20.9310620  25.0572754  23.7882350
  20.0399160  25.5088180  24.8299382  18.8396395  26.4659194  24.2833490
  17.8364408  26.8874240  25.2414764  16.9626007  27.6998203  24.3933757
  18.2457470  27.6128927  26.4813523  17.0816437  25.6449702  25.5687791
  19.0776898  28.8970797  26.1080312  15.9099068  25.8573470  26.5313047
  -5.7910744  11.4831293  23.0311661  -4.5331925  11.7373135  24.3191359
  -4.0353009  10.4018832  24.5254436  -5.2481352  12.3677702  25.4402536
  -3.5775081  12.6960784  23.5309863  -2.5839123  13.7378096  24.1460597
  -2.0414294  13.3258543  25.4491952  -2.9424097  15.0859160  23.9162281
  -1.2060765  13.4887298  23.0240272  -6.5109316  12.5486517  22.8061739
  -5.2372019  11.1105419  21.8501606  -6.5914177  10.5236125  23.3823078
  -0.9591319  12.1784486  22.7750533  -0.0937779  14.0465683  23.4599032
  -1.3707155  13.9548455  21.7759679 -35.1824232 -13.1305589  75.2149592
 -34.6867081 -13.3493570  73.8649215 -33.4423122 -13.8396114  74.1287252
 -32.4587902 -13.0121365  73.3652826 -31.0278919 -13.2257323  73.6923301
 -30.5766701 -14.5451237  73.2510158 -30.8112448 -13.1200014  75.1687072
 -30.1783610 -12.2167547  72.9854789 -29.3514001 -13.3811829  75.6122753
 -30.4636933 -12.0791755  71.4895721  26.0288665  17.0260432  47.9031904
  25.9456707  16.2712392  46.2504943  26.6761819  15.0136330  46.4180219
  26.3809610  17.3225878  45.3689749  24.3790335  16.0538921  46.1310063
  23.5840271  15.2652709  45.0113023  22.8503653  14.0994574  45.4485085
  24.2330585  15.2473263  43.7086876  22.2356132  16.4741397  44.7838926
  25.4777850  18.2614891  47.8695907  25.4281317  16.3485093  48.9066772
  27.2641471  17.1610947  48.3091393  21.7263347  16.7442894  45.9568032
  21.3421312  15.9743243  43.9913082  22.6608978  17.5963559  44.2109271
 -32.8468903   0.2457398  23.9881090 -34.1020667   0.1566665  23.4764333
 -34.9479734   0.8586528  24.3708750 -36.2701098   1.3826451  23.7045277
 -37.0436473   2.2710243  24.5209141 -38.2980517   2.6674936  23.8444959
 -36.2707745   3.5512360  24.8282438 -37.6214473   1.7320741  25.8507970
 -36.0193346   4.4559853  23.6060644 -38.2686183   0.4505149  25.7140357
   6.8348287   4.9215162  59.6968163   5.3205992   4.0343150  59.2055301
   5.6288485   2.6167501  59.2062425   5.0286926   4.5624239  57.9127158
   4.2804370   4.4432836  60.3125648   2.7453973   4.6741284  60.1646089
   1.8756482   3.7193297  60.8014841   2.2675297   5.2603423  58.9285095
   2.6058502   6.1459472  61.2765385   7.7901929   4.7937969  58.8365152
   6.6134168   6.2317450  59.8008016   7.3292003   4.5745554  60.8646021
   2.8997078   5.8981458  62.5309019   1.4065257   6.6816335  61.1877153
   3.4672448   7.1254756  60.8909977 -25.0340468  -5.9249955  91.2290660
 -25.6454780  -6.6605526  92.2340354 -24.8163040  -6.7221534  93.3190690
 -25.4790010  -7.5862998  94.4138566 -24.6108814  -7.8867321  95.6259038
 -25.4254528  -8.5440255  96.6793493 -24.2781277  -6.5605700  96.2318088
 -23.3247197  -8.5696500  95.3648286 -23.4443145  -6.6557833  97.5471604
 -23.5522672 -10.0444610  94.9918475 -27.6518141 -36.7056271  90.3591310
 -27.6355695 -38.0488850  89.1062245 -28.2072118 -39.1337861  89.8502841
 -26.2546920 -38.1894436  88.6797168 -28.6338187 -37.4897179  88.0248948
 -28.4227563 -37.4317967  86.4915659 -28.3577996 -38.7364018  85.7873497
 -27.4867794 -36.4339055  86.0646070 -29.9624038 -36.7414921  85.9086413
 -28.8625556 -36.3631066  90.8356536 -26.9249462 -37.0681018  91.4137864
 -27.1312025 -35.6022478  89.9046643 -30.0803601 -35.4859805  86.4023515
 -31.0325036 -37.4319491  86.2701470 -29.9356478 -36.6001846  84.5676275
  -8.3181871  28.7537026 107.4443122  -9.2080169  29.8786520 107.4130895
  -8.3363230  31.0330208 107.6419026  -8.1484591  31.3059114 109.1394429
  -7.6049758  32.6145827 109.4967324  -7.4231484  32.5315227 111.0350030
  -8.5807067  33.6063845 109.0589188  -6.2724837  32.7564879 108.7520571
  -8.3305101  35.0837551 109.4256444  -5.1878305  31.7588994 109.1011855
  35.1712496  12.2270185  34.0631746  34.6283021  13.5573702  35.1531807
  33.4767631  14.0534579  34.4583607  35.7931473  14.3802497  35.1439966
  34.3017192  12.7352819  36.4948896  34.0253478  13.3845728  37.8640831
  34.3378339  14.7901104  37.9550765  34.4464118  12.5676914  38.9868039
  32.1515392  13.2803239  37.9722421  36.1139315  11.4929015  34.5734317
  34.2253781  11.3781481  33.7688504  35.5910347  12.7279610  32.9214047
  31.5517887  14.1136369  37.1774677  31.7465366  13.5993499  39.1889930
  31.6880728  12.0713066  37.6949533  37.5290906  20.5951826  42.8366288
  36.1006249  20.5076833  43.0296831  35.6058597  19.3127716  42.5016278
  35.1903585  19.3746034  40.9506133  34.8140003  18.0362477  40.3413865
  35.9033402  17.0381476  40.5137710  34.5697733  18.2642798  38.8759473
  33.6205542  17.5512663  41.1169213  33.3587497  19.1724448  38.5954793
  33.0585628  16.2053667  40.6369548 -32.0614520  30.3252746 123.5326556
 -32.7625266  29.2879627 124.8392321 -34.0671661  29.9158369 125.0368360
 -31.8455100  29.3392120 125.8864447 -32.8380212  27.9036351 124.0844522
 -32.4115410  26.5063419 124.6412648 -33.0795025  26.1500360 125.8642806
 -31.0048929  26.2767434 124.4645678 -33.1491233  25.3705338 123.4312166
 -32.9142761  30.3949771 122.5077450 -31.8687124  31.5606634 123.9419248
 -30.8700348  29.8876287 123.0794123 -34.3989253  25.5658232 123.2932926
 -32.9845092  24.1469906 123.8859544 -32.6246346  25.4072435 122.2474602
   5.0881007 -29.5580739 112.4865442   4.1962691 -30.3258112 111.6668036
   4.1201969 -31.6042374 112.2492074   2.6998260 -31.8545946 112.9655213
   2.6303623 -33.1366969 113.7140190   3.4862338 -33.1345585 114.9704324
   2.8844899 -34.3844271 112.9187831   1.1800163 -33.1725483 114.2306067
   1.8986449 -34.5859453 111.7664703   0.8292858 -34.3544306 115.0742988
   9.5268248  24.8418157 123.2894945   8.3960680  24.9215497 121.8256126
   7.0910788  25.0909362 122.4376586   8.7096407  23.6969288 121.1263460
   8.9328479  26.2022555 121.1920603   8.0847033  27.5079556 120.9427069
   7.6642172  28.1971212 122.1082483   7.1375930  27.3013461 119.9118610
   9.3110057  28.6510215 120.2414862   9.2468667  25.7842767 124.1822789
   9.4199338  23.6651938 123.8808099  10.8059053  24.9877688 122.9667168
  10.3140634  28.8729723 121.1405889   8.6695093  29.8038436 120.0213725
   9.7644864  28.2316809 119.0916804  -2.9577610 -31.4463603 105.1723857
  -2.0110954 -32.4410795 105.5519227  -2.3315988 -32.8844754 106.8199134
  -1.7521637 -34.3568091 106.9442216  -1.9146411 -34.9991986 108.2703719
  -1.1257906 -34.3297368 109.3150470  -1.4365452 -36.3894289 108.0654210
  -3.3738648 -35.1309483 108.6457046   0.0482725 -36.4716495 107.4336504
  -3.7180053 -35.8541003 109.9323702 -34.4078330 -11.4221231  23.4647747
 -34.1097341  -9.8455333  24.3973849 -33.3545724 -10.3267144  25.5444878
 -35.4204794  -9.2776043  24.5880047 -33.2319524  -8.9980136  23.4271745
 -32.2776011  -7.7568090  23.7120736 -30.8976187  -8.0274098  23.4980550
 -32.6049307  -6.9808095  24.8830821 -32.6720442  -6.5847358  22.3350176
 -33.3059555 -12.1078942  23.1766795 -35.2098181 -12.2715682  24.1048481
 -34.9939024 -11.2276706  22.2898920 -33.9875144  -6.2484389  22.3888026
 -32.4767714  -7.0955996  21.1295176 -31.9980114  -5.4586443  22.3941074
  28.3951051 -25.8817611  23.3380509  27.2834012 -26.7868475  22.9644213
  26.6825849 -27.3474622  24.1286545  25.1408298 -27.1485301  24.1987779
  24.4182772 -27.8844276  25.2641607  24.8817412 -27.5168348  26.5817050
  24.5994254 -29.3446065  25.0640607  22.9764036 -27.5221538  25.1153894
  23.8894615 -30.3921887  26.0020391  22.3394028 -27.8488465  23.7341693
 -36.8279115  11.5102851  20.1436888 -36.2552061  11.5796885  18.3740499
 -37.2219569  12.4294516  17.7952222 -36.1649366  10.1870336  17.9550823
 -34.8457617  12.2451635  18.5584233 -33.4233138  11.6408022  18.2625111
 -32.5030587  12.5944454  17.7506680 -33.3397115  10.2983680  17.7736923
 -32.7816306  11.4851740  20.0016029 -38.0794568  11.0696696  20.2181611
 -36.0967996  10.7026027  20.8926266 -36.8686616  12.7438535  20.6831867
 -33.5229665  10.6549960  20.7810429 -32.8212468  12.6262467  20.6289414
 -31.5374951  11.0747522  20.0577774 -20.6897196  -1.2172975  53.1383350
 -21.1828193  -0.4521773  54.2536247 -20.2221452  -0.2469765  55.2038439
 -20.2572952   1.2179777  55.3574781 -19.1291592   1.8234418  56.1519495
 -18.9580224   1.2707576  57.4706383 -19.5082460   3.2218206  56.3922718
 -17.7984742   1.7390584  55.4442470 -21.0038046   3.4528108  56.7694869
 -16.5531300   2.2788806  56.2203955  -0.5055951 -19.1348896  91.9152928
   1.0583699 -18.6700623  92.7953235   1.4385734 -19.9404172  93.3172771
   0.5836832 -17.6619713  93.7327835   1.9392788 -18.0305541  91.6754292
   3.1724724 -17.0767813  91.7721707   4.4330788 -17.7492182  92.1488141
   2.9496785 -15.7675976  92.2981109   3.3786195 -16.7733236  89.9684649
  -1.2202385 -18.0925433  91.5065452  -0.2389649 -19.8174937  90.8227649
  -1.3212753 -19.9449963  92.5989093   4.4176324 -16.0108172  89.7366034
   2.3481130 -16.0648380  89.5064084   3.5060253 -17.8618930  89.2529555
 -31.2906464  20.8720492  50.6144581 -30.8903267  19.5562675  50.5183340
 -31.8753640  18.7842633  49.7827900 -32.6582565  17.7424321  50.5762128
 -33.8855502  17.1821652  49.9184252 -33.5110520  16.3609773  48.7446118
 -34.8173839  18.2374186  49.4718496 -34.4009370  16.1794466  50.9263858
 -35.3522918  19.1669932  50.5899743 -35.6987671  15.4311106  50.5251774
 -13.2311200  27.3808474 140.0577100 -13.5132276  25.6030596 140.3797863
 -12.2619927  25.0595387 139.9976828 -14.6389874  25.2841566 139.5388355
 -13.7891375  25.6049005 141.9208772 -13.0968369  24.7550059 143.0533781
 -11.7317255  25.1936490 143.2931918 -13.4311068  23.3665342 143.0955836
 -13.9428757  25.4785658 144.5205297 -12.7983082  27.5588926 138.8205453
 -14.3597783  28.1027143 140.2103743 -12.3537518  27.9666143 140.8868511
 -13.6356306  24.7886159 145.6104676 -15.2356573  25.4952118 144.4211070
 -13.5769748  26.6977538 144.7723901  13.0753072   0.2975121 101.2201893
  13.3336860   1.5587959 101.8091423  12.0846791   2.1166415 101.7923347
  12.1793091   3.6399819 101.9137066  10.9105304   4.3686661 102.1942833
  11.2731950   5.8087403 102.4209614  10.2600358   3.9022350 103.4967670
   9.9698584   4.3390589 101.1076427  11.1394296   4.0154306 104.7891412
   8.8443888   5.2359015 101.3380748  -6.1324273  14.2887366  38.5792516
  -7.2758023  13.9857521  37.1991421  -8.0994739  15.1235593  37.1307049
  -7.8707968  12.6983967  37.4922355  -6.2434836  13.9617258  36.0262264
  -6.4232569  13.2539341  34.6367283  -6.3637903  14.2305159  33.5682646
  -7.3580489  12.1539618  34.6323815  -4.8136270  12.3136828  34.5039718
  -6.7533851  14.5879984  39.7139971  -5.4199559  13.2226215  38.8245660
  -5.2640283  15.2334989  38.3715215  -3.8672286  13.2283430  34.6552627
  -4.7100624  11.6381022  33.3078717  -4.6185296  11.4124048  35.4385603
  32.9615933 -30.4908999  27.4874671  32.5615629 -29.4840782  26.5771709
  32.7468618 -29.9419886  25.2786187  31.3342418 -30.0749338  24.6332035
  31.1718698 -30.7034385  23.2641214  31.5431482 -32.1423170  23.2711282
  32.1439363 -30.1351348  22.3224666  29.8129758 -30.3816111  22.6926286
  32.0981091 -28.5772737  22.1864629  28.5992477 -31.0598380  23.3209730
   1.6522283  24.5389325  70.9146437   2.9290083  25.7990981  71.1647166
   2.2867668  26.8097475  71.9539841   3.2400972  26.0756239  69.7627248
   4.0338494  24.9520911  71.8776270   5.0629660  25.5163966  72.8974136
   4.4774475  25.7760645  74.1926947   6.0366257  26.4037976  72.3251432
   6.0945653  24.0649455  73.1707317   0.7021510  24.9474697  70.1298655
   2.0582313  23.4156840  70.3343581   1.1268726  24.1476805  72.0800767
   6.9406981  24.2622700  74.1526576   6.8797940  23.8692210  72.1392662
   5.4835137  22.9429394  73.4293668   6.6041932   1.9765924  44.3428978
   5.8948064   3.1119995  44.7389097   6.3085589   3.4498903  46.0566658
   6.0322575   4.9561792  46.2122692   6.5259130   5.6997403  47.3198811
   7.9771536   5.6562383  47.4175066   6.0012063   5.2191635  48.6540913
   6.1856925   7.1221128  47.1936864   4.5230500   5.3858732  48.8384682
   6.5247685   7.7943929  45.9182370 -35.8186909  28.7599135  52.9203444
 -36.5994648  30.3730159  52.9221925 -37.4949034  30.3587798  54.0827496
 -37.2836265  30.4367203  51.6297841 -35.3693320  31.3943987  53.0819380
 -34.8251982  32.3471982  51.9720642 -35.8364573  33.1106385  51.2863385
 -33.7442166  31.7990096  51.2064613 -33.9992220  33.6429432  53.0247482
 -34.8745487  28.5364616  51.9794058 -35.2272649  28.5538772  54.0668764
 -36.7403927  27.8272486  52.7089406 -33.5805248  34.6028490  52.2709608
 -32.9558008  33.1380636  53.6751898 -34.8210081  34.1509152  53.9481386
  14.7021038 -11.7223557  60.2931103  15.7274501 -12.5147364  59.9286683
  15.3208359 -13.7781840  59.8651604  15.1645260 -13.8364018  58.2770773
  14.5733372 -15.1067474  57.7769025  13.3608722 -15.6081595  58.3533704
  15.6336351 -16.1735402  57.9482598  14.3117618 -15.0281698  56.3044554
  16.9520516 -15.9428993  57.1379847  13.2874840 -14.0172821  55.7889099
  40.5295519  -5.5719245  39.6851438  40.7920117  -6.7751994  38.3757467
  39.7882519  -7.7399185  38.7003383  42.1989737  -7.1003084  38.5662674
  40.4480771  -5.8798701  37.1397282  40.7722544  -6.0825632  35.6243220
  39.6201391  -5.9805250  34.7380524  41.8099371  -7.0514220  35.4075839
  41.6723296  -4.4835147  35.2535473  41.4796538  -4.6521310  39.6152630
  39.3779732  -4.9605492  39.6458891  40.5411691  -6.1359799  40.8655370
  41.9439316  -4.3127301  33.9688921  42.7511190  -4.3464171  36.0160440
  40.9370778  -3.3560847  35.5658355  15.6817624   9.8442100  95.4796837
  15.6544641   8.7651532  94.5112289  17.0253662   8.4494081  94.2910031
  17.3348810   6.9138628  94.0201694  18.7087083   6.5814697  93.6799055
  19.0384358   7.2353287  92.3809772  18.9450443   5.0932651  93.5434564
  19.6630302   7.0850250  94.7098693  18.7000581   4.4351837  94.9470498
  21.1137975   6.6916273  94.5343949 -12.7459262 -38.2206976  46.9199387
 -12.8385595 -37.2978481  48.5093810 -13.2668724 -38.3607051  49.3576600
 -13.7589500 -36.2539926  48.1556644 -11.3841911 -36.7681709  48.7940357
 -10.6260704 -36.6677405  50.1753014  -9.5990166 -37.6330497  50.2664970
 -11.3946665 -36.3378638  51.3295077  -9.6842179 -35.0705333  49.9847720
 -11.8299268 -39.1689113  46.8757858 -13.8717099 -38.8282332  46.5595968
 -12.4005225 -37.3935502  45.9453650 -10.5354941 -34.0730337  49.8523242
  -8.8773731 -35.0816241  48.9812405  -8.9798718 -34.7226896  51.1075416
 -21.4805750   9.1890816  83.5071473 -20.1851867   9.1106246  82.8394822
 -20.2680829   8.1242198  81.8407868 -20.4740796   8.7214866  80.4809696
 -20.6266395   7.8811330  79.2931330 -20.9340761   8.8248112  78.1714906
 -21.7828663   6.9561121  79.5520612 -19.4316614   7.1641871  78.9579544
 -22.3842487   6.0169955  78.3829407 -18.2267590   8.0135908  78.5960843
  34.6367631  30.9443647  42.8592747  33.2819342  31.6337294  41.8764699
  34.0245380  32.4596191  40.9212451  32.4445044  32.2693786  42.8746957
  32.6761008  30.3279044  41.2304756  32.8601828  29.9000890  39.7228868
  34.1363176  29.2437275  39.4766603  32.2687998  30.8298233  38.7573229
  31.6938674  28.5296454  39.5983877  35.5889774  30.3669315  42.1515471
  35.2499762  31.8738881  43.5350588  34.1637180  30.1001247  43.7732184
  31.9085257  27.5906083  40.5316620  31.7582687  27.9745460  38.3882264
  30.4442348  28.8635418  39.7398883 -25.2027142 -23.2456819  98.4620321
 -24.7304815 -22.0931571  99.0969042 -25.6576732 -21.0746981  99.1968474
 -24.7084166 -19.9063637  98.9224565 -25.3486279 -18.6369108  98.4634065
 -26.4439149 -18.7463651  97.5062917 -24.3678606 -17.6727218  97.9946589
 -26.0686913 -17.9101213  99.5915837 -23.6723431 -17.8274327  96.6229963
 -25.2097795 -17.5611104 100.7889486  -9.5468048 -35.6264212 135.0923231
  -7.7773815 -35.2558021 135.5502777  -7.4679154 -34.0541829 134.8082312
  -7.0829578 -36.4530073 135.1631269  -7.8790891 -35.1089153 137.0842784
  -7.4085532 -36.1127801 138.1834930  -5.9885795 -36.3200384 138.2545566
  -8.2918680 -37.2265929 138.3290002  -7.6933363 -35.1316603 139.6666267
 -10.3490877 -34.5531033 135.2058326  -9.6552328 -36.1609277 133.8388061
 -10.0657651 -36.5566987 135.8923114  -7.6988734 -35.8746429 140.7280175
  -8.8997883 -34.5111670 139.6916597  -6.7406470 -34.2144182 139.9719941
  -8.2446782  -7.9151012  93.1181765  -6.8529342  -8.0086884  93.4173221
  -6.6233202  -8.0562329  94.7882278  -5.1765215  -7.5867022  95.3094053
  -5.1029415  -7.1908288  96.7320226  -5.7521678  -8.2066868  97.5846661
  -5.8301084  -5.9413459  97.0296510  -3.6531310  -6.9437749  97.1308528
  -5.3402507  -4.6258133  96.3186482  -2.8333128  -8.2013220  97.1058543
 -35.1956825  -1.4380672 153.4077886 -36.9690698  -0.9249838 153.3151792
 -37.5841361  -1.6859671 154.3848270 -37.3833384  -1.2140188 151.9849942
 -36.7419443   0.6218679 153.5504179 -36.9832779   1.4421074 154.8625327
 -36.7533201   0.6852916 156.0854759 -38.1621538   2.3077992 154.8007651
 -35.5994008   2.6276223 154.7037768 -35.0358479  -2.7263099 153.2618260
 -34.4403565  -0.8684766 152.4913745 -34.6178458  -1.2021853 154.5835543
 -35.5759875   3.4156551 155.7352583 -35.6344987   3.3903010 153.6343555
 -34.4223083   1.9612602 154.6278056  15.6646348  31.2423602  94.2905077
  15.4528797  30.3063801  95.2583946  14.9656554  29.1133300  94.6051038
  13.9522548  28.3832436  95.5881756  14.0492775  26.9078669  95.7821605
  13.9210841  26.1889373  94.5569248  12.8510698  26.4230254  96.5553985
  15.2617273  26.5018475  96.5027338  12.7596878  27.0584119  97.9388791
  15.5909057  25.0327611  96.6133070 -34.4972890 -36.5101138 130.3729046
 -33.8296909 -35.0978054 131.2878427 -34.8241237 -34.8224480 132.2934492
 -33.5777320 -34.1021364 130.2518577 -32.4669391 -35.6911444 131.9021185
 -31.8917792 -35.5097120 133.3603322 -32.8250186 -35.9419385 134.3712913
 -31.1877179 -34.2543558 133.5051514 -30.5064846 -36.6717546 133.4878677
 -33.6547362 -36.8675702 129.3961142 -34.8527943 -37.5614782 131.0834870
 -35.6035232 -36.1196375 129.7071893 -30.9096827 -37.8706181 133.7315481
 -29.7647167 -36.3366413 134.5325947 -29.7735556 -36.5931549 132.4179286
 -25.7412777   0.3254561  18.0193033 -27.0788086  -0.0253399  18.0200839
 -27.9409425   1.0819376  17.8862949 -28.8511553   1.0038822  19.1569266
 -29.5700151   2.2232654  19.4611114 -28.6064598   3.2237989  20.0729486
 -30.5680386   1.9239870  20.5129701 -30.2046631   2.7884333  18.2427448
 -29.8994392   1.5233182  21.8828801 -30.9802113   4.0844836  18.4565102
 -40.8877916  22.1317265  18.4265583 -41.0309539  23.8857435  18.8344431
 -40.6542230  24.5425014  17.6016456 -40.1515517  23.9479754  19.9691157
 -42.5579937  23.9969014  19.1775131 -43.5334720  25.2400194  18.9609074
 -43.3880021  25.8644185  17.6988392 -43.5890827  26.1004085  20.1295584
 -45.1488272  24.4556724  18.8755130 -41.0384934  21.3299572  19.4502354
 -41.8003286  21.7733386  17.5542672 -39.7305063  21.7563973  17.8981684
 -45.2087364  23.5433664  17.8750821 -46.1210563  25.3071727  18.6178532
 -45.4518924  23.8712506  19.9854114 -25.6341148  -9.7154440  18.1666606
 -25.9328471  -8.4884596  17.6618913 -26.8509016  -7.8252321  18.5475381
 -27.2055291  -6.3996805  18.1801092 -28.5461425  -5.8638675  18.5911445
 -28.5940071  -5.9420387  20.0835662 -29.6435335  -6.7543378  18.0607401
 -28.7935336  -4.5498006  18.0466562 -31.1282382  -6.3609387  18.1469951
 -27.9116755  -3.3873115  18.5337806 -31.2299641  38.1792236  19.8027092
 -30.4732768  37.5549050  18.2460759 -29.9186577  38.7545062  17.7062959
 -31.5935845  36.9484418  17.5504993 -29.4132071  36.5131218  18.7375380
 -27.8838141  36.5034505  18.4264347 -27.3352855  37.6769915  17.8462238
 -27.4293675  35.2058250  17.9532101 -27.1384589  36.4602307  20.1446418
 -30.3551766  38.4889259  20.7383566 -31.8834925  39.3053612  19.4677092
 -32.0959656  37.3158510  20.3078622 -27.1900912  35.2704840  20.7572335
 -27.6787727  37.3809848  20.9304747 -25.8731758  36.7956163  20.0833243
 -14.7485971  26.8007693  18.4994352 -15.8592387  27.0481085  17.7206206
 -17.0797243  27.2844442  18.3486330 -17.3690150  28.8161038  18.1349979
 -18.6827146  29.3221281  18.5588981 -18.7112352  29.0936690  20.0331389
 -19.8426110  28.6929252  17.9049855 -18.6867200  30.7622520  18.2262412
 -21.1877886  29.1315314  18.2578478 -17.5708540  31.6429885  18.8023875
  25.0890688 -28.2496349  58.1763330  24.9569855 -29.2802963  56.6468119
  25.7112981 -30.4329975  57.0549749  25.4952167 -28.4397895  55.5758606
  23.3898584 -29.5151651  56.5588032  22.2702940 -28.5066989  56.0471773
  22.5591287 -27.8844868  54.7702538  21.5889776 -27.7006324  57.0366958
  21.0304034 -29.8078272  55.5949295  26.3478763 -28.2313498  58.6247034
  24.7156560 -27.0005538  57.9654106  24.3142687 -28.7451833  59.1753024
  20.0322915 -29.2694252  54.8407782  20.4581466 -30.3313897  56.6933367
  21.5582530 -30.7840225  54.9144727 -24.2131946   0.1914991  52.6757812
 -23.6273681   1.4000524  52.2068804 -23.6384098   2.4176882  53.2154290
 -24.3891251   3.7055601  52.7764464 -24.4335566   4.6955719  53.9259929
 -23.1405359   5.1169470  54.5452027 -25.1836628   4.1984217  55.0908349
 -25.1095222   5.9049128  53.3569065 -26.6873688   3.9179246  54.7848986
 -24.2678269   6.7063736  52.3340888  -9.3573719  -2.7981463 107.6041859
 -10.5648702  -2.1661066 108.8334734 -11.8499321  -1.9864351 108.1640769
  -9.8930896  -1.0410958 109.4261628 -10.6229797  -3.4366937 109.7829202
 -11.7676108  -3.8829571 110.8326767 -13.0750522  -3.3765622 110.5637275
 -11.2348995  -3.9641623 112.1539291 -12.0086195  -5.6472876 110.3829647
  -8.1372010  -2.8149555 108.1359486  -9.6859857  -3.9993941 107.1543923
  -9.2502847  -2.0149347 106.5522981 -12.2181015  -5.8411741 109.0948197
 -13.0749163  -6.1173859 110.9722760 -11.0025078  -6.4856908 110.7521277
 -20.9057338  -9.9040472  77.8805371 -22.2518161  -9.4509728  77.9370346
 -22.4649877  -8.1277672  78.2361391 -23.0391092  -8.1302781  79.7070145
 -23.7217307  -6.7959651  80.1252342 -22.8466263  -5.6381445  79.8213684
 -24.0500022  -6.6414599  81.5588267 -24.9960952  -6.5347424  79.3082590
 -22.9006167  -6.6238476  82.5251903 -26.1885515  -7.6122740  79.2912728
 -26.1538451 -37.8434909  40.6192715 -27.7560180 -38.1453610  39.7429634
 -27.7737466 -37.0214601  38.8216191 -28.7068672 -38.2323505  40.8114075
 -27.4676566 -39.4962233  39.0365081 -28.5147935 -40.5103866  38.4769310
 -28.8413366 -40.3265966  37.0780140 -29.5732962 -40.7594451  39.4499548
 -27.4964006 -42.0331784  38.5932742 -25.8328390 -38.8379195  41.4341753
 -25.1437630 -37.7301717  39.7752986 -26.1302778 -36.7452588  41.3815180
 -28.2259521 -43.1127241  38.5276343 -26.7767127 -42.1175415  39.6978974
 -26.6088740 -42.1159579  37.6191400 -31.5357828 -39.8036566  88.4832533
 -31.2885994 -40.8803841  87.5712528 -30.0141350 -40.9388640  87.0779837
 -29.4581122 -42.1555507  87.6767517 -28.0528281 -42.4684576  87.1997880
 -28.1134052 -42.8347641  85.7437352 -27.4200364 -43.5866116  87.9910740
 -27.2057337 -41.2422219  87.4393859 -28.0393632 -44.9901216  87.8087161
 -25.8356535 -41.2384073  86.7935749   1.9900600  20.3440593  49.0756330
   0.1969432  19.9284761  48.8290804  -0.3111521  21.0626987  48.0799506
  -0.2780371  19.7086101  50.1626158   0.3050525  18.6336189  47.9674745
  -0.6809136  18.0902825  46.9507583  -1.3457486  19.1405016  46.1623702
  -1.4165651  16.9581200  47.4594574   0.4692253  17.3945499  45.7140780
   2.1596950  21.6155737  49.4954542   2.5661380  19.6145516  49.9837189
   2.6680252  20.2707456  47.9599443   1.2376623  18.3325374  45.1626111
  -0.2150582  16.7184003  44.7667716   1.2904777  16.5739521  46.3331571
  13.6690290  -1.1837863  80.8649790  14.3206558  -0.8498559  82.0467306
  14.4993043  -2.0774773  82.8615378  15.7582840  -2.9219952  82.4417124
  15.8845844  -4.3208988  82.9063127  17.2721213  -4.6477591  82.5598113
  14.9632968  -5.3274885  82.2600436  15.7120863  -4.4642657  84.3625311
  15.1568089  -5.2923232  80.7376980  16.6005085  -3.6084049  85.3240751
   4.0802340 -32.6258354  31.6427831   3.9805668 -34.4163354  31.4542656
   4.8013752 -34.8809555  32.5521472   4.4756497 -34.6183150  30.1167625
   2.4325892 -34.7394021  31.6625168   1.3944957 -35.2014226  30.5451653
   1.0216369 -36.5754625  30.5969937   1.5490255 -34.5423693  29.2867911
  -0.0886843 -34.3714416  31.2704748   3.5484065 -31.9687205  30.6564551
   3.4300866 -32.2589817  32.7080387   5.3184203 -32.1111605  31.7914996
  -0.0013619 -33.0471314  31.1489180  -0.1876487 -34.6196250  32.5718620
  -1.2420982 -34.7615905  30.7202236  17.1123662 -26.8597079 120.4645484
  17.4396147 -28.1600163 120.1226348  18.7324363 -28.2308431 119.6153481
  19.6252011 -29.0994721 120.5500719  21.0192444 -29.0952761 120.1797419
  21.5670726 -30.1554756 121.1061687  21.6154041 -27.7965280 120.5552317
  21.3010291 -29.3368091 118.7405851  23.0873467 -27.6348790 120.5429955
  20.7532554 -30.6373638 118.2116225 -36.2301297   1.2597497 110.9128907
 -34.4978830   0.7190855 111.2296912 -34.6894087  -0.5119884 112.0478352
 -33.8801672   1.8740087 111.8620286 -33.9466235   0.4791698 109.7972754
 -32.8005070  -0.4462359 109.3512816 -33.2482430  -1.3121609 108.2616877
 -32.0216839  -1.0420715 110.4447213 -31.6559235   0.7512243 108.5385962
 -36.8295008   0.2739584 110.2865181 -36.8891410   1.4562434 112.0600580
 -36.3439558   2.3327031 110.1913898 -31.3873998   1.7725580 109.3746379
 -32.1741556   1.3100588 107.4734319 -30.4823028   0.2448623 108.1801267
  13.3531031  -6.3151052  22.4687979  12.2729986  -5.5408573  23.0225289
  11.1817653  -6.3456464  22.7049514   9.9151193  -5.5682906  22.7570043
   8.7397198  -6.1127893  23.4981856   9.0026759  -6.1716691  24.9428618
   8.3426387  -7.4357455  22.9143337   7.5338508  -5.2973324  23.2055421
   7.2607282  -8.2104523  23.6851575   7.5559053  -3.8851405  23.8195747
 -31.4548522  -5.7689826  53.0218323 -30.4126335  -7.1669112  53.5569276
 -29.4206253  -6.5751926  54.4033054 -30.0077513  -7.8182880  52.3239055
 -31.5034822  -8.0915421  54.2468155 -31.4390334  -8.9084404  55.5984102
 -32.3318693  -8.4651801  56.6210161 -30.1199620  -9.3717395  55.9947694
 -32.2382572 -10.4395083  55.0305283 -31.8525188  -5.0177979  54.0631144
 -30.7883192  -4.9542295  52.2354153 -32.5265291  -6.1200176  52.3265321
 -31.5353259 -11.1252947  54.1440326 -33.4072244 -10.1133778  54.4960593
 -32.4038641 -11.2847861  55.9922407 -33.8755634 -40.0401510  69.4496847
 -33.4564027 -41.1720525  70.2163966 -34.5775577 -41.9724112  70.3470615
 -34.3991457 -42.9705433  71.5651859 -35.5677329 -43.8990276  71.7351371
 -36.7989380 -43.1558218  71.9421676 -35.4046871 -44.8449153  72.9146571
 -35.6363249 -44.7121840  70.5146184 -35.4004821 -44.0912521  74.2500206
 -34.4423570 -45.6007952  70.2110698 -13.3126043 -40.1797051 120.6769628
 -12.9162411 -41.3610927 119.3417959 -12.6061484 -40.5206048 118.2033569
 -14.0605459 -42.1960605 119.3258256 -11.6969314 -42.0600699 120.0546523
 -10.3363370 -42.5006122 119.4411784 -10.1348851 -42.3206667 118.0173588
  -9.8318615 -43.7370572 120.0619631  -9.1585713 -41.2274817 120.0743682
 -14.2222112 -39.2875448 120.2961321 -13.7549022 -40.7315439 121.8121649
 -12.3029390 -39.4854059 121.0863961  -9.5565135 -39.9483840 119.8230176
  -7.9123340 -41.3084850 119.6462941  -9.0873085 -41.3517137 121.3775220
   8.5319681  -4.9923446 105.4060480   8.3546928  -3.7672771 104.7465949
   9.4032437  -2.9302395 105.1763113   9.1128932  -1.8982096 106.3890245
  10.3601797  -1.1585766 106.8367492  10.7845153  -0.3812698 105.6644727
  11.3961601  -2.1795420 107.3347027   9.9683683  -0.2613582 107.9727959
  12.7890398  -1.5831553 107.6889549   8.9973478   0.7719033 107.5623111
 -20.4186398 -37.9482791  20.0386558 -20.9702495 -37.8480116  18.2768178
 -20.1453572 -38.8965568  17.7457116 -20.7020755 -36.4680881  17.9605651
 -22.5091255 -38.2542158  18.4264302 -23.8853090 -37.4467240  18.2104482
 -24.9660231 -38.2700960  17.7282322 -23.7124928 -36.1088371  17.7737704
 -24.3801973 -37.0955917  19.9189876 -19.1286793 -38.0904260  20.1811457
 -20.7258950 -36.8751437  20.7465411 -20.9527135 -38.9721195  20.6572032
 -24.5554518 -38.2376294  20.5972503 -25.5151635 -36.4795106  19.9365713
 -23.5129708 -36.3455649  20.5918378  31.5322894 -34.2006858 117.8741625
  31.6701191 -35.1995715 118.8203338  31.7782864 -36.4863999 118.1931984
  30.4357905 -37.1898980 118.3939194  30.3482230 -38.5887135 118.0435665
  31.2190474 -39.4023682 118.9750452  30.7217847 -38.8228703 116.5849714
  28.9854236 -39.0883208 118.2077031  30.3721588 -40.2012449 115.9664487
  28.3088051 -38.8854143 119.5720789  20.4500019  12.9569182 104.0287901
  20.9597214  14.5818597 104.6741786  19.7771774  14.9422997 105.3967385
  21.2250137  15.3271118 103.4837193  22.2326217  14.2555705 105.5386064
  23.2482620  15.3171642 106.0639708  22.8643130  16.0414040 107.2126461
  23.8650016  16.0387476 104.9956514  24.6890824  14.3035759 106.6370150
  21.4118703  12.3960358 103.2846730  20.1367565  12.1368062 105.0282197
  19.3896034  13.0927906 103.2253596  25.6774789  15.0645276 106.9440933
  25.1702250  13.5173212 105.6811279  24.4251251  13.5156867 107.6101102
  -8.0019896  15.6464829  55.2590030  -8.4467025  16.7126467  54.4832536
  -8.7350360  16.2777027  53.1962723 -10.2276974  16.3127583  52.8603776
 -10.5712151  15.9468467  51.5211770 -12.0294574  16.0320067  51.4374479
 -10.2237241  14.5061344  51.3690954  -9.8280765  16.7973211  50.5239540
 -10.4630819  13.9318852  49.9942601 -10.2563641  18.2496731  50.3986466
  -1.4167443  34.4398953 127.4640294  -3.1667384  34.6685065 126.9059445
  -4.0262625  34.1052938 127.9304031  -3.2481493  34.0470006 125.6167193
  -3.1117627  36.2313068 126.7628328  -4.1850891  37.3272951 127.2051285
  -4.1855871  37.5453597 128.6012224  -5.4197757  37.2905805 126.4685726
  -3.3691405  38.7998732 126.5360043  -0.5248264  34.7004801 126.4556872
  -1.1533738  35.2537891 128.4789880  -1.0622344  33.2279264 127.8796436
  -3.8699375  39.9201293 127.0365183  -3.3668580  38.9088885 125.1929780
  -2.1026116  38.8160570 126.9028179 -36.4781588 -30.6049487  57.2925295
 -35.2110382 -29.9566733  57.1590250 -34.5724104 -30.3236783  55.9509127
 -34.2885812 -29.0863465  55.0224435 -33.4400548 -29.3987279  53.8431718
 -32.0452081 -29.5442126  54.3835992 -33.4433896 -28.2659381  52.8575592
 -33.8943029 -30.6186262  53.0720757 -32.9914488 -26.9380650  53.4590782
 -33.0955013 -30.9893988  51.7949902  32.7640151 -13.9456661 143.5604216
  33.5494792 -15.1591689 142.5000461  32.7236632 -16.3184209 142.7192760
  34.9042875 -15.1825046 143.0210042  33.4333332 -14.4367948 141.1319048
  33.0363472 -14.9865457 139.7098582  33.0539614 -16.4162517 139.6476713
  33.6371303 -14.2502615 138.6325290  31.2607633 -14.6253542 139.6854886
  32.8769488 -14.1998965 144.8524794  33.2700918 -12.7212551 143.4135585
  31.4788365 -13.8640192 143.3092665  30.7036012 -14.7802293 138.5383289
  30.9944965 -13.3513196 139.9824735  30.5531593 -15.3357370 140.5506180
 -31.1569975   1.1556202  46.5335005 -32.1550606   0.8663546  47.4903441
 -32.5963122   1.9567986  48.2350133 -32.1416886   1.6566731  49.6841625
 -32.6136669   2.6166344  50.6943442 -32.3835635   3.9641623  50.3094070
 -31.9335131   2.3215204  52.0190670 -34.0798008   2.3103087  50.8047170
 -30.3745384   2.4742253  52.0671230 -34.7665788   2.9720802  51.9897811
   9.4336165 -12.4732232  56.3069259  10.0834791 -11.9938830  57.9341058
  10.4298247 -13.2597379  58.4957957   8.9631429 -11.3134493  58.4646193
  11.2765762 -11.0597505  57.5980779  11.4935802  -9.5890538  58.0708071
  11.8629600  -9.5105457  59.4577826  10.5552304  -8.6897778  57.4822819
  13.0233645  -9.1875853  57.1976364  10.3129493 -13.2884748  55.7149805
   8.2237933 -13.0643723  56.3313446   9.3250261 -11.4606431  55.4744998
  13.9874090 -10.0641179  57.3883597  13.5205817  -8.0318425  57.6116777
  12.8707797  -9.0948962  55.9230577 -32.9233178  34.3941988  49.3124747
 -32.7199408  35.4118988  48.3554300 -33.4463307  35.1126307  47.1775644
 -32.4773845  34.6584092  46.0276762 -33.0557675  34.5285768  44.6350522
 -33.1406071  35.8753886  44.1047831 -34.3711741  33.8936946  44.6340827
 -32.0417149  33.6956437  43.8964768 -35.3719867  34.1003819  43.5476959
 -32.4154846  33.3622302  42.4026584 -31.3394365  10.6940889  87.5072132
 -31.1335331  11.2643518  85.7530743 -30.3406475  12.4620255  85.8783276
 -32.4842010  11.3977998  85.2435656 -30.3135640  10.0140564  85.2316772
 -29.6376493   9.8693482  83.8493705 -28.4714805  10.7463845  83.6820619
 -30.5534715   9.8084102  82.7426564 -28.9459833   8.2028938  83.8696996
 -32.2374998  11.3773129  88.2090119 -31.7148103   9.3883538  87.5150459
 -30.2085364  10.7544116  88.1369145 -28.3252073   7.8210595  82.7377405
 -29.8563699   7.2859106  84.0794354 -28.0204334   8.0979847  84.8041072
   8.6556097 -20.5255184  52.1451655   9.5860056 -20.1101879  51.1742383
   9.8453624 -18.7347289  51.3226219  11.1926944 -18.3014989  52.0230052
  11.5070915 -16.8680438  52.0003074  12.6632779 -16.7878501  52.8944016
  10.3385052 -16.2085783  52.7129489  11.7721804 -16.3913898  50.6062467
  10.5380021 -14.6772993  52.8565363  13.1609465 -16.7919373  50.0034088
 -17.2090172 -36.7360414 119.5423556 -17.5272907 -36.5016514 121.3432880
 -17.8452537 -35.1029826 121.4700770 -16.3492292 -37.0212233 121.9567419
 -18.7427503 -37.4660328 121.5851089 -20.0562557 -37.1359672 122.3820127
 -20.3243431 -35.7485162 122.5399214 -20.2624521 -38.0409366 123.4777787
 -21.3744459 -37.6163906 121.1828625 -16.2624796 -35.9415383 119.1394809
 -16.8138597 -37.9405685 119.2155694 -18.3277512 -36.4871539 118.8471633
 -22.5713284 -37.4831328 121.7274608 -21.2636150 -38.8790427 120.7831057
 -21.2980414 -36.8234397 120.1416895 -37.5186416 -22.0467609 121.3508238
 -38.8958757 -21.9496790 121.2751882 -39.3108837 -20.6832949 121.7229964
 -39.3505272 -19.6887154 120.5311425 -39.5562211 -18.2754922 120.9084943
 -40.9749295 -18.1566967 121.4363363 -39.6169667 -17.4980719 119.6158589
 -38.4708402 -17.9050219 121.9190049 -38.3534240 -17.6282693 118.6672275
 -38.6488242 -16.5125602 122.4636117  27.5546128 -21.0784817 129.2345163
  27.7471834 -20.0544802 127.7375589  28.3907379 -18.8838547 128.2421117
  26.3843130 -19.9314426 127.3188880  28.7050700 -20.9557726 126.8230975
  29.1409102 -20.6761941 125.3270680  29.5995099 -19.3135517 125.1138966
  28.2449560 -21.2404956 124.3828838  30.7413985 -21.6486110 125.2686132
  26.7625025 -20.4909222 130.1200333  27.0251131 -22.2280021 128.9769052
  28.7345655 -21.2901512 129.7983993  30.5303886 -22.8795964 125.6504634
  31.7113141 -21.1456877 126.0616909  31.1098737 -21.5964077 123.9992599
 -40.0760741  11.0498208  17.7959369 -41.0947305  11.9754975  17.3789379
 -42.2540400  11.9536604  18.2045093 -43.0824820  10.6523219  18.0179817
 -44.5031319  10.7443121  18.4953552 -44.5206949  10.8011740  19.9884618
 -45.1716904   9.4991036  17.9832820 -45.1681811  11.9575875  17.9406353
 -44.5388877   8.1104919  18.3306263 -46.6404205  12.0331009  18.4329705
 -15.7048068  20.8136836 136.0636438 -14.2672144  20.6469246 134.9945480
 -14.5785812  21.5349531 133.9186150 -14.2180251  19.2064052 134.7586109
 -13.1412111  21.1591913 135.9527123 -11.7234320  21.7984778 135.5906642
 -11.3735950  23.0045878 136.3226623 -11.3998714  21.7566446 134.1737167
 -10.5638728  20.6174340 136.2505350 -16.7972226  20.2489094 135.5746407
 -15.5627427  20.2167583 137.2127012 -16.0107136  22.0764151 136.4110577
 -10.7909271  20.2394789 137.4936378  -9.3392443  21.0938609 136.2420959
 -10.5073290  19.5126934 135.4908845  27.8797668  38.1373023  81.4125970
  28.2178226  38.7632682  82.6104150  29.0173245  37.9656209  83.4310454
  30.4927535  38.5204136  83.5322377  31.5081197  37.5170003  84.0604311
  31.1570130  37.1043086  85.4189590  32.8361256  38.2581745  83.9878317
  31.6765974  36.3375595  83.2504008  32.9388206  39.6005120  84.6854971
  32.8029139  35.3023282  83.6970351  13.7058423   7.8200725 132.9038932
  14.1362548   6.5359589 131.6528945  15.0259155   5.6173528 132.3752893
  14.6601504   7.2599878 130.5303161  12.6710066   5.9533074 131.4382270
  12.0670089   5.7085526 130.0535682  12.2238390   4.3749133 129.5905034
  12.2675795   6.7606866 129.0965098  10.3157410   5.8459494 130.4756904
  13.2547798   7.3325279 134.0615770  14.6864287   8.6561528 133.1364677
  12.7219407   8.5539799 132.4621821   9.5462689   5.7496855 129.4009219
   9.9968123   7.0393454 131.0176595   9.8823585   4.9791715 131.4101936
   5.4990762 -24.8032260 114.9861126   5.6858462 -26.1259297 115.4060939
   4.7754811 -26.3815492 116.4916096   4.5630047 -27.8513859 116.8313248
   4.0986528 -28.2655017 118.1580743   4.9337412 -27.7230617 119.2376929
   4.0805759 -29.7548043 118.1258698   2.7146867 -27.7588424 118.3954055
   5.5044435 -30.3905671 118.0725433   2.1643196 -28.1584167 119.7749818
  10.0938882  32.8565730  19.9717102  10.0094146  32.2248886  18.2321593
  11.3847678  32.2160466  17.8019084   9.0830260  33.1776887  17.6364621
   9.3494482  30.8269805  18.5305227   9.9319545  29.3876584  18.2273201
  11.3445550  29.2784959  17.9651036   9.0367255  28.5015039  17.5587568
   9.8341187  28.6706976  19.9536357   8.9592428  32.8613255  20.6491039
  10.8749910  32.1542030  20.6867784  10.5497787  34.0945928  20.0304702
   8.7951824  29.1197379  20.6289515  10.8972481  29.0111028  20.6506620
   9.7232413  27.3404624  19.9031533 -22.1686310  35.4149673 103.8286870
 -23.1072409  34.5709071 103.1232308 -22.7315899  34.6818667 101.7786207
 -24.0786249  35.0567359 101.0628400 -23.7747296  35.2852720  99.6187553
 -23.2362453  34.1425790  98.8702208 -22.9011110  36.4816586  99.4815590
 -25.0629344  35.5715434  98.9786162 -22.6620108  36.9778987  98.0414491
 -25.7054034  36.9409819  99.3982558 -42.0579165  40.8807669  20.0886343
 -42.4357915  41.1818949  18.3115635 -42.9068183  39.9232027  17.8224685
 -41.1257327  41.6517107  17.8748999 -43.6295750  42.2571566  18.4738396
 -43.7935744  43.7622210  18.1458232 -45.0554165  44.1487148  17.5349138
 -42.5868160  44.4641007  17.8110687 -44.1183599  44.2808696  19.8737513
 -43.1643796  40.8196173  20.8477493 -41.3769117  39.7574517  20.3163895
 -41.3327806  41.8502142  20.6123917 -43.0289548  44.2211762  20.6109355
 -45.0483457  43.5749058  20.4847231 -44.5707249  45.5522035  19.8825801
  10.4087502  13.0367616  93.0526415  11.0611236  14.0526827  92.4204480
  11.9315207  13.5860372  91.3432775  11.4376813  14.5330577  90.1995657
  12.1949231  14.3894777  88.9123632  13.5989732  14.9672651  89.0913400
  11.4265214  15.2127873  87.8435094  12.3195348  12.9470691  88.5276510
  11.5146312  16.7929852  88.0170175  13.1220621  12.7128778  87.2103910
 -32.3676237  19.8956711  20.0398915 -31.9195433  20.4688123  18.3743840
 -33.1794258  20.6733626  17.6972253 -31.0973087  19.3788302  17.8691397
 -31.0770105  21.7835885  18.6768207 -31.4634695  23.2386010  18.2897688
 -32.8194320  23.4089462  17.7861176 -30.3949279  23.9901067  17.6511004
 -31.5315628  24.0075211  19.9366440 -33.2983580  20.6633017  20.5869506
 -32.8688400  18.6829406  19.9780972 -31.3091319  19.7840718  20.8243922
 -32.2340172  23.3544963  20.8624367 -32.0750978  25.1935327  19.8788536
 -30.3491497  24.1216569  20.4321154  40.0979116 -34.0895880  18.2320947
  38.9908069 -33.3740902  17.5825336  37.8573332 -33.5352948  18.3681054
  37.0724194 -34.8471448  18.0687153  35.6668509 -35.0555678  18.4478421
  34.7588292 -33.9513329  17.9142181  35.6427692 -34.9999655  19.9197796
  35.1542336 -36.4354504  17.9646590  34.3234135 -35.1518386  20.5511055
  36.0094248 -37.6822354  18.3753546 -17.0521077 -11.6259985  76.5893064
 -17.9589224 -12.9690622  75.6440318 -19.2903478 -12.4235778  75.6184165
 -17.6612043 -14.0646392  76.5303524 -17.1337125 -13.0129720  74.2635987
 -17.7829420 -13.1297346  72.7947915 -19.2283575 -13.0717845  72.8240792
 -17.1082067 -14.0766790  71.9367082 -17.3925249 -11.4886009  72.0260720
 -17.6313118 -11.3568716  77.7446705 -15.7884278 -11.9010310  76.8300207
 -17.0312756 -10.4653981  75.9669682 -16.0936290 -11.3769593  71.9134943
 -17.9054055 -10.5173421  72.7897522 -17.8802350 -11.3274937  70.8065778
 -30.7419036 -25.3018970  17.9626422 -30.0807357 -26.5586368  17.7192857
 -30.3245135 -27.6062263  18.5295290 -29.4625947 -28.7735617  18.0171213
 -29.7626474 -30.1090535  18.6083749 -31.1895740 -30.3671951  18.3307220
 -29.5070725 -30.1639674  20.0966196 -28.9455848 -31.1823735  17.9470806
 -29.9879426 -31.4350152  20.7793501 -27.4282382 -30.7978068  18.0701079
  13.3519317   7.6264964  32.1152697  13.2133303   8.0144520  30.3286080
  13.1479485   9.4533369  30.2822480  12.0588975   7.2555722  29.9111566
  14.6083935   7.4045503  29.9060636  15.6150445   7.9981663  28.8413055
  15.3962335   9.3986327  28.5466057  15.9580108   7.0638656  27.7562270
  17.1754528   8.0335906  29.8145238  13.4388490   6.3198796  32.3828942
  14.4453328   8.1823205  32.6362177  12.3247326   8.0595913  32.8143641
  18.0864308   8.7994203  29.2935075  17.7586845   6.8450308  29.9297324
  17.0115600   8.4094265  31.0735602 -39.5038909   0.9812178 141.0227117
 -38.6719849   1.2698670 142.1841381 -37.8918456   0.0894852 142.3392564
 -36.7883221   0.3756889 143.3227469 -35.9918595  -0.7478287 143.8647038
 -34.9863038  -0.0606429 144.6726030 -35.3019291  -1.5910865 142.9419888
 -36.7305256  -1.7396557 144.6768659 -34.3793162  -0.9087928 141.9127926
 -37.5847362  -1.0947771 145.7805135 -40.3674266   7.2750484  26.0457071
 -40.2153594   5.7835249  26.9512162 -39.6253357   4.8214957  25.9984111
 -41.5407686   5.5144405  27.4715895 -39.2524201   6.2756374  28.0797143
 -38.3702679   5.3691951  29.0569969 -38.3418544   3.9839943  28.6462625
 -38.4587221   5.6936057  30.4319617 -36.7182454   5.9123554  28.6010749
 -39.1573494   7.6717246  25.5576317 -41.1824185   7.1302106  25.0079857
 -40.8417503   8.1963214  26.8371061 -36.4742050   7.1292661  29.0764849
 -36.4830483   5.9328981  27.2934529 -35.7750107   5.1311730  29.1244106
 -38.2148940  28.2814223  83.6607305 -38.4030056  28.5632818  82.2656312
 -39.8200134  28.4108255  82.0263727 -40.4479682  29.6872189  81.3951049
 -41.9854478  29.9039118  81.4513990 -42.5532241  28.7546530  80.7307995
 -42.3118697  31.2079233  80.8150097 -42.4632978  29.8210083  82.8757230
 -41.6176360  32.4456761  81.4641020 -43.9944642  29.8458786  82.9864499
   6.3953691   3.4534530  66.6665454   6.9392527   1.7322720  66.2711549
   5.7354598   0.9574969  66.2648611   7.8740535   1.4571977  67.3484858
   7.6359769   1.9279157  64.9035924   8.7426691   1.0431337  64.2370095
   8.3708446  -0.3231898  63.9443068  10.0810806   1.3559694  64.6970288
   8.9198667   1.7872726  62.5967258   5.5348535   3.9326686  65.7282118
   5.7719698   3.4856775  67.8766104   7.3877136   4.3623968  66.6891000
   9.4205915   3.0198307  62.6782328   7.7595461   1.8900085  62.0194464
   9.7732115   1.0614012  61.8081840 -14.0583891 -35.0075827  95.0975477
 -14.4493226 -33.7341252  94.5022689 -15.0113353 -33.8656049  93.1990845
 -13.8313059 -34.1217930  92.2322121 -14.3591620 -34.7717794  91.0078982
 -13.1208903 -34.8685441  90.2179329 -15.4738690 -34.0263678  90.4302374
 -14.8927103 -36.1410012  91.4267277 -16.0455885 -34.6439770  89.1563678
 -13.8355899 -37.2090842  91.7698794   9.5424296 -24.5021402  49.9236581
  10.7827614 -25.7396326  49.4395415   9.9818598 -26.7085229  48.7161014
  11.3335989 -26.1633006  50.6822519  11.7941017 -24.8727676  48.5591002
  13.2741703 -25.1899296  48.1477490  13.6905909 -26.5734588  48.4694811
  14.1661900 -24.0993257  48.5199302  13.2441295 -25.1170643  46.3108141
   8.8930954 -24.0698102  48.9090040   8.7262761 -24.9809605  50.8213470
  10.1475545 -23.4262079  50.4842664  12.6519799 -24.0804819  45.7916508
  12.6532525 -26.1299444  45.8180563  14.5007691 -25.1154139  45.8679616
  10.8657071   8.4349598 140.6951795  11.3519882   9.4987388 139.8557262
  11.1800542   9.0117654 138.5405453  10.2841864  10.0589833 137.8489612
  10.3017880  10.0455330 136.3380238  11.6969811  10.3084766 135.9566491
   9.4850490  11.1867324 135.8241751   9.5954956   8.8849881 135.6124794
[truncated: 3,754,683 more chars]
