# Supplementary material for: Visualizing Molecular-Scale 3D Distributions of Ionic Liquids in Electric Double-Layer Capacitor by 3D Scanning Force Microscopy with Variable Tip/Sample Bias Voltages
Source: ACS Appl Mater Interfaces. 2025 Sep 6;17(37):52868–82. doi: 10.1021/acsami.5c11718 (PMC12447403; doi:10.1021/acsami.5c11718)
Supplement: Supplementary file 1 [file am5c11718_si_001.zip › AttechmentFIles (MD)/mdin]

# molecular dynamics simulation
 &cntrl
     imin=0,
     cut=12,nstlim=50000,dt=0.002,ntwv=50000,
     ntwe=500,ntwx=5000,ntpr=500,
     ntb=1,temp0=300,ntp=0,
	  ntx=5,irest=1,
	  ntt=1,
	  ntf=2,ntc=2,ntr=1,
     ntxo=1,ioutfm=0,iwrap=0,
	  restraint_wt=30.d0,restraintmask=':4001-10912',
 &end
