# Supplementary material for: Visualizing Molecular-Scale 3D Distributions of Ionic Liquids in Electric Double-Layer Capacitor by 3D Scanning Force Microscopy with Variable Tip/Sample Bias Voltages
Source: ACS Appl Mater Interfaces. 2025 Sep 6;17(37):52868–82. doi: 10.1021/acsami.5c11718 (PMC12447403; doi:10.1021/acsami.5c11718)
Supplement: Supplementary file 1 [file am5c11718_si_001.zip › AttechmentFIles (MD)/parmIL.dat]

PARM99 for DNA,RNA,AA, organic molecules, TIP3P wat. Polariz.& LP incl.02/04/99
D1 15.034        0.360               DEME
D3 14.026        0.360               DEME
D4 14.026        0.360               DEME
D5 14.01         0.530               DEME
D6 15.034        0.360               DEME
D7 14.026        0.360               DEME
D8 15.034        0.360               DEME
E5 14.01         0.530               DEME
DO 16.00         0.465               DEME
TC 12.01         0.360               TFSI
TF 19.00         0.320               TFSI
TN 14.01         0.530               TFSI
TO 16.00         0.465               TFSI
TS 32.06         2.900               TFSI
au 196.966569                        gold (JPCC 112, 17281)

C   H   HO  N   NA  NB  NC  N2  NT  N2  N3  N*  O   OH  OS  P   O2 
D7-D8  267.9    1.530       DEME
D3-D4  267.9    1.530       DEME
D5-D6  366.8    1.470       DEME
D4-D5  366.8    1.470       DEME
D7-D5  366.8    1.470       DEME
DO-D3  319.8    1.410       DEME
D1-DO  319.8    1.410       DEME
TC-TF  883.6    1.323       TFSI
TS-TO 1274.1    1.442       TFSI
TS-TC  470.8    1.818       TFSI
TN-TS  744.0    1.570       TFSI

D7-D5-D7    49.976    113.00    DEME
D6-D5-D7    49.976    113.00    DEME
D4-D5-D7    49.976    113.00    DEME
D4-D5-D6    49.976    113.00    DEME
D5-D7-D8    79.961    111.20    DEME
D3-D4-D5    79.961    111.20    DEME
DO-D3-D4    49.976    109.50    DEME
D1-DO-D3    49.976    109.50    DEME
TF-TC-TF   186.657    107.10    TFSI
TO-TS-TC   207.923    102.60    TFSI
TS-TC-TF   165.780    111.80    TFSI
TN-TS-TO   188.571    113.60    TFSI
TN-TS-TC   195.017    100.20    TFSI
TO-TS-TO   231.592    118.50    TFSI
TS-TN-TS   160.370    125.60    TFSI

D1-DO-D3-D4   1    -0.2869         0.0           1.0          DEME
D1-DO-D3-D4   1    -0.4983       180.0           2.0          DEME
DO-D3-D4-D5   1     2.9290         0.0           1.0          DENE
DO-D3-D4-D5   1    -0.2095         0.0           2.0          DENE
DO-D3-D4-D5   1     0.8050         0.0           3.0          DENE
D3-D4-D5-D6   1     0.8621         0.0           1.0          DENE
D3-D4-D5-D6   1    -0.5997         0.0           2.0          DENE
D3-D4-D5-D6   1     1.3203         0.0           3.0          DENE
D3-D4-D5-D7   1     0.8621         0.0           1.0          DENE
D3-D4-D5-D7   1    -0.5997         0.0           2.0          DENE
D3-D4-D5-D7   1     1.3203         0.0           3.0          DENE
D8-D7-D5-D4   1     0.8621         0.0           1.0          DENE
D8-D7-D5-D4   1    -0.5997         0.0           2.0          DENE
D8-D7-D5-D4   1     1.3203         0.0           3.0          DENE
D8-D7-D5-D7   1     0.8621         0.0           1.0          DENE
D8-D7-D5-D7   1    -0.5997         0.0           2.0          DENE
D8-D7-D5-D7   1     1.3203         0.0           3.0          DENE
D8-D7-D5-D6   1     0.8621         0.0           1.0          DENE
D8-D7-D5-D6   1    -0.5997         0.0           2.0          DENE
D8-D7-D5-D6   1     1.3203         0.0           3.0          DENE
TC-TS-TN-TS   1     3.9136         0.0           1.0          TFSI
TC-TS-TN-TS   1    -1.2446       180.0           2.0          TFSI
TC-TS-TN-TS   1    -0.3813         0.0           3.0          TFSI
TS-TN-TS-TO   1    -0.0017       180.0           3.0          TFSI
TF-TC-TS-TN   1     0.1583         0.0           3.0          TFSI
TF-TC-TS-TO   1     0.1727         0.0           3.0          TFSI


N   NA  N2  N*  NC  NB  NT  NY
C*  CA  CB  CC  CD  CK  CM  CN  CQ  CR  CV  CW  CY  CZ

MOD4      RE
  D1          2.1018  0.06600     DEME from OPLS, JACS 118, 11225 (not Ribeiro)
  D3          2.1018  0.06600     DEME
  D4          2.1018  0.06600     DEME
  D5          1.9517  0.17000     DEME
  D6          2.1018  0.06600     DEME
  D8          2.1018  0.06600     DEME
  D7          2.1018  0.06600     DEME
  DO          1.7415  0.14000     DEME
  TC          2.1018  0.06600     TFSI 
  TS          2.1319  0.25000     TFSI 
  TN          1.9517  0.17000     TFSI 
  TO          1.7775  0.21000     TFSI 
  TF          1.7715  0.05300     TFSI 
  au          1.4755  5.29000     gold (JPCC, 112, 17281)
