# Supplementary material for: Visualizing Molecular-Scale 3D Distributions of Ionic Liquids in Electric Double-Layer Capacitor by 3D Scanning Force Microscopy with Variable Tip/Sample Bias Voltages
Source: ACS Appl Mater Interfaces. 2025 Sep 6;17(37):52868–82. doi: 10.1021/acsami.5c11718 (PMC12447403; doi:10.1021/acsami.5c11718)
Supplement: Supplementary file 1 [file am5c11718_si_001.zip › AttechmentFIles (MD)/prmtop]

%VERSION  VERSION_STAMP = V0001.000  DATE = 03/05/20  15:55:11                  
%FLAG TITLE                                                                     
%FORMAT(20a4)                                                                   
                                                                                
%FLAG POINTERS                                                                  
%FORMAT(10I8)                                                                   
   56912       7       0   46000       0   72000       0  120000       0       0
  202912   10912   46000   72000  120000      11      15      14      14       0
       0       0       0       0       0       0       0       1      15       0
       0
%FLAG ATOM_NAME                                                                 
%FORMAT(20a4)                                                                   
C1  O2  C3  C4  N5  C6  C7  C8  C9  C10 C1  S2  O3  O4  N5  S6  O7  O8  C9  F10 
F11 F12 F13 F14 F15 C1  O2  C3  C4  N5  C6  C7  C8  C9  C10 C1  S2  O3  O4  N5  
S6  O7  O8  C9  F10 F11 F12 F13 F14 F15 C1  O2  C3  C4  N5  C6  C7  C8  C9  C10 
C1  S2  O3  O4  N5  S6  O7  O8  C9  F10 F11 F12 F13 F14 F15 C1  O2  C3  C4  N5  
C6  C7  C8  C9  C10 C1  S2  O3  O4  N5  S6  O7  O8  C9  F10 F11 F12 F13 F14 F15 
C1  O2  C3  C4  N5  C6  C7  C8  C9  C10 C1  S2  O3  O4  N5  S6  O7  O8  C9  F10 
F11 F12 F13 F14 F15 C1  O2  C3  C4  N5  C6  C7  C8  C9  C10 C1  S2  O3  O4  N5  
S6  O7  O8  C9  F10 F11 F12 F13 F14 F15 C1  O2  C3  C4  N5  C6  C7  C8  C9  C10 
C1  S2  O3  O4  N5  S6  O7  O8  C9  F10 F11 F12 F13 F14 F15 C1  O2  C3  C4  N5  
C6  C7  C8  C9  C10 C1  S2  O3  O4  N5  S6  O7  O8  C9  F10 F11 F12 F13 F14 F15 
C1  O2  C3  C4  N5  C6  C7  C8  C9  C10 C1  S2  O3  O4  N5  S6  O7  O8  C9  F10 
F11 F12 F13 F14 F15 C1  O2  C3  C4  N5  C6  C7  C8  C9  C10 C1  S2  O3  O4  N5  
S6  O7  O8  C9  F10 F11 F12 F13 F14 F15 C1  O2  C3  C4  N5  C6  C7  C8  C9  C10 
C1  S2  O3  O4  N5  S6  O7  O8  C9  F10 F11 F12 F13 F14 F15 C1  O2  C3  C4  N5  
C6  C7  C8  C9  C10 C1  S2  O3  O4  N5  S6  O7  O8  C9  F10 F11 F12 F13 F14 F15 
C1  O2  C3  C4  N5  C6  C7  C8  C9  C10 C1  S2  O3  O4  N5  S6  O7  O8  C9  F10 
F11 F12 F13 F14 F15 C1  O2  C3  C4  N5  C6  C7  C8  C9  C10 C1  S2  O3  O4  N5  
S6  O7  O8  C9  F10 F11 F12 F13 F14 F15 C1  O2  C3  C4  N5  C6  C7  C8  C9  C10 
C1  S2  O3  O4  N5  S6  O7  O8  C9  F10 F11 F12 F13 F14 F15 C1  O2  C3  C4  N5  
C6  C7  C8  C9  C10 C1  S2  O3  O4  N5  S6  O7  O8  C9  F10 F11 F12 F13 F14 F15 
C1  O2  C3  C4  N5  C6  C7  C8  C9  C10 C1  S2  O3  O4  N5  S6  O7  O8  C9  F10 
F11 F12 F13 F14 F15 C1  O2  C3  C4  N5  C6  C7  C8  C9  C10 C1  S2  O3  O4  N5  
S6  O7  O8  C9  F10 F11 F12 F13 F14 F15 C1  O2  C3  C4  N5  C6  C7  C8  C9  C10 
C1  S2  O3  O4  N5  S6  O7  O8  C9  F10 F11 F12 F13 F14 F15 C1  O2  C3  C4  N5  
C6  C7  C8  C9  C10 C1  S2  O3  O4  N5  S6  O7  O8  C9  F10 F11 F12 F13 F14 F15 
C1  O2  C3  C4  N5  C6  C7  C8  C9  C10 C1  S2  O3  O4  N5  S6  O7  O8  C9  F10 
F11 F12 F13 F14 F15 C1  O2  C3  C4  N5  C6  C7  C8  C9  C10 C1  S2  O3  O4  N5  
S6  O7  O8  C9  F10 F11 F12 F13 F14 F15 C1  O2  C3  C4  N5  C6  C7  C8  C9  C10 
C1  S2  O3  O4  N5  S6  O7  O8  C9  F10 F11 F12 F13 F14 F15 C1  O2  C3  C4  N5  
C6  C7  C8  C9  C10 C1  S2  O3  O4  N5  S6  O7  O8  C9  F10 F11 F12 F13 F14 F15 
C1  O2  C3  C4  N5  C6  C7  C8  C9  C10 C1  S2  O3  O4  N5  S6  O7  O8  C9  F10 
F11 F12 F13 F14 F15 C1  O2  C3  C4  N5  C6  C7  C8  C9  C10 C1  S2  O3  O4  N5  
S6  O7  O8  C9  F10 F11 F12 F13 F14 F15 C1  O2  C3  C4  N5  C6  C7  C8  C9  C10 
C1  S2  O3  O4  N5  S6  O7  O8  C9  F10 F11 F12 F13 F14 F15 C1  O2  C3  C4  N5  
C6  C7  C8  C9  C10 C1  S2  O3  O4  N5  S6  O7  O8  C9  F10 F11 F12 F13 F14 F15 
C1  O2  C3  C4  N5  C6  C7  C8  C9  C10 C1  S2  O3  O4  N5  S6  O7  O8  C9  F10 
F11 F12 F13 F14 F15 C1  O2  C3  C4  N5  C6  C7  C8  C9  C10 C1  S2  O3  O4  N5  
S6  O7  O8  C9  F10 F11 F12 F13 F14 F15 C1  O2  C3  C4  N5  C6  C7  C8  C9  C10 
C1  S2  O3  O4  N5  S6  O7  O8  C9  F10 F11 F12 F13 F14 F15 C1  O2  C3  C4  N5  
C6  C7  C8  C9  C10 C1  S2  O3  O4  N5  S6  O7  O8  C9  F10 F11 F12 F13 F14 F15 
C1  O2  C3  C4  N5  C6  C7  C8  C9  C10 C1  S2  O3  O4  N5  S6  O7  O8  C9  F10 
F11 F12 F13 F14 F15 C1  O2  C3  C4  N5  C6  C7  C8  C9  C10 C1  S2  O3  O4  N5  
S6  O7  O8  C9  F10 F11 F12 F13 F14 F15 C1  O2  C3  C4  N5  C6  C7  C8  C9  C10 
C1  S2  O3  O4  N5  S6  O7  O8  C9  F10 F11 F12 F13 F14 F15 C1  O2  C3  C4  N5  
C6  C7  C8  C9  C10 C1  S2  O3  O4  N5  S6  O7  O8  C9  F10 F11 F12 F13 F14 F15 
C1  O2  C3  C4  N5  C6  C7  C8  C9  C10 C1  S2  O3  O4  N5  S6  O7  O8  C9  F10 
F11 F12 F13 F14 F15 C1  O2  C3  C4  N5  C6  C7  C8  C9  C10 C1  S2  O3  O4  N5  
S6  O7  O8  C9  F10 F11 F12 F13 F14 F15 C1  O2  C3  C4  N5  C6  C7  C8  C9  C10 
C1  S2  O3  O4  N5  S6  O7  O8  C9  F10 F11 F12 F13 F14 F15 C1  O2  C3  C4  N5  
C6  C7  C8  C9  C10 C1  S2  O3  O4  N5  S6  O7  O8  C9  F10 F11 F12 F13 F14 F15 
C1  O2  C3  C4  N5  C6  C7  C8  C9  C10 C1  S2  O3  O4  N5  S6  O7  O8  C9  F10 
F11 F12 F13 F14 F15 C1  O2  C3  C4  N5  C6  C7  C8  C9  C10 C1  S2  O3  O4  N5  
S6  O7  O8  C9  F10 F11 F12 F13 F14 F15 C1  O2  C3  C4  N5  C6  C7  C8  C9  C10 
C1  S2  O3  O4  N5  S6  O7  O8  C9  F10 F11 F12 F13 F14 F15 C1  O2  C3  C4  N5  
C6  C7  C8  C9  C10 C1  S2  O3  O4  N5  S6  O7  O8  C9  F10 F11 F12 F13 F14 F15 
C1  O2  C3  C4  N5  C6  C7  C8  C9  C10 C1  S2  O3  O4  N5  S6  O7  O8  C9  F10 
F11 F12 F13 F14 F15 C1  O2  C3  C4  N5  C6  C7  C8  C9  C10 C1  S2  O3  O4  N5  
S6  O7  O8  C9  F10 F11 F12 F13 F14 F15 C1  O2  C3  C4  N5  C6  C7  C8  C9  C10 
C1  S2  O3  O4  N5  S6  O7  O8  C9  F10 F11 F12 F13 F14 F15 C1  O2  C3  C4  N5  
C6  C7  C8  C9  C10 C1  S2  O3  O4  N5  S6  O7  O8  C9  F10 F11 F12 F13 F14 F15 
C1  O2  C3  C4  N5  C6  C7  C8  C9  C10 C1  S2  O3  O4  N5  S6  O7  O8  C9  F10 
F11 F12 F13 F14 F15 C1  O2  C3  C4  N5  C6  C7  C8  C9  C10 C1  S2  O3  O4  N5  
S6  O7  O8  C9  F10 F11 F12 F13 F14 F15 C1  O2  C3  C4  N5  C6  C7  C8  C9  C10 
C1  S2  O3  O4  N5  S6  O7  O8  C9  F10 F11 F12 F13 F14 F15 C1  O2  C3  C4  N5  
C6  C7  C8  C9  C10 C1  S2  O3  O4  N5  S6  O7  O8  C9  F10 F11 F12 F13 F14 F15 
C1  O2  C3  C4  N5  C6  C7  C8  C9  C10 C1  S2  O3  O4  N5  S6  O7  O8  C9  F10 
F11 F12 F13 F14 F15 C1  O2  C3  C4  N5  C6  C7  C8  C9  C10 C1  S2  O3  O4  N5  
S6  O7  O8  C9  F10 F11 F12 F13 F14 F15 C1  O2  C3  C4  N5  C6  C7  C8  C9  C10 
C1  S2  O3  O4  N5  S6  O7  O8  C9  F10 F11 F12 F13 F14 F15 C1  O2  C3  C4  N5  
C6  C7  C8  C9  C10 C1  S2  O3  O4  N5  S6  O7  O8  C9  F10 F11 F12 F13 F14 F15 
C1  O2  C3  C4  N5  C6  C7  C8  C9  C10 C1  S2  O3  O4  N5  S6  O7  O8  C9  F10 
F11 F12 F13 F14 F15 C1  O2  C3  C4  N5  C6  C7  C8  C9  C10 C1  S2  O3  O4  N5  
S6  O7  O8  C9  F10 F11 F12 F13 F14 F15 C1  O2  C3  C4  N5  C6  C7  C8  C9  C10 
C1  S2  O3  O4  N5  S6  O7  O8  C9  F10 F11 F12 F13 F14 F15 C1  O2  C3  C4  N5  
C6  C7  C8  C9  C10 C1  S2  O3  O4  N5  S6  O7  O8  C9  F10 F11 F12 F13 F14 F15 
C1  O2  C3  C4  N5  C6  C7  C8  C9  C10 C1  S2  O3  O4  N5  S6  O7  O8  C9  F10 
F11 F12 F13 F14 F15 C1  O2  C3  C4  N5  C6  C7  C8  C9  C10 C1  S2  O3  O4  N5  
S6  O7  O8  C9  F10 F11 F12 F13 F14 F15 C1  O2  C3  C4  N5  C6  C7  C8  C9  C10 
C1  S2  O3  O4  N5  S6  O7  O8  C9  F10 F11 F12 F13 F14 F15 C1  O2  C3  C4  N5  
C6  C7  C8  C9  C10 C1  S2  O3  O4  N5  S6  O7  O8  C9  F10 F11 F12 F13 F14 F15 
C1  O2  C3  C4  N5  C6  C7  C8  C9  C10 C1  S2  O3  O4  N5  S6  O7  O8  C9  F10 
F11 F12 F13 F14 F15 C1  O2  C3  C4  N5  C6  C7  C8  C9  C10 C1  S2  O3  O4  N5  
S6  O7  O8  C9  F10 F11 F12 F13 F14 F15 C1  O2  C3  C4  N5  C6  C7  C8  C9  C10 
C1  S2  O3  O4  N5  S6  O7  O8  C9  F10 F11 F12 F13 F14 F15 C1  O2  C3  C4  N5  
C6  C7  C8  C9  C10 C1  S2  O3  O4  N5  S6  O7  O8  C9  F10 F11 F12 F13 F14 F15 
C1  O2  C3  C4  N5  C6  C7  C8  C9  C10 C1  S2  O3  O4  N5  S6  O7  O8  C9  F10 
F11 F12 F13 F14 F15 C1  O2  C3  C4  N5  C6  C7  C8  C9  C10 C1  S2  O3  O4  N5  
S6  O7  O8  C9  F10 F11 F12 F13 F14 F15 C1  O2  C3  C4  N5  C6  C7  C8  C9  C10 
C1  S2  O3  O4  N5  S6  O7  O8  C9  F10 F11 F12 F13 F14 F15 C1  O2  C3  C4  N5  
C6  C7  C8  C9  C10 C1  S2  O3  O4  N5  S6  O7  O8  C9  F10 F11 F12 F13 F14 F15 
C1  O2  C3  C4  N5  C6  C7  C8  C9  C10 C1  S2  O3  O4  N5  S6  O7  O8  C9  F10 
F11 F12 F13 F14 F15 C1  O2  C3  C4  N5  C6  C7  C8  C9  C10 C1  S2  O3  O4  N5  
S6  O7  O8  C9  F10 F11 F12 F13 F14 F15 C1  O2  C3  C4  N5  C6  C7  C8  C9  C10 
C1  S2  O3  O4  N5  S6  O7  O8  C9  F10 F11 F12 F13 F14 F15 C1  O2  C3  C4  N5  
C6  C7  C8  C9  C10 C1  S2  O3  O4  N5  S6  O7  O8  C9  F10 F11 F12 F13 F14 F15 
C1  O2  C3  C4  N5  C6  C7  C8  C9  C10 C1  S2  O3  O4  N5  S6  O7  O8  C9  F10 
F11 F12 F13 F14 F15 C1  O2  C3  C4  N5  C6  C7  C8  C9  C10 C1  S2  O3  O4  N5  
S6  O7  O8  C9  F10 F11 F12 F13 F14 F15 C1  O2  C3  C4  N5  C6  C7  C8  C9  C10 
C1  S2  O3  O4  N5  S6  O7  O8  C9  F10 F11 F12 F13 F14 F15 C1  O2  C3  C4  N5  
C6  C7  C8  C9  C10 C1  S2  O3  O4  N5  S6  O7  O8  C9  F10 F11 F12 F13 F14 F15 
C1  O2  C3  C4  N5  C6  C7  C8  C9  C10 C1  S2  O3  O4  N5  S6  O7  O8  C9  F10 
F11 F12 F13 F14 F15 C1  O2  C3  C4  N5  C6  C7  C8  C9  C10 C1  S2  O3  O4  N5  
S6  O7  O8  C9  F10 F11 F12 F13 F14 F15 C1  O2  C3  C4  N5  C6  C7  C8  C9  C10 
C1  S2  O3  O4  N5  S6  O7  O8  C9  F10 F11 F12 F13 F14 F15 C1  O2  C3  C4  N5  
C6  C7  C8  C9  C10 C1  S2  O3  O4  N5  S6  O7  O8  C9  F10 F11 F12 F13 F14 F15 
C1  O2  C3  C4  N5  C6  C7  C8  C9  C10 C1  S2  O3  O4  N5  S6  O7  O8  C9  F10 
F11 F12 F13 F14 F15 C1  O2  C3  C4  N5  C6  C7  C8  C9  C10 C1  S2  O3  O4  N5  
S6  O7  O8  C9  F10 F11 F12 F13 F14 F15 C1  O2  C3  C4  N5  C6  C7  C8  C9  C10 
C1  S2  O3  O4  N5  S6  O7  O8  C9  F10 F11 F12 F13 F14 F15 C1  O2  C3  C4  N5  
C6  C7  C8  C9  C10 C1  S2  O3  O4  N5  S6  O7  O8  C9  F10 F11 F12 F13 F14 F15 
C1  O2  C3  C4  N5  C6  C7  C8  C9  C10 C1  S2  O3  O4  N5  S6  O7  O8  C9  F10 
F11 F12 F13 F14 F15 C1  O2  C3  C4  N5  C6  C7  C8  C9  C10 C1  S2  O3  O4  N5  
S6  O7  O8  C9  F10 F11 F12 F13 F14 F15 C1  O2  C3  C4  N5  C6  C7  C8  C9  C10 
C1  S2  O3  O4  N5  S6  O7  O8  C9  F10 F11 F12 F13 F14 F15 C1  O2  C3  C4  N5  
C6  C7  C8  C9  C10 C1  S2  O3  O4  N5  S6  O7  O8  C9  F10 F11 F12 F13 F14 F15 
C1  O2  C3  C4  N5  C6  C7  C8  C9  C10 C1  S2  O3  O4  N5  S6  O7  O8  C9  F10 
F11 F12 F13 F14 F15 C1  O2  C3  C4  N5  C6  C7  C8  C9  C10 C1  S2  O3  O4  N5  
S6  O7  O8  C9  F10 F11 F12 F13 F14 F15 C1  O2  C3  C4  N5  C6  C7  C8  C9  C10 
C1  S2  O3  O4  N5  S6  O7  O8  C9  F10 F11 F12 F13 F14 F15 C1  O2  C3  C4  N5  
C6  C7  C8  C9  C10 C1  S2  O3  O4  N5  S6  O7  O8  C9  F10 F11 F12 F13 F14 F15 
C1  O2  C3  C4  N5  C6  C7  C8  C9  C10 C1  S2  O3  O4  N5  S6  O7  O8  C9  F10 
F11 F12 F13 F14 F15 C1  O2  C3  C4  N5  C6  C7  C8  C9  C10 C1  S2  O3  O4  N5  
S6  O7  O8  C9  F10 F11 F12 F13 F14 F15 C1  O2  C3  C4  N5  C6  C7  C8  C9  C10 
C1  S2  O3  O4  N5  S6  O7  O8  C9  F10 F11 F12 F13 F14 F15 C1  O2  C3  C4  N5  
C6  C7  C8  C9  C10 C1  S2  O3  O4  N5  S6  O7  O8  C9  F10 F11 F12 F13 F14 F15 
C1  O2  C3  C4  N5  C6  C7  C8  C9  C10 C1  S2  O3  O4  N5  S6  O7  O8  C9  F10 
F11 F12 F13 F14 F15 C1  O2  C3  C4  N5  C6  C7  C8  C9  C10 C1  S2  O3  O4  N5  
S6  O7  O8  C9  F10 F11 F12 F13 F14 F15 C1  O2  C3  C4  N5  C6  C7  C8  C9  C10 
C1  S2  O3  O4  N5  S6  O7  O8  C9  F10 F11 F12 F13 F14 F15 C1  O2  C3  C4  N5  
C6  C7  C8  C9  C10 C1  S2  O3  O4  N5  S6  O7  O8  C9  F10 F11 F12 F13 F14 F15 
C1  O2  C3  C4  N5  C6  C7  C8  C9  C10 C1  S2  O3  O4  N5  S6  O7  O8  C9  F10 
F11 F12 F13 F14 F15 C1  O2  C3  C4  N5  C6  C7  C8  C9  C10 C1  S2  O3  O4  N5  
S6  O7  O8  C9  F10 F11 F12 F13 F14 F15 C1  O2  C3  C4  N5  C6  C7  C8  C9  C10 
C1  S2  O3  O4  N5  S6  O7  O8  C9  F10 F11 F12 F13 F14 F15 C1  O2  C3  C4  N5  
C6  C7  C8  C9  C10 C1  S2  O3  O4  N5  S6  O7  O8  C9  F10 F11 F12 F13 F14 F15 
C1  O2  C3  C4  N5  C6  C7  C8  C9  C10 C1  S2  O3  O4  N5  S6  O7  O8  C9  F10 
F11 F12 F13 F14 F15 C1  O2  C3  C4  N5  C6  C7  C8  C9  C10 C1  S2  O3  O4  N5  
S6  O7  O8  C9  F10 F11 F12 F13 F14 F15 C1  O2  C3  C4  N5  C6  C7  C8  C9  C10 
C1  S2  O3  O4  N5  S6  O7  O8  C9  F10 F11 F12 F13 F14 F15 C1  O2  C3  C4  N5  
C6  C7  C8  C9  C10 C1  S2  O3  O4  N5  S6  O7  O8  C9  F10 F11 F12 F13 F14 F15 
C1  O2  C3  C4  N5  C6  C7  C8  C9  C10 C1  S2  O3  O4  N5  S6  O7  O8  C9  F10 
F11 F12 F13 F14 F15 C1  O2  C3  C4  N5  C6  C7  C8  C9  C10 C1  S2  O3  O4  N5  
S6  O7  O8  C9  F10 F11 F12 F13 F14 F15 C1  O2  C3  C4  N5  C6  C7  C8  C9  C10 
C1  S2  O3  O4  N5  S6  O7  O8  C9  F10 F11 F12 F13 F14 F15 C1  O2  C3  C4  N5  
C6  C7  C8  C9  C10 C1  S2  O3  O4  N5  S6  O7  O8  C9  F10 F11 F12 F13 F14 F15 
C1  O2  C3  C4  N5  C6  C7  C8  C9  C10 C1  S2  O3  O4  N5  S6  O7  O8  C9  F10 
F11 F12 F13 F14 F15 C1  O2  C3  C4  N5  C6  C7  C8  C9  C10 C1  S2  O3  O4  N5  
S6  O7  O8  C9  F10 F11 F12 F13 F14 F15 C1  O2  C3  C4  N5  C6  C7  C8  C9  C10 
C1  S2  O3  O4  N5  S6  O7  O8  C9  F10 F11 F12 F13 F14 F15 C1  O2  C3  C4  N5  
C6  C7  C8  C9  C10 C1  S2  O3  O4  N5  S6  O7  O8  C9  F10 F11 F12 F13 F14 F15 
C1  O2  C3  C4  N5  C6  C7  C8  C9  C10 C1  S2  O3  O4  N5  S6  O7  O8  C9  F10 
F11 F12 F13 F14 F15 C1  O2  C3  C4  N5  C6  C7  C8  C9  C10 C1  S2  O3  O4  N5  
S6  O7  O8  C9  F10 F11 F12 F13 F14 F15 C1  O2  C3  C4  N5  C6  C7  C8  C9  C10 
C1  S2  O3  O4  N5  S6  O7  O8  C9  F10 F11 F12 F13 F14 F15 C1  O2  C3  C4  N5  
C6  C7  C8  C9  C10 C1  S2  O3  O4  N5  S6  O7  O8  C9  F10 F11 F12 F13 F14 F15 
C1  O2  C3  C4  N5  C6  C7  C8  C9  C10 C1  S2  O3  O4  N5  S6  O7  O8  C9  F10 
F11 F12 F13 F14 F15 C1  O2  C3  C4  N5  C6  C7  C8  C9  C10 C1  S2  O3  O4  N5  
S6  O7  O8  C9  F10 F11 F12 F13 F14 F15 C1  O2  C3  C4  N5  C6  C7  C8  C9  C10 
C1  S2  O3  O4  N5  S6  O7  O8  C9  F10 F11 F12 F13 F14 F15 C1  O2  C3  C4  N5  
C6  C7  C8  C9  C10 C1  S2  O3  O4  N5  S6  O7  O8  C9  F10 F11 F12 F13 F14 F15 
C1  O2  C3  C4  N5  C6  C7  C8  C9  C10 C1  S2  O3  O4  N5  S6  O7  O8  C9  F10 
F11 F12 F13 F14 F15 C1  O2  C3  C4  N5  C6  C7  C8  C9  C10 C1  S2  O3  O4  N5  
S6  O7  O8  C9  F10 F11 F12 F13 F14 F15 C1  O2  C3  C4  N5  C6  C7  C8  C9  C10 
C1  S2  O3  O4  N5  S6  O7  O8  C9  F10 F11 F12 F13 F14 F15 C1  O2  C3  C4  N5  
C6  C7  C8  C9  C10 C1  S2  O3  O4  N5  S6  O7  O8  C9  F10 F11 F12 F13 F14 F15 
C1  O2  C3  C4  N5  C6  C7  C8  C9  C10 C1  S2  O3  O4  N5  S6  O7  O8  C9  F10 
F11 F12 F13 F14 F15 C1  O2  C3  C4  N5  C6  C7  C8  C9  C10 C1  S2  O3  O4  N5  
S6  O7  O8  C9  F10 F11 F12 F13 F14 F15 C1  O2  C3  C4  N5  C6  C7  C8  C9  C10 
C1  S2  O3  O4  N5  S6  O7  O8  C9  F10 F11 F12 F13 F14 F15 C1  O2  C3  C4  N5  
C6  C7  C8  C9  C10 C1  S2  O3  O4  N5  S6  O7  O8  C9  F10 F11 F12 F13 F14 F15 
C1  O2  C3  C4  N5  C6  C7  C8  C9  C10 C1  S2  O3  O4  N5  S6  O7  O8  C9  F10 
F11 F12 F13 F14 F15 C1  O2  C3  C4  N5  C6  C7  C8  C9  C10 C1  S2  O3  O4  N5  
S6  O7  O8  C9  F10 F11 F12 F13 F14 F15 C1  O2  C3  C4  N5  C6  C7  C8  C9  C10 
C1  S2  O3  O4  N5  S6  O7  O8  C9  F10 F11 F12 F13 F14 F15 C1  O2  C3  C4  N5  
C6  C7  C8  C9  C10 C1  S2  O3  O4  N5  S6  O7  O8  C9  F10 F11 F12 F13 F14 F15 
C1  O2  C3  C4  N5  C6  C7  C8  C9  C10 C1  S2  O3  O4  N5  S6  O7  O8  C9  F10 
F11 F12 F13 F14 F15 C1  O2  C3  C4  N5  C6  C7  C8  C9  C10 C1  S2  O3  O4  N5  
S6  O7  O8  C9  F10 F11 F12 F13 F14 F15 C1  O2  C3  C4  N5  C6  C7  C8  C9  C10 
C1  S2  O3  O4  N5  S6  O7  O8  C9  F10 F11 F12 F13 F14 F15 C1  O2  C3  C4  N5  
C6  C7  C8  C9  C10 C1  S2  O3  O4  N5  S6  O7  O8  C9  F10 F11 F12 F13 F14 F15 
C1  O2  C3  C4  N5  C6  C7  C8  C9  C10 C1  S2  O3  O4  N5  S6  O7  O8  C9  F10 
F11 F12 F13 F14 F15 C1  O2  C3  C4  N5  C6  C7  C8  C9  C10 C1  S2  O3  O4  N5  
S6  O7  O8  C9  F10 F11 F12 F13 F14 F15 C1  O2  C3  C4  N5  C6  C7  C8  C9  C10 
C1  S2  O3  O4  N5  S6  O7  O8  C9  F10 F11 F12 F13 F14 F15 C1  O2  C3  C4  N5  
C6  C7  C8  C9  C10 C1  S2  O3  O4  N5  S6  O7  O8  C9  F10 F11 F12 F13 F14 F15 
C1  O2  C3  C4  N5  C6  C7  C8  C9  C10 C1  S2  O3  O4  N5  S6  O7  O8  C9  F10 
F11 F12 F13 F14 F15 C1  O2  C3  C4  N5  C6  C7  C8  C9  C10 C1  S2  O3  O4  N5  
S6  O7  O8  C9  F10 F11 F12 F13 F14 F15 C1  O2  C3  C4  N5  C6  C7  C8  C9  C10 
C1  S2  O3  O4  N5  S6  O7  O8  C9  F10 F11 F12 F13 F14 F15 C1  O2  C3  C4  N5  
C6  C7  C8  C9  C10 C1  S2  O3  O4  N5  S6  O7  O8  C9  F10 F11 F12 F13 F14 F15 
C1  O2  C3  C4  N5  C6  C7  C8  C9  C10 C1  S2  O3  O4  N5  S6  O7  O8  C9  F10 
F11 F12 F13 F14 F15 C1  O2  C3  C4  N5  C6  C7  C8  C9  C10 C1  S2  O3  O4  N5  
S6  O7  O8  C9  F10 F11 F12 F13 F14 F15 C1  O2  C3  C4  N5  C6  C7  C8  C9  C10 
C1  S2  O3  O4  N5  S6  O7  O8  C9  F10 F11 F12 F13 F14 F15 C1  O2  C3  C4  N5  
C6  C7  C8  C9  C10 C1  S2  O3  O4  N5  S6  O7  O8  C9  F10 F11 F12 F13 F14 F15 
C1  O2  C3  C4  N5  C6  C7  C8  C9  C10 C1  S2  O3  O4  N5  S6  O7  O8  C9  F10 
F11 F12 F13 F14 F15 C1  O2  C3  C4  N5  C6  C7  C8  C9  C10 C1  S2  O3  O4  N5  
S6  O7  O8  C9  F10 F11 F12 F13 F14 F15 C1  O2  C3  C4  N5  C6  C7  C8  C9  C10 
C1  S2  O3  O4  N5  S6  O7  O8  C9  F10 F11 F12 F13 F14 F15 C1  O2  C3  C4  N5  
C6  C7  C8  C9  C10 C1  S2  O3  O4  N5  S6  O7  O8  C9  F10 F11 F12 F13 F14 F15 
C1  O2  C3  C4  N5  C6  C7  C8  C9  C10 C1  S2  O3  O4  N5  S6  O7  O8  C9  F10 
F11 F12 F13 F14 F15 C1  O2  C3  C4  N5  C6  C7  C8  C9  C10 C1  S2  O3  O4  N5  
S6  O7  O8  C9  F10 F11 F12 F13 F14 F15 C1  O2  C3  C4  N5  C6  C7  C8  C9  C10 
C1  S2  O3  O4  N5  S6  O7  O8  C9  F10 F11 F12 F13 F14 F15 C1  O2  C3  C4  N5  
C6  C7  C8  C9  C10 C1  S2  O3  O4  N5  S6  O7  O8  C9  F10 F11 F12 F13 F14 F15 
C1  O2  C3  C4  N5  C6  C7  C8  C9  C10 C1  S2  O3  O4  N5  S6  O7  O8  C9  F10 
F11 F12 F13 F14 F15 C1  O2  C3  C4  N5  C6  C7  C8  C9  C10 C1  S2  O3  O4  N5  
S6  O7  O8  C9  F10 F11 F12 F13 F14 F15 C1  O2  C3  C4  N5  C6  C7  C8  C9  C10 
C1  S2  O3  O4  N5  S6  O7  O8  C9  F10 F11 F12 F13 F14 F15 C1  O2  C3  C4  N5  
C6  C7  C8  C9  C10 C1  S2  O3  O4  N5  S6  O7  O8  C9  F10 F11 F12 F13 F14 F15 
C1  O2  C3  C4  N5  C6  C7  C8  C9  C10 C1  S2  O3  O4  N5  S6  O7  O8  C9  F10 
F11 F12 F13 F14 F15 C1  O2  C3  C4  N5  C6  C7  C8  C9  C10 C1  S2  O3  O4  N5  
S6  O7  O8  C9  F10 F11 F12 F13 F14 F15 C1  O2  C3  C4  N5  C6  C7  C8  C9  C10 
C1  S2  O3  O4  N5  S6  O7  O8  C9  F10 F11 F12 F13 F14 F15 C1  O2  C3  C4  N5  
C6  C7  C8  C9  C10 C1  S2  O3  O4  N5  S6  O7  O8  C9  F10 F11 F12 F13 F14 F15 
C1  O2  C3  C4  N5  C6  C7  C8  C9  C10 C1  S2  O3  O4  N5  S6  O7  O8  C9  F10 
F11 F12 F13 F14 F15 C1  O2  C3  C4  N5  C6  C7  C8  C9  C10 C1  S2  O3  O4  N5  
S6  O7  O8  C9  F10 F11 F12 F13 F14 F15 C1  O2  C3  C4  N5  C6  C7  C8  C9  C10 
C1  S2  O3  O4  N5  S6  O7  O8  C9  F10 F11 F12 F13 F14 F15 C1  O2  C3  C4  N5  
C6  C7  C8  C9  C10 C1  S2  O3  O4  N5  S6  O7  O8  C9  F10 F11 F12 F13 F14 F15 
C1  O2  C3  C4  N5  C6  C7  C8  C9  C10 C1  S2  O3  O4  N5  S6  O7  O8  C9  F10 
F11 F12 F13 F14 F15 C1  O2  C3  C4  N5  C6  C7  C8  C9  C10 C1  S2  O3  O4  N5  
S6  O7  O8  C9  F10 F11 F12 F13 F14 F15 C1  O2  C3  C4  N5  C6  C7  C8  C9  C10 
C1  S2  O3  O4  N5  S6  O7  O8  C9  F10 F11 F12 F13 F14 F15 C1  O2  C3  C4  N5  
C6  C7  C8  C9  C10 C1  S2  O3  O4  N5  S6  O7  O8  C9  F10 F11 F12 F13 F14 F15 
C1  O2  C3  C4  N5  C6  C7  C8  C9  C10 C1  S2  O3  O4  N5  S6  O7  O8  C9  F10 
F11 F12 F13 F14 F15 C1  O2  C3  C4  N5  C6  C7  C8  C9  C10 C1  S2  O3  O4  N5  
S6  O7  O8  C9  F10 F11 F12 F13 F14 F15 C1  O2  C3  C4  N5  C6  C7  C8  C9  C10 
C1  S2  O3  O4  N5  S6  O7  O8  C9  F10 F11 F12 F13 F14 F15 C1  O2  C3  C4  N5  
C6  C7  C8  C9  C10 C1  S2  O3  O4  N5  S6  O7  O8  C9  F10 F11 F12 F13 F14 F15 
C1  O2  C3  C4  N5  C6  C7  C8  C9  C10 C1  S2  O3  O4  N5  S6  O7  O8  C9  F10 
F11 F12 F13 F14 F15 C1  O2  C3  C4  N5  C6  C7  C8  C9  C10 C1  S2  O3  O4  N5  
S6  O7  O8  C9  F10 F11 F12 F13 F14 F15 C1  O2  C3  C4  N5  C6  C7  C8  C9  C10 
C1  S2  O3  O4  N5  S6  O7  O8  C9  F10 F11 F12 F13 F14 F15 C1  O2  C3  C4  N5  
C6  C7  C8  C9  C10 C1  S2  O3  O4  N5  S6  O7  O8  C9  F10 F11 F12 F13 F14 F15 
C1  O2  C3  C4  N5  C6  C7  C8  C9  C10 C1  S2  O3  O4  N5  S6  O7  O8  C9  F10 
F11 F12 F13 F14 F15 C1  O2  C3  C4  N5  C6  C7  C8  C9  C10 C1  S2  O3  O4  N5  
S6  O7  O8  C9  F10 F11 F12 F13 F14 F15 C1  O2  C3  C4  N5  C6  C7  C8  C9  C10 
C1  S2  O3  O4  N5  S6  O7  O8  C9  F10 F11 F12 F13 F14 F15 C1  O2  C3  C4  N5  
C6  C7  C8  C9  C10 C1  S2  O3  O4  N5  S6  O7  O8  C9  F10 F11 F12 F13 F14 F15 
C1  O2  C3  C4  N5  C6  C7  C8  C9  C10 C1  S2  O3  O4  N5  S6  O7  O8  C9  F10 
F11 F12 F13 F14 F15 C1  O2  C3  C4  N5  C6  C7  C8  C9  C10 C1  S2  O3  O4  N5  
S6  O7  O8  C9  F10 F11 F12 F13 F14 F15 C1  O2  C3  C4  N5  C6  C7  C8  C9  C10 
C1  S2  O3  O4  N5  S6  O7  O8  C9  F10 F11 F12 F13 F14 F15 C1  O2  C3  C4  N5  
C6  C7  C8  C9  C10 C1  S2  O3  O4  N5  S6  O7  O8  C9  F10 F11 F12 F13 F14 F15 
C1  O2  C3  C4  N5  C6  C7  C8  C9  C10 C1  S2  O3  O4  N5  S6  O7  O8  C9  F10 
F11 F12 F13 F14 F15 C1  O2  C3  C4  N5  C6  C7  C8  C9  C10 C1  S2  O3  O4  N5  
S6  O7  O8  C9  F10 F11 F12 F13 F14 F15 C1  O2  C3  C4  N5  C6  C7  C8  C9  C10 
C1  S2  O3  O4  N5  S6  O7  O8  C9  F10 F11 F12 F13 F14 F15 C1  O2  C3  C4  N5  
C6  C7  C8  C9  C10 C1  S2  O3  O4  N5  S6  O7  O8  C9  F10 F11 F12 F13 F14 F15 
C1  O2  C3  C4  N5  C6  C7  C8  C9  C10 C1  S2  O3  O4  N5  S6  O7  O8  C9  F10 
F11 F12 F13 F14 F15 C1  O2  C3  C4  N5  C6  C7  C8  C9  C10 C1  S2  O3  O4  N5  
S6  O7  O8  C9  F10 F11 F12 F13 F14 F15 C1  O2  C3  C4  N5  C6  C7  C8  C9  C10 
C1  S2  O3  O4  N5  S6  O7  O8  C9  F10 F11 F12 F13 F14 F15 C1  O2  C3  C4  N5  
C6  C7  C8  C9  C10 C1  S2  O3  O4  N5  S6  O7  O8  C9  F10 F11 F12 F13 F14 F15 
C1  O2  C3  C4  N5  C6  C7  C8  C9  C10 C1  S2  O3  O4  N5  S6  O7  O8  C9  F10 
F11 F12 F13 F14 F15 C1  O2  C3  C4  N5  C6  C7  C8  C9  C10 C1  S2  O3  O4  N5  
S6  O7  O8  C9  F10 F11 F12 F13 F14 F15 C1  O2  C3  C4  N5  C6  C7  C8  C9  C10 
C1  S2  O3  O4  N5  S6  O7  O8  C9  F10 F11 F12 F13 F14 F15 C1  O2  C3  C4  N5  
C6  C7  C8  C9  C10 C1  S2  O3  O4  N5  S6  O7  O8  C9  F10 F11 F12 F13 F14 F15 
C1  O2  C3  C4  N5  C6  C7  C8  C9  C10 C1  S2  O3  O4  N5  S6  O7  O8  C9  F10 
F11 F12 F13 F14 F15 C1  O2  C3  C4  N5  C6  C7  C8  C9  C10 C1  S2  O3  O4  N5  
S6  O7  O8  C9  F10 F11 F12 F13 F14 F15 C1  O2  C3  C4  N5  C6  C7  C8  C9  C10 
C1  S2  O3  O4  N5  S6  O7  O8  C9  F10 F11 F12 F13 F14 F15 C1  O2  C3  C4  N5  
C6  C7  C8  C9  C10 C1  S2  O3  O4  N5  S6  O7  O8  C9  F10 F11 F12 F13 F14 F15 
C1  O2  C3  C4  N5  C6  C7  C8  C9  C10 C1  S2  O3  O4  N5  S6  O7  O8  C9  F10 
F11 F12 F13 F14 F15 C1  O2  C3  C4  N5  C6  C7  C8  C9  C10 C1  S2  O3  O4  N5  
S6  O7  O8  C9  F10 F11 F12 F13 F14 F15 C1  O2  C3  C4  N5  C6  C7  C8  C9  C10 
C1  S2  O3  O4  N5  S6  O7  O8  C9  F10 F11 F12 F13 F14 F15 C1  O2  C3  C4  N5  
C6  C7  C8  C9  C10 C1  S2  O3  O4  N5  S6  O7  O8  C9  F10 F11 F12 F13 F14 F15 
C1  O2  C3  C4  N5  C6  C7  C8  C9  C10 C1  S2  O3  O4  N5  S6  O7  O8  C9  F10 
F11 F12 F13 F14 F15 C1  O2  C3  C4  N5  C6  C7  C8  C9  C10 C1  S2  O3  O4  N5  
S6  O7  O8  C9  F10 F11 F12 F13 F14 F15 C1  O2  C3  C4  N5  C6  C7  C8  C9  C10 
C1  S2  O3  O4  N5  S6  O7  O8  C9  F10 F11 F12 F13 F14 F15 C1  O2  C3  C4  N5  
C6  C7  C8  C9  C10 C1  S2  O3  O4  N5  S6  O7  O8  C9  F10 F11 F12 F13 F14 F15 
C1  O2  C3  C4  N5  C6  C7  C8  C9  C10 C1  S2  O3  O4  N5  S6  O7  O8  C9  F10 
F11 F12 F13 F14 F15 C1  O2  C3  C4  N5  C6  C7  C8  C9  C10 C1  S2  O3  O4  N5  
S6  O7  O8  C9  F10 F11 F12 F13 F14 F15 C1  O2  C3  C4  N5  C6  C7  C8  C9  C10 
C1  S2  O3  O4  N5  S6  O7  O8  C9  F10 F11 F12 F13 F14 F15 C1  O2  C3  C4  N5  
C6  C7  C8  C9  C10 C1  S2  O3  O4  N5  S6  O7  O8  C9  F10 F11 F12 F13 F14 F15 
C1  O2  C3  C4  N5  C6  C7  C8  C9  C10 C1  S2  O3  O4  N5  S6  O7  O8  C9  F10 
F11 F12 F13 F14 F15 C1  O2  C3  C4  N5  C6  C7  C8  C9  C10 C1  S2  O3  O4  N5  
S6  O7  O8  C9  F10 F11 F12 F13 F14 F15 C1  O2  C3  C4  N5  C6  C7  C8  C9  C10 
C1  S2  O3  O4  N5  S6  O7  O8  C9  F10 F11 F12 F13 F14 F15 C1  O2  C3  C4  N5  
C6  C7  C8  C9  C10 C1  S2  O3  O4  N5  S6  O7  O8  C9  F10 F11 F12 F13 F14 F15 
C1  O2  C3  C4  N5  C6  C7  C8  C9  C10 C1  S2  O3  O4  N5  S6  O7  O8  C9  F10 
F11 F12 F13 F14 F15 C1  O2  C3  C4  N5  C6  C7  C8  C9  C10 C1  S2  O3  O4  N5  
S6  O7  O8  C9  F10 F11 F12 F13 F14 F15 C1  O2  C3  C4  N5  C6  C7  C8  C9  C10 
C1  S2  O3  O4  N5  S6  O7  O8  C9  F10 F11 F12 F13 F14 F15 C1  O2  C3  C4  N5  
C6  C7  C8  C9  C10 C1  S2  O3  O4  N5  S6  O7  O8  C9  F10 F11 F12 F13 F14 F15 
C1  O2  C3  C4  N5  C6  C7  C8  C9  C10 C1  S2  O3  O4  N5  S6  O7  O8  C9  F10 
F11 F12 F13 F14 F15 C1  O2  C3  C4  N5  C6  C7  C8  C9  C10 C1  S2  O3  O4  N5  
S6  O7  O8  C9  F10 F11 F12 F13 F14 F15 C1  O2  C3  C4  N5  C6  C7  C8  C9  C10 
C1  S2  O3  O4  N5  S6  O7  O8  C9  F10 F11 F12 F13 F14 F15 C1  O2  C3  C4  N5  
C6  C7  C8  C9  C10 C1  S2  O3  O4  N5  S6  O7  O8  C9  F10 F11 F12 F13 F14 F15 
C1  O2  C3  C4  N5  C6  C7  C8  C9  C10 C1  S2  O3  O4  N5  S6  O7  O8  C9  F10 
F11 F12 F13 F14 F15 C1  O2  C3  C4  N5  C6  C7  C8  C9  C10 C1  S2  O3  O4  N5  
S6  O7  O8  C9  F10 F11 F12 F13 F14 F15 C1  O2  C3  C4  N5  C6  C7  C8  C9  C10 
C1  S2  O3  O4  N5  S6  O7  O8  C9  F10 F11 F12 F13 F14 F15 C1  O2  C3  C4  N5  
C6  C7  C8  C9  C10 C1  S2  O3  O4  N5  S6  O7  O8  C9  F10 F11 F12 F13 F14 F15 
C1  O2  C3  C4  N5  C6  C7  C8  C9  C10 C1  S2  O3  O4  N5  S6  O7  O8  C9  F10 
F11 F12 F13 F14 F15 C1  O2  C3  C4  N5  C6  C7  C8  C9  C10 C1  S2  O3  O4  N5  
S6  O7  O8  C9  F10 F11 F12 F13 F14 F15 C1  O2  C3  C4  N5  C6  C7  C8  C9  C10 
C1  S2  O3  O4  N5  S6  O7  O8  C9  F10 F11 F12 F13 F14 F15 C1  O2  C3  C4  N5  
C6  C7  C8  C9  C10 C1  S2  O3  O4  N5  S6  O7  O8  C9  F10 F11 F12 F13 F14 F15 
C1  O2  C3  C4  N5  C6  C7  C8  C9  C10 C1  S2  O3  O4  N5  S6  O7  O8  C9  F10 
F11 F12 F13 F14 F15 C1  O2  C3  C4  N5  C6  C7  C8  C9  C10 C1  S2  O3  O4  N5  
S6  O7  O8  C9  F10 F11 F12 F13 F14 F15 C1  O2  C3  C4  N5  C6  C7  C8  C9  C10 
C1  S2  O3  O4  N5  S6  O7  O8  C9  F10 F11 F12 F13 F14 F15 C1  O2  C3  C4  N5  
C6  C7  C8  C9  C10 C1  S2  O3  O4  N5  S6  O7  O8  C9  F10 F11 F12 F13 F14 F15 
C1  O2  C3  C4  N5  C6  C7  C8  C9  C10 C1  S2  O3  O4  N5  S6  O7  O8  C9  F10 
F11 F12 F13 F14 F15 C1  O2  C3  C4  N5  C6  C7  C8  C9  C10 C1  S2  O3  O4  N5  
S6  O7  O8  C9  F10 F11 F12 F13 F14 F15 C1  O2  C3  C4  N5  C6  C7  C8  C9  C10 
C1  S2  O3  O4  N5  S6  O7  O8  C9  F10 F11 F12 F13 F14 F15 C1  O2  C3  C4  N5  
C6  C7  C8  C9  C10 C1  S2  O3  O4  N5  S6  O7  O8  C9  F10 F11 F12 F13 F14 F15 
C1  O2  C3  C4  N5  C6  C7  C8  C9  C10 C1  S2  O3  O4  N5  S6  O7  O8  C9  F10 
F11 F12 F13 F14 F15 C1  O2  C3  C4  N5  C6  C7  C8  C9  C10 C1  S2  O3  O4  N5  
S6  O7  O8  C9  F10 F11 F12 F13 F14 F15 C1  O2  C3  C4  N5  C6  C7  C8  C9  C10 
C1  S2  O3  O4  N5  S6  O7  O8  C9  F10 F11 F12 F13 F14 F15 C1  O2  C3  C4  N5  
C6  C7  C8  C9  C10 C1  S2  O3  O4  N5  S6  O7  O8  C9  F10 F11 F12 F13 F14 F15 
C1  O2  C3  C4  N5  C6  C7  C8  C9  C10 C1  S2  O3  O4  N5  S6  O7  O8  C9  F10 
F11 F12 F13 F14 F15 C1  O2  C3  C4  N5  C6  C7  C8  C9  C10 C1  S2  O3  O4  N5  
S6  O7  O8  C9  F10 F11 F12 F13 F14 F15 C1  O2  C3  C4  N5  C6  C7  C8  C9  C10 
C1  S2  O3  O4  N5  S6  O7  O8  C9  F10 F11 F12 F13 F14 F15 C1  O2  C3  C4  N5  
C6  C7  C8  C9  C10 C1  S2  O3  O4  N5  S6  O7  O8  C9  F10 F11 F12 F13 F14 F15 
C1  O2  C3  C4  N5  C6  C7  C8  C9  C10 C1  S2  O3  O4  N5  S6  O7  O8  C9  F10 
F11 F12 F13 F14 F15 C1  O2  C3  C4  N5  C6  C7  C8  C9  C10 C1  S2  O3  O4  N5  
S6  O7  O8  C9  F10 F11 F12 F13 F14 F15 C1  O2  C3  C4  N5  C6  C7  C8  C9  C10 
C1  S2  O3  O4  N5  S6  O7  O8  C9  F10 F11 F12 F13 F14 F15 C1  O2  C3  C4  N5  
C6  C7  C8  C9  C10 C1  S2  O3  O4  N5  S6  O7  O8  C9  F10 F11 F12 F13 F14 F15 
C1  O2  C3  C4  N5  C6  C7  C8  C9  C10 C1  S2  O3  O4  N5  S6  O7  O8  C9  F10 
F11 F12 F13 F14 F15 C1  O2  C3  C4  N5  C6  C7  C8  C9  C10 C1  S2  O3  O4  N5  
S6  O7  O8  C9  F10 F11 F12 F13 F14 F15 C1  O2  C3  C4  N5  C6  C7  C8  C9  C10 
C1  S2  O3  O4  N5  S6  O7  O8  C9  F10 F11 F12 F13 F14 F15 C1  O2  C3  C4  N5  
C6  C7  C8  C9  C10 C1  S2  O3  O4  N5  S6  O7  O8  C9  F10 F11 F12 F13 F14 F15 
C1  O2  C3  C4  N5  C6  C7  C8  C9  C10 C1  S2  O3  O4  N5  S6  O7  O8  C9  F10 
F11 F12 F13 F14 F15 C1  O2  C3  C4  N5  C6  C7  C8  C9  C10 C1  S2  O3  O4  N5  
S6  O7  O8  C9  F10 F11 F12 F13 F14 F15 C1  O2  C3  C4  N5  C6  C7  C8  C9  C10 
C1  S2  O3  O4  N5  S6  O7  O8  C9  F10 F11 F12 F13 F14 F15 C1  O2  C3  C4  N5  
C6  C7  C8  C9  C10 C1  S2  O3  O4  N5  S6  O7  O8  C9  F10 F11 F12 F13 F14 F15 
C1  O2  C3  C4  N5  C6  C7  C8  C9  C10 C1  S2  O3  O4  N5  S6  O7  O8  C9  F10 
F11 F12 F13 F14 F15 C1  O2  C3  C4  N5  C6  C7  C8  C9  C10 C1  S2  O3  O4  N5  
S6  O7  O8  C9  F10 F11 F12 F13 F14 F15 C1  O2  C3  C4  N5  C6  C7  C8  C9  C10 
C1  S2  O3  O4  N5  S6  O7  O8  C9  F10 F11 F12 F13 F14 F15 C1  O2  C3  C4  N5  
C6  C7  C8  C9  C10 C1  S2  O3  O4  N5  S6  O7  O8  C9  F10 F11 F12 F13 F14 F15 
C1  O2  C3  C4  N5  C6  C7  C8  C9  C10 C1  S2  O3  O4  N5  S6  O7  O8  C9  F10 
F11 F12 F13 F14 F15 C1  O2  C3  C4  N5  C6  C7  C8  C9  C10 C1  S2  O3  O4  N5  
S6  O7  O8  C9  F10 F11 F12 F13 F14 F15 C1  O2  C3  C4  N5  C6  C7  C8  C9  C10 
C1  S2  O3  O4  N5  S6  O7  O8  C9  F10 F11 F12 F13 F14 F15 C1  O2  C3  C4  N5  
C6  C7  C8  C9  C10 C1  S2  O3  O4  N5  S6  O7  O8  C9  F10 F11 F12 F13 F14 F15 
C1  O2  C3  C4  N5  C6  C7  C8  C9  C10 C1  S2  O3  O4  N5  S6  O7  O8  C9  F10 
F11 F12 F13 F14 F15 C1  O2  C3  C4  N5  C6  C7  C8  C9  C10 C1  S2  O3  O4  N5  
S6  O7  O8  C9  F10 F11 F12 F13 F14 F15 C1  O2  C3  C4  N5  C6  C7  C8  C9  C10 
C1  S2  O3  O4  N5  S6  O7  O8  C9  F10 F11 F12 F13 F14 F15 C1  O2  C3  C4  N5  
C6  C7  C8  C9  C10 C1  S2  O3  O4  N5  S6  O7  O8  C9  F10 F11 F12 F13 F14 F15 
C1  O2  C3  C4  N5  C6  C7  C8  C9  C10 C1  S2  O3  O4  N5  S6  O7  O8  C9  F10 
F11 F12 F13 F14 F15 C1  O2  C3  C4  N5  C6  C7  C8  C9  C10 C1  S2  O3  O4  N5  
S6  O7  O8  C9  F10 F11 F12 F13 F14 F15 C1  O2  C3  C4  N5  C6  C7  C8  C9  C10 
C1  S2  O3  O4  N5  S6  O7  O8  C9  F10 F11 F12 F13 F14 F15 C1  O2  C3  C4  N5  
C6  C7  C8  C9  C10 C1  S2  O3  O4  N5  S6  O7  O8  C9  F10 F11 F12 F13 F14 F15 
C1  O2  C3  C4  N5  C6  C7  C8  C9  C10 C1  S2  O3  O4  N5  S6  O7  O8  C9  F10 
F11 F12 F13 F14 F15 C1  O2  C3  C4  N5  C6  C7  C8  C9  C10 C1  S2  O3  O4  N5  
S6  O7  O8  C9  F10 F11 F12 F13 F14 F15 C1  O2  C3  C4  N5  C6  C7  C8  C9  C10 
C1  S2  O3  O4  N5  S6  O7  O8  C9  F10 F11 F12 F13 F14 F15 C1  O2  C3  C4  N5  
C6  C7  C8  C9  C10 C1  S2  O3  O4  N5  S6  O7  O8  C9  F10 F11 F12 F13 F14 F15 
C1  O2  C3  C4  N5  C6  C7  C8  C9  C10 C1  S2  O3  O4  N5  S6  O7  O8  C9  F10 
F11 F12 F13 F14 F15 C1  O2  C3  C4  N5  C6  C7  C8  C9  C10 C1  S2  O3  O4  N5  
S6  O7  O8  C9  F10 F11 F12 F13 F14 F15 C1  O2  C3  C4  N5  C6  C7  C8  C9  C10 
C1  S2  O3  O4  N5  S6  O7  O8  C9  F10 F11 F12 F13 F14 F15 C1  O2  C3  C4  N5  
C6  C7  C8  C9  C10 C1  S2  O3  O4  N5  S6  O7  O8  C9  F10 F11 F12 F13 F14 F15 
C1  O2  C3  C4  N5  C6  C7  C8  C9  C10 C1  S2  O3  O4  N5  S6  O7  O8  C9  F10 
F11 F12 F13 F14 F15 C1  O2  C3  C4  N5  C6  C7  C8  C9  C10 C1  S2  O3  O4  N5  
S6  O7  O8  C9  F10 F11 F12 F13 F14 F15 C1  O2  C3  C4  N5  C6  C7  C8  C9  C10 
C1  S2  O3  O4  N5  S6  O7  O8  C9  F10 F11 F12 F13 F14 F15 C1  O2  C3  C4  N5  
C6  C7  C8  C9  C10 C1  S2  O3  O4  N5  S6  O7  O8  C9  F10 F11 F12 F13 F14 F15 
C1  O2  C3  C4  N5  C6  C7  C8  C9  C10 C1  S2  O3  O4  N5  S6  O7  O8  C9  F10 
F11 F12 F13 F14 F15 C1  O2  C3  C4  N5  C6  C7  C8  C9  C10 C1  S2  O3  O4  N5  
S6  O7  O8  C9  F10 F11 F12 F13 F14 F15 C1  O2  C3  C4  N5  C6  C7  C8  C9  C10 
C1  S2  O3  O4  N5  S6  O7  O8  C9  F10 F11 F12 F13 F14 F15 C1  O2  C3  C4  N5  
C6  C7  C8  C9  C10 C1  S2  O3  O4  N5  S6  O7  O8  C9  F10 F11 F12 F13 F14 F15 
C1  O2  C3  C4  N5  C6  C7  C8  C9  C10 C1  S2  O3  O4  N5  S6  O7  O8  C9  F10 
F11 F12 F13 F14 F15 C1  O2  C3  C4  N5  C6  C7  C8  C9  C10 C1  S2  O3  O4  N5  
S6  O7  O8  C9  F10 F11 F12 F13 F14 F15 C1  O2  C3  C4  N5  C6  C7  C8  C9  C10 
C1  S2  O3  O4  N5  S6  O7  O8  C9  F10 F11 F12 F13 F14 F15 C1  O2  C3  C4  N5  
C6  C7  C8  C9  C10 C1  S2  O3  O4  N5  S6  O7  O8  C9  F10 F11 F12 F13 F14 F15 
C1  O2  C3  C4  N5  C6  C7  C8  C9  C10 C1  S2  O3  O4  N5  S6  O7  O8  C9  F10 
F11 F12 F13 F14 F15 C1  O2  C3  C4  N5  C6  C7  C8  C9  C10 C1  S2  O3  O4  N5  
S6  O7  O8  C9  F10 F11 F12 F13 F14 F15 C1  O2  C3  C4  N5  C6  C7  C8  C9  C10 
C1  S2  O3  O4  N5  S6  O7  O8  C9  F10 F11 F12 F13 F14 F15 C1  O2  C3  C4  N5  
C6  C7  C8  C9  C10 C1  S2  O3  O4  N5  S6  O7  O8  C9  F10 F11 F12 F13 F14 F15 
C1  O2  C3  C4  N5  C6  C7  C8  C9  C10 C1  S2  O3  O4  N5  S6  O7  O8  C9  F10 
F11 F12 F13 F14 F15 C1  O2  C3  C4  N5  C6  C7  C8  C9  C10 C1  S2  O3  O4  N5  
S6  O7  O8  C9  F10 F11 F12 F13 F14 F15 C1  O2  C3  C4  N5  C6  C7  C8  C9  C10 
C1  S2  O3  O4  N5  S6  O7  O8  C9  F10 F11 F12 F13 F14 F15 C1  O2  C3  C4  N5  
C6  C7  C8  C9  C10 C1  S2  O3  O4  N5  S6  O7  O8  C9  F10 F11 F12 F13 F14 F15 
C1  O2  C3  C4  N5  C6  C7  C8  C9  C10 C1  S2  O3  O4  N5  S6  O7  O8  C9  F10 
F11 F12 F13 F14 F15 C1  O2  C3  C4  N5  C6  C7  C8  C9  C10 C1  S2  O3  O4  N5  
S6  O7  O8  C9  F10 F11 F12 F13 F14 F15 C1  O2  C3  C4  N5  C6  C7  C8  C9  C10 
C1  S2  O3  O4  N5  S6  O7  O8  C9  F10 F11 F12 F13 F14 F15 C1  O2  C3  C4  N5  
C6  C7  C8  C9  C10 C1  S2  O3  O4  N5  S6  O7  O8  C9  F10 F11 F12 F13 F14 F15 
C1  O2  C3  C4  N5  C6  C7  C8  C9  C10 C1  S2  O3  O4  N5  S6  O7  O8  C9  F10 
F11 F12 F13 F14 F15 C1  O2  C3  C4  N5  C6  C7  C8  C9  C10 C1  S2  O3  O4  N5  
S6  O7  O8  C9  F10 F11 F12 F13 F14 F15 C1  O2  C3  C4  N5  C6  C7  C8  C9  C10 
C1  S2  O3  O4  N5  S6  O7  O8  C9  F10 F11 F12 F13 F14 F15 C1  O2  C3  C4  N5  
C6  C7  C8  C9  C10 C1  S2  O3  O4  N5  S6  O7  O8  C9  F10 F11 F12 F13 F14 F15 
C1  O2  C3  C4  N5  C6  C7  C8  C9  C10 C1  S2  O3  O4  N5  S6  O7  O8  C9  F10 
F11 F12 F13 F14 F15 C1  O2  C3  C4  N5  C6  C7  C8  C9  C10 C1  S2  O3  O4  N5  
S6  O7  O8  C9  F10 F11 F12 F13 F14 F15 C1  O2  C3  C4  N5  C6  C7  C8  C9  C10 
C1  S2  O3  O4  N5  S6  O7  O8  C9  F10 F11 F12 F13 F14 F15 C1  O2  C3  C4  N5  
C6  C7  C8  C9  C10 C1  S2  O3  O4  N5  S6  O7  O8  C9  F10 F11 F12 F13 F14 F15 
C1  O2  C3  C4  N5  C6  C7  C8  C9  C10 C1  S2  O3  O4  N5  S6  O7  O8  C9  F10 
F11 F12 F13 F14 F15 C1  O2  C3  C4  N5  C6  C7  C8  C9  C10 C1  S2  O3  O4  N5  
S6  O7  O8  C9  F10 F11 F12 F13 F14 F15 C1  O2  C3  C4  N5  C6  C7  C8  C9  C10 
C1  S2  O3  O4  N5  S6  O7  O8  C9  F10 F11 F12 F13 F14 F15 C1  O2  C3  C4  N5  
C6  C7  C8  C9  C10 C1  S2  O3  O4  N5  S6  O7  O8  C9  F10 F11 F12 F13 F14 F15 
C1  O2  C3  C4  N5  C6  C7  C8  C9  C10 C1  S2  O3  O4  N5  S6  O7  O8  C9  F10 
F11 F12 F13 F14 F15 C1  O2  C3  C4  N5  C6  C7  C8  C9  C10 C1  S2  O3  O4  N5  
S6  O7  O8  C9  F10 F11 F12 F13 F14 F15 C1  O2  C3  C4  N5  C6  C7  C8  C9  C10 
C1  S2  O3  O4  N5  S6  O7  O8  C9  F10 F11 F12 F13 F14 F15 C1  O2  C3  C4  N5  
C6  C7  C8  C9  C10 C1  S2  O3  O4  N5  S6  O7  O8  C9  F10 F11 F12 F13 F14 F15 
C1  O2  C3  C4  N5  C6  C7  C8  C9  C10 C1  S2  O3  O4  N5  S6  O7  O8  C9  F10 
F11 F12 F13 F14 F15 C1  O2  C3  C4  N5  C6  C7  C8  C9  C10 C1  S2  O3  O4  N5  
S6  O7  O8  C9  F10 F11 F12 F13 F14 F15 C1  O2  C3  C4  N5  C6  C7  C8  C9  C10 
C1  S2  O3  O4  N5  S6  O7  O8  C9  F10 F11 F12 F13 F14 F15 C1  O2  C3  C4  N5  
C6  C7  C8  C9  C10 C1  S2  O3  O4  N5  S6  O7  O8  C9  F10 F11 F12 F13 F14 F15 
C1  O2  C3  C4  N5  C6  C7  C8  C9  C10 C1  S2  O3  O4  N5  S6  O7  O8  C9  F10 
F11 F12 F13 F14 F15 C1  O2  C3  C4  N5  C6  C7  C8  C9  C10 C1  S2  O3  O4  N5  
S6  O7  O8  C9  F10 F11 F12 F13 F14 F15 C1  O2  C3  C4  N5  C6  C7  C8  C9  C10 
C1  S2  O3  O4  N5  S6  O7  O8  C9  F10 F11 F12 F13 F14 F15 C1  O2  C3  C4  N5  
C6  C7  C8  C9  C10 C1  S2  O3  O4  N5  S6  O7  O8  C9  F10 F11 F12 F13 F14 F15 
C1  O2  C3  C4  N5  C6  C7  C8  C9  C10 C1  S2  O3  O4  N5  S6  O7  O8  C9  F10 
F11 F12 F13 F14 F15 C1  O2  C3  C4  N5  C6  C7  C8  C9  C10 C1  S2  O3  O4  N5  
S6  O7  O8  C9  F10 F11 F12 F13 F14 F15 C1  O2  C3  C4  N5  C6  C7  C8  C9  C10 
C1  S2  O3  O4  N5  S6  O7  O8  C9  F10 F11 F12 F13 F14 F15 C1  O2  C3  C4  N5  
C6  C7  C8  C9  C10 C1  S2  O3  O4  N5  S6  O7  O8  C9  F10 F11 F12 F13 F14 F15 
C1  O2  C3  C4  N5  C6  C7  C8  C9  C10 C1  S2  O3  O4  N5  S6  O7  O8  C9  F10 
F11 F12 F13 F14 F15 C1  O2  C3  C4  N5  C6  C7  C8  C9  C10 C1  S2  O3  O4  N5  
S6  O7  O8  C9  F10 F11 F12 F13 F14 F15 C1  O2  C3  C4  N5  C6  C7  C8  C9  C10 
C1  S2  O3  O4  N5  S6  O7  O8  C9  F10 F11 F12 F13 F14 F15 C1  O2  C3  C4  N5  
C6  C7  C8  C9  C10 C1  S2  O3  O4  N5  S6  O7  O8  C9  F10 F11 F12 F13 F14 F15 
C1  O2  C3  C4  N5  C6  C7  C8  C9  C10 C1  S2  O3  O4  N5  S6  O7  O8  C9  F10 
F11 F12 F13 F14 F15 C1  O2  C3  C4  N5  C6  C7  C8  C9  C10 C1  S2  O3  O4  N5  
S6  O7  O8  C9  F10 F11 F12 F13 F14 F15 C1  O2  C3  C4  N5  C6  C7  C8  C9  C10 
C1  S2  O3  O4  N5  S6  O7  O8  C9  F10 F11 F12 F13 F14 F15 C1  O2  C3  C4  N5  
C6  C7  C8  C9  C10 C1  S2  O3  O4  N5  S6  O7  O8  C9  F10 F11 F12 F13 F14 F15 
C1  O2  C3  C4  N5  C6  C7  C8  C9  C10 C1  S2  O3  O4  N5  S6  O7  O8  C9  F10 
F11 F12 F13 F14 F15 C1  O2  C3  C4  N5  C6  C7  C8  C9  C10 C1  S2  O3  O4  N5  
S6  O7  O8  C9  F10 F11 F12 F13 F14 F15 C1  O2  C3  C4  N5  C6  C7  C8  C9  C10 
C1  S2  O3  O4  N5  S6  O7  O8  C9  F10 F11 F12 F13 F14 F15 C1  O2  C3  C4  N5  
C6  C7  C8  C9  C10 C1  S2  O3  O4  N5  S6  O7  O8  C9  F10 F11 F12 F13 F14 F15 
C1  O2  C3  C4  N5  C6  C7  C8  C9  C10 C1  S2  O3  O4  N5  S6  O7  O8  C9  F10 
F11 F12 F13 F14 F15 C1  O2  C3  C4  N5  C6  C7  C8  C9  C10 C1  S2  O3  O4  N5  
S6  O7  O8  C9  F10 F11 F12 F13 F14 F15 C1  O2  C3  C4  N5  C6  C7  C8  C9  C10 
C1  S2  O3  O4  N5  S6  O7  O8  C9  F10 F11 F12 F13 F14 F15 C1  O2  C3  C4  N5  
C6  C7  C8  C9  C10 C1  S2  O3  O4  N5  S6  O7  O8  C9  F10 F11 F12 F13 F14 F15 
C1  O2  C3  C4  N5  C6  C7  C8  C9  C10 C1  S2  O3  O4  N5  S6  O7  O8  C9  F10 
F11 F12 F13 F14 F15 C1  O2  C3  C4  N5  C6  C7  C8  C9  C10 C1  S2  O3  O4  N5  
S6  O7  O8  C9  F10 F11 F12 F13 F14 F15 C1  O2  C3  C4  N5  C6  C7  C8  C9  C10 
C1  S2  O3  O4  N5  S6  O7  O8  C9  F10 F11 F12 F13 F14 F15 C1  O2  C3  C4  N5  
C6  C7  C8  C9  C10 C1  S2  O3  O4  N5  S6  O7  O8  C9  F10 F11 F12 F13 F14 F15 
C1  O2  C3  C4  N5  C6  C7  C8  C9  C10 C1  S2  O3  O4  N5  S6  O7  O8  C9  F10 
F11 F12 F13 F14 F15 C1  O2  C3  C4  N5  C6  C7  C8  C9  C10 C1  S2  O3  O4  N5  
S6  O7  O8  C9  F10 F11 F12 F13 F14 F15 C1  O2  C3  C4  N5  C6  C7  C8  C9  C10 
C1  S2  O3  O4  N5  S6  O7  O8  C9  F10 F11 F12 F13 F14 F15 C1  O2  C3  C4  N5  
C6  C7  C8  C9  C10 C1  S2  O3  O4  N5  S6  O7  O8  C9  F10 F11 F12 F13 F14 F15 
C1  O2  C3  C4  N5  C6  C7  C8  C9  C10 C1  S2  O3  O4  N5  S6  O7  O8  C9  F10 
F11 F12 F13 F14 F15 C1  O2  C3  C4  N5  C6  C7  C8  C9  C10 C1  S2  O3  O4  N5  
S6  O7  O8  C9  F10 F11 F12 F13 F14 F15 C1  O2  C3  C4  N5  C6  C7  C8  C9  C10 
C1  S2  O3  O4  N5  S6  O7  O8  C9  F10 F11 F12 F13 F14 F15 C1  O2  C3  C4  N5  
C6  C7  C8  C9  C10 C1  S2  O3  O4  N5  S6  O7  O8  C9  F10 F11 F12 F13 F14 F15 
C1  O2  C3  C4  N5  C6  C7  C8  C9  C10 C1  S2  O3  O4  N5  S6  O7  O8  C9  F10 
F11 F12 F13 F14 F15 C1  O2  C3  C4  N5  C6  C7  C8  C9  C10 C1  S2  O3  O4  N5  
S6  O7  O8  C9  F10 F11 F12 F13 F14 F15 C1  O2  C3  C4  N5  C6  C7  C8  C9  C10 
C1  S2  O3  O4  N5  S6  O7  O8  C9  F10 F11 F12 F13 F14 F15 C1  O2  C3  C4  N5  
C6  C7  C8  C9  C10 C1  S2  O3  O4  N5  S6  O7  O8  C9  F10 F11 F12 F13 F14 F15 
C1  O2  C3  C4  N5  C6  C7  C8  C9  C10 C1  S2  O3  O4  N5  S6  O7  O8  C9  F10 
F11 F12 F13 F14 F15 C1  O2  C3  C4  N5  C6  C7  C8  C9  C10 C1  S2  O3  O4  N5  
S6  O7  O8  C9  F10 F11 F12 F13 F14 F15 C1  O2  C3  C4  N5  C6  C7  C8  C9  C10 
C1  S2  O3  O4  N5  S6  O7  O8  C9  F10 F11 F12 F13 F14 F15 C1  O2  C3  C4  N5  
C6  C7  C8  C9  C10 C1  S2  O3  O4  N5  S6  O7  O8  C9  F10 F11 F12 F13 F14 F15 
C1  O2  C3  C4  N5  C6  C7  C8  C9  C10 C1  S2  O3  O4  N5  S6  O7  O8  C9  F10 
F11 F12 F13 F14 F15 C1  O2  C3  C4  N5  C6  C7  C8  C9  C10 C1  S2  O3  O4  N5  
S6  O7  O8  C9  F10 F11 F12 F13 F14 F15 C1  O2  C3  C4  N5  C6  C7  C8  C9  C10 
C1  S2  O3  O4  N5  S6  O7  O8  C9  F10 F11 F12 F13 F14 F15 C1  O2  C3  C4  N5  
C6  C7  C8  C9  C10 C1  S2  O3  O4  N5  S6  O7  O8  C9  F10 F11 F12 F13 F14 F15 
C1  O2  C3  C4  N5  C6  C7  C8  C9  C10 C1  S2  O3  O4  N5  S6  O7  O8  C9  F10 
F11 F12 F13 F14 F15 C1  O2  C3  C4  N5  C6  C7  C8  C9  C10 C1  S2  O3  O4  N5  
S6  O7  O8  C9  F10 F11 F12 F13 F14 F15 C1  O2  C3  C4  N5  C6  C7  C8  C9  C10 
C1  S2  O3  O4  N5  S6  O7  O8  C9  F10 F11 F12 F13 F14 F15 C1  O2  C3  C4  N5  
C6  C7  C8  C9  C10 C1  S2  O3  O4  N5  S6  O7  O8  C9  F10 F11 F12 F13 F14 F15 
C1  O2  C3  C4  N5  C6  C7  C8  C9  C10 C1  S2  O3  O4  N5  S6  O7  O8  C9  F10 
F11 F12 F13 F14 F15 C1  O2  C3  C4  N5  C6  C7  C8  C9  C10 C1  S2  O3  O4  N5  
S6  O7  O8  C9  F10 F11 F12 F13 F14 F15 C1  O2  C3  C4  N5  C6  C7  C8  C9  C10 
C1  S2  O3  O4  N5  S6  O7  O8  C9  F10 F11 F12 F13 F14 F15 C1  O2  C3  C4  N5  
C6  C7  C8  C9  C10 C1  S2  O3  O4  N5  S6  O7  O8  C9  F10 F11 F12 F13 F14 F15 
C1  O2  C3  C4  N5  C6  C7  C8  C9  C10 C1  S2  O3  O4  N5  S6  O7  O8  C9  F10 
F11 F12 F13 F14 F15 C1  O2  C3  C4  N5  C6  C7  C8  C9  C10 C1  S2  O3  O4  N5  
S6  O7  O8  C9  F10 F11 F12 F13 F14 F15 C1  O2  C3  C4  N5  C6  C7  C8  C9  C10 
C1  S2  O3  O4  N5  S6  O7  O8  C9  F10 F11 F12 F13 F14 F15 C1  O2  C3  C4  N5  
C6  C7  C8  C9  C10 C1  S2  O3  O4  N5  S6  O7  O8  C9  F10 F11 F12 F13 F14 F15 
C1  O2  C3  C4  N5  C6  C7  C8  C9  C10 C1  S2  O3  O4  N5  S6  O7  O8  C9  F10 
F11 F12 F13 F14 F15 C1  O2  C3  C4  N5  C6  C7  C8  C9  C10 C1  S2  O3  O4  N5  
S6  O7  O8  C9  F10 F11 F12 F13 F14 F15 C1  O2  C3  C4  N5  C6  C7  C8  C9  C10 
C1  S2  O3  O4  N5  S6  O7  O8  C9  F10 F11 F12 F13 F14 F15 C1  O2  C3  C4  N5  
C6  C7  C8  C9  C10 C1  S2  O3  O4  N5  S6  O7  O8  C9  F10 F11 F12 F13 F14 F15 
C1  O2  C3  C4  N5  C6  C7  C8  C9  C10 C1  S2  O3  O4  N5  S6  O7  O8  C9  F10 
F11 F12 F13 F14 F15 C1  O2  C3  C4  N5  C6  C7  C8  C9  C10 C1  S2  O3  O4  N5  
S6  O7  O8  C9  F10 F11 F12 F13 F14 F15 C1  O2  C3  C4  N5  C6  C7  C8  C9  C10 
C1  S2  O3  O4  N5  S6  O7  O8  C9  F10 F11 F12 F13 F14 F15 C1  O2  C3  C4  N5  
C6  C7  C8  C9  C10 C1  S2  O3  O4  N5  S6  O7  O8  C9  F10 F11 F12 F13 F14 F15 
C1  O2  C3  C4  N5  C6  C7  C8  C9  C10 C1  S2  O3  O4  N5  S6  O7  O8  C9  F10 
F11 F12 F13 F14 F15 C1  O2  C3  C4  N5  C6  C7  C8  C9  C10 C1  S2  O3  O4  N5  
S6  O7  O8  C9  F10 F11 F12 F13 F14 F15 C1  O2  C3  C4  N5  C6  C7  C8  C9  C10 
C1  S2  O3  O4  N5  S6  O7  O8  C9  F10 F11 F12 F13 F14 F15 C1  O2  C3  C4  N5  
C6  C7  C8  C9  C10 C1  S2  O3  O4  N5  S6  O7  O8  C9  F10 F11 F12 F13 F14 F15 
C1  O2  C3  C4  N5  C6  C7  C8  C9  C10 C1  S2  O3  O4  N5  S6  O7  O8  C9  F10 
F11 F12 F13 F14 F15 C1  O2  C3  C4  N5  C6  C7  C8  C9  C10 C1  S2  O3  O4  N5  
S6  O7  O8  C9  F10 F11 F12 F13 F14 F15 C1  O2  C3  C4  N5  C6  C7  C8  C9  C10 
C1  S2  O3  O4  N5  S6  O7  O8  C9  F10 F11 F12 F13 F14 F15 C1  O2  C3  C4  N5  
C6  C7  C8  C9  C10 C1  S2  O3  O4  N5  S6  O7  O8  C9  F10 F11 F12 F13 F14 F15 
C1  O2  C3  C4  N5  C6  C7  C8  C9  C10 C1  S2  O3  O4  N5  S6  O7  O8  C9  F10 
F11 F12 F13 F14 F15 C1  O2  C3  C4  N5  C6  C7  C8  C9  C10 C1  S2  O3  O4  N5  
S6  O7  O8  C9  F10 F11 F12 F13 F14 F15 C1  O2  C3  C4  N5  C6  C7  C8  C9  C10 
C1  S2  O3  O4  N5  S6  O7  O8  C9  F10 F11 F12 F13 F14 F15 C1  O2  C3  C4  N5  
C6  C7  C8  C9  C10 C1  S2  O3  O4  N5  S6  O7  O8  C9  F10 F11 F12 F13 F14 F15 
C1  O2  C3  C4  N5  C6  C7  C8  C9  C10 C1  S2  O3  O4  N5  S6  O7  O8  C9  F10 
F11 F12 F13 F14 F15 C1  O2  C3  C4  N5  C6  C7  C8  C9  C10 C1  S2  O3  O4  N5  
S6  O7  O8  C9  F10 F11 F12 F13 F14 F15 C1  O2  C3  C4  N5  C6  C7  C8  C9  C10 
C1  S2  O3  O4  N5  S6  O7  O8  C9  F10 F11 F12 F13 F14 F15 C1  O2  C3  C4  N5  
C6  C7  C8  C9  C10 C1  S2  O3  O4  N5  S6  O7  O8  C9  F10 F11 F12 F13 F14 F15 
C1  O2  C3  C4  N5  C6  C7  C8  C9  C10 C1  S2  O3  O4  N5  S6  O7  O8  C9  F10 
F11 F12 F13 F14 F15 C1  O2  C3  C4  N5  C6  C7  C8  C9  C10 C1  S2  O3  O4  N5  
S6  O7  O8  C9  F10 F11 F12 F13 F14 F15 C1  O2  C3  C4  N5  C6  C7  C8  C9  C10 
C1  S2  O3  O4  N5  S6  O7  O8  C9  F10 F11 F12 F13 F14 F15 C1  O2  C3  C4  N5  
C6  C7  C8  C9  C10 C1  S2  O3  O4  N5  S6  O7  O8  C9  F10 F11 F12 F13 F14 F15 
C1  O2  C3  C4  N5  C6  C7  C8  C9  C10 C1  S2  O3  O4  N5  S6  O7  O8  C9  F10 
F11 F12 F13 F14 F15 C1  O2  C3  C4  N5  C6  C7  C8  C9  C10 C1  S2  O3  O4  N5  
S6  O7  O8  C9  F10 F11 F12 F13 F14 F15 C1  O2  C3  C4  N5  C6  C7  C8  C9  C10 
C1  S2  O3  O4  N5  S6  O7  O8  C9  F10 F11 F12 F13 F14 F15 C1  O2  C3  C4  N5  
C6  C7  C8  C9  C10 C1  S2  O3  O4  N5  S6  O7  O8  C9  F10 F11 F12 F13 F14 F15 
C1  O2  C3  C4  N5  C6  C7  C8  C9  C10 C1  S2  O3  O4  N5  S6  O7  O8  C9  F10 
F11 F12 F13 F14 F15 C1  O2  C3  C4  N5  C6  C7  C8  C9  C10 C1  S2  O3  O4  N5  
S6  O7  O8  C9  F10 F11 F12 F13 F14 F15 C1  O2  C3  C4  N5  C6  C7  C8  C9  C10 
C1  S2  O3  O4  N5  S6  O7  O8  C9  F10 F11 F12 F13 F14 F15 C1  O2  C3  C4  N5  
C6  C7  C8  C9  C10 C1  S2  O3  O4  N5  S6  O7  O8  C9  F10 F11 F12 F13 F14 F15 
C1  O2  C3  C4  N5  C6  C7  C8  C9  C10 C1  S2  O3  O4  N5  S6  O7  O8  C9  F10 
F11 F12 F13 F14 F15 C1  O2  C3  C4  N5  C6  C7  C8  C9  C10 C1  S2  O3  O4  N5  
S6  O7  O8  C9  F10 F11 F12 F13 F14 F15 C1  O2  C3  C4  N5  C6  C7  C8  C9  C10 
C1  S2  O3  O4  N5  S6  O7  O8  C9  F10 F11 F12 F13 F14 F15 C1  O2  C3  C4  N5  
C6  C7  C8  C9  C10 C1  S2  O3  O4  N5  S6  O7  O8  C9  F10 F11 F12 F13 F14 F15 
C1  O2  C3  C4  N5  C6  C7  C8  C9  C10 C1  S2  O3  O4  N5  S6  O7  O8  C9  F10 
F11 F12 F13 F14 F15 C1  O2  C3  C4  N5  C6  C7  C8  C9  C10 C1  S2  O3  O4  N5  
S6  O7  O8  C9  F10 F11 F12 F13 F14 F15 C1  O2  C3  C4  N5  C6  C7  C8  C9  C10 
C1  S2  O3  O4  N5  S6  O7  O8  C9  F10 F11 F12 F13 F14 F15 C1  O2  C3  C4  N5  
C6  C7  C8  C9  C10 C1  S2  O3  O4  N5  S6  O7  O8  C9  F10 F11 F12 F13 F14 F15 
C1  O2  C3  C4  N5  C6  C7  C8  C9  C10 C1  S2  O3  O4  N5  S6  O7  O8  C9  F10 
F11 F12 F13 F14 F15 C1  O2  C3  C4  N5  C6  C7  C8  C9  C10 C1  S2  O3  O4  N5  
S6  O7  O8  C9  F10 F11 F12 F13 F14 F15 C1  O2  C3  C4  N5  C6  C7  C8  C9  C10 
C1  S2  O3  O4  N5  S6  O7  O8  C9  F10 F11 F12 F13 F14 F15 C1  O2  C3  C4  N5  
C6  C7  C8  C9  C10 C1  S2  O3  O4  N5  S6  O7  O8  C9  F10 F11 F12 F13 F14 F15 
C1  O2  C3  C4  N5  C6  C7  C8  C9  C10 C1  S2  O3  O4  N5  S6  O7  O8  C9  F10 
F11 F12 F13 F14 F15 C1  O2  C3  C4  N5  C6  C7  C8  C9  C10 C1  S2  O3  O4  N5  
S6  O7  O8  C9  F10 F11 F12 F13 F14 F15 C1  O2  C3  C4  N5  C6  C7  C8  C9  C10 
C1  S2  O3  O4  N5  S6  O7  O8  C9  F10 F11 F12 F13 F14 F15 C1  O2  C3  C4  N5  
C6  C7  C8  C9  C10 C1  S2  O3  O4  N5  S6  O7  O8  C9  F10 F11 F12 F13 F14 F15 
C1  O2  C3  C4  N5  C6  C7  C8  C9  C10 C1  S2  O3  O4  N5  S6  O7  O8  C9  F10 
F11 F12 F13 F14 F15 C1  O2  C3  C4  N5  C6  C7  C8  C9  C10 C1  S2  O3  O4  N5  
S6  O7  O8  C9  F10 F11 F12 F13 F14 F15 C1  O2  C3  C4  N5  C6  C7  C8  C9  C10 
C1  S2  O3  O4  N5  S6  O7  O8  C9  F10 F11 F12 F13 F14 F15 C1  O2  C3  C4  N5  
C6  C7  C8  C9  C10 C1  S2  O3  O4  N5  S6  O7  O8  C9  F10 F11 F12 F13 F14 F15 
C1  O2  C3  C4  N5  C6  C7  C8  C9  C10 C1  S2  O3  O4  N5  S6  O7  O8  C9  F10 
F11 F12 F13 F14 F15 C1  O2  C3  C4  N5  C6  C7  C8  C9  C10 C1  S2  O3  O4  N5  
S6  O7  O8  C9  F10 F11 F12 F13 F14 F15 C1  O2  C3  C4  N5  C6  C7  C8  C9  C10 
C1  S2  O3  O4  N5  S6  O7  O8  C9  F10 F11 F12 F13 F14 F15 C1  O2  C3  C4  N5  
C6  C7  C8  C9  C10 C1  S2  O3  O4  N5  S6  O7  O8  C9  F10 F11 F12 F13 F14 F15 
C1  O2  C3  C4  N5  C6  C7  C8  C9  C10 C1  S2  O3  O4  N5  S6  O7  O8  C9  F10 
F11 F12 F13 F14 F15 C1  O2  C3  C4  N5  C6  C7  C8  C9  C10 C1  S2  O3  O4  N5  
S6  O7  O8  C9  F10 F11 F12 F13 F14 F15 C1  O2  C3  C4  N5  C6  C7  C8  C9  C10 
C1  S2  O3  O4  N5  S6  O7  O8  C9  F10 F11 F12 F13 F14 F15 C1  O2  C3  C4  N5  
C6  C7  C8  C9  C10 C1  S2  O3  O4  N5  S6  O7  O8  C9  F10 F11 F12 F13 F14 F15 
C1  O2  C3  C4  N5  C6  C7  C8  C9  C10 C1  S2  O3  O4  N5  S6  O7  O8  C9  F10 
F11 F12 F13 F14 F15 C1  O2  C3  C4  N5  C6  C7  C8  C9  C10 C1  S2  O3  O4  N5  
S6  O7  O8  C9  F10 F11 F12 F13 F14 F15 C1  O2  C3  C4  N5  C6  C7  C8  C9  C10 
C1  S2  O3  O4  N5  S6  O7  O8  C9  F10 F11 F12 F13 F14 F15 C1  O2  C3  C4  N5  
C6  C7  C8  C9  C10 C1  S2  O3  O4  N5  S6  O7  O8  C9  F10 F11 F12 F13 F14 F15 
C1  O2  C3  C4  N5  C6  C7  C8  C9  C10 C1  S2  O3  O4  N5  S6  O7  O8  C9  F10 
F11 F12 F13 F14 F15 C1  O2  C3  C4  N5  C6  C7  C8  C9  C10 C1  S2  O3  O4  N5  
S6  O7  O8  C9  F10 F11 F12 F13 F14 F15 C1  O2  C3  C4  N5  C6  C7  C8  C9  C10 
C1  S2  O3  O4  N5  S6  O7  O8  C9  F10 F11 F12 F13 F14 F15 C1  O2  C3  C4  N5  
C6  C7  C8  C9  C10 C1  S2  O3  O4  N5  S6  O7  O8  C9  F10 F11 F12 F13 F14 F15 
C1  O2  C3  C4  N5  C6  C7  C8  C9  C10 C1  S2  O3  O4  N5  S6  O7  O8  C9  F10 
F11 F12 F13 F14 F15 C1  O2  C3  C4  N5  C6  C7  C8  C9  C10 C1  S2  O3  O4  N5  
S6  O7  O8  C9  F10 F11 F12 F13 F14 F15 C1  O2  C3  C4  N5  C6  C7  C8  C9  C10 
C1  S2  O3  O4  N5  S6  O7  O8  C9  F10 F11 F12 F13 F14 F15 C1  O2  C3  C4  N5  
C6  C7  C8  C9  C10 C1  S2  O3  O4  N5  S6  O7  O8  C9  F10 F11 F12 F13 F14 F15 
C1  O2  C3  C4  N5  C6  C7  C8  C9  C10 C1  S2  O3  O4  N5  S6  O7  O8  C9  F10 
F11 F12 F13 F14 F15 C1  O2  C3  C4  N5  C6  C7  C8  C9  C10 C1  S2  O3  O4  N5  
S6  O7  O8  C9  F10 F11 F12 F13 F14 F15 C1  O2  C3  C4  N5  C6  C7  C8  C9  C10 
C1  S2  O3  O4  N5  S6  O7  O8  C9  F10 F11 F12 F13 F14 F15 C1  O2  C3  C4  N5  
C6  C7  C8  C9  C10 C1  S2  O3  O4  N5  S6  O7  O8  C9  F10 F11 F12 F13 F14 F15 
C1  O2  C3  C4  N5  C6  C7  C8  C9  C10 C1  S2  O3  O4  N5  S6  O7  O8  C9  F10 
F11 F12 F13 F14 F15 C1  O2  C3  C4  N5  C6  C7  C8  C9  C10 C1  S2  O3  O4  N5  
S6  O7  O8  C9  F10 F11 F12 F13 F14 F15 C1  O2  C3  C4  N5  C6  C7  C8  C9  C10 
C1  S2  O3  O4  N5  S6  O7  O8  C9  F10 F11 F12 F13 F14 F15 C1  O2  C3  C4  N5  
C6  C7  C8  C9  C10 C1  S2  O3  O4  N5  S6  O7  O8  C9  F10 F11 F12 F13 F14 F15 
C1  O2  C3  C4  N5  C6  C7  C8  C9  C10 C1  S2  O3  O4  N5  S6  O7  O8  C9  F10 
F11 F12 F13 F14 F15 C1  O2  C3  C4  N5  C6  C7  C8  C9  C10 C1  S2  O3  O4  N5  
S6  O7  O8  C9  F10 F11 F12 F13 F14 F15 C1  O2  C3  C4  N5  C6  C7  C8  C9  C10 
C1  S2  O3  O4  N5  S6  O7  O8  C9  F10 F11 F12 F13 F14 F15 C1  O2  C3  C4  N5  
C6  C7  C8  C9  C10 C1  S2  O3  O4  N5  S6  O7  O8  C9  F10 F11 F12 F13 F14 F15 
C1  O2  C3  C4  N5  C6  C7  C8  C9  C10 C1  S2  O3  O4  N5  S6  O7  O8  C9  F10 
F11 F12 F13 F14 F15 C1  O2  C3  C4  N5  C6  C7  C8  C9  C10 C1  S2  O3  O4  N5  
S6  O7  O8  C9  F10 F11 F12 F13 F14 F15 C1  O2  C3  C4  N5  C6  C7  C8  C9  C10 
C1  S2  O3  O4  N5  S6  O7  O8  C9  F10 F11 F12 F13 F14 F15 C1  O2  C3  C4  N5  
C6  C7  C8  C9  C10 C1  S2  O3  O4  N5  S6  O7  O8  C9  F10 F11 F12 F13 F14 F15 
C1  O2  C3  C4  N5  C6  C7  C8  C9  C10 C1  S2  O3  O4  N5  S6  O7  O8  C9  F10 
F11 F12 F13 F14 F15 C1  O2  C3  C4  N5  C6  C7  C8  C9  C10 C1  S2  O3  O4  N5  
S6  O7  O8  C9  F10 F11 F12 F13 F14 F15 C1  O2  C3  C4  N5  C6  C7  C8  C9  C10 
C1  S2  O3  O4  N5  S6  O7  O8  C9  F10 F11 F12 F13 F14 F15 C1  O2  C3  C4  N5  
C6  C7  C8  C9  C10 C1  S2  O3  O4  N5  S6  O7  O8  C9  F10 F11 F12 F13 F14 F15 
C1  O2  C3  C4  N5  C6  C7  C8  C9  C10 C1  S2  O3  O4  N5  S6  O7  O8  C9  F10 
F11 F12 F13 F14 F15 C1  O2  C3  C4  N5  C6  C7  C8  C9  C10 C1  S2  O3  O4  N5  
S6  O7  O8  C9  F10 F11 F12 F13 F14 F15 C1  O2  C3  C4  N5  C6  C7  C8  C9  C10 
C1  S2  O3  O4  N5  S6  O7  O8  C9  F10 F11 F12 F13 F14 F15 C1  O2  C3  C4  N5  
C6  C7  C8  C9  C10 C1  S2  O3  O4  N5  S6  O7  O8  C9  F10 F11 F12 F13 F14 F15 
C1  O2  C3  C4  N5  C6  C7  C8  C9  C10 C1  S2  O3  O4  N5  S6  O7  O8  C9  F10 
F11 F12 F13 F14 F15 C1  O2  C3  C4  N5  C6  C7  C8  C9  C10 C1  S2  O3  O4  N5  
S6  O7  O8  C9  F10 F11 F12 F13 F14 F15 C1  O2  C3  C4  N5  C6  C7  C8  C9  C10 
C1  S2  O3  O4  N5  S6  O7  O8  C9  F10 F11 F12 F13 F14 F15 C1  O2  C3  C4  N5  
C6  C7  C8  C9  C10 C1  S2  O3  O4  N5  S6  O7  O8  C9  F10 F11 F12 F13 F14 F15 
C1  O2  C3  C4  N5  C6  C7  C8  C9  C10 C1  S2  O3  O4  N5  S6  O7  O8  C9  F10 
F11 F12 F13 F14 F15 C1  O2  C3  C4  N5  C6  C7  C8  C9  C10 C1  S2  O3  O4  N5  
S6  O7  O8  C9  F10 F11 F12 F13 F14 F15 C1  O2  C3  C4  N5  C6  C7  C8  C9  C10 
C1  S2  O3  O4  N5  S6  O7  O8  C9  F10 F11 F12 F13 F14 F15 C1  O2  C3  C4  N5  
C6  C7  C8  C9  C10 C1  S2  O3  O4  N5  S6  O7  O8  C9  F10 F11 F12 F13 F14 F15 
C1  O2  C3  C4  N5  C6  C7  C8  C9  C10 C1  S2  O3  O4  N5  S6  O7  O8  C9  F10 
F11 F12 F13 F14 F15 C1  O2  C3  C4  N5  C6  C7  C8  C9  C10 C1  S2  O3  O4  N5  
S6  O7  O8  C9  F10 F11 F12 F13 F14 F15 C1  O2  C3  C4  N5  C6  C7  C8  C9  C10 
C1  S2  O3  O4  N5  S6  O7  O8  C9  F10 F11 F12 F13 F14 F15 C1  O2  C3  C4  N5  
C6  C7  C8  C9  C10 C1  S2  O3  O4  N5  S6  O7  O8  C9  F10 F11 F12 F13 F14 F15 
C1  O2  C3  C4  N5  C6  C7  C8  C9  C10 C1  S2  O3  O4  N5  S6  O7  O8  C9  F10 
F11 F12 F13 F14 F15 C1  O2  C3  C4  N5  C6  C7  C8  C9  C10 C1  S2  O3  O4  N5  
S6  O7  O8  C9  F10 F11 F12 F13 F14 F15 C1  O2  C3  C4  N5  C6  C7  C8  C9  C10 
C1  S2  O3  O4  N5  S6  O7  O8  C9  F10 F11 F12 F13 F14 F15 C1  O2  C3  C4  N5  
C6  C7  C8  C9  C10 C1  S2  O3  O4  N5  S6  O7  O8  C9  F10 F11 F12 F13 F14 F15 
C1  O2  C3  C4  N5  C6  C7  C8  C9  C10 C1  S2  O3  O4  N5  S6  O7  O8  C9  F10 
F11 F12 F13 F14 F15 C1  O2  C3  C4  N5  C6  C7  C8  C9  C10 C1  S2  O3  O4  N5  
S6  O7  O8  C9  F10 F11 F12 F13 F14 F15 C1  O2  C3  C4  N5  C6  C7  C8  C9  C10 
C1  S2  O3  O4  N5  S6  O7  O8  C9  F10 F11 F12 F13 F14 F15 C1  O2  C3  C4  N5  
C6  C7  C8  C9  C10 C1  S2  O3  O4  N5  S6  O7  O8  C9  F10 F11 F12 F13 F14 F15 
C1  O2  C3  C4  N5  C6  C7  C8  C9  C10 C1  S2  O3  O4  N5  S6  O7  O8  C9  F10 
F11 F12 F13 F14 F15 C1  O2  C3  C4  N5  C6  C7  C8  C9  C10 C1  S2  O3  O4  N5  
S6  O7  O8  C9  F10 F11 F12 F13 F14 F15 C1  O2  C3  C4  N5  C6  C7  C8  C9  C10 
C1  S2  O3  O4  N5  S6  O7  O8  C9  F10 F11 F12 F13 F14 F15 C1  O2  C3  C4  N5  
C6  C7  C8  C9  C10 C1  S2  O3  O4  N5  S6  O7  O8  C9  F10 F11 F12 F13 F14 F15 
C1  O2  C3  C4  N5  C6  C7  C8  C9  C10 C1  S2  O3  O4  N5  S6  O7  O8  C9  F10 
F11 F12 F13 F14 F15 C1  O2  C3  C4  N5  C6  C7  C8  C9  C10 C1  S2  O3  O4  N5  
S6  O7  O8  C9  F10 F11 F12 F13 F14 F15 C1  O2  C3  C4  N5  C6  C7  C8  C9  C10 
C1  S2  O3  O4  N5  S6  O7  O8  C9  F10 F11 F12 F13 F14 F15 C1  O2  C3  C4  N5  
C6  C7  C8  C9  C10 C1  S2  O3  O4  N5  S6  O7  O8  C9  F10 F11 F12 F13 F14 F15 
C1  O2  C3  C4  N5  C6  C7  C8  C9  C10 C1  S2  O3  O4  N5  S6  O7  O8  C9  F10 
F11 F12 F13 F14 F15 C1  O2  C3  C4  N5  C6  C7  C8  C9  C10 C1  S2  O3  O4  N5  
S6  O7  O8  C9  F10 F11 F12 F13 F14 F15 C1  O2  C3  C4  N5  C6  C7  C8  C9  C10 
C1  S2  O3  O4  N5  S6  O7  O8  C9  F10 F11 F12 F13 F14 F15 C1  O2  C3  C4  N5  
C6  C7  C8  C9  C10 C1  S2  O3  O4  N5  S6  O7  O8  C9  F10 F11 F12 F13 F14 F15 
C1  O2  C3  C4  N5  C6  C7  C8  C9  C10 C1  S2  O3  O4  N5  S6  O7  O8  C9  F10 
F11 F12 F13 F14 F15 C1  O2  C3  C4  N5  C6  C7  C8  C9  C10 C1  S2  O3  O4  N5  
S6  O7  O8  C9  F10 F11 F12 F13 F14 F15 C1  O2  C3  C4  N5  C6  C7  C8  C9  C10 
C1  S2  O3  O4  N5  S6  O7  O8  C9  F10 F11 F12 F13 F14 F15 C1  O2  C3  C4  N5  
C6  C7  C8  C9  C10 C1  S2  O3  O4  N5  S6  O7  O8  C9  F10 F11 F12 F13 F14 F15 
C1  O2  C3  C4  N5  C6  C7  C8  C9  C10 C1  S2  O3  O4  N5  S6  O7  O8  C9  F10 
F11 F12 F13 F14 F15 C1  O2  C3  C4  N5  C6  C7  C8  C9  C10 C1  S2  O3  O4  N5  
S6  O7  O8  C9  F10 F11 F12 F13 F14 F15 C1  O2  C3  C4  N5  C6  C7  C8  C9  C10 
C1  S2  O3  O4  N5  S6  O7  O8  C9  F10 F11 F12 F13 F14 F15 C1  O2  C3  C4  N5  
C6  C7  C8  C9  C10 C1  S2  O3  O4  N5  S6  O7  O8  C9  F10 F11 F12 F13 F14 F15 
C1  O2  C3  C4  N5  C6  C7  C8  C9  C10 C1  S2  O3  O4  N5  S6  O7  O8  C9  F10 
F11 F12 F13 F14 F15 C1  O2  C3  C4  N5  C6  C7  C8  C9  C10 C1  S2  O3  O4  N5  
S6  O7  O8  C9  F10 F11 F12 F13 F14 F15 C1  O2  C3  C4  N5  C6  C7  C8  C9  C10 
C1  S2  O3  O4  N5  S6  O7  O8  C9  F10 F11 F12 F13 F14 F15 C1  O2  C3  C4  N5  
C6  C7  C8  C9  C10 C1  S2  O3  O4  N5  S6  O7  O8  C9  F10 F11 F12 F13 F14 F15 
C1  O2  C3  C4  N5  C6  C7  C8  C9  C10 C1  S2  O3  O4  N5  S6  O7  O8  C9  F10 
F11 F12 F13 F14 F15 C1  O2  C3  C4  N5  C6  C7  C8  C9  C10 C1  S2  O3  O4  N5  
S6  O7  O8  C9  F10 F11 F12 F13 F14 F15 C1  O2  C3  C4  N5  C6  C7  C8  C9  C10 
C1  S2  O3  O4  N5  S6  O7  O8  C9  F10 F11 F12 F13 F14 F15 C1  O2  C3  C4  N5  
C6  C7  C8  C9  C10 C1  S2  O3  O4  N5  S6  O7  O8  C9  F10 F11 F12 F13 F14 F15 
C1  O2  C3  C4  N5  C6  C7  C8  C9  C10 C1  S2  O3  O4  N5  S6  O7  O8  C9  F10 
F11 F12 F13 F14 F15 C1  O2  C3  C4  N5  C6  C7  C8  C9  C10 C1  S2  O3  O4  N5  
S6  O7  O8  C9  F10 F11 F12 F13 F14 F15 C1  O2  C3  C4  N5  C6  C7  C8  C9  C10 
C1  S2  O3  O4  N5  S6  O7  O8  C9  F10 F11 F12 F13 F14 F15 C1  O2  C3  C4  N5  
C6  C7  C8  C9  C10 C1  S2  O3  O4  N5  S6  O7  O8  C9  F10 F11 F12 F13 F14 F15 
C1  O2  C3  C4  N5  C6  C7  C8  C9  C10 C1  S2  O3  O4  N5  S6  O7  O8  C9  F10 
F11 F12 F13 F14 F15 C1  O2  C3  C4  N5  C6  C7  C8  C9  C10 C1  S2  O3  O4  N5  
S6  O7  O8  C9  F10 F11 F12 F13 F14 F15 C1  O2  C3  C4  N5  C6  C7  C8  C9  C10 
C1  S2  O3  O4  N5  S6  O7  O8  C9  F10 F11 F12 F13 F14 F15 C1  O2  C3  C4  N5  
C6  C7  C8  C9  C10 C1  S2  O3  O4  N5  S6  O7  O8  C9  F10 F11 F12 F13 F14 F15 
C1  O2  C3  C4  N5  C6  C7  C8  C9  C10 C1  S2  O3  O4  N5  S6  O7  O8  C9  F10 
F11 F12 F13 F14 F15 C1  O2  C3  C4  N5  C6  C7  C8  C9  C10 C1  S2  O3  O4  N5  
S6  O7  O8  C9  F10 F11 F12 F13 F14 F15 C1  O2  C3  C4  N5  C6  C7  C8  C9  C10 
C1  S2  O3  O4  N5  S6  O7  O8  C9  F10 F11 F12 F13 F14 F15 C1  O2  C3  C4  N5  
C6  C7  C8  C9  C10 C1  S2  O3  O4  N5  S6  O7  O8  C9  F10 F11 F12 F13 F14 F15 
C1  O2  C3  C4  N5  C6  C7  C8  C9  C10 C1  S2  O3  O4  N5  S6  O7  O8  C9  F10 
F11 F12 F13 F14 F15 C1  O2  C3  C4  N5  C6  C7  C8  C9  C10 C1  S2  O3  O4  N5  
S6  O7  O8  C9  F10 F11 F12 F13 F14 F15 C1  O2  C3  C4  N5  C6  C7  C8  C9  C10 
C1  S2  O3  O4  N5  S6  O7  O8  C9  F10 F11 F12 F13 F14 F15 C1  O2  C3  C4  N5  
C6  C7  C8  C9  C10 C1  S2  O3  O4  N5  S6  O7  O8  C9  F10 F11 F12 F13 F14 F15 
C1  O2  C3  C4  N5  C6  C7  C8  C9  C10 C1  S2  O3  O4  N5  S6  O7  O8  C9  F10 
F11 F12 F13 F14 F15 C1  O2  C3  C4  N5  C6  C7  C8  C9  C10 C1  S2  O3  O4  N5  
S6  O7  O8  C9  F10 F11 F12 F13 F14 F15 C1  O2  C3  C4  N5  C6  C7  C8  C9  C10 
C1  S2  O3  O4  N5  S6  O7  O8  C9  F10 F11 F12 F13 F14 F15 C1  O2  C3  C4  N5  
C6  C7  C8  C9  C10 C1  S2  O3  O4  N5  S6  O7  O8  C9  F10 F11 F12 F13 F14 F15 
C1  O2  C3  C4  N5  C6  C7  C8  C9  C10 C1  S2  O3  O4  N5  S6  O7  O8  C9  F10 
F11 F12 F13 F14 F15 C1  O2  C3  C4  N5  C6  C7  C8  C9  C10 C1  S2  O3  O4  N5  
S6  O7  O8  C9  F10 F11 F12 F13 F14 F15 C1  O2  C3  C4  N5  C6  C7  C8  C9  C10 
C1  S2  O3  O4  N5  S6  O7  O8  C9  F10 F11 F12 F13 F14 F15 C1  O2  C3  C4  N5  
C6  C7  C8  C9  C10 C1  S2  O3  O4  N5  S6  O7  O8  C9  F10 F11 F12 F13 F14 F15 
C1  O2  C3  C4  N5  C6  C7  C8  C9  C10 C1  S2  O3  O4  N5  S6  O7  O8  C9  F10 
F11 F12 F13 F14 F15 C1  O2  C3  C4  N5  C6  C7  C8  C9  C10 C1  S2  O3  O4  N5  
S6  O7  O8  C9  F10 F11 F12 F13 F14 F15 C1  O2  C3  C4  N5  C6  C7  C8  C9  C10 
C1  S2  O3  O4  N5  S6  O7  O8  C9  F10 F11 F12 F13 F14 F15 C1  O2  C3  C4  N5  
C6  C7  C8  C9  C10 C1  S2  O3  O4  N5  S6  O7  O8  C9  F10 F11 F12 F13 F14 F15 
C1  O2  C3  C4  N5  C6  C7  C8  C9  C10 C1  S2  O3  O4  N5  S6  O7  O8  C9  F10 
F11 F12 F13 F14 F15 C1  O2  C3  C4  N5  C6  C7  C8  C9  C10 C1  S2  O3  O4  N5  
S6  O7  O8  C9  F10 F11 F12 F13 F14 F15 C1  O2  C3  C4  N5  C6  C7  C8  C9  C10 
C1  S2  O3  O4  N5  S6  O7  O8  C9  F10 F11 F12 F13 F14 F15 C1  O2  C3  C4  N5  
C6  C7  C8  C9  C10 C1  S2  O3  O4  N5  S6  O7  O8  C9  F10 F11 F12 F13 F14 F15 
C1  O2  C3  C4  N5  C6  C7  C8  C9  C10 C1  S2  O3  O4  N5  S6  O7  O8  C9  F10 
F11 F12 F13 F14 F15 C1  O2  C3  C4  N5  C6  C7  C8  C9  C10 C1  S2  O3  O4  N5  
S6  O7  O8  C9  F10 F11 F12 F13 F14 F15 C1  O2  C3  C4  N5  C6  C7  C8  C9  C10 
C1  S2  O3  O4  N5  S6  O7  O8  C9  F10 F11 F12 F13 F14 F15 C1  O2  C3  C4  N5  
C6  C7  C8  C9  C10 C1  S2  O3  O4  N5  S6  O7  O8  C9  F10 F11 F12 F13 F14 F15 
C1  O2  C3  C4  N5  C6  C7  C8  C9  C10 C1  S2  O3  O4  N5  S6  O7  O8  C9  F10 
F11 F12 F13 F14 F15 C1  O2  C3  C4  N5  C6  C7  C8  C9  C10 C1  S2  O3  O4  N5  
S6  O7  O8  C9  F10 F11 F12 F13 F14 F15 C1  O2  C3  C4  N5  C6  C7  C8  C9  C10 
C1  S2  O3  O4  N5  S6  O7  O8  C9  F10 F11 F12 F13 F14 F15 C1  O2  C3  C4  N5  
C6  C7  C8  C9  C10 C1  S2  O3  O4  N5  S6  O7  O8  C9  F10 F11 F12 F13 F14 F15 
C1  O2  C3  C4  N5  C6  C7  C8  C9  C10 C1  S2  O3  O4  N5  S6  O7  O8  C9  F10 
F11 F12 F13 F14 F15 C1  O2  C3  C4  N5  C6  C7  C8  C9  C10 C1  S2  O3  O4  N5  
S6  O7  O8  C9  F10 F11 F12 F13 F14 F15 C1  O2  C3  C4  N5  C6  C7  C8  C9  C10 
C1  S2  O3  O4  N5  S6  O7  O8  C9  F10 F11 F12 F13 F14 F15 C1  O2  C3  C4  N5  
C6  C7  C8  C9  C10 C1  S2  O3  O4  N5  S6  O7  O8  C9  F10 F11 F12 F13 F14 F15 
C1  O2  C3  C4  N5  C6  C7  C8  C9  C10 C1  S2  O3  O4  N5  S6  O7  O8  C9  F10 
F11 F12 F13 F14 F15 C1  O2  C3  C4  N5  C6  C7  C8  C9  C10 C1  S2  O3  O4  N5  
S6  O7  O8  C9  F10 F11 F12 F13 F14 F15 C1  O2  C3  C4  N5  C6  C7  C8  C9  C10 
C1  S2  O3  O4  N5  S6  O7  O8  C9  F10 F11 F12 F13 F14 F15 C1  O2  C3  C4  N5  
C6  C7  C8  C9  C10 C1  S2  O3  O4  N5  S6  O7  O8  C9  F10 F11 F12 F13 F14 F15 
C1  O2  C3  C4  N5  C6  C7  C8  C9  C10 C1  S2  O3  O4  N5  S6  O7  O8  C9  F10 
F11 F12 F13 F14 F15 C1  O2  C3  C4  N5  C6  C7  C8  C9  C10 C1  S2  O3  O4  N5  
S6  O7  O8  C9  F10 F11 F12 F13 F14 F15 C1  O2  C3  C4  N5  C6  C7  C8  C9  C10 
C1  S2  O3  O4  N5  S6  O7  O8  C9  F10 F11 F12 F13 F14 F15 C1  O2  C3  C4  N5  
C6  C7  C8  C9  C10 C1  S2  O3  O4  N5  S6  O7  O8  C9  F10 F11 F12 F13 F14 F15 
C1  O2  C3  C4  N5  C6  C7  C8  C9  C10 C1  S2  O3  O4  N5  S6  O7  O8  C9  F10 
F11 F12 F13 F14 F15 C1  O2  C3  C4  N5  C6  C7  C8  C9  C10 C1  S2  O3  O4  N5  
S6  O7  O8  C9  F10 F11 F12 F13 F14 F15 C1  O2  C3  C4  N5  C6  C7  C8  C9  C10 
C1  S2  O3  O4  N5  S6  O7  O8  C9  F10 F11 F12 F13 F14 F15 C1  O2  C3  C4  N5  
C6  C7  C8  C9  C10 C1  S2  O3  O4  N5  S6  O7  O8  C9  F10 F11 F12 F13 F14 F15 
C1  O2  C3  C4  N5  C6  C7  C8  C9  C10 C1  S2  O3  O4  N5  S6  O7  O8  C9  F10 
F11 F12 F13 F14 F15 C1  O2  C3  C4  N5  C6  C7  C8  C9  C10 C1  S2  O3  O4  N5  
S6  O7  O8  C9  F10 F11 F12 F13 F14 F15 C1  O2  C3  C4  N5  C6  C7  C8  C9  C10 
C1  S2  O3  O4  N5  S6  O7  O8  C9  F10 F11 F12 F13 F14 F15 C1  O2  C3  C4  N5  
C6  C7  C8  C9  C10 C1  S2  O3  O4  N5  S6  O7  O8  C9  F10 F11 F12 F13 F14 F15 
C1  O2  C3  C4  N5  C6  C7  C8  C9  C10 C1  S2  O3  O4  N5  S6  O7  O8  C9  F10 
F11 F12 F13 F14 F15 C1  O2  C3  C4  N5  C6  C7  C8  C9  C10 C1  S2  O3  O4  N5  
S6  O7  O8  C9  F10 F11 F12 F13 F14 F15 C1  O2  C3  C4  N5  C6  C7  C8  C9  C10 
C1  S2  O3  O4  N5  S6  O7  O8  C9  F10 F11 F12 F13 F14 F15 C1  O2  C3  C4  N5  
C6  C7  C8  C9  C10 C1  S2  O3  O4  N5  S6  O7  O8  C9  F10 F11 F12 F13 F14 F15 
C1  O2  C3  C4  N5  C6  C7  C8  C9  C10 C1  S2  O3  O4  N5  S6  O7  O8  C9  F10 
F11 F12 F13 F14 F15 C1  O2  C3  C4  N5  C6  C7  C8  C9  C10 C1  S2  O3  O4  N5  
S6  O7  O8  C9  F10 F11 F12 F13 F14 F15 C1  O2  C3  C4  N5  C6  C7  C8  C9  C10 
C1  S2  O3  O4  N5  S6  O7  O8  C9  F10 F11 F12 F13 F14 F15 C1  O2  C3  C4  N5  
C6  C7  C8  C9  C10 C1  S2  O3  O4  N5  S6  O7  O8  C9  F10 F11 F12 F13 F14 F15 
C1  O2  C3  C4  N5  C6  C7  C8  C9  C10 C1  S2  O3  O4  N5  S6  O7  O8  C9  F10 
F11 F12 F13 F14 F15 C1  O2  C3  C4  N5  C6  C7  C8  C9  C10 C1  S2  O3  O4  N5  
S6  O7  O8  C9  F10 F11 F12 F13 F14 F15 C1  O2  C3  C4  N5  C6  C7  C8  C9  C10 
C1  S2  O3  O4  N5  S6  O7  O8  C9  F10 F11 F12 F13 F14 F15 C1  O2  C3  C4  N5  
C6  C7  C8  C9  C10 C1  S2  O3  O4  N5  S6  O7  O8  C9  F10 F11 F12 F13 F14 F15 
C1  O2  C3  C4  N5  C6  C7  C8  C9  C10 C1  S2  O3  O4  N5  S6  O7  O8  C9  F10 
F11 F12 F13 F14 F15 C1  O2  C3  C4  N5  C6  C7  C8  C9  C10 C1  S2  O3  O4  N5  
S6  O7  O8  C9  F10 F11 F12 F13 F14 F15 C1  O2  C3  C4  N5  C6  C7  C8  C9  C10 
C1  S2  O3  O4  N5  S6  O7  O8  C9  F10 F11 F12 F13 F14 F15 C1  O2  C3  C4  N5  
C6  C7  C8  C9  C10 C1  S2  O3  O4  N5  S6  O7  O8  C9  F10 F11 F12 F13 F14 F15 
C1  O2  C3  C4  N5  C6  C7  C8  C9  C10 C1  S2  O3  O4  N5  S6  O7  O8  C9  F10 
F11 F12 F13 F14 F15 C1  O2  C3  C4  N5  C6  C7  C8  C9  C10 C1  S2  O3  O4  N5  
S6  O7  O8  C9  F10 F11 F12 F13 F14 F15 C1  O2  C3  C4  N5  C6  C7  C8  C9  C10 
C1  S2  O3  O4  N5  S6  O7  O8  C9  F10 F11 F12 F13 F14 F15 C1  O2  C3  C4  N5  
C6  C7  C8  C9  C10 C1  S2  O3  O4  N5  S6  O7  O8  C9  F10 F11 F12 F13 F14 F15 
C1  O2  C3  C4  N5  C6  C7  C8  C9  C10 C1  S2  O3  O4  N5  S6  O7  O8  C9  F10 
F11 F12 F13 F14 F15 C1  O2  C3  C4  N5  C6  C7  C8  C9  C10 C1  S2  O3  O4  N5  
S6  O7  O8  C9  F10 F11 F12 F13 F14 F15 C1  O2  C3  C4  N5  C6  C7  C8  C9  C10 
C1  S2  O3  O4  N5  S6  O7  O8  C9  F10 F11 F12 F13 F14 F15 C1  O2  C3  C4  N5  
C6  C7  C8  C9  C10 C1  S2  O3  O4  N5  S6  O7  O8  C9  F10 F11 F12 F13 F14 F15 
C1  O2  C3  C4  N5  C6  C7  C8  C9  C10 C1  S2  O3  O4  N5  S6  O7  O8  C9  F10 
F11 F12 F13 F14 F15 C1  O2  C3  C4  N5  C6  C7  C8  C9  C10 C1  S2  O3  O4  N5  
S6  O7  O8  C9  F10 F11 F12 F13 F14 F15 C1  O2  C3  C4  N5  C6  C7  C8  C9  C10 
C1  S2  O3  O4  N5  S6  O7  O8  C9  F10 F11 F12 F13 F14 F15 C1  O2  C3  C4  N5  
C6  C7  C8  C9  C10 C1  S2  O3  O4  N5  S6  O7  O8  C9  F10 F11 F12 F13 F14 F15 
C1  O2  C3  C4  N5  C6  C7  C8  C9  C10 C1  S2  O3  O4  N5  S6  O7  O8  C9  F10 
F11 F12 F13 F14 F15 C1  O2  C3  C4  N5  C6  C7  C8  C9  C10 C1  S2  O3  O4  N5  
S6  O7  O8  C9  F10 F11 F12 F13 F14 F15 C1  O2  C3  C4  N5  C6  C7  C8  C9  C10 
C1  S2  O3  O4  N5  S6  O7  O8  C9  F10 F11 F12 F13 F14 F15 C1  O2  C3  C4  N5  
C6  C7  C8  C9  C10 C1  S2  O3  O4  N5  S6  O7  O8  C9  F10 F11 F12 F13 F14 F15 
C1  O2  C3  C4  N5  C6  C7  C8  C9  C10 C1  S2  O3  O4  N5  S6  O7  O8  C9  F10 
F11 F12 F13 F14 F15 C1  O2  C3  C4  N5  C6  C7  C8  C9  C10 C1  S2  O3  O4  N5  
S6  O7  O8  C9  F10 F11 F12 F13 F14 F15 C1  O2  C3  C4  N5  C6  C7  C8  C9  C10 
C1  S2  O3  O4  N5  S6  O7  O8  C9  F10 F11 F12 F13 F14 F15 C1  O2  C3  C4  N5  
C6  C7  C8  C9  C10 C1  S2  O3  O4  N5  S6  O7  O8  C9  F10 F11 F12 F13 F14 F15 
C1  O2  C3  C4  N5  C6  C7  C8  C9  C10 C1  S2  O3  O4  N5  S6  O7  O8  C9  F10 
F11 F12 F13 F14 F15 C1  O2  C3  C4  N5  C6  C7  C8  C9  C10 C1  S2  O3  O4  N5  
S6  O7  O8  C9  F10 F11 F12 F13 F14 F15 C1  O2  C3  C4  N5  C6  C7  C8  C9  C10 
C1  S2  O3  O4  N5  S6  O7  O8  C9  F10 F11 F12 F13 F14 F15 C1  O2  C3  C4  N5  
C6  C7  C8  C9  C10 C1  S2  O3  O4  N5  S6  O7  O8  C9  F10 F11 F12 F13 F14 F15 
C1  O2  C3  C4  N5  C6  C7  C8  C9  C10 C1  S2  O3  O4  N5  S6  O7  O8  C9  F10 
F11 F12 F13 F14 F15 C1  O2  C3  C4  N5  C6  C7  C8  C9  C10 C1  S2  O3  O4  N5  
S6  O7  O8  C9  F10 F11 F12 F13 F14 F15 C1  O2  C3  C4  N5  C6  C7  C8  C9  C10 
C1  S2  O3  O4  N5  S6  O7  O8  C9  F10 F11 F12 F13 F14 F15 C1  O2  C3  C4  N5  
C6  C7  C8  C9  C10 C1  S2  O3  O4  N5  S6  O7  O8  C9  F10 F11 F12 F13 F14 F15 
C1  O2  C3  C4  N5  C6  C7  C8  C9  C10 C1  S2  O3  O4  N5  S6  O7  O8  C9  F10 
F11 F12 F13 F14 F15 C1  O2  C3  C4  N5  C6  C7  C8  C9  C10 C1  S2  O3  O4  N5  
S6  O7  O8  C9  F10 F11 F12 F13 F14 F15 C1  O2  C3  C4  N5  C6  C7  C8  C9  C10 
C1  S2  O3  O4  N5  S6  O7  O8  C9  F10 F11 F12 F13 F14 F15 C1  O2  C3  C4  N5  
C6  C7  C8  C9  C10 C1  S2  O3  O4  N5  S6  O7  O8  C9  F10 F11 F12 F13 F14 F15 
C1  O2  C3  C4  N5  C6  C7  C8  C9  C10 C1  S2  O3  O4  N5  S6  O7  O8  C9  F10 
F11 F12 F13 F14 F15 C1  O2  C3  C4  N5  C6  C7  C8  C9  C10 C1  S2  O3  O4  N5  
S6  O7  O8  C9  F10 F11 F12 F13 F14 F15 C1  O2  C3  C4  N5  C6  C7  C8  C9  C10 
C1  S2  O3  O4  N5  S6  O7  O8  C9  F10 F11 F12 F13 F14 F15 C1  O2  C3  C4  N5  
C6  C7  C8  C9  C10 C1  S2  O3  O4  N5  S6  O7  O8  C9  F10 F11 F12 F13 F14 F15 
C1  O2  C3  C4  N5  C6  C7  C8  C9  C10 C1  S2  O3  O4  N5  S6  O7  O8  C9  F10 
F11 F12 F13 F14 F15 C1  O2  C3  C4  N5  C6  C7  C8  C9  C10 C1  S2  O3  O4  N5  
S6  O7  O8  C9  F10 F11 F12 F13 F14 F15 C1  O2  C3  C4  N5  C6  C7  C8  C9  C10 
C1  S2  O3  O4  N5  S6  O7  O8  C9  F10 F11 F12 F13 F14 F15 C1  O2  C3  C4  N5  
C6  C7  C8  C9  C10 C1  S2  O3  O4  N5  S6  O7  O8  C9  F10 F11 F12 F13 F14 F15 
C1  O2  C3  C4  N5  C6  C7  C8  C9  C10 C1  S2  O3  O4  N5  S6  O7  O8  C9  F10 
F11 F12 F13 F14 F15 C1  O2  C3  C4  N5  C6  C7  C8  C9  C10 C1  S2  O3  O4  N5  
S6  O7  O8  C9  F10 F11 F12 F13 F14 F15 C1  O2  C3  C4  N5  C6  C7  C8  C9  C10 
C1  S2  O3  O4  N5  S6  O7  O8  C9  F10 F11 F12 F13 F14 F15 C1  O2  C3  C4  N5  
C6  C7  C8  C9  C10 C1  S2  O3  O4  N5  S6  O7  O8  C9  F10 F11 F12 F13 F14 F15 
C1  O2  C3  C4  N5  C6  C7  C8  C9  C10 C1  S2  O3  O4  N5  S6  O7  O8  C9  F10 
F11 F12 F13 F14 F15 C1  O2  C3  C4  N5  C6  C7  C8  C9  C10 C1  S2  O3  O4  N5  
S6  O7  O8  C9  F10 F11 F12 F13 F14 F15 C1  O2  C3  C4  N5  C6  C7  C8  C9  C10 
C1  S2  O3  O4  N5  S6  O7  O8  C9  F10 F11 F12 F13 F14 F15 C1  O2  C3  C4  N5  
C6  C7  C8  C9  C10 C1  S2  O3  O4  N5  S6  O7  O8  C9  F10 F11 F12 F13 F14 F15 
C1  O2  C3  C4  N5  C6  C7  C8  C9  C10 C1  S2  O3  O4  N5  S6  O7  O8  C9  F10 
F11 F12 F13 F14 F15 C1  O2  C3  C4  N5  C6  C7  C8  C9  C10 C1  S2  O3  O4  N5  
S6  O7  O8  C9  F10 F11 F12 F13 F14 F15 C1  O2  C3  C4  N5  C6  C7  C8  C9  C10 
C1  S2  O3  O4  N5  S6  O7  O8  C9  F10 F11 F12 F13 F14 F15 C1  O2  C3  C4  N5  
C6  C7  C8  C9  C10 C1  S2  O3  O4  N5  S6  O7  O8  C9  F10 F11 F12 F13 F14 F15 
C1  O2  C3  C4  N5  C6  C7  C8  C9  C10 C1  S2  O3  O4  N5  S6  O7  O8  C9  F10 
F11 F12 F13 F14 F15 C1  O2  C3  C4  N5  C6  C7  C8  C9  C10 C1  S2  O3  O4  N5  
S6  O7  O8  C9  F10 F11 F12 F13 F14 F15 C1  O2  C3  C4  N5  C6  C7  C8  C9  C10 
C1  S2  O3  O4  N5  S6  O7  O8  C9  F10 F11 F12 F13 F14 F15 C1  O2  C3  C4  N5  
C6  C7  C8  C9  C10 C1  S2  O3  O4  N5  S6  O7  O8  C9  F10 F11 F12 F13 F14 F15 
C1  O2  C3  C4  N5  C6  C7  C8  C9  C10 C1  S2  O3  O4  N5  S6  O7  O8  C9  F10 
F11 F12 F13 F14 F15 C1  O2  C3  C4  N5  C6  C7  C8  C9  C10 C1  S2  O3  O4  N5  
S6  O7  O8  C9  F10 F11 F12 F13 F14 F15 C1  O2  C3  C4  N5  C6  C7  C8  C9  C10 
C1  S2  O3  O4  N5  S6  O7  O8  C9  F10 F11 F12 F13 F14 F15 C1  O2  C3  C4  N5  
C6  C7  C8  C9  C10 C1  S2  O3  O4  N5  S6  O7  O8  C9  F10 F11 F12 F13 F14 F15 
C1  O2  C3  C4  N5  C6  C7  C8  C9  C10 C1  S2  O3  O4  N5  S6  O7  O8  C9  F10 
F11 F12 F13 F14 F15 C1  O2  C3  C4  N5  C6  C7  C8  C9  C10 C1  S2  O3  O4  N5  
S6  O7  O8  C9  F10 F11 F12 F13 F14 F15 C1  O2  C3  C4  N5  C6  C7  C8  C9  C10 
C1  S2  O3  O4  N5  S6  O7  O8  C9  F10 F11 F12 F13 F14 F15 C1  O2  C3  C4  N5  
C6  C7  C8  C9  C10 C1  S2  O3  O4  N5  S6  O7  O8  C9  F10 F11 F12 F13 F14 F15 
C1  O2  C3  C4  N5  C6  C7  C8  C9  C10 C1  S2  O3  O4  N5  S6  O7  O8  C9  F10 
F11 F12 F13 F14 F15 C1  O2  C3  C4  N5  C6  C7  C8  C9  C10 C1  S2  O3  O4  N5  
S6  O7  O8  C9  F10 F11 F12 F13 F14 F15 C1  O2  C3  C4  N5  C6  C7  C8  C9  C10 
C1  S2  O3  O4  N5  S6  O7  O8  C9  F10 F11 F12 F13 F14 F15 C1  O2  C3  C4  N5  
C6  C7  C8  C9  C10 C1  S2  O3  O4  N5  S6  O7  O8  C9  F10 F11 F12 F13 F14 F15 
C1  O2  C3  C4  N5  C6  C7  C8  C9  C10 C1  S2  O3  O4  N5  S6  O7  O8  C9  F10 
F11 F12 F13 F14 F15 C1  O2  C3  C4  N5  C6  C7  C8  C9  C10 C1  S2  O3  O4  N5  
S6  O7  O8  C9  F10 F11 F12 F13 F14 F15 C1  O2  C3  C4  N5  C6  C7  C8  C9  C10 
C1  S2  O3  O4  N5  S6  O7  O8  C9  F10 F11 F12 F13 F14 F15 C1  O2  C3  C4  N5  
C6  C7  C8  C9  C10 C1  S2  O3  O4  N5  S6  O7  O8  C9  F10 F11 F12 F13 F14 F15 
C1  O2  C3  C4  N5  C6  C7  C8  C9  C10 C1  S2  O3  O4  N5  S6  O7  O8  C9  F10 
F11 F12 F13 F14 F15 C1  O2  C3  C4  N5  C6  C7  C8  C9  C10 C1  S2  O3  O4  N5  
S6  O7  O8  C9  F10 F11 F12 F13 F14 F15 C1  O2  C3  C4  N5  C6  C7  C8  C9  C10 
C1  S2  O3  O4  N5  S6  O7  O8  C9  F10 F11 F12 F13 F14 F15 C1  O2  C3  C4  N5  
C6  C7  C8  C9  C10 C1  S2  O3  O4  N5  S6  O7  O8  C9  F10 F11 F12 F13 F14 F15 
C1  O2  C3  C4  N5  C6  C7  C8  C9  C10 C1  S2  O3  O4  N5  S6  O7  O8  C9  F10 
F11 F12 F13 F14 F15 C1  O2  C3  C4  N5  C6  C7  C8  C9  C10 C1  S2  O3  O4  N5  
S6  O7  O8  C9  F10 F11 F12 F13 F14 F15 C1  O2  C3  C4  N5  C6  C7  C8  C9  C10 
C1  S2  O3  O4  N5  S6  O7  O8  C9  F10 F11 F12 F13 F14 F15 C1  O2  C3  C4  N5  
C6  C7  C8  C9  C10 C1  S2  O3  O4  N5  S6  O7  O8  C9  F10 F11 F12 F13 F14 F15 
C1  O2  C3  C4  N5  C6  C7  C8  C9  C10 C1  S2  O3  O4  N5  S6  O7  O8  C9  F10 
F11 F12 F13 F14 F15 C1  O2  C3  C4  N5  C6  C7  C8  C9  C10 C1  S2  O3  O4  N5  
S6  O7  O8  C9  F10 F11 F12 F13 F14 F15 C1  O2  C3  C4  N5  C6  C7  C8  C9  C10 
C1  S2  O3  O4  N5  S6  O7  O8  C9  F10 F11 F12 F13 F14 F15 C1  O2  C3  C4  N5  
C6  C7  C8  C9  C10 C1  S2  O3  O4  N5  S6  O7  O8  C9  F10 F11 F12 F13 F14 F15 
C1  O2  C3  C4  N5  C6  C7  C8  C9  C10 C1  S2  O3  O4  N5  S6  O7  O8  C9  F10 
F11 F12 F13 F14 F15 C1  O2  C3  C4  N5  C6  C7  C8  C9  C10 C1  S2  O3  O4  N5  
S6  O7  O8  C9  F10 F11 F12 F13 F14 F15 C1  O2  C3  C4  N5  C6  C7  C8  C9  C10 
C1  S2  O3  O4  N5  S6  O7  O8  C9  F10 F11 F12 F13 F14 F15 C1  O2  C3  C4  N5  
C6  C7  C8  C9  C10 C1  S2  O3  O4  N5  S6  O7  O8  C9  F10 F11 F12 F13 F14 F15 
C1  O2  C3  C4  N5  C6  C7  C8  C9  C10 C1  S2  O3  O4  N5  S6  O7  O8  C9  F10 
F11 F12 F13 F14 F15 C1  O2  C3  C4  N5  C6  C7  C8  C9  C10 C1  S2  O3  O4  N5  
S6  O7  O8  C9  F10 F11 F12 F13 F14 F15 C1  O2  C3  C4  N5  C6  C7  C8  C9  C10 
C1  S2  O3  O4  N5  S6  O7  O8  C9  F10 F11 F12 F13 F14 F15 C1  O2  C3  C4  N5  
C6  C7  C8  C9  C10 C1  S2  O3  O4  N5  S6  O7  O8  C9  F10 F11 F12 F13 F14 F15 
C1  O2  C3  C4  N5  C6  C7  C8  C9  C10 C1  S2  O3  O4  N5  S6  O7  O8  C9  F10 
F11 F12 F13 F14 F15 C1  O2  C3  C4  N5  C6  C7  C8  C9  C10 C1  S2  O3  O4  N5  
S6  O7  O8  C9  F10 F11 F12 F13 F14 F15 C1  O2  C3  C4  N5  C6  C7  C8  C9  C10 
C1  S2  O3  O4  N5  S6  O7  O8  C9  F10 F11 F12 F13 F14 F15 C1  O2  C3  C4  N5  
C6  C7  C8  C9  C10 C1  S2  O3  O4  N5  S6  O7  O8  C9  F10 F11 F12 F13 F14 F15 
C1  O2  C3  C4  N5  C6  C7  C8  C9  C10 C1  S2  O3  O4  N5  S6  O7  O8  C9  F10 
F11 F12 F13 F14 F15 C1  O2  C3  C4  N5  C6  C7  C8  C9  C10 C1  S2  O3  O4  N5  
S6  O7  O8  C9  F10 F11 F12 F13 F14 F15 C1  O2  C3  C4  N5  C6  C7  C8  C9  C10 
C1  S2  O3  O4  N5  S6  O7  O8  C9  F10 F11 F12 F13 F14 F15 C1  O2  C3  C4  N5  
C6  C7  C8  C9  C10 C1  S2  O3  O4  N5  S6  O7  O8  C9  F10 F11 F12 F13 F14 F15 
C1  O2  C3  C4  N5  C6  C7  C8  C9  C10 C1  S2  O3  O4  N5  S6  O7  O8  C9  F10 
F11 F12 F13 F14 F15 C1  O2  C3  C4  N5  C6  C7  C8  C9  C10 C1  S2  O3  O4  N5  
S6  O7  O8  C9  F10 F11 F12 F13 F14 F15 C1  O2  C3  C4  N5  C6  C7  C8  C9  C10 
C1  S2  O3  O4  N5  S6  O7  O8  C9  F10 F11 F12 F13 F14 F15 C1  O2  C3  C4  N5  
C6  C7  C8  C9  C10 C1  S2  O3  O4  N5  S6  O7  O8  C9  F10 F11 F12 F13 F14 F15 
C1  O2  C3  C4  N5  C6  C7  C8  C9  C10 C1  S2  O3  O4  N5  S6  O7  O8  C9  F10 
F11 F12 F13 F14 F15 C1  O2  C3  C4  N5  C6  C7  C8  C9  C10 C1  S2  O3  O4  N5  
S6  O7  O8  C9  F10 F11 F12 F13 F14 F15 C1  O2  C3  C4  N5  C6  C7  C8  C9  C10 
C1  S2  O3  O4  N5  S6  O7  O8  C9  F10 F11 F12 F13 F14 F15 C1  O2  C3  C4  N5  
C6  C7  C8  C9  C10 C1  S2  O3  O4  N5  S6  O7  O8  C9  F10 F11 F12 F13 F14 F15 
C1  O2  C3  C4  N5  C6  C7  C8  C9  C10 C1  S2  O3  O4  N5  S6  O7  O8  C9  F10 
F11 F12 F13 F14 F15 C1  O2  C3  C4  N5  C6  C7  C8  C9  C10 C1  S2  O3  O4  N5  
S6  O7  O8  C9  F10 F11 F12 F13 F14 F15 C1  O2  C3  C4  N5  C6  C7  C8  C9  C10 
C1  S2  O3  O4  N5  S6  O7  O8  C9  F10 F11 F12 F13 F14 F15 C1  O2  C3  C4  N5  
C6  C7  C8  C9  C10 C1  S2  O3  O4  N5  S6  O7  O8  C9  F10 F11 F12 F13 F14 F15 
C1  O2  C3  C4  N5  C6  C7  C8  C9  C10 C1  S2  O3  O4  N5  S6  O7  O8  C9  F10 
F11 F12 F13 F14 F15 C1  O2  C3  C4  N5  C6  C7  C8  C9  C10 C1  S2  O3  O4  N5  
S6  O7  O8  C9  F10 F11 F12 F13 F14 F15 C1  O2  C3  C4  N5  C6  C7  C8  C9  C10 
C1  S2  O3  O4  N5  S6  O7  O8  C9  F10 F11 F12 F13 F14 F15 C1  O2  C3  C4  N5  
C6  C7  C8  C9  C10 C1  S2  O3  O4  N5  S6  O7  O8  C9  F10 F11 F12 F13 F14 F15 
C1  O2  C3  C4  N5  C6  C7  C8  C9  C10 C1  S2  O3  O4  N5  S6  O7  O8  C9  F10 
F11 F12 F13 F14 F15 C1  O2  C3  C4  N5  C6  C7  C8  C9  C10 C1  S2  O3  O4  N5  
S6  O7  O8  C9  F10 F11 F12 F13 F14 F15 C1  O2  C3  C4  N5  C6  C7  C8  C9  C10 
C1  S2  O3  O4  N5  S6  O7  O8  C9  F10 F11 F12 F13 F14 F15 C1  O2  C3  C4  N5  
C6  C7  C8  C9  C10 C1  S2  O3  O4  N5  S6  O7  O8  C9  F10 F11 F12 F13 F14 F15 
C1  O2  C3  C4  N5  C6  C7  C8  C9  C10 C1  S2  O3  O4  N5  S6  O7  O8  C9  F10 
F11 F12 F13 F14 F15 C1  O2  C3  C4  N5  C6  C7  C8  C9  C10 C1  S2  O3  O4  N5  
S6  O7  O8  C9  F10 F11 F12 F13 F14 F15 C1  O2  C3  C4  N5  C6  C7  C8  C9  C10 
C1  S2  O3  O4  N5  S6  O7  O8  C9  F10 F11 F12 F13 F14 F15 C1  O2  C3  C4  N5  
C6  C7  C8  C9  C10 C1  S2  O3  O4  N5  S6  O7  O8  C9  F10 F11 F12 F13 F14 F15 
C1  O2  C3  C4  N5  C6  C7  C8  C9  C10 C1  S2  O3  O4  N5  S6  O7  O8  C9  F10 
F11 F12 F13 F14 F15 C1  O2  C3  C4  N5  C6  C7  C8  C9  C10 C1  S2  O3  O4  N5  
S6  O7  O8  C9  F10 F11 F12 F13 F14 F15 C1  O2  C3  C4  N5  C6  C7  C8  C9  C10 
C1  S2  O3  O4  N5  S6  O7  O8  C9  F10 F11 F12 F13 F14 F15 C1  O2  C3  C4  N5  
C6  C7  C8  C9  C10 C1  S2  O3  O4  N5  S6  O7  O8  C9  F10 F11 F12 F13 F14 F15 
C1  O2  C3  C4  N5  C6  C7  C8  C9  C10 C1  S2  O3  O4  N5  S6  O7  O8  C9  F10 
F11 F12 F13 F14 F15 C1  O2  C3  C4  N5  C6  C7  C8  C9  C10 C1  S2  O3  O4  N5  
S6  O7  O8  C9  F10 F11 F12 F13 F14 F15 C1  O2  C3  C4  N5  C6  C7  C8  C9  C10 
C1  S2  O3  O4  N5  S6  O7  O8  C9  F10 F11 F12 F13 F14 F15 C1  O2  C3  C4  N5  
C6  C7  C8  C9  C10 C1  S2  O3  O4  N5  S6  O7  O8  C9  F10 F11 F12 F13 F14 F15 
C1  O2  C3  C4  N5  C6  C7  C8  C9  C10 C1  S2  O3  O4  N5  S6  O7  O8  C9  F10 
F11 F12 F13 F14 F15 C1  O2  C3  C4  N5  C6  C7  C8  C9  C10 C1  S2  O3  O4  N5  
S6  O7  O8  C9  F10 F11 F12 F13 F14 F15 C1  O2  C3  C4  N5  C6  C7  C8  C9  C10 
C1  S2  O3  O4  N5  S6  O7  O8  C9  F10 F11 F12 F13 F14 F15 C1  O2  C3  C4  N5  
C6  C7  C8  C9  C10 C1  S2  O3  O4  N5  S6  O7  O8  C9  F10 F11 F12 F13 F14 F15 
C1  O2  C3  C4  N5  C6  C7  C8  C9  C10 C1  S2  O3  O4  N5  S6  O7  O8  C9  F10 
F11 F12 F13 F14 F15 C1  O2  C3  C4  N5  C6  C7  C8  C9  C10 C1  S2  O3  O4  N5  
S6  O7  O8  C9  F10 F11 F12 F13 F14 F15 C1  O2  C3  C4  N5  C6  C7  C8  C9  C10 
C1  S2  O3  O4  N5  S6  O7  O8  C9  F10 F11 F12 F13 F14 F15 C1  O2  C3  C4  N5  
C6  C7  C8  C9  C10 C1  S2  O3  O4  N5  S6  O7  O8  C9  F10 F11 F12 F13 F14 F15 
C1  O2  C3  C4  N5  C6  C7  C8  C9  C10 C1  S2  O3  O4  N5  S6  O7  O8  C9  F10 
F11 F12 F13 F14 F15 C1  O2  C3  C4  N5  C6  C7  C8  C9  C10 C1  S2  O3  O4  N5  
S6  O7  O8  C9  F10 F11 F12 F13 F14 F15 C1  O2  C3  C4  N5  C6  C7  C8  C9  C10 
C1  S2  O3  O4  N5  S6  O7  O8  C9  F10 F11 F12 F13 F14 F15 C1  O2  C3  C4  N5  
C6  C7  C8  C9  C10 C1  S2  O3  O4  N5  S6  O7  O8  C9  F10 F11 F12 F13 F14 F15 
C1  O2  C3  C4  N5  C6  C7  C8  C9  C10 C1  S2  O3  O4  N5  S6  O7  O8  C9  F10 
F11 F12 F13 F14 F15 C1  O2  C3  C4  N5  C6  C7  C8  C9  C10 C1  S2  O3  O4  N5  
S6  O7  O8  C9  F10 F11 F12 F13 F14 F15 C1  O2  C3  C4  N5  C6  C7  C8  C9  C10 
C1  S2  O3  O4  N5  S6  O7  O8  C9  F10 F11 F12 F13 F14 F15 C1  O2  C3  C4  N5  
C6  C7  C8  C9  C10 C1  S2  O3  O4  N5  S6  O7  O8  C9  F10 F11 F12 F13 F14 F15 
C1  O2  C3  C4  N5  C6  C7  C8  C9  C10 C1  S2  O3  O4  N5  S6  O7  O8  C9  F10 
F11 F12 F13 F14 F15 C1  O2  C3  C4  N5  C6  C7  C8  C9  C10 C1  S2  O3  O4  N5  
S6  O7  O8  C9  F10 F11 F12 F13 F14 F15 C1  O2  C3  C4  N5  C6  C7  C8  C9  C10 
C1  S2  O3  O4  N5  S6  O7  O8  C9  F10 F11 F12 F13 F14 F15 C1  O2  C3  C4  N5  
C6  C7  C8  C9  C10 C1  S2  O3  O4  N5  S6  O7  O8  C9  F10 F11 F12 F13 F14 F15 
C1  O2  C3  C4  N5  C6  C7  C8  C9  C10 C1  S2  O3  O4  N5  S6  O7  O8  C9  F10 
F11 F12 F13 F14 F15 C1  O2  C3  C4  N5  C6  C7  C8  C9  C10 C1  S2  O3  O4  N5  
S6  O7  O8  C9  F10 F11 F12 F13 F14 F15 C1  O2  C3  C4  N5  C6  C7  C8  C9  C10 
C1  S2  O3  O4  N5  S6  O7  O8  C9  F10 F11 F12 F13 F14 F15 C1  O2  C3  C4  N5  
C6  C7  C8  C9  C10 C1  S2  O3  O4  N5  S6  O7  O8  C9  F10 F11 F12 F13 F14 F15 
C1  O2  C3  C4  N5  C6  C7  C8  C9  C10 C1  S2  O3  O4  N5  S6  O7  O8  C9  F10 
F11 F12 F13 F14 F15 C1  O2  C3  C4  N5  C6  C7  C8  C9  C10 C1  S2  O3  O4  N5  
S6  O7  O8  C9  F10 F11 F12 F13 F14 F15 C1  O2  C3  C4  N5  C6  C7  C8  C9  C10 
C1  S2  O3  O4  N5  S6  O7  O8  C9  F10 F11 F12 F13 F14 F15 C1  O2  C3  C4  N5  
C6  C7  C8  C9  C10 C1  S2  O3  O4  N5  S6  O7  O8  C9  F10 F11 F12 F13 F14 F15 
C1  O2  C3  C4  N5  C6  C7  C8  C9  C10 C1  S2  O3  O4  N5  S6  O7  O8  C9  F10 
F11 F12 F13 F14 F15 C1  O2  C3  C4  N5  C6  C7  C8  C9  C10 C1  S2  O3  O4  N5  
S6  O7  O8  C9  F10 F11 F12 F13 F14 F15 C1  O2  C3  C4  N5  C6  C7  C8  C9  C10 
C1  S2  O3  O4  N5  S6  O7  O8  C9  F10 F11 F12 F13 F14 F15 C1  O2  C3  C4  N5  
C6  C7  C8  C9  C10 C1  S2  O3  O4  N5  S6  O7  O8  C9  F10 F11 F12 F13 F14 F15 
C1  O2  C3  C4  N5  C6  C7  C8  C9  C10 C1  S2  O3  O4  N5  S6  O7  O8  C9  F10 
F11 F12 F13 F14 F15 C1  O2  C3  C4  N5  C6  C7  C8  C9  C10 C1  S2  O3  O4  N5  
S6  O7  O8  C9  F10 F11 F12 F13 F14 F15 C1  O2  C3  C4  N5  C6  C7  C8  C9  C10 
C1  S2  O3  O4  N5  S6  O7  O8  C9  F10 F11 F12 F13 F14 F15 C1  O2  C3  C4  N5  
C6  C7  C8  C9  C10 C1  S2  O3  O4  N5  S6  O7  O8  C9  F10 F11 F12 F13 F14 F15 
C1  O2  C3  C4  N5  C6  C7  C8  C9  C10 C1  S2  O3  O4  N5  S6  O7  O8  C9  F10 
F11 F12 F13 F14 F15 C1  O2  C3  C4  N5  C6  C7  C8  C9  C10 C1  S2  O3  O4  N5  
S6  O7  O8  C9  F10 F11 F12 F13 F14 F15 C1  O2  C3  C4  N5  C6  C7  C8  C9  C10 
C1  S2  O3  O4  N5  S6  O7  O8  C9  F10 F11 F12 F13 F14 F15 C1  O2  C3  C4  N5  
C6  C7  C8  C9  C10 C1  S2  O3  O4  N5  S6  O7  O8  C9  F10 F11 F12 F13 F14 F15 
C1  O2  C3  C4  N5  C6  C7  C8  C9  C10 C1  S2  O3  O4  N5  S6  O7  O8  C9  F10 
F11 F12 F13 F14 F15 C1  O2  C3  C4  N5  C6  C7  C8  C9  C10 C1  S2  O3  O4  N5  
S6  O7  O8  C9  F10 F11 F12 F13 F14 F15 C1  O2  C3  C4  N5  C6  C7  C8  C9  C10 
C1  S2  O3  O4  N5  S6  O7  O8  C9  F10 F11 F12 F13 F14 F15 C1  O2  C3  C4  N5  
C6  C7  C8  C9  C10 C1  S2  O3  O4  N5  S6  O7  O8  C9  F10 F11 F12 F13 F14 F15 
C1  O2  C3  C4  N5  C6  C7  C8  C9  C10 C1  S2  O3  O4  N5  S6  O7  O8  C9  F10 
F11 F12 F13 F14 F15 C1  O2  C3  C4  N5  C6  C7  C8  C9  C10 C1  S2  O3  O4  N5  
S6  O7  O8  C9  F10 F11 F12 F13 F14 F15 C1  O2  C3  C4  N5  C6  C7  C8  C9  C10 
C1  S2  O3  O4  N5  S6  O7  O8  C9  F10 F11 F12 F13 F14 F15 C1  O2  C3  C4  N5  
C6  C7  C8  C9  C10 C1  S2  O3  O4  N5  S6  O7  O8  C9  F10 F11 F12 F13 F14 F15 
C1  O2  C3  C4  N5  C6  C7  C8  C9  C10 C1  S2  O3  O4  N5  S6  O7  O8  C9  F10 
F11 F12 F13 F14 F15 C1  O2  C3  C4  N5  C6  C7  C8  C9  C10 C1  S2  O3  O4  N5  
S6  O7  O8  C9  F10 F11 F12 F13 F14 F15 C1  O2  C3  C4  N5  C6  C7  C8  C9  C10 
C1  S2  O3  O4  N5  S6  O7  O8  C9  F10 F11 F12 F13 F14 F15 C1  O2  C3  C4  N5  
C6  C7  C8  C9  C10 C1  S2  O3  O4  N5  S6  O7  O8  C9  F10 F11 F12 F13 F14 F15 
C1  O2  C3  C4  N5  C6  C7  C8  C9  C10 C1  S2  O3  O4  N5  S6  O7  O8  C9  F10 
F11 F12 F13 F14 F15 C1  O2  C3  C4  N5  C6  C7  C8  C9  C10 C1  S2  O3  O4  N5  
S6  O7  O8  C9  F10 F11 F12 F13 F14 F15 C1  O2  C3  C4  N5  C6  C7  C8  C9  C10 
C1  S2  O3  O4  N5  S6  O7  O8  C9  F10 F11 F12 F13 F14 F15 C1  O2  C3  C4  N5  
C6  C7  C8  C9  C10 C1  S2  O3  O4  N5  S6  O7  O8  C9  F10 F11 F12 F13 F14 F15 
C1  O2  C3  C4  N5  C6  C7  C8  C9  C10 C1  S2  O3  O4  N5  S6  O7  O8  C9  F10 
F11 F12 F13 F14 F15 C1  O2  C3  C4  N5  C6  C7  C8  C9  C10 C1  S2  O3  O4  N5  
S6  O7  O8  C9  F10 F11 F12 F13 F14 F15 C1  O2  C3  C4  N5  C6  C7  C8  C9  C10 
C1  S2  O3  O4  N5  S6  O7  O8  C9  F10 F11 F12 F13 F14 F15 C1  O2  C3  C4  N5  
C6  C7  C8  C9  C10 C1  S2  O3  O4  N5  S6  O7  O8  C9  F10 F11 F12 F13 F14 F15 
C1  O2  C3  C4  N5  C6  C7  C8  C9  C10 C1  S2  O3  O4  N5  S6  O7  O8  C9  F10 
F11 F12 F13 F14 F15 C1  O2  C3  C4  N5  C6  C7  C8  C9  C10 C1  S2  O3  O4  N5  
S6  O7  O8  C9  F10 F11 F12 F13 F14 F15 C1  O2  C3  C4  N5  C6  C7  C8  C9  C10 
C1  S2  O3  O4  N5  S6  O7  O8  C9  F10 F11 F12 F13 F14 F15 C1  O2  C3  C4  N5  
C6  C7  C8  C9  C10 C1  S2  O3  O4  N5  S6  O7  O8  C9  F10 F11 F12 F13 F14 F15 
C1  O2  C3  C4  N5  C6  C7  C8  C9  C10 C1  S2  O3  O4  N5  S6  O7  O8  C9  F10 
F11 F12 F13 F14 F15 C1  O2  C3  C4  N5  C6  C7  C8  C9  C10 C1  S2  O3  O4  N5  
S6  O7  O8  C9  F10 F11 F12 F13 F14 F15 C1  O2  C3  C4  N5  C6  C7  C8  C9  C10 
C1  S2  O3  O4  N5  S6  O7  O8  C9  F10 F11 F12 F13 F14 F15 C1  O2  C3  C4  N5  
C6  C7  C8  C9  C10 C1  S2  O3  O4  N5  S6  O7  O8  C9  F10 F11 F12 F13 F14 F15 
C1  O2  C3  C4  N5  C6  C7  C8  C9  C10 C1  S2  O3  O4  N5  S6  O7  O8  C9  F10 
F11 F12 F13 F14 F15 C1  O2  C3  C4  N5  C6  C7  C8  C9  C10 C1  S2  O3  O4  N5  
S6  O7  O8  C9  F10 F11 F12 F13 F14 F15 C1  O2  C3  C4  N5  C6  C7  C8  C9  C10 
C1  S2  O3  O4  N5  S6  O7  O8  C9  F10 F11 F12 F13 F14 F15 C1  O2  C3  C4  N5  
C6  C7  C8  C9  C10 C1  S2  O3  O4  N5  S6  O7  O8  C9  F10 F11 F12 F13 F14 F15 
C1  O2  C3  C4  N5  C6  C7  C8  C9  C10 C1  S2  O3  O4  N5  S6  O7  O8  C9  F10 
F11 F12 F13 F14 F15 C1  O2  C3  C4  N5  C6  C7  C8  C9  C10 C1  S2  O3  O4  N5  
S6  O7  O8  C9  F10 F11 F12 F13 F14 F15 C1  O2  C3  C4  N5  C6  C7  C8  C9  C10 
C1  S2  O3  O4  N5  S6  O7  O8  C9  F10 F11 F12 F13 F14 F15 C1  O2  C3  C4  N5  
C6  C7  C8  C9  C10 C1  S2  O3  O4  N5  S6  O7  O8  C9  F10 F11 F12 F13 F14 F15 
C1  O2  C3  C4  N5  C6  C7  C8  C9  C10 C1  S2  O3  O4  N5  S6  O7  O8  C9  F10 
F11 F12 F13 F14 F15 C1  O2  C3  C4  N5  C6  C7  C8  C9  C10 C1  S2  O3  O4  N5  
S6  O7  O8  C9  F10 F11 F12 F13 F14 F15 C1  O2  C3  C4  N5  C6  C7  C8  C9  C10 
C1  S2  O3  O4  N5  S6  O7  O8  C9  F10 F11 F12 F13 F14 F15 C1  O2  C3  C4  N5  
C6  C7  C8  C9  C10 C1  S2  O3  O4  N5  S6  O7  O8  C9  F10 F11 F12 F13 F14 F15 
C1  O2  C3  C4  N5  C6  C7  C8  C9  C10 C1  S2  O3  O4  N5  S6  O7  O8  C9  F10 
F11 F12 F13 F14 F15 C1  O2  C3  C4  N5  C6  C7  C8  C9  C10 C1  S2  O3  O4  N5  
S6  O7  O8  C9  F10 F11 F12 F13 F14 F15 C1  O2  C3  C4  N5  C6  C7  C8  C9  C10 
C1  S2  O3  O4  N5  S6  O7  O8  C9  F10 F11 F12 F13 F14 F15 C1  O2  C3  C4  N5  
C6  C7  C8  C9  C10 C1  S2  O3  O4  N5  S6  O7  O8  C9  F10 F11 F12 F13 F14 F15 
C1  O2  C3  C4  N5  C6  C7  C8  C9  C10 C1  S2  O3  O4  N5  S6  O7  O8  C9  F10 
F11 F12 F13 F14 F15 C1  O2  C3  C4  N5  C6  C7  C8  C9  C10 C1  S2  O3  O4  N5  
S6  O7  O8  C9  F10 F11 F12 F13 F14 F15 C1  O2  C3  C4  N5  C6  C7  C8  C9  C10 
C1  S2  O3  O4  N5  S6  O7  O8  C9  F10 F11 F12 F13 F14 F15 C1  O2  C3  C4  N5  
C6  C7  C8  C9  C10 C1  S2  O3  O4  N5  S6  O7  O8  C9  F10 F11 F12 F13 F14 F15 
C1  O2  C3  C4  N5  C6  C7  C8  C9  C10 C1  S2  O3  O4  N5  S6  O7  O8  C9  F10 
F11 F12 F13 F14 F15 C1  O2  C3  C4  N5  C6  C7  C8  C9  C10 C1  S2  O3  O4  N5  
S6  O7  O8  C9  F10 F11 F12 F13 F14 F15 C1  O2  C3  C4  N5  C6  C7  C8  C9  C10 
C1  S2  O3  O4  N5  S6  O7  O8  C9  F10 F11 F12 F13 F14 F15 C1  O2  C3  C4  N5  
C6  C7  C8  C9  C10 C1  S2  O3  O4  N5  S6  O7  O8  C9  F10 F11 F12 F13 F14 F15 
C1  O2  C3  C4  N5  C6  C7  C8  C9  C10 C1  S2  O3  O4  N5  S6  O7  O8  C9  F10 
F11 F12 F13 F14 F15 C1  O2  C3  C4  N5  C6  C7  C8  C9  C10 C1  S2  O3  O4  N5  
S6  O7  O8  C9  F10 F11 F12 F13 F14 F15 C1  O2  C3  C4  N5  C6  C7  C8  C9  C10 
C1  S2  O3  O4  N5  S6  O7  O8  C9  F10 F11 F12 F13 F14 F15 C1  O2  C3  C4  N5  
C6  C7  C8  C9  C10 C1  S2  O3  O4  N5  S6  O7  O8  C9  F10 F11 F12 F13 F14 F15 
C1  O2  C3  C4  N5  C6  C7  C8  C9  C10 C1  S2  O3  O4  N5  S6  O7  O8  C9  F10 
F11 F12 F13 F14 F15 C1  O2  C3  C4  N5  C6  C7  C8  C9  C10 C1  S2  O3  O4  N5  
S6  O7  O8  C9  F10 F11 F12 F13 F14 F15 C1  O2  C3  C4  N5  C6  C7  C8  C9  C10 
C1  S2  O3  O4  N5  S6  O7  O8  C9  F10 F11 F12 F13 F14 F15 C1  O2  C3  C4  N5  
C6  C7  C8  C9  C10 C1  S2  O3  O4  N5  S6  O7  O8  C9  F10 F11 F12 F13 F14 F15 
C1  O2  C3  C4  N5  C6  C7  C8  C9  C10 C1  S2  O3  O4  N5  S6  O7  O8  C9  F10 
F11 F12 F13 F14 F15 C1  O2  C3  C4  N5  C6  C7  C8  C9  C10 C1  S2  O3  O4  N5  
S6  O7  O8  C9  F10 F11 F12 F13 F14 F15 C1  O2  C3  C4  N5  C6  C7  C8  C9  C10 
C1  S2  O3  O4  N5  S6  O7  O8  C9  F10 F11 F12 F13 F14 F15 C1  O2  C3  C4  N5  
C6  C7  C8  C9  C10 C1  S2  O3  O4  N5  S6  O7  O8  C9  F10 F11 F12 F13 F14 F15 
C1  O2  C3  C4  N5  C6  C7  C8  C9  C10 C1  S2  O3  O4  N5  S6  O7  O8  C9  F10 
F11 F12 F13 F14 F15 C1  O2  C3  C4  N5  C6  C7  C8  C9  C10 C1  S2  O3  O4  N5  
S6  O7  O8  C9  F10 F11 F12 F13 F14 F15 C1  O2  C3  C4  N5  C6  C7  C8  C9  C10 
C1  S2  O3  O4  N5  S6  O7  O8  C9  F10 F11 F12 F13 F14 F15 C1  O2  C3  C4  N5  
C6  C7  C8  C9  C10 C1  S2  O3  O4  N5  S6  O7  O8  C9  F10 F11 F12 F13 F14 F15 
C1  O2  C3  C4  N5  C6  C7  C8  C9  C10 C1  S2  O3  O4  N5  S6  O7  O8  C9  F10 
F11 F12 F13 F14 F15 C1  O2  C3  C4  N5  C6  C7  C8  C9  C10 C1  S2  O3  O4  N5  
S6  O7  O8  C9  F10 F11 F12 F13 F14 F15 C1  O2  C3  C4  N5  C6  C7  C8  C9  C10 
C1  S2  O3  O4  N5  S6  O7  O8  C9  F10 F11 F12 F13 F14 F15 C1  O2  C3  C4  N5  
C6  C7  C8  C9  C10 C1  S2  O3  O4  N5  S6  O7  O8  C9  F10 F11 F12 F13 F14 F15 
C1  O2  C3  C4  N5  C6  C7  C8  C9  C10 C1  S2  O3  O4  N5  S6  O7  O8  C9  F10 
F11 F12 F13 F14 F15 C1  O2  C3  C4  N5  C6  C7  C8  C9  C10 C1  S2  O3  O4  N5  
S6  O7  O8  C9  F10 F11 F12 F13 F14 F15 C1  O2  C3  C4  N5  C6  C7  C8  C9  C10 
C1  S2  O3  O4  N5  S6  O7  O8  C9  F10 F11 F12 F13 F14 F15 C1  O2  C3  C4  N5  
C6  C7  C8  C9  C10 C1  S2  O3  O4  N5  S6  O7  O8  C9  F10 F11 F12 F13 F14 F15 
C1  O2  C3  C4  N5  C6  C7  C8  C9  C10 C1  S2  O3  O4  N5  S6  O7  O8  C9  F10 
F11 F12 F13 F14 F15 C1  O2  C3  C4  N5  C6  C7  C8  C9  C10 C1  S2  O3  O4  N5  
S6  O7  O8  C9  F10 F11 F12 F13 F14 F15 C1  O2  C3  C4  N5  C6  C7  C8  C9  C10 
C1  S2  O3  O4  N5  S6  O7  O8  C9  F10 F11 F12 F13 F14 F15 C1  O2  C3  C4  N5  
C6  C7  C8  C9  C10 C1  S2  O3  O4  N5  S6  O7  O8  C9  F10 F11 F12 F13 F14 F15 
C1  O2  C3  C4  N5  C6  C7  C8  C9  C10 C1  S2  O3  O4  N5  S6  O7  O8  C9  F10 
F11 F12 F13 F14 F15 C1  O2  C3  C4  N5  C6  C7  C8  C9  C10 C1  S2  O3  O4  N5  
S6  O7  O8  C9  F10 F11 F12 F13 F14 F15 C1  O2  C3  C4  N5  C6  C7  C8  C9  C10 
C1  S2  O3  O4  N5  S6  O7  O8  C9  F10 F11 F12 F13 F14 F15 C1  O2  C3  C4  N5  
C6  C7  C8  C9  C10 C1  S2  O3  O4  N5  S6  O7  O8  C9  F10 F11 F12 F13 F14 F15 
C1  O2  C3  C4  N5  C6  C7  C8  C9  C10 C1  S2  O3  O4  N5  S6  O7  O8  C9  F10 
F11 F12 F13 F14 F15 C1  O2  C3  C4  N5  C6  C7  C8  C9  C10 C1  S2  O3  O4  N5  
S6  O7  O8  C9  F10 F11 F12 F13 F14 F15 C1  O2  C3  C4  N5  C6  C7  C8  C9  C10 
C1  S2  O3  O4  N5  S6  O7  O8  C9  F10 F11 F12 F13 F14 F15 C1  O2  C3  C4  N5  
C6  C7  C8  C9  C10 C1  S2  O3  O4  N5  S6  O7  O8  C9  F10 F11 F12 F13 F14 F15 
C1  O2  C3  C4  N5  C6  C7  C8  C9  C10 C1  S2  O3  O4  N5  S6  O7  O8  C9  F10 
F11 F12 F13 F14 F15 C1  O2  C3  C4  N5  C6  C7  C8  C9  C10 C1  S2  O3  O4  N5  
S6  O7  O8  C9  F10 F11 F12 F13 F14 F15 C1  O2  C3  C4  N5  C6  C7  C8  C9  C10 
C1  S2  O3  O4  N5  S6  O7  O8  C9  F10 F11 F12 F13 F14 F15 C1  O2  C3  C4  N5  
C6  C7  C8  C9  C10 C1  S2  O3  O4  N5  S6  O7  O8  C9  F10 F11 F12 F13 F14 F15 
C1  O2  C3  C4  N5  C6  C7  C8  C9  C10 C1  S2  O3  O4  N5  S6  O7  O8  C9  F10 
F11 F12 F13 F14 F15 C1  O2  C3  C4  N5  C6  C7  C8  C9  C10 C1  S2  O3  O4  N5  
S6  O7  O8  C9  F10 F11 F12 F13 F14 F15 C1  O2  C3  C4  N5  C6  C7  C8  C9  C10 
C1  S2  O3  O4  N5  S6  O7  O8  C9  F10 F11 F12 F13 F14 F15 C1  O2  C3  C4  N5  
C6  C7  C8  C9  C10 C1  S2  O3  O4  N5  S6  O7  O8  C9  F10 F11 F12 F13 F14 F15 
C1  O2  C3  C4  N5  C6  C7  C8  C9  C10 C1  S2  O3  O4  N5  S6  O7  O8  C9  F10 
F11 F12 F13 F14 F15 C1  O2  C3  C4  N5  C6  C7  C8  C9  C10 C1  S2  O3  O4  N5  
S6  O7  O8  C9  F10 F11 F12 F13 F14 F15 C1  O2  C3  C4  N5  C6  C7  C8  C9  C10 
C1  S2  O3  O4  N5  S6  O7  O8  C9  F10 F11 F12 F13 F14 F15 C1  O2  C3  C4  N5  
C6  C7  C8  C9  C10 C1  S2  O3  O4  N5  S6  O7  O8  C9  F10 F11 F12 F13 F14 F15 
C1  O2  C3  C4  N5  C6  C7  C8  C9  C10 C1  S2  O3  O4  N5  S6  O7  O8  C9  F10 
F11 F12 F13 F14 F15 C1  O2  C3  C4  N5  C6  C7  C8  C9  C10 C1  S2  O3  O4  N5  
S6  O7  O8  C9  F10 F11 F12 F13 F14 F15 C1  O2  C3  C4  N5  C6  C7  C8  C9  C10 
C1  S2  O3  O4  N5  S6  O7  O8  C9  F10 F11 F12 F13 F14 F15 C1  O2  C3  C4  N5  
C6  C7  C8  C9  C10 C1  S2  O3  O4  N5  S6  O7  O8  C9  F10 F11 F12 F13 F14 F15 
C1  O2  C3  C4  N5  C6  C7  C8  C9  C10 C1  S2  O3  O4  N5  S6  O7  O8  C9  F10 
F11 F12 F13 F14 F15 C1  O2  C3  C4  N5  C6  C7  C8  C9  C10 C1  S2  O3  O4  N5  
S6  O7  O8  C9  F10 F11 F12 F13 F14 F15 C1  O2  C3  C4  N5  C6  C7  C8  C9  C10 
C1  S2  O3  O4  N5  S6  O7  O8  C9  F10 F11 F12 F13 F14 F15 C1  O2  C3  C4  N5  
C6  C7  C8  C9  C10 C1  S2  O3  O4  N5  S6  O7  O8  C9  F10 F11 F12 F13 F14 F15 
C1  O2  C3  C4  N5  C6  C7  C8  C9  C10 C1  S2  O3  O4  N5  S6  O7  O8  C9  F10 
F11 F12 F13 F14 F15 C1  O2  C3  C4  N5  C6  C7  C8  C9  C10 C1  S2  O3  O4  N5  
S6  O7  O8  C9  F10 F11 F12 F13 F14 F15 C1  O2  C3  C4  N5  C6  C7  C8  C9  C10 
C1  S2  O3  O4  N5  S6  O7  O8  C9  F10 F11 F12 F13 F14 F15 C1  O2  C3  C4  N5  
C6  C7  C8  C9  C10 C1  S2  O3  O4  N5  S6  O7  O8  C9  F10 F11 F12 F13 F14 F15 
C1  O2  C3  C4  N5  C6  C7  C8  C9  C10 C1  S2  O3  O4  N5  S6  O7  O8  C9  F10 
F11 F12 F13 F14 F15 C1  O2  C3  C4  N5  C6  C7  C8  C9  C10 C1  S2  O3  O4  N5  
S6  O7  O8  C9  F10 F11 F12 F13 F14 F15 C1  O2  C3  C4  N5  C6  C7  C8  C9  C10 
C1  S2  O3  O4  N5  S6  O7  O8  C9  F10 F11 F12 F13 F14 F15 C1  O2  C3  C4  N5  
C6  C7  C8  C9  C10 C1  S2  O3  O4  N5  S6  O7  O8  C9  F10 F11 F12 F13 F14 F15 
C1  O2  C3  C4  N5  C6  C7  C8  C9  C10 C1  S2  O3  O4  N5  S6  O7  O8  C9  F10 
F11 F12 F13 F14 F15 C1  O2  C3  C4  N5  C6  C7  C8  C9  C10 C1  S2  O3  O4  N5  
S6  O7  O8  C9  F10 F11 F12 F13 F14 F15 C1  O2  C3  C4  N5  C6  C7  C8  C9  C10 
C1  S2  O3  O4  N5  S6  O7  O8  C9  F10 F11 F12 F13 F14 F15 C1  O2  C3  C4  N5  
C6  C7  C8  C9  C10 C1  S2  O3  O4  N5  S6  O7  O8  C9  F10 F11 F12 F13 F14 F15 
C1  O2  C3  C4  N5  C6  C7  C8  C9  C10 C1  S2  O3  O4  N5  S6  O7  O8  C9  F10 
F11 F12 F13 F14 F15 C1  O2  C3  C4  N5  C6  C7  C8  C9  C10 C1  S2  O3  O4  N5  
S6  O7  O8  C9  F10 F11 F12 F13 F14 F15 C1  O2  C3  C4  N5  C6  C7  C8  C9  C10 
C1  S2  O3  O4  N5  S6  O7  O8  C9  F10 F11 F12 F13 F14 F15 C1  O2  C3  C4  N5  
C6  C7  C8  C9  C10 C1  S2  O3  O4  N5  S6  O7  O8  C9  F10 F11 F12 F13 F14 F15 
C1  O2  C3  C4  N5  C6  C7  C8  C9  C10 C1  S2  O3  O4  N5  S6  O7  O8  C9  F10 
F11 F12 F13 F14 F15 C1  O2  C3  C4  N5  C6  C7  C8  C9  C10 C1  S2  O3  O4  N5  
S6  O7  O8  C9  F10 F11 F12 F13 F14 F15 C1  O2  C3  C4  N5  C6  C7  C8  C9  C10 
C1  S2  O3  O4  N5  S6  O7  O8  C9  F10 F11 F12 F13 F14 F15 C1  O2  C3  C4  N5  
C6  C7  C8  C9  C10 C1  S2  O3  O4  N5  S6  O7  O8  C9  F10 F11 F12 F13 F14 F15 
C1  O2  C3  C4  N5  C6  C7  C8  C9  C10 C1  S2  O3  O4  N5  S6  O7  O8  C9  F10 
F11 F12 F13 F14 F15 C1  O2  C3  C4  N5  C6  C7  C8  C9  C10 C1  S2  O3  O4  N5  
S6  O7  O8  C9  F10 F11 F12 F13 F14 F15 C1  O2  C3  C4  N5  C6  C7  C8  C9  C10 
C1  S2  O3  O4  N5  S6  O7  O8  C9  F10 F11 F12 F13 F14 F15 C1  O2  C3  C4  N5  
C6  C7  C8  C9  C10 C1  S2  O3  O4  N5  S6  O7  O8  C9  F10 F11 F12 F13 F14 F15 
C1  O2  C3  C4  N5  C6  C7  C8  C9  C10 C1  S2  O3  O4  N5  S6  O7  O8  C9  F10 
F11 F12 F13 F14 F15 C1  O2  C3  C4  N5  C6  C7  C8  C9  C10 C1  S2  O3  O4  N5  
S6  O7  O8  C9  F10 F11 F12 F13 F14 F15 C1  O2  C3  C4  N5  C6  C7  C8  C9  C10 
C1  S2  O3  O4  N5  S6  O7  O8  C9  F10 F11 F12 F13 F14 F15 C1  O2  C3  C4  N5  
C6  C7  C8  C9  C10 C1  S2  O3  O4  N5  S6  O7  O8  C9  F10 F11 F12 F13 F14 F15 
C1  O2  C3  C4  N5  C6  C7  C8  C9  C10 C1  S2  O3  O4  N5  S6  O7  O8  C9  F10 
F11 F12 F13 F14 F15 C1  O2  C3  C4  N5  C6  C7  C8  C9  C10 C1  S2  O3  O4  N5  
S6  O7  O8  C9  F10 F11 F12 F13 F14 F15 C1  O2  C3  C4  N5  C6  C7  C8  C9  C10 
C1  S2  O3  O4  N5  S6  O7  O8  C9  F10 F11 F12 F13 F14 F15 C1  O2  C3  C4  N5  
C6  C7  C8  C9  C10 C1  S2  O3  O4  N5  S6  O7  O8  C9  F10 F11 F12 F13 F14 F15 
C1  O2  C3  C4  N5  C6  C7  C8  C9  C10 C1  S2  O3  O4  N5  S6  O7  O8  C9  F10 
F11 F12 F13 F14 F15 C1  O2  C3  C4  N5  C6  C7  C8  C9  C10 C1  S2  O3  O4  N5  
S6  O7  O8  C9  F10 F11 F12 F13 F14 F15 C1  O2  C3  C4  N5  C6  C7  C8  C9  C10 
C1  S2  O3  O4  N5  S6  O7  O8  C9  F10 F11 F12 F13 F14 F15 C1  O2  C3  C4  N5  
C6  C7  C8  C9  C10 C1  S2  O3  O4  N5  S6  O7  O8  C9  F10 F11 F12 F13 F14 F15 
C1  O2  C3  C4  N5  C6  C7  C8  C9  C10 C1  S2  O3  O4  N5  S6  O7  O8  C9  F10 
F11 F12 F13 F14 F15 C1  O2  C3  C4  N5  C6  C7  C8  C9  C10 C1  S2  O3  O4  N5  
S6  O7  O8  C9  F10 F11 F12 F13 F14 F15 C1  O2  C3  C4  N5  C6  C7  C8  C9  C10 
C1  S2  O3  O4  N5  S6  O7  O8  C9  F10 F11 F12 F13 F14 F15 C1  O2  C3  C4  N5  
C6  C7  C8  C9  C10 C1  S2  O3  O4  N5  S6  O7  O8  C9  F10 F11 F12 F13 F14 F15 
C1  O2  C3  C4  N5  C6  C7  C8  C9  C10 C1  S2  O3  O4  N5  S6  O7  O8  C9  F10 
F11 F12 F13 F14 F15 C1  O2  C3  C4  N5  C6  C7  C8  C9  C10 C1  S2  O3  O4  N5  
S6  O7  O8  C9  F10 F11 F12 F13 F14 F15 C1  O2  C3  C4  N5  C6  C7  C8  C9  C10 
C1  S2  O3  O4  N5  S6  O7  O8  C9  F10 F11 F12 F13 F14 F15 C1  O2  C3  C4  N5  
C6  C7  C8  C9  C10 C1  S2  O3  O4  N5  S6  O7  O8  C9  F10 F11 F12 F13 F14 F15 
C1  O2  C3  C4  N5  C6  C7  C8  C9  C10 C1  S2  O3  O4  N5  S6  O7  O8  C9  F10 
F11 F12 F13 F14 F15 C1  O2  C3  C4  N5  C6  C7  C8  C9  C10 C1  S2  O3  O4  N5  
S6  O7  O8  C9  F10 F11 F12 F13 F14 F15 C1  O2  C3  C4  N5  C6  C7  C8  C9  C10 
C1  S2  O3  O4  N5  S6  O7  O8  C9  F10 F11 F12 F13 F14 F15 C1  O2  C3  C4  N5  
C6  C7  C8  C9  C10 C1  S2  O3  O4  N5  S6  O7  O8  C9  F10 F11 F12 F13 F14 F15 
C1  O2  C3  C4  N5  C6  C7  C8  C9  C10 C1  S2  O3  O4  N5  S6  O7  O8  C9  F10 
F11 F12 F13 F14 F15 C1  O2  C3  C4  N5  C6  C7  C8  C9  C10 C1  S2  O3  O4  N5  
S6  O7  O8  C9  F10 F11 F12 F13 F14 F15 C1  O2  C3  C4  N5  C6  C7  C8  C9  C10 
C1  S2  O3  O4  N5  S6  O7  O8  C9  F10 F11 F12 F13 F14 F15 C1  O2  C3  C4  N5  
C6  C7  C8  C9  C10 C1  S2  O3  O4  N5  S6  O7  O8  C9  F10 F11 F12 F13 F14 F15 
C1  O2  C3  C4  N5  C6  C7  C8  C9  C10 C1  S2  O3  O4  N5  S6  O7  O8  C9  F10 
F11 F12 F13 F14 F15 C1  O2  C3  C4  N5  C6  C7  C8  C9  C10 C1  S2  O3  O4  N5  
S6  O7  O8  C9  F10 F11 F12 F13 F14 F15 C1  O2  C3  C4  N5  C6  C7  C8  C9  C10 
C1  S2  O3  O4  N5  S6  O7  O8  C9  F10 F11 F12 F13 F14 F15 C1  O2  C3  C4  N5  
C6  C7  C8  C9  C10 C1  S2  O3  O4  N5  S6  O7  O8  C9  F10 F11 F12 F13 F14 F15 
C1  O2  C3  C4  N5  C6  C7  C8  C9  C10 C1  S2  O3  O4  N5  S6  O7  O8  C9  F10 
F11 F12 F13 F14 F15 C1  O2  C3  C4  N5  C6  C7  C8  C9  C10 C1  S2  O3  O4  N5  
S6  O7  O8  C9  F10 F11 F12 F13 F14 F15 C1  O2  C3  C4  N5  C6  C7  C8  C9  C10 
C1  S2  O3  O4  N5  S6  O7  O8  C9  F10 F11 F12 F13 F14 F15 C1  O2  C3  C4  N5  
C6  C7  C8  C9  C10 C1  S2  O3  O4  N5  S6  O7  O8  C9  F10 F11 F12 F13 F14 F15 
C1  O2  C3  C4  N5  C6  C7  C8  C9  C10 C1  S2  O3  O4  N5  S6  O7  O8  C9  F10 
F11 F12 F13 F14 F15 C1  O2  C3  C4  N5  C6  C7  C8  C9  C10 C1  S2  O3  O4  N5  
S6  O7  O8  C9  F10 F11 F12 F13 F14 F15 C1  O2  C3  C4  N5  C6  C7  C8  C9  C10 
C1  S2  O3  O4  N5  S6  O7  O8  C9  F10 F11 F12 F13 F14 F15 C1  O2  C3  C4  N5  
C6  C7  C8  C9  C10 C1  S2  O3  O4  N5  S6  O7  O8  C9  F10 F11 F12 F13 F14 F15 
C1  O2  C3  C4  N5  C6  C7  C8  C9  C10 C1  S2  O3  O4  N5  S6  O7  O8  C9  F10 
F11 F12 F13 F14 F15 C1  O2  C3  C4  N5  C6  C7  C8  C9  C10 C1  S2  O3  O4  N5  
S6  O7  O8  C9  F10 F11 F12 F13 F14 F15 C1  O2  C3  C4  N5  C6  C7  C8  C9  C10 
C1  S2  O3  O4  N5  S6  O7  O8  C9  F10 F11 F12 F13 F14 F15 C1  O2  C3  C4  N5  
C6  C7  C8  C9  C10 C1  S2  O3  O4  N5  S6  O7  O8  C9  F10 F11 F12 F13 F14 F15 
C1  O2  C3  C4  N5  C6  C7  C8  C9  C10 C1  S2  O3  O4  N5  S6  O7  O8  C9  F10 
F11 F12 F13 F14 F15 C1  O2  C3  C4  N5  C6  C7  C8  C9  C10 C1  S2  O3  O4  N5  
S6  O7  O8  C9  F10 F11 F12 F13 F14 F15 C1  O2  C3  C4  N5  C6  C7  C8  C9  C10 
C1  S2  O3  O4  N5  S6  O7  O8  C9  F10 F11 F12 F13 F14 F15 C1  O2  C3  C4  N5  
C6  C7  C8  C9  C10 C1  S2  O3  O4  N5  S6  O7  O8  C9  F10 F11 F12 F13 F14 F15 
C1  O2  C3  C4  N5  C6  C7  C8  C9  C10 C1  S2  O3  O4  N5  S6  O7  O8  C9  F10 
F11 F12 F13 F14 F15 C1  O2  C3  C4  N5  C6  C7  C8  C9  C10 C1  S2  O3  O4  N5  
S6  O7  O8  C9  F10 F11 F12 F13 F14 F15 C1  O2  C3  C4  N5  C6  C7  C8  C9  C10 
C1  S2  O3  O4  N5  S6  O7  O8  C9  F10 F11 F12 F13 F14 F15 C1  O2  C3  C4  N5  
C6  C7  C8  C9  C10 C1  S2  O3  O4  N5  S6  O7  O8  C9  F10 F11 F12 F13 F14 F15 
C1  O2  C3  C4  N5  C6  C7  C8  C9  C10 C1  S2  O3  O4  N5  S6  O7  O8  C9  F10 
F11 F12 F13 F14 F15 C1  O2  C3  C4  N5  C6  C7  C8  C9  C10 C1  S2  O3  O4  N5  
S6  O7  O8  C9  F10 F11 F12 F13 F14 F15 C1  O2  C3  C4  N5  C6  C7  C8  C9  C10 
C1  S2  O3  O4  N5  S6  O7  O8  C9  F10 F11 F12 F13 F14 F15 C1  O2  C3  C4  N5  
C6  C7  C8  C9  C10 C1  S2  O3  O4  N5  S6  O7  O8  C9  F10 F11 F12 F13 F14 F15 
C1  O2  C3  C4  N5  C6  C7  C8  C9  C10 C1  S2  O3  O4  N5  S6  O7  O8  C9  F10 
F11 F12 F13 F14 F15 C1  O2  C3  C4  N5  C6  C7  C8  C9  C10 C1  S2  O3  O4  N5  
S6  O7  O8  C9  F10 F11 F12 F13 F14 F15 C1  O2  C3  C4  N5  C6  C7  C8  C9  C10 
C1  S2  O3  O4  N5  S6  O7  O8  C9  F10 F11 F12 F13 F14 F15 C1  O2  C3  C4  N5  
C6  C7  C8  C9  C10 C1  S2  O3  O4  N5  S6  O7  O8  C9  F10 F11 F12 F13 F14 F15 
C1  O2  C3  C4  N5  C6  C7  C8  C9  C10 C1  S2  O3  O4  N5  S6  O7  O8  C9  F10 
F11 F12 F13 F14 F15 C1  O2  C3  C4  N5  C6  C7  C8  C9  C10 C1  S2  O3  O4  N5  
S6  O7  O8  C9  F10 F11 F12 F13 F14 F15 C1  O2  C3  C4  N5  C6  C7  C8  C9  C10 
C1  S2  O3  O4  N5  S6  O7  O8  C9  F10 F11 F12 F13 F14 F15 C1  O2  C3  C4  N5  
C6  C7  C8  C9  C10 C1  S2  O3  O4  N5  S6  O7  O8  C9  F10 F11 F12 F13 F14 F15 
C1  O2  C3  C4  N5  C6  C7  C8  C9  C10 C1  S2  O3  O4  N5  S6  O7  O8  C9  F10 
F11 F12 F13 F14 F15 C1  O2  C3  C4  N5  C6  C7  C8  C9  C10 C1  S2  O3  O4  N5  
S6  O7  O8  C9  F10 F11 F12 F13 F14 F15 C1  O2  C3  C4  N5  C6  C7  C8  C9  C10 
C1  S2  O3  O4  N5  S6  O7  O8  C9  F10 F11 F12 F13 F14 F15 C1  O2  C3  C4  N5  
C6  C7  C8  C9  C10 C1  S2  O3  O4  N5  S6  O7  O8  C9  F10 F11 F12 F13 F14 F15 
C1  O2  C3  C4  N5  C6  C7  C8  C9  C10 C1  S2  O3  O4  N5  S6  O7  O8  C9  F10 
F11 F12 F13 F14 F15 C1  O2  C3  C4  N5  C6  C7  C8  C9  C10 C1  S2  O3  O4  N5  
S6  O7  O8  C9  F10 F11 F12 F13 F14 F15 C1  O2  C3  C4  N5  C6  C7  C8  C9  C10 
C1  S2  O3  O4  N5  S6  O7  O8  C9  F10 F11 F12 F13 F14 F15 C1  O2  C3  C4  N5  
C6  C7  C8  C9  C10 C1  S2  O3  O4  N5  S6  O7  O8  C9  F10 F11 F12 F13 F14 F15 
C1  O2  C3  C4  N5  C6  C7  C8  C9  C10 C1  S2  O3  O4  N5  S6  O7  O8  C9  F10 
F11 F12 F13 F14 F15 C1  O2  C3  C4  N5  C6  C7  C8  C9  C10 C1  S2  O3  O4  N5  
S6  O7  O8  C9  F10 F11 F12 F13 F14 F15 C1  O2  C3  C4  N5  C6  C7  C8  C9  C10 
C1  S2  O3  O4  N5  S6  O7  O8  C9  F10 F11 F12 F13 F14 F15 C1  O2  C3  C4  N5  
C6  C7  C8  C9  C10 C1  S2  O3  O4  N5  S6  O7  O8  C9  F10 F11 F12 F13 F14 F15 
C1  O2  C3  C4  N5  C6  C7  C8  C9  C10 C1  S2  O3  O4  N5  S6  O7  O8  C9  F10 
F11 F12 F13 F14 F15 C1  O2  C3  C4  N5  C6  C7  C8  C9  C10 C1  S2  O3  O4  N5  
S6  O7  O8  C9  F10 F11 F12 F13 F14 F15 C1  O2  C3  C4  N5  C6  C7  C8  C9  C10 
C1  S2  O3  O4  N5  S6  O7  O8  C9  F10 F11 F12 F13 F14 F15 C1  O2  C3  C4  N5  
C6  C7  C8  C9  C10 C1  S2  O3  O4  N5  S6  O7  O8  C9  F10 F11 F12 F13 F14 F15 
C1  O2  C3  C4  N5  C6  C7  C8  C9  C10 C1  S2  O3  O4  N5  S6  O7  O8  C9  F10 
F11 F12 F13 F14 F15 C1  O2  C3  C4  N5  C6  C7  C8  C9  C10 C1  S2  O3  O4  N5  
S6  O7  O8  C9  F10 F11 F12 F13 F14 F15 C1  O2  C3  C4  N5  C6  C7  C8  C9  C10 
C1  S2  O3  O4  N5  S6  O7  O8  C9  F10 F11 F12 F13 F14 F15 C1  O2  C3  C4  N5  
C6  C7  C8  C9  C10 C1  S2  O3  O4  N5  S6  O7  O8  C9  F10 F11 F12 F13 F14 F15 
C1  O2  C3  C4  N5  C6  C7  C8  C9  C10 C1  S2  O3  O4  N5  S6  O7  O8  C9  F10 
F11 F12 F13 F14 F15 C1  O2  C3  C4  N5  C6  C7  C8  C9  C10 C1  S2  O3  O4  N5  
S6  O7  O8  C9  F10 F11 F12 F13 F14 F15 C1  O2  C3  C4  N5  C6  C7  C8  C9  C10 
C1  S2  O3  O4  N5  S6  O7  O8  C9  F10 F11 F12 F13 F14 F15 C1  O2  C3  C4  N5  
C6  C7  C8  C9  C10 C1  S2  O3  O4  N5  S6  O7  O8  C9  F10 F11 F12 F13 F14 F15 
C1  O2  C3  C4  N5  C6  C7  C8  C9  C10 C1  S2  O3  O4  N5  S6  O7  O8  C9  F10 
F11 F12 F13 F14 F15 C1  O2  C3  C4  N5  C6  C7  C8  C9  C10 C1  S2  O3  O4  N5  
S6  O7  O8  C9  F10 F11 F12 F13 F14 F15 C1  O2  C3  C4  N5  C6  C7  C8  C9  C10 
C1  S2  O3  O4  N5  S6  O7  O8  C9  F10 F11 F12 F13 F14 F15 C1  O2  C3  C4  N5  
C6  C7  C8  C9  C10 C1  S2  O3  O4  N5  S6  O7  O8  C9  F10 F11 F12 F13 F14 F15 
C1  O2  C3  C4  N5  C6  C7  C8  C9  C10 C1  S2  O3  O4  N5  S6  O7  O8  C9  F10 
F11 F12 F13 F14 F15 C1  O2  C3  C4  N5  C6  C7  C8  C9  C10 C1  S2  O3  O4  N5  
S6  O7  O8  C9  F10 F11 F12 F13 F14 F15 C1  O2  C3  C4  N5  C6  C7  C8  C9  C10 
C1  S2  O3  O4  N5  S6  O7  O8  C9  F10 F11 F12 F13 F14 F15 C1  O2  C3  C4  N5  
C6  C7  C8  C9  C10 C1  S2  O3  O4  N5  S6  O7  O8  C9  F10 F11 F12 F13 F14 F15 
C1  O2  C3  C4  N5  C6  C7  C8  C9  C10 C1  S2  O3  O4  N5  S6  O7  O8  C9  F10 
F11 F12 F13 F14 F15 C1  O2  C3  C4  N5  C6  C7  C8  C9  C10 C1  S2  O3  O4  N5  
S6  O7  O8  C9  F10 F11 F12 F13 F14 F15 C1  O2  C3  C4  N5  C6  C7  C8  C9  C10 
C1  S2  O3  O4  N5  S6  O7  O8  C9  F10 F11 F12 F13 F14 F15 C1  O2  C3  C4  N5  
C6  C7  C8  C9  C10 C1  S2  O3  O4  N5  S6  O7  O8  C9  F10 F11 F12 F13 F14 F15 
C1  O2  C3  C4  N5  C6  C7  C8  C9  C10 C1  S2  O3  O4  N5  S6  O7  O8  C9  F10 
F11 F12 F13 F14 F15 C1  O2  C3  C4  N5  C6  C7  C8  C9  C10 C1  S2  O3  O4  N5  
S6  O7  O8  C9  F10 F11 F12 F13 F14 F15 C1  O2  C3  C4  N5  C6  C7  C8  C9  C10 
C1  S2  O3  O4  N5  S6  O7  O8  C9  F10 F11 F12 F13 F14 F15 C1  O2  C3  C4  N5  
C6  C7  C8  C9  C10 C1  S2  O3  O4  N5  S6  O7  O8  C9  F10 F11 F12 F13 F14 F15 
C1  O2  C3  C4  N5  C6  C7  C8  C9  C10 C1  S2  O3  O4  N5  S6  O7  O8  C9  F10 
F11 F12 F13 F14 F15 C1  O2  C3  C4  N5  C6  C7  C8  C9  C10 C1  S2  O3  O4  N5  
S6  O7  O8  C9  F10 F11 F12 F13 F14 F15 C1  O2  C3  C4  N5  C6  C7  C8  C9  C10 
C1  S2  O3  O4  N5  S6  O7  O8  C9  F10 F11 F12 F13 F14 F15 C1  O2  C3  C4  N5  
C6  C7  C8  C9  C10 C1  S2  O3  O4  N5  S6  O7  O8  C9  F10 F11 F12 F13 F14 F15 
C1  O2  C3  C4  N5  C6  C7  C8  C9  C10 C1  S2  O3  O4  N5  S6  O7  O8  C9  F10 
F11 F12 F13 F14 F15 C1  O2  C3  C4  N5  C6  C7  C8  C9  C10 C1  S2  O3  O4  N5  
S6  O7  O8  C9  F10 F11 F12 F13 F14 F15 C1  O2  C3  C4  N5  C6  C7  C8  C9  C10 
C1  S2  O3  O4  N5  S6  O7  O8  C9  F10 F11 F12 F13 F14 F15 C1  O2  C3  C4  N5  
C6  C7  C8  C9  C10 C1  S2  O3  O4  N5  S6  O7  O8  C9  F10 F11 F12 F13 F14 F15 
C1  O2  C3  C4  N5  C6  C7  C8  C9  C10 C1  S2  O3  O4  N5  S6  O7  O8  C9  F10 
F11 F12 F13 F14 F15 C1  O2  C3  C4  N5  C6  C7  C8  C9  C10 C1  S2  O3  O4  N5  
S6  O7  O8  C9  F10 F11 F12 F13 F14 F15 C1  O2  C3  C4  N5  C6  C7  C8  C9  C10 
C1  S2  O3  O4  N5  S6  O7  O8  C9  F10 F11 F12 F13 F14 F15 C1  O2  C3  C4  N5  
C6  C7  C8  C9  C10 C1  S2  O3  O4  N5  S6  O7  O8  C9  F10 F11 F12 F13 F14 F15 
C1  O2  C3  C4  N5  C6  C7  C8  C9  C10 C1  S2  O3  O4  N5  S6  O7  O8  C9  F10 
F11 F12 F13 F14 F15 C1  O2  C3  C4  N5  C6  C7  C8  C9  C10 C1  S2  O3  O4  N5  
S6  O7  O8  C9  F10 F11 F12 F13 F14 F15 C1  O2  C3  C4  N5  C6  C7  C8  C9  C10 
C1  S2  O3  O4  N5  S6  O7  O8  C9  F10 F11 F12 F13 F14 F15 C1  O2  C3  C4  N5  
C6  C7  C8  C9  C10 C1  S2  O3  O4  N5  S6  O7  O8  C9  F10 F11 F12 F13 F14 F15 
C1  O2  C3  C4  N5  C6  C7  C8  C9  C10 C1  S2  O3  O4  N5  S6  O7  O8  C9  F10 
F11 F12 F13 F14 F15 C1  O2  C3  C4  N5  C6  C7  C8  C9  C10 C1  S2  O3  O4  N5  
S6  O7  O8  C9  F10 F11 F12 F13 F14 F15 C1  O2  C3  C4  N5  C6  C7  C8  C9  C10 
C1  S2  O3  O4  N5  S6  O7  O8  C9  F10 F11 F12 F13 F14 F15 C1  O2  C3  C4  N5  
C6  C7  C8  C9  C10 C1  S2  O3  O4  N5  S6  O7  O8  C9  F10 F11 F12 F13 F14 F15 
C1  O2  C3  C4  N5  C6  C7  C8  C9  C10 C1  S2  O3  O4  N5  S6  O7  O8  C9  F10 
F11 F12 F13 F14 F15 C1  O2  C3  C4  N5  C6  C7  C8  C9  C10 C1  S2  O3  O4  N5  
S6  O7  O8  C9  F10 F11 F12 F13 F14 F15 C1  O2  C3  C4  N5  C6  C7  C8  C9  C10 
C1  S2  O3  O4  N5  S6  O7  O8  C9  F10 F11 F12 F13 F14 F15 C1  O2  C3  C4  N5  
C6  C7  C8  C9  C10 C1  S2  O3  O4  N5  S6  O7  O8  C9  F10 F11 F12 F13 F14 F15 
C1  O2  C3  C4  N5  C6  C7  C8  C9  C10 C1  S2  O3  O4  N5  S6  O7  O8  C9  F10 
F11 F12 F13 F14 F15 C1  O2  C3  C4  N5  C6  C7  C8  C9  C10 C1  S2  O3  O4  N5  
S6  O7  O8  C9  F10 F11 F12 F13 F14 F15 C1  O2  C3  C4  N5  C6  C7  C8  C9  C10 
C1  S2  O3  O4  N5  S6  O7  O8  C9  F10 F11 F12 F13 F14 F15 C1  O2  C3  C4  N5  
C6  C7  C8  C9  C10 C1  S2  O3  O4  N5  S6  O7  O8  C9  F10 F11 F12 F13 F14 F15 
C1  O2  C3  C4  N5  C6  C7  C8  C9  C10 C1  S2  O3  O4  N5  S6  O7  O8  C9  F10 
F11 F12 F13 F14 F15 C1  O2  C3  C4  N5  C6  C7  C8  C9  C10 C1  S2  O3  O4  N5  
S6  O7  O8  C9  F10 F11 F12 F13 F14 F15 C1  O2  C3  C4  N5  C6  C7  C8  C9  C10 
C1  S2  O3  O4  N5  S6  O7  O8  C9  F10 F11 F12 F13 F14 F15 C1  O2  C3  C4  N5  
C6  C7  C8  C9  C10 C1  S2  O3  O4  N5  S6  O7  O8  C9  F10 F11 F12 F13 F14 F15 
C1  O2  C3  C4  N5  C6  C7  C8  C9  C10 C1  S2  O3  O4  N5  S6  O7  O8  C9  F10 
F11 F12 F13 F14 F15 C1  O2  C3  C4  N5  C6  C7  C8  C9  C10 C1  S2  O3  O4  N5  
S6  O7  O8  C9  F10 F11 F12 F13 F14 F15 C1  O2  C3  C4  N5  C6  C7  C8  C9  C10 
C1  S2  O3  O4  N5  S6  O7  O8  C9  F10 F11 F12 F13 F14 F15 C1  O2  C3  C4  N5  
C6  C7  C8  C9  C10 C1  S2  O3  O4  N5  S6  O7  O8  C9  F10 F11 F12 F13 F14 F15 
C1  O2  C3  C4  N5  C6  C7  C8  C9  C10 C1  S2  O3  O4  N5  S6  O7  O8  C9  F10 
F11 F12 F13 F14 F15 C1  O2  C3  C4  N5  C6  C7  C8  C9  C10 C1  S2  O3  O4  N5  
S6  O7  O8  C9  F10 F11 F12 F13 F14 F15 C1  O2  C3  C4  N5  C6  C7  C8  C9  C10 
C1  S2  O3  O4  N5  S6  O7  O8  C9  F10 F11 F12 F13 F14 F15 C1  O2  C3  C4  N5  
C6  C7  C8  C9  C10 C1  S2  O3  O4  N5  S6  O7  O8  C9  F10 F11 F12 F13 F14 F15 
C1  O2  C3  C4  N5  C6  C7  C8  C9  C10 C1  S2  O3  O4  N5  S6  O7  O8  C9  F10 
F11 F12 F13 F14 F15 C1  O2  C3  C4  N5  C6  C7  C8  C9  C10 C1  S2  O3  O4  N5  
S6  O7  O8  C9  F10 F11 F12 F13 F14 F15 C1  O2  C3  C4  N5  C6  C7  C8  C9  C10 
C1  S2  O3  O4  N5  S6  O7  O8  C9  F10 F11 F12 F13 F14 F15 C1  O2  C3  C4  N5  
C6  C7  C8  C9  C10 C1  S2  O3  O4  N5  S6  O7  O8  C9  F10 F11 F12 F13 F14 F15 
C1  O2  C3  C4  N5  C6  C7  C8  C9  C10 C1  S2  O3  O4  N5  S6  O7  O8  C9  F10 
F11 F12 F13 F14 F15 C1  O2  C3  C4  N5  C6  C7  C8  C9  C10 C1  S2  O3  O4  N5  
S6  O7  O8  C9  F10 F11 F12 F13 F14 F15 C1  O2  C3  C4  N5  C6  C7  C8  C9  C10 
C1  S2  O3  O4  N5  S6  O7  O8  C9  F10 F11 F12 F13 F14 F15 C1  O2  C3  C4  N5  
C6  C7  C8  C9  C10 C1  S2  O3  O4  N5  S6  O7  O8  C9  F10 F11 F12 F13 F14 F15 
C1  O2  C3  C4  N5  C6  C7  C8  C9  C10 C1  S2  O3  O4  N5  S6  O7  O8  C9  F10 
F11 F12 F13 F14 F15 C1  O2  C3  C4  N5  C6  C7  C8  C9  C10 C1  S2  O3  O4  N5  
S6  O7  O8  C9  F10 F11 F12 F13 F14 F15 C1  O2  C3  C4  N5  C6  C7  C8  C9  C10 
C1  S2  O3  O4  N5  S6  O7  O8  C9  F10 F11 F12 F13 F14 F15 C1  O2  C3  C4  N5  
C6  C7  C8  C9  C10 C1  S2  O3  O4  N5  S6  O7  O8  C9  F10 F11 F12 F13 F14 F15 
C1  O2  C3  C4  N5  C6  C7  C8  C9  C10 C1  S2  O3  O4  N5  S6  O7  O8  C9  F10 
F11 F12 F13 F14 F15 C1  O2  C3  C4  N5  C6  C7  C8  C9  C10 C1  S2  O3  O4  N5  
S6  O7  O8  C9  F10 F11 F12 F13 F14 F15 C1  O2  C3  C4  N5  C6  C7  C8  C9  C10 
C1  S2  O3  O4  N5  S6  O7  O8  C9  F10 F11 F12 F13 F14 F15 C1  O2  C3  C4  N5  
C6  C7  C8  C9  C10 C1  S2  O3  O4  N5  S6  O7  O8  C9  F10 F11 F12 F13 F14 F15 
C1  O2  C3  C4  N5  C6  C7  C8  C9  C10 C1  S2  O3  O4  N5  S6  O7  O8  C9  F10 
F11 F12 F13 F14 F15 C1  O2  C3  C4  N5  C6  C7  C8  C9  C10 C1  S2  O3  O4  N5  
S6  O7  O8  C9  F10 F11 F12 F13 F14 F15 C1  O2  C3  C4  N5  C6  C7  C8  C9  C10 
C1  S2  O3  O4  N5  S6  O7  O8  C9  F10 F11 F12 F13 F14 F15 C1  O2  C3  C4  N5  
C6  C7  C8  C9  C10 C1  S2  O3  O4  N5  S6  O7  O8  C9  F10 F11 F12 F13 F14 F15 
C1  O2  C3  C4  N5  C6  C7  C8  C9  C10 C1  S2  O3  O4  N5  S6  O7  O8  C9  F10 
F11 F12 F13 F14 F15 C1  O2  C3  C4  N5  C6  C7  C8  C9  C10 C1  S2  O3  O4  N5  
S6  O7  O8  C9  F10 F11 F12 F13 F14 F15 C1  O2  C3  C4  N5  C6  C7  C8  C9  C10 
C1  S2  O3  O4  N5  S6  O7  O8  C9  F10 F11 F12 F13 F14 F15 C1  O2  C3  C4  N5  
C6  C7  C8  C9  C10 C1  S2  O3  O4  N5  S6  O7  O8  C9  F10 F11 F12 F13 F14 F15 
C1  O2  C3  C4  N5  C6  C7  C8  C9  C10 C1  S2  O3  O4  N5  S6  O7  O8  C9  F10 
F11 F12 F13 F14 F15 C1  O2  C3  C4  N5  C6  C7  C8  C9  C10 C1  S2  O3  O4  N5  
S6  O7  O8  C9  F10 F11 F12 F13 F14 F15 C1  O2  C3  C4  N5  C6  C7  C8  C9  C10 
C1  S2  O3  O4  N5  S6  O7  O8  C9  F10 F11 F12 F13 F14 F15 C1  O2  C3  C4  N5  
C6  C7  C8  C9  C10 C1  S2  O3  O4  N5  S6  O7  O8  C9  F10 F11 F12 F13 F14 F15 
C1  O2  C3  C4  N5  C6  C7  C8  C9  C10 C1  S2  O3  O4  N5  S6  O7  O8  C9  F10 
F11 F12 F13 F14 F15 C1  O2  C3  C4  N5  C6  C7  C8  C9  C10 C1  S2  O3  O4  N5  
S6  O7  O8  C9  F10 F11 F12 F13 F14 F15 C1  O2  C3  C4  N5  C6  C7  C8  C9  C10 
C1  S2  O3  O4  N5  S6  O7  O8  C9  F10 F11 F12 F13 F14 F15 C1  O2  C3  C4  N5  
C6  C7  C8  C9  C10 C1  S2  O3  O4  N5  S6  O7  O8  C9  F10 F11 F12 F13 F14 F15 
C1  O2  C3  C4  N5  C6  C7  C8  C9  C10 C1  S2  O3  O4  N5  S6  O7  O8  C9  F10 
F11 F12 F13 F14 F15 C1  O2  C3  C4  N5  C6  C7  C8  C9  C10 C1  S2  O3  O4  N5  
S6  O7  O8  C9  F10 F11 F12 F13 F14 F15 C1  O2  C3  C4  N5  C6  C7  C8  C9  C10 
C1  S2  O3  O4  N5  S6  O7  O8  C9  F10 F11 F12 F13 F14 F15 C1  O2  C3  C4  N5  
C6  C7  C8  C9  C10 C1  S2  O3  O4  N5  S6  O7  O8  C9  F10 F11 F12 F13 F14 F15 
C1  O2  C3  C4  N5  C6  C7  C8  C9  C10 C1  S2  O3  O4  N5  S6  O7  O8  C9  F10 
F11 F12 F13 F14 F15 C1  O2  C3  C4  N5  C6  C7  C8  C9  C10 C1  S2  O3  O4  N5  
S6  O7  O8  C9  F10 F11 F12 F13 F14 F15 C1  O2  C3  C4  N5  C6  C7  C8  C9  C10 
C1  S2  O3  O4  N5  S6  O7  O8  C9  F10 F11 F12 F13 F14 F15 C1  O2  C3  C4  N5  
C6  C7  C8  C9  C10 C1  S2  O3  O4  N5  S6  O7  O8  C9  F10 F11 F12 F13 F14 F15 
C1  O2  C3  C4  N5  C6  C7  C8  C9  C10 C1  S2  O3  O4  N5  S6  O7  O8  C9  F10 
F11 F12 F13 F14 F15 C1  O2  C3  C4  N5  C6  C7  C8  C9  C10 C1  S2  O3  O4  N5  
S6  O7  O8  C9  F10 F11 F12 F13 F14 F15 C1  O2  C3  C4  N5  C6  C7  C8  C9  C10 
C1  S2  O3  O4  N5  S6  O7  O8  C9  F10 F11 F12 F13 F14 F15 C1  O2  C3  C4  N5  
C6  C7  C8  C9  C10 C1  S2  O3  O4  N5  S6  O7  O8  C9  F10 F11 F12 F13 F14 F15 
C1  O2  C3  C4  N5  C6  C7  C8  C9  C10 C1  S2  O3  O4  N5  S6  O7  O8  C9  F10 
F11 F12 F13 F14 F15 C1  O2  C3  C4  N5  C6  C7  C8  C9  C10 C1  S2  O3  O4  N5  
S6  O7  O8  C9  F10 F11 F12 F13 F14 F15 C1  O2  C3  C4  N5  C6  C7  C8  C9  C10 
C1  S2  O3  O4  N5  S6  O7  O8  C9  F10 F11 F12 F13 F14 F15 C1  O2  C3  C4  N5  
C6  C7  C8  C9  C10 C1  S2  O3  O4  N5  S6  O7  O8  C9  F10 F11 F12 F13 F14 F15 
C1  O2  C3  C4  N5  C6  C7  C8  C9  C10 C1  S2  O3  O4  N5  S6  O7  O8  C9  F10 
F11 F12 F13 F14 F15 C1  O2  C3  C4  N5  C6  C7  C8  C9  C10 C1  S2  O3  O4  N5  
S6  O7  O8  C9  F10 F11 F12 F13 F14 F15 C1  O2  C3  C4  N5  C6  C7  C8  C9  C10 
C1  S2  O3  O4  N5  S6  O7  O8  C9  F10 F11 F12 F13 F14 F15 C1  O2  C3  C4  N5  
C6  C7  C8  C9  C10 C1  S2  O3  O4  N5  S6  O7  O8  C9  F10 F11 F12 F13 F14 F15 
C1  O2  C3  C4  N5  C6  C7  C8  C9  C10 C1  S2  O3  O4  N5  S6  O7  O8  C9  F10 
F11 F12 F13 F14 F15 C1  O2  C3  C4  N5  C6  C7  C8  C9  C10 C1  S2  O3  O4  N5  
S6  O7  O8  C9  F10 F11 F12 F13 F14 F15 C1  O2  C3  C4  N5  C6  C7  C8  C9  C10 
C1  S2  O3  O4  N5  S6  O7  O8  C9  F10 F11 F12 F13 F14 F15 C1  O2  C3  C4  N5  
C6  C7  C8  C9  C10 C1  S2  O3  O4  N5  S6  O7  O8  C9  F10 F11 F12 F13 F14 F15 
C1  O2  C3  C4  N5  C6  C7  C8  C9  C10 C1  S2  O3  O4  N5  S6  O7  O8  C9  F10 
F11 F12 F13 F14 F15 C1  O2  C3  C4  N5  C6  C7  C8  C9  C10 C1  S2  O3  O4  N5  
S6  O7  O8  C9  F10 F11 F12 F13 F14 F15 C1  O2  C3  C4  N5  C6  C7  C8  C9  C10 
C1  S2  O3  O4  N5  S6  O7  O8  C9  F10 F11 F12 F13 F14 F15 C1  O2  C3  C4  N5  
C6  C7  C8  C9  C10 C1  S2  O3  O4  N5  S6  O7  O8  C9  F10 F11 F12 F13 F14 F15 
C1  O2  C3  C4  N5  C6  C7  C8  C9  C10 C1  S2  O3  O4  N5  S6  O7  O8  C9  F10 
F11 F12 F13 F14 F15 C1  O2  C3  C4  N5  C6  C7  C8  C9  C10 C1  S2  O3  O4  N5  
S6  O7  O8  C9  F10 F11 F12 F13 F14 F15 C1  O2  C3  C4  N5  C6  C7  C8  C9  C10 
C1  S2  O3  O4  N5  S6  O7  O8  C9  F10 F11 F12 F13 F14 F15 C1  O2  C3  C4  N5  
C6  C7  C8  C9  C10 C1  S2  O3  O4  N5  S6  O7  O8  C9  F10 F11 F12 F13 F14 F15 
C1  O2  C3  C4  N5  C6  C7  C8  C9  C10 C1  S2  O3  O4  N5  S6  O7  O8  C9  F10 
F11 F12 F13 F14 F15 C1  O2  C3  C4  N5  C6  C7  C8  C9  C10 C1  S2  O3  O4  N5  
S6  O7  O8  C9  F10 F11 F12 F13 F14 F15 C1  O2  C3  C4  N5  C6  C7  C8  C9  C10 
C1  S2  O3  O4  N5  S6  O7  O8  C9  F10 F11 F12 F13 F14 F15 C1  O2  C3  C4  N5  
C6  C7  C8  C9  C10 C1  S2  O3  O4  N5  S6  O7  O8  C9  F10 F11 F12 F13 F14 F15 
C1  O2  C3  C4  N5  C6  C7  C8  C9  C10 C1  S2  O3  O4  N5  S6  O7  O8  C9  F10 
F11 F12 F13 F14 F15 C1  O2  C3  C4  N5  C6  C7  C8  C9  C10 C1  S2  O3  O4  N5  
S6  O7  O8  C9  F10 F11 F12 F13 F14 F15 C1  O2  C3  C4  N5  C6  C7  C8  C9  C10 
C1  S2  O3  O4  N5  S6  O7  O8  C9  F10 F11 F12 F13 F14 F15 C1  O2  C3  C4  N5  
C6  C7  C8  C9  C10 C1  S2  O3  O4  N5  S6  O7  O8  C9  F10 F11 F12 F13 F14 F15 
C1  O2  C3  C4  N5  C6  C7  C8  C9  C10 C1  S2  O3  O4  N5  S6  O7  O8  C9  F10 
F11 F12 F13 F14 F15 C1  O2  C3  C4  N5  C6  C7  C8  C9  C10 C1  S2  O3  O4  N5  
S6  O7  O8  C9  F10 F11 F12 F13 F14 F15 C1  O2  C3  C4  N5  C6  C7  C8  C9  C10 
C1  S2  O3  O4  N5  S6  O7  O8  C9  F10 F11 F12 F13 F14 F15 C1  O2  C3  C4  N5  
C6  C7  C8  C9  C10 C1  S2  O3  O4  N5  S6  O7  O8  C9  F10 F11 F12 F13 F14 F15 
C1  O2  C3  C4  N5  C6  C7  C8  C9  C10 C1  S2  O3  O4  N5  S6  O7  O8  C9  F10 
F11 F12 F13 F14 F15 C1  O2  C3  C4  N5  C6  C7  C8  C9  C10 C1  S2  O3  O4  N5  
S6  O7  O8  C9  F10 F11 F12 F13 F14 F15 C1  O2  C3  C4  N5  C6  C7  C8  C9  C10 
C1  S2  O3  O4  N5  S6  O7  O8  C9  F10 F11 F12 F13 F14 F15 C1  O2  C3  C4  N5  
C6  C7  C8  C9  C10 C1  S2  O3  O4  N5  S6  O7  O8  C9  F10 F11 F12 F13 F14 F15 
C1  O2  C3  C4  N5  C6  C7  C8  C9  C10 C1  S2  O3  O4  N5  S6  O7  O8  C9  F10 
F11 F12 F13 F14 F15 C1  O2  C3  C4  N5  C6  C7  C8  C9  C10 C1  S2  O3  O4  N5  
S6  O7  O8  C9  F10 F11 F12 F13 F14 F15 C1  O2  C3  C4  N5  C6  C7  C8  C9  C10 
C1  S2  O3  O4  N5  S6  O7  O8  C9  F10 F11 F12 F13 F14 F15 C1  O2  C3  C4  N5  
C6  C7  C8  C9  C10 C1  S2  O3  O4  N5  S6  O7  O8  C9  F10 F11 F12 F13 F14 F15 
C1  O2  C3  C4  N5  C6  C7  C8  C9  C10 C1  S2  O3  O4  N5  S6  O7  O8  C9  F10 
F11 F12 F13 F14 F15 C1  O2  C3  C4  N5  C6  C7  C8  C9  C10 C1  S2  O3  O4  N5  
S6  O7  O8  C9  F10 F11 F12 F13 F14 F15 C1  O2  C3  C4  N5  C6  C7  C8  C9  C10 
C1  S2  O3  O4  N5  S6  O7  O8  C9  F10 F11 F12 F13 F14 F15 C1  O2  C3  C4  N5  
C6  C7  C8  C9  C10 C1  S2  O3  O4  N5  S6  O7  O8  C9  F10 F11 F12 F13 F14 F15 
C1  O2  C3  C4  N5  C6  C7  C8  C9  C10 C1  S2  O3  O4  N5  S6  O7  O8  C9  F10 
F11 F12 F13 F14 F15 C1  O2  C3  C4  N5  C6  C7  C8  C9  C10 C1  S2  O3  O4  N5  
S6  O7  O8  C9  F10 F11 F12 F13 F14 F15 C1  O2  C3  C4  N5  C6  C7  C8  C9  C10 
C1  S2  O3  O4  N5  S6  O7  O8  C9  F10 F11 F12 F13 F14 F15 C1  O2  C3  C4  N5  
C6  C7  C8  C9  C10 C1  S2  O3  O4  N5  S6  O7  O8  C9  F10 F11 F12 F13 F14 F15 
C1  O2  C3  C4  N5  C6  C7  C8  C9  C10 C1  S2  O3  O4  N5  S6  O7  O8  C9  F10 
F11 F12 F13 F14 F15 C1  O2  C3  C4  N5  C6  C7  C8  C9  C10 C1  S2  O3  O4  N5  
S6  O7  O8  C9  F10 F11 F12 F13 F14 F15 C1  O2  C3  C4  N5  C6  C7  C8  C9  C10 
C1  S2  O3  O4  N5  S6  O7  O8  C9  F10 F11 F12 F13 F14 F15 C1  O2  C3  C4  N5  
C6  C7  C8  C9  C10 C1  S2  O3  O4  N5  S6  O7  O8  C9  F10 F11 F12 F13 F14 F15 
C1  O2  C3  C4  N5  C6  C7  C8  C9  C10 C1  S2  O3  O4  N5  S6  O7  O8  C9  F10 
F11 F12 F13 F14 F15 C1  O2  C3  C4  N5  C6  C7  C8  C9  C10 C1  S2  O3  O4  N5  
S6  O7  O8  C9  F10 F11 F12 F13 F14 F15 C1  O2  C3  C4  N5  C6  C7  C8  C9  C10 
C1  S2  O3  O4  N5  S6  O7  O8  C9  F10 F11 F12 F13 F14 F15 C1  O2  C3  C4  N5  
C6  C7  C8  C9  C10 C1  S2  O3  O4  N5  S6  O7  O8  C9  F10 F11 F12 F13 F14 F15 
C1  O2  C3  C4  N5  C6  C7  C8  C9  C10 C1  S2  O3  O4  N5  S6  O7  O8  C9  F10 
F11 F12 F13 F14 F15 C1  O2  C3  C4  N5  C6  C7  C8  C9  C10 C1  S2  O3  O4  N5  
S6  O7  O8  C9  F10 F11 F12 F13 F14 F15 C1  O2  C3  C4  N5  C6  C7  C8  C9  C10 
C1  S2  O3  O4  N5  S6  O7  O8  C9  F10 F11 F12 F13 F14 F15 C1  O2  C3  C4  N5  
C6  C7  C8  C9  C10 C1  S2  O3  O4  N5  S6  O7  O8  C9  F10 F11 F12 F13 F14 F15 
C1  O2  C3  C4  N5  C6  C7  C8  C9  C10 C1  S2  O3  O4  N5  S6  O7  O8  C9  F10 
F11 F12 F13 F14 F15 C1  O2  C3  C4  N5  C6  C7  C8  C9  C10 C1  S2  O3  O4  N5  
S6  O7  O8  C9  F10 F11 F12 F13 F14 F15 C1  O2  C3  C4  N5  C6  C7  C8  C9  C10 
C1  S2  O3  O4  N5  S6  O7  O8  C9  F10 F11 F12 F13 F14 F15 C1  O2  C3  C4  N5  
C6  C7  C8  C9  C10 C1  S2  O3  O4  N5  S6  O7  O8  C9  F10 F11 F12 F13 F14 F15 
C1  O2  C3  C4  N5  C6  C7  C8  C9  C10 C1  S2  O3  O4  N5  S6  O7  O8  C9  F10 
F11 F12 F13 F14 F15 C1  O2  C3  C4  N5  C6  C7  C8  C9  C10 C1  S2  O3  O4  N5  
S6  O7  O8  C9  F10 F11 F12 F13 F14 F15 C1  O2  C3  C4  N5  C6  C7  C8  C9  C10 
C1  S2  O3  O4  N5  S6  O7  O8  C9  F10 F11 F12 F13 F14 F15 C1  O2  C3  C4  N5  
C6  C7  C8  C9  C10 C1  S2  O3  O4  N5  S6  O7  O8  C9  F10 F11 F12 F13 F14 F15 
C1  O2  C3  C4  N5  C6  C7  C8  C9  C10 C1  S2  O3  O4  N5  S6  O7  O8  C9  F10 
F11 F12 F13 F14 F15 C1  O2  C3  C4  N5  C6  C7  C8  C9  C10 C1  S2  O3  O4  N5  
S6  O7  O8  C9  F10 F11 F12 F13 F14 F15 C1  O2  C3  C4  N5  C6  C7  C8  C9  C10 
C1  S2  O3  O4  N5  S6  O7  O8  C9  F10 F11 F12 F13 F14 F15 C1  O2  C3  C4  N5  
C6  C7  C8  C9  C10 C1  S2  O3  O4  N5  S6  O7  O8  C9  F10 F11 F12 F13 F14 F15 
C1  O2  C3  C4  N5  C6  C7  C8  C9  C10 C1  S2  O3  O4  N5  S6  O7  O8  C9  F10 
F11 F12 F13 F14 F15 C1  O2  C3  C4  N5  C6  C7  C8  C9  C10 C1  S2  O3  O4  N5  
S6  O7  O8  C9  F10 F11 F12 F13 F14 F15 C1  O2  C3  C4  N5  C6  C7  C8  C9  C10 
C1  S2  O3  O4  N5  S6  O7  O8  C9  F10 F11 F12 F13 F14 F15 C1  O2  C3  C4  N5  
C6  C7  C8  C9  C10 C1  S2  O3  O4  N5  S6  O7  O8  C9  F10 F11 F12 F13 F14 F15 
C1  O2  C3  C4  N5  C6  C7  C8  C9  C10 C1  S2  O3  O4  N5  S6  O7  O8  C9  F10 
F11 F12 F13 F14 F15 C1  O2  C3  C4  N5  C6  C7  C8  C9  C10 C1  S2  O3  O4  N5  
S6  O7  O8  C9  F10 F11 F12 F13 F14 F15 C1  O2  C3  C4  N5  C6  C7  C8  C9  C10 
C1  S2  O3  O4  N5  S6  O7  O8  C9  F10 F11 F12 F13 F14 F15 C1  O2  C3  C4  N5  
C6  C7  C8  C9  C10 C1  S2  O3  O4  N5  S6  O7  O8  C9  F10 F11 F12 F13 F14 F15 
C1  O2  C3  C4  N5  C6  C7  C8  C9  C10 C1  S2  O3  O4  N5  S6  O7  O8  C9  F10 
F11 F12 F13 F14 F15 C1  O2  C3  C4  N5  C6  C7  C8  C9  C10 C1  S2  O3  O4  N5  
S6  O7  O8  C9  F10 F11 F12 F13 F14 F15 C1  O2  C3  C4  N5  C6  C7  C8  C9  C10 
C1  S2  O3  O4  N5  S6  O7  O8  C9  F10 F11 F12 F13 F14 F15 C1  O2  C3  C4  N5  
C6  C7  C8  C9  C10 C1  S2  O3  O4  N5  S6  O7  O8  C9  F10 F11 F12 F13 F14 F15 
C1  O2  C3  C4  N5  C6  C7  C8  C9  C10 C1  S2  O3  O4  N5  S6  O7  O8  C9  F10 
F11 F12 F13 F14 F15 C1  O2  C3  C4  N5  C6  C7  C8  C9  C10 C1  S2  O3  O4  N5  
S6  O7  O8  C9  F10 F11 F12 F13 F14 F15 C1  O2  C3  C4  N5  C6  C7  C8  C9  C10 
C1  S2  O3  O4  N5  S6  O7  O8  C9  F10 F11 F12 F13 F14 F15 C1  O2  C3  C4  N5  
C6  C7  C8  C9  C10 C1  S2  O3  O4  N5  S6  O7  O8  C9  F10 F11 F12 F13 F14 F15 
C1  O2  C3  C4  N5  C6  C7  C8  C9  C10 C1  S2  O3  O4  N5  S6  O7  O8  C9  F10 
F11 F12 F13 F14 F15 C1  O2  C3  C4  N5  C6  C7  C8  C9  C10 C1  S2  O3  O4  N5  
S6  O7  O8  C9  F10 F11 F12 F13 F14 F15 C1  O2  C3  C4  N5  C6  C7  C8  C9  C10 
C1  S2  O3  O4  N5  S6  O7  O8  C9  F10 F11 F12 F13 F14 F15 C1  O2  C3  C4  N5  
C6  C7  C8  C9  C10 C1  S2  O3  O4  N5  S6  O7  O8  C9  F10 F11 F12 F13 F14 F15 
C1  O2  C3  C4  N5  C6  C7  C8  C9  C10 C1  S2  O3  O4  N5  S6  O7  O8  C9  F10 
F11 F12 F13 F14 F15 C1  O2  C3  C4  N5  C6  C7  C8  C9  C10 C1  S2  O3  O4  N5  
S6  O7  O8  C9  F10 F11 F12 F13 F14 F15 C1  O2  C3  C4  N5  C6  C7  C8  C9  C10 
C1  S2  O3  O4  N5  S6  O7  O8  C9  F10 F11 F12 F13 F14 F15 C1  O2  C3  C4  N5  
C6  C7  C8  C9  C10 C1  S2  O3  O4  N5  S6  O7  O8  C9  F10 F11 F12 F13 F14 F15 
C1  O2  C3  C4  N5  C6  C7  C8  C9  C10 C1  S2  O3  O4  N5  S6  O7  O8  C9  F10 
F11 F12 F13 F14 F15 C1  O2  C3  C4  N5  C6  C7  C8  C9  C10 C1  S2  O3  O4  N5  
S6  O7  O8  C9  F10 F11 F12 F13 F14 F15 C1  O2  C3  C4  N5  C6  C7  C8  C9  C10 
C1  S2  O3  O4  N5  S6  O7  O8  C9  F10 F11 F12 F13 F14 F15 C1  O2  C3  C4  N5  
C6  C7  C8  C9  C10 C1  S2  O3  O4  N5  S6  O7  O8  C9  F10 F11 F12 F13 F14 F15 
C1  O2  C3  C4  N5  C6  C7  C8  C9  C10 C1  S2  O3  O4  N5  S6  O7  O8  C9  F10 
F11 F12 F13 F14 F15 C1  O2  C3  C4  N5  C6  C7  C8  C9  C10 C1  S2  O3  O4  N5  
S6  O7  O8  C9  F10 F11 F12 F13 F14 F15 C1  O2  C3  C4  N5  C6  C7  C8  C9  C10 
C1  S2  O3  O4  N5  S6  O7  O8  C9  F10 F11 F12 F13 F14 F15 C1  O2  C3  C4  N5  
C6  C7  C8  C9  C10 C1  S2  O3  O4  N5  S6  O7  O8  C9  F10 F11 F12 F13 F14 F15 
C1  O2  C3  C4  N5  C6  C7  C8  C9  C10 C1  S2  O3  O4  N5  S6  O7  O8  C9  F10 
F11 F12 F13 F14 F15 C1  O2  C3  C4  N5  C6  C7  C8  C9  C10 C1  S2  O3  O4  N5  
S6  O7  O8  C9  F10 F11 F12 F13 F14 F15 C1  O2  C3  C4  N5  C6  C7  C8  C9  C10 
C1  S2  O3  O4  N5  S6  O7  O8  C9  F10 F11 F12 F13 F14 F15 C1  O2  C3  C4  N5  
C6  C7  C8  C9  C10 C1  S2  O3  O4  N5  S6  O7  O8  C9  F10 F11 F12 F13 F14 F15 
C1  O2  C3  C4  N5  C6  C7  C8  C9  C10 C1  S2  O3  O4  N5  S6  O7  O8  C9  F10 
F11 F12 F13 F14 F15 C1  O2  C3  C4  N5  C6  C7  C8  C9  C10 C1  S2  O3  O4  N5  
S6  O7  O8  C9  F10 F11 F12 F13 F14 F15 C1  O2  C3  C4  N5  C6  C7  C8  C9  C10 
C1  S2  O3  O4  N5  S6  O7  O8  C9  F10 F11 F12 F13 F14 F15 C1  O2  C3  C4  N5  
C6  C7  C8  C9  C10 C1  S2  O3  O4  N5  S6  O7  O8  C9  F10 F11 F12 F13 F14 F15 
C1  O2  C3  C4  N5  C6  C7  C8  C9  C10 C1  S2  O3  O4  N5  S6  O7  O8  C9  F10 
F11 F12 F13 F14 F15 C1  O2  C3  C4  N5  C6  C7  C8  C9  C10 C1  S2  O3  O4  N5  
S6  O7  O8  C9  F10 F11 F12 F13 F14 F15 C1  O2  C3  C4  N5  C6  C7  C8  C9  C10 
C1  S2  O3  O4  N5  S6  O7  O8  C9  F10 F11 F12 F13 F14 F15 C1  O2  C3  C4  N5  
C6  C7  C8  C9  C10 C1  S2  O3  O4  N5  S6  O7  O8  C9  F10 F11 F12 F13 F14 F15 
C1  O2  C3  C4  N5  C6  C7  C8  C9  C10 C1  S2  O3  O4  N5  S6  O7  O8  C9  F10 
F11 F12 F13 F14 F15 C1  O2  C3  C4  N5  C6  C7  C8  C9  C10 C1  S2  O3  O4  N5  
S6  O7  O8  C9  F10 F11 F12 F13 F14 F15 C1  O2  C3  C4  N5  C6  C7  C8  C9  C10 
C1  S2  O3  O4  N5  S6  O7  O8  C9  F10 F11 F12 F13 F14 F15 C1  O2  C3  C4  N5  
C6  C7  C8  C9  C10 C1  S2  O3  O4  N5  S6  O7  O8  C9  F10 F11 F12 F13 F14 F15 
C1  O2  C3  C4  N5  C6  C7  C8  C9  C10 C1  S2  O3  O4  N5  S6  O7  O8  C9  F10 
F11 F12 F13 F14 F15 C1  O2  C3  C4  N5  C6  C7  C8  C9  C10 C1  S2  O3  O4  N5  
S6  O7  O8  C9  F10 F11 F12 F13 F14 F15 C1  O2  C3  C4  N5  C6  C7  C8  C9  C10 
C1  S2  O3  O4  N5  S6  O7  O8  C9  F10 F11 F12 F13 F14 F15 C1  O2  C3  C4  N5  
C6  C7  C8  C9  C10 C1  S2  O3  O4  N5  S6  O7  O8  C9  F10 F11 F12 F13 F14 F15 
C1  O2  C3  C4  N5  C6  C7  C8  C9  C10 C1  S2  O3  O4  N5  S6  O7  O8  C9  F10 
F11 F12 F13 F14 F15 C1  O2  C3  C4  N5  C6  C7  C8  C9  C10 C1  S2  O3  O4  N5  
S6  O7  O8  C9  F10 F11 F12 F13 F14 F15 C1  O2  C3  C4  N5  C6  C7  C8  C9  C10 
C1  S2  O3  O4  N5  S6  O7  O8  C9  F10 F11 F12 F13 F14 F15 C1  O2  C3  C4  N5  
C6  C7  C8  C9  C10 C1  S2  O3  O4  N5  S6  O7  O8  C9  F10 F11 F12 F13 F14 F15 
C1  O2  C3  C4  N5  C6  C7  C8  C9  C10 C1  S2  O3  O4  N5  S6  O7  O8  C9  F10 
F11 F12 F13 F14 F15 C1  O2  C3  C4  N5  C6  C7  C8  C9  C10 C1  S2  O3  O4  N5  
S6  O7  O8  C9  F10 F11 F12 F13 F14 F15 C1  O2  C3  C4  N5  C6  C7  C8  C9  C10 
C1  S2  O3  O4  N5  S6  O7  O8  C9  F10 F11 F12 F13 F14 F15 C1  O2  C3  C4  N5  
C6  C7  C8  C9  C10 C1  S2  O3  O4  N5  S6  O7  O8  C9  F10 F11 F12 F13 F14 F15 
C1  O2  C3  C4  N5  C6  C7  C8  C9  C10 C1  S2  O3  O4  N5  S6  O7  O8  C9  F10 
F11 F12 F13 F14 F15 C1  O2  C3  C4  N5  C6  C7  C8  C9  C10 C1  S2  O3  O4  N5  
S6  O7  O8  C9  F10 F11 F12 F13 F14 F15 C1  O2  C3  C4  N5  C6  C7  C8  C9  C10 
C1  S2  O3  O4  N5  S6  O7  O8  C9  F10 F11 F12 F13 F14 F15 C1  O2  C3  C4  N5  
C6  C7  C8  C9  C10 C1  S2  O3  O4  N5  S6  O7  O8  C9  F10 F11 F12 F13 F14 F15 
C1  O2  C3  C4  N5  C6  C7  C8  C9  C10 C1  S2  O3  O4  N5  S6  O7  O8  C9  F10 
F11 F12 F13 F14 F15 C1  O2  C3  C4  N5  C6  C7  C8  C9  C10 C1  S2  O3  O4  N5  
S6  O7  O8  C9  F10 F11 F12 F13 F14 F15 C1  O2  C3  C4  N5  C6  C7  C8  C9  C10 
C1  S2  O3  O4  N5  S6  O7  O8  C9  F10 F11 F12 F13 F14 F15 C1  O2  C3  C4  N5  
C6  C7  C8  C9  C10 C1  S2  O3  O4  N5  S6  O7  O8  C9  F10 F11 F12 F13 F14 F15 
C1  O2  C3  C4  N5  C6  C7  C8  C9  C10 C1  S2  O3  O4  N5  S6  O7  O8  C9  F10 
F11 F12 F13 F14 F15 C1  O2  C3  C4  N5  C6  C7  C8  C9  C10 C1  S2  O3  O4  N5  
S6  O7  O8  C9  F10 F11 F12 F13 F14 F15 C1  O2  C3  C4  N5  C6  C7  C8  C9  C10 
C1  S2  O3  O4  N5  S6  O7  O8  C9  F10 F11 F12 F13 F14 F15 C1  O2  C3  C4  N5  
C6  C7  C8  C9  C10 C1  S2  O3  O4  N5  S6  O7  O8  C9  F10 F11 F12 F13 F14 F15 
C1  O2  C3  C4  N5  C6  C7  C8  C9  C10 C1  S2  O3  O4  N5  S6  O7  O8  C9  F10 
F11 F12 F13 F14 F15 C1  O2  C3  C4  N5  C6  C7  C8  C9  C10 C1  S2  O3  O4  N5  
S6  O7  O8  C9  F10 F11 F12 F13 F14 F15 C1  O2  C3  C4  N5  C6  C7  C8  C9  C10 
C1  S2  O3  O4  N5  S6  O7  O8  C9  F10 F11 F12 F13 F14 F15 C1  O2  C3  C4  N5  
C6  C7  C8  C9  C10 C1  S2  O3  O4  N5  S6  O7  O8  C9  F10 F11 F12 F13 F14 F15 
C1  O2  C3  C4  N5  C6  C7  C8  C9  C10 C1  S2  O3  O4  N5  S6  O7  O8  C9  F10 
F11 F12 F13 F14 F15 C1  O2  C3  C4  N5  C6  C7  C8  C9  C10 C1  S2  O3  O4  N5  
S6  O7  O8  C9  F10 F11 F12 F13 F14 F15 C1  O2  C3  C4  N5  C6  C7  C8  C9  C10 
C1  S2  O3  O4  N5  S6  O7  O8  C9  F10 F11 F12 F13 F14 F15 C1  O2  C3  C4  N5  
C6  C7  C8  C9  C10 C1  S2  O3  O4  N5  S6  O7  O8  C9  F10 F11 F12 F13 F14 F15 
C1  O2  C3  C4  N5  C6  C7  C8  C9  C10 C1  S2  O3  O4  N5  S6  O7  O8  C9  F10 
F11 F12 F13 F14 F15 C1  O2  C3  C4  N5  C6  C7  C8  C9  C10 C1  S2  O3  O4  N5  
S6  O7  O8  C9  F10 F11 F12 F13 F14 F15 C1  O2  C3  C4  N5  C6  C7  C8  C9  C10 
C1  S2  O3  O4  N5  S6  O7  O8  C9  F10 F11 F12 F13 F14 F15 C1  O2  C3  C4  N5  
C6  C7  C8  C9  C10 C1  S2  O3  O4  N5  S6  O7  O8  C9  F10 F11 F12 F13 F14 F15 
C1  O2  C3  C4  N5  C6  C7  C8  C9  C10 C1  S2  O3  O4  N5  S6  O7  O8  C9  F10 
F11 F12 F13 F14 F15 C1  O2  C3  C4  N5  C6  C7  C8  C9  C10 C1  S2  O3  O4  N5  
S6  O7  O8  C9  F10 F11 F12 F13 F14 F15 C1  O2  C3  C4  N5  C6  C7  C8  C9  C10 
C1  S2  O3  O4  N5  S6  O7  O8  C9  F10 F11 F12 F13 F14 F15 C1  O2  C3  C4  N5  
C6  C7  C8  C9  C10 C1  S2  O3  O4  N5  S6  O7  O8  C9  F10 F11 F12 F13 F14 F15 
C1  O2  C3  C4  N5  C6  C7  C8  C9  C10 C1  S2  O3  O4  N5  S6  O7  O8  C9  F10 
F11 F12 F13 F14 F15 C1  O2  C3  C4  N5  C6  C7  C8  C9  C10 C1  S2  O3  O4  N5  
S6  O7  O8  C9  F10 F11 F12 F13 F14 F15 C1  O2  C3  C4  N5  C6  C7  C8  C9  C10 
C1  S2  O3  O4  N5  S6  O7  O8  C9  F10 F11 F12 F13 F14 F15 C1  O2  C3  C4  N5  
C6  C7  C8  C9  C10 C1  S2  O3  O4  N5  S6  O7  O8  C9  F10 F11 F12 F13 F14 F15 
C1  O2  C3  C4  N5  C6  C7  C8  C9  C10 C1  S2  O3  O4  N5  S6  O7  O8  C9  F10 
F11 F12 F13 F14 F15 C1  O2  C3  C4  N5  C6  C7  C8  C9  C10 C1  S2  O3  O4  N5  
S6  O7  O8  C9  F10 F11 F12 F13 F14 F15 C1  O2  C3  C4  N5  C6  C7  C8  C9  C10 
C1  S2  O3  O4  N5  S6  O7  O8  C9  F10 F11 F12 F13 F14 F15 C1  O2  C3  C4  N5  
C6  C7  C8  C9  C10 C1  S2  O3  O4  N5  S6  O7  O8  C9  F10 F11 F12 F13 F14 F15 
C1  O2  C3  C4  N5  C6  C7  C8  C9  C10 C1  S2  O3  O4  N5  S6  O7  O8  C9  F10 
F11 F12 F13 F14 F15 C1  O2  C3  C4  N5  C6  C7  C8  C9  C10 C1  S2  O3  O4  N5  
S6  O7  O8  C9  F10 F11 F12 F13 F14 F15 C1  O2  C3  C4  N5  C6  C7  C8  C9  C10 
C1  S2  O3  O4  N5  S6  O7  O8  C9  F10 F11 F12 F13 F14 F15 C1  O2  C3  C4  N5  
C6  C7  C8  C9  C10 C1  S2  O3  O4  N5  S6  O7  O8  C9  F10 F11 F12 F13 F14 F15 
C1  O2  C3  C4  N5  C6  C7  C8  C9  C10 C1  S2  O3  O4  N5  S6  O7  O8  C9  F10 
F11 F12 F13 F14 F15 C1  O2  C3  C4  N5  C6  C7  C8  C9  C10 C1  S2  O3  O4  N5  
S6  O7  O8  C9  F10 F11 F12 F13 F14 F15 C1  O2  C3  C4  N5  C6  C7  C8  C9  C10 
C1  S2  O3  O4  N5  S6  O7  O8  C9  F10 F11 F12 F13 F14 F15 C1  O2  C3  C4  N5  
C6  C7  C8  C9  C10 C1  S2  O3  O4  N5  S6  O7  O8  C9  F10 F11 F12 F13 F14 F15 
C1  O2  C3  C4  N5  C6  C7  C8  C9  C10 C1  S2  O3  O4  N5  S6  O7  O8  C9  F10 
F11 F12 F13 F14 F15 C1  O2  C3  C4  N5  C6  C7  C8  C9  C10 C1  S2  O3  O4  N5  
S6  O7  O8  C9  F10 F11 F12 F13 F14 F15 C1  O2  C3  C4  N5  C6  C7  C8  C9  C10 
C1  S2  O3  O4  N5  S6  O7  O8  C9  F10 F11 F12 F13 F14 F15 C1  O2  C3  C4  N5  
C6  C7  C8  C9  C10 C1  S2  O3  O4  N5  S6  O7  O8  C9  F10 F11 F12 F13 F14 F15 
C1  O2  C3  C4  N5  C6  C7  C8  C9  C10 C1  S2  O3  O4  N5  S6  O7  O8  C9  F10 
F11 F12 F13 F14 F15 C1  O2  C3  C4  N5  C6  C7  C8  C9  C10 C1  S2  O3  O4  N5  
S6  O7  O8  C9  F10 F11 F12 F13 F14 F15 C1  O2  C3  C4  N5  C6  C7  C8  C9  C10 
C1  S2  O3  O4  N5  S6  O7  O8  C9  F10 F11 F12 F13 F14 F15 C1  O2  C3  C4  N5  
C6  C7  C8  C9  C10 C1  S2  O3  O4  N5  S6  O7  O8  C9  F10 F11 F12 F13 F14 F15 
C1  O2  C3  C4  N5  C6  C7  C8  C9  C10 C1  S2  O3  O4  N5  S6  O7  O8  C9  F10 
F11 F12 F13 F14 F15 C1  O2  C3  C4  N5  C6  C7  C8  C9  C10 C1  S2  O3  O4  N5  
S6  O7  O8  C9  F10 F11 F12 F13 F14 F15 C1  O2  C3  C4  N5  C6  C7  C8  C9  C10 
C1  S2  O3  O4  N5  S6  O7  O8  C9  F10 F11 F12 F13 F14 F15 C1  O2  C3  C4  N5  
C6  C7  C8  C9  C10 C1  S2  O3  O4  N5  S6  O7  O8  C9  F10 F11 F12 F13 F14 F15 
C1  O2  C3  C4  N5  C6  C7  C8  C9  C10 C1  S2  O3  O4  N5  S6  O7  O8  C9  F10 
F11 F12 F13 F14 F15 C1  O2  C3  C4  N5  C6  C7  C8  C9  C10 C1  S2  O3  O4  N5  
S6  O7  O8  C9  F10 F11 F12 F13 F14 F15 C1  O2  C3  C4  N5  C6  C7  C8  C9  C10 
C1  S2  O3  O4  N5  S6  O7  O8  C9  F10 F11 F12 F13 F14 F15 C1  O2  C3  C4  N5  
C6  C7  C8  C9  C10 C1  S2  O3  O4  N5  S6  O7  O8  C9  F10 F11 F12 F13 F14 F15 
C1  O2  C3  C4  N5  C6  C7  C8  C9  C10 C1  S2  O3  O4  N5  S6  O7  O8  C9  F10 
F11 F12 F13 F14 F15 C1  O2  C3  C4  N5  C6  C7  C8  C9  C10 C1  S2  O3  O4  N5  
S6  O7  O8  C9  F10 F11 F12 F13 F14 F15 C1  O2  C3  C4  N5  C6  C7  C8  C9  C10 
C1  S2  O3  O4  N5  S6  O7  O8  C9  F10 F11 F12 F13 F14 F15 C1  O2  C3  C4  N5  
C6  C7  C8  C9  C10 C1  S2  O3  O4  N5  S6  O7  O8  C9  F10 F11 F12 F13 F14 F15 
C1  O2  C3  C4  N5  C6  C7  C8  C9  C10 C1  S2  O3  O4  N5  S6  O7  O8  C9  F10 
F11 F12 F13 F14 F15 C1  O2  C3  C4  N5  C6  C7  C8  C9  C10 C1  S2  O3  O4  N5  
S6  O7  O8  C9  F10 F11 F12 F13 F14 F15 C1  O2  C3  C4  N5  C6  C7  C8  C9  C10 
C1  S2  O3  O4  N5  S6  O7  O8  C9  F10 F11 F12 F13 F14 F15 C1  O2  C3  C4  N5  
C6  C7  C8  C9  C10 C1  S2  O3  O4  N5  S6  O7  O8  C9  F10 F11 F12 F13 F14 F15 
C1  O2  C3  C4  N5  C6  C7  C8  C9  C10 C1  S2  O3  O4  N5  S6  O7  O8  C9  F10 
F11 F12 F13 F14 F15 C1  O2  C3  C4  N5  C6  C7  C8  C9  C10 C1  S2  O3  O4  N5  
S6  O7  O8  C9  F10 F11 F12 F13 F14 F15 C1  O2  C3  C4  N5  C6  C7  C8  C9  C10 
C1  S2  O3  O4  N5  S6  O7  O8  C9  F10 F11 F12 F13 F14 F15 C1  O2  C3  C4  N5  
C6  C7  C8  C9  C10 C1  S2  O3  O4  N5  S6  O7  O8  C9  F10 F11 F12 F13 F14 F15 
C1  O2  C3  C4  N5  C6  C7  C8  C9  C10 C1  S2  O3  O4  N5  S6  O7  O8  C9  F10 
F11 F12 F13 F14 F15 C1  O2  C3  C4  N5  C6  C7  C8  C9  C10 C1  S2  O3  O4  N5  
S6  O7  O8  C9  F10 F11 F12 F13 F14 F15 C1  O2  C3  C4  N5  C6  C7  C8  C9  C10 
C1  S2  O3  O4  N5  S6  O7  O8  C9  F10 F11 F12 F13 F14 F15 C1  O2  C3  C4  N5  
C6  C7  C8  C9  C10 C1  S2  O3  O4  N5  S6  O7  O8  C9  F10 F11 F12 F13 F14 F15 
C1  O2  C3  C4  N5  C6  C7  C8  C9  C10 C1  S2  O3  O4  N5  S6  O7  O8  C9  F10 
F11 F12 F13 F14 F15 C1  O2  C3  C4  N5  C6  C7  C8  C9  C10 C1  S2  O3  O4  N5  
S6  O7  O8  C9  F10 F11 F12 F13 F14 F15 C1  O2  C3  C4  N5  C6  C7  C8  C9  C10 
C1  S2  O3  O4  N5  S6  O7  O8  C9  F10 F11 F12 F13 F14 F15 C1  O2  C3  C4  N5  
C6  C7  C8  C9  C10 C1  S2  O3  O4  N5  S6  O7  O8  C9  F10 F11 F12 F13 F14 F15 
C1  O2  C3  C4  N5  C6  C7  C8  C9  C10 C1  S2  O3  O4  N5  S6  O7  O8  C9  F10 
F11 F12 F13 F14 F15 C1  O2  C3  C4  N5  C6  C7  C8  C9  C10 C1  S2  O3  O4  N5  
S6  O7  O8  C9  F10 F11 F12 F13 F14 F15 C1  O2  C3  C4  N5  C6  C7  C8  C9  C10 
C1  S2  O3  O4  N5  S6  O7  O8  C9  F10 F11 F12 F13 F14 F15 C1  O2  C3  C4  N5  
C6  C7  C8  C9  C10 C1  S2  O3  O4  N5  S6  O7  O8  C9  F10 F11 F12 F13 F14 F15 
C1  O2  C3  C4  N5  C6  C7  C8  C9  C10 C1  S2  O3  O4  N5  S6  O7  O8  C9  F10 
F11 F12 F13 F14 F15 C1  O2  C3  C4  N5  C6  C7  C8  C9  C10 C1  S2  O3  O4  N5  
S6  O7  O8  C9  F10 F11 F12 F13 F14 F15 C1  O2  C3  C4  N5  C6  C7  C8  C9  C10 
C1  S2  O3  O4  N5  S6  O7  O8  C9  F10 F11 F12 F13 F14 F15 C1  O2  C3  C4  N5  
C6  C7  C8  C9  C10 C1  S2  O3  O4  N5  S6  O7  O8  C9  F10 F11 F12 F13 F14 F15 
C1  O2  C3  C4  N5  C6  C7  C8  C9  C10 C1  S2  O3  O4  N5  S6  O7  O8  C9  F10 
F11 F12 F13 F14 F15 C1  O2  C3  C4  N5  C6  C7  C8  C9  C10 C1  S2  O3  O4  N5  
S6  O7  O8  C9  F10 F11 F12 F13 F14 F15 C1  O2  C3  C4  N5  C6  C7  C8  C9  C10 
C1  S2  O3  O4  N5  S6  O7  O8  C9  F10 F11 F12 F13 F14 F15 C1  O2  C3  C4  N5  
C6  C7  C8  C9  C10 C1  S2  O3  O4  N5  S6  O7  O8  C9  F10 F11 F12 F13 F14 F15 
C1  O2  C3  C4  N5  C6  C7  C8  C9  C10 C1  S2  O3  O4  N5  S6  O7  O8  C9  F10 
F11 F12 F13 F14 F15 C1  O2  C3  C4  N5  C6  C7  C8  C9  C10 C1  S2  O3  O4  N5  
S6  O7  O8  C9  F10 F11 F12 F13 F14 F15 C1  O2  C3  C4  N5  C6  C7  C8  C9  C10 
C1  S2  O3  O4  N5  S6  O7  O8  C9  F10 F11 F12 F13 F14 F15 C1  O2  C3  C4  N5  
C6  C7  C8  C9  C10 C1  S2  O3  O4  N5  S6  O7  O8  C9  F10 F11 F12 F13 F14 F15 
C1  O2  C3  C4  N5  C6  C7  C8  C9  C10 C1  S2  O3  O4  N5  S6  O7  O8  C9  F10 
F11 F12 F13 F14 F15 C1  O2  C3  C4  N5  C6  C7  C8  C9  C10 C1  S2  O3  O4  N5  
S6  O7  O8  C9  F10 F11 F12 F13 F14 F15 C1  O2  C3  C4  N5  C6  C7  C8  C9  C10 
C1  S2  O3  O4  N5  S6  O7  O8  C9  F10 F11 F12 F13 F14 F15 C1  O2  C3  C4  N5  
C6  C7  C8  C9  C10 C1  S2  O3  O4  N5  S6  O7  O8  C9  F10 F11 F12 F13 F14 F15 
C1  O2  C3  C4  N5  C6  C7  C8  C9  C10 C1  S2  O3  O4  N5  S6  O7  O8  C9  F10 
F11 F12 F13 F14 F15 C1  O2  C3  C4  N5  C6  C7  C8  C9  C10 C1  S2  O3  O4  N5  
S6  O7  O8  C9  F10 F11 F12 F13 F14 F15 C1  O2  C3  C4  N5  C6  C7  C8  C9  C10 
C1  S2  O3  O4  N5  S6  O7  O8  C9  F10 F11 F12 F13 F14 F15 C1  O2  C3  C4  N5  
C6  C7  C8  C9  C10 C1  S2  O3  O4  N5  S6  O7  O8  C9  F10 F11 F12 F13 F14 F15 
C1  O2  C3  C4  N5  C6  C7  C8  C9  C10 C1  S2  O3  O4  N5  S6  O7  O8  C9  F10 
F11 F12 F13 F14 F15 C1  O2  C3  C4  N5  C6  C7  C8  C9  C10 C1  S2  O3  O4  N5  
S6  O7  O8  C9  F10 F11 F12 F13 F14 F15 C1  O2  C3  C4  N5  C6  C7  C8  C9  C10 
C1  S2  O3  O4  N5  S6  O7  O8  C9  F10 F11 F12 F13 F14 F15 C1  O2  C3  C4  N5  
C6  C7  C8  C9  C10 C1  S2  O3  O4  N5  S6  O7  O8  C9  F10 F11 F12 F13 F14 F15 
C1  O2  C3  C4  N5  C6  C7  C8  C9  C10 C1  S2  O3  O4  N5  S6  O7  O8  C9  F10 
F11 F12 F13 F14 F15 C1  O2  C3  C4  N5  C6  C7  C8  C9  C10 C1  S2  O3  O4  N5  
S6  O7  O8  C9  F10 F11 F12 F13 F14 F15 C1  O2  C3  C4  N5  C6  C7  C8  C9  C10 
C1  S2  O3  O4  N5  S6  O7  O8  C9  F10 F11 F12 F13 F14 F15 C1  O2  C3  C4  N5  
C6  C7  C8  C9  C10 C1  S2  O3  O4  N5  S6  O7  O8  C9  F10 F11 F12 F13 F14 F15 
C1  O2  C3  C4  N5  C6  C7  C8  C9  C10 C1  S2  O3  O4  N5  S6  O7  O8  C9  F10 
F11 F12 F13 F14 F15 C1  O2  C3  C4  N5  C6  C7  C8  C9  C10 C1  S2  O3  O4  N5  
S6  O7  O8  C9  F10 F11 F12 F13 F14 F15 C1  O2  C3  C4  N5  C6  C7  C8  C9  C10 
C1  S2  O3  O4  N5  S6  O7  O8  C9  F10 F11 F12 F13 F14 F15 C1  O2  C3  C4  N5  
C6  C7  C8  C9  C10 C1  S2  O3  O4  N5  S6  O7  O8  C9  F10 F11 F12 F13 F14 F15 
C1  O2  C3  C4  N5  C6  C7  C8  C9  C10 C1  S2  O3  O4  N5  S6  O7  O8  C9  F10 
F11 F12 F13 F14 F15 C1  O2  C3  C4  N5  C6  C7  C8  C9  C10 C1  S2  O3  O4  N5  
S6  O7  O8  C9  F10 F11 F12 F13 F14 F15 C1  O2  C3  C4  N5  C6  C7  C8  C9  C10 
C1  S2  O3  O4  N5  S6  O7  O8  C9  F10 F11 F12 F13 F14 F15 C1  O2  C3  C4  N5  
C6  C7  C8  C9  C10 C1  S2  O3  O4  N5  S6  O7  O8  C9  F10 F11 F12 F13 F14 F15 
C1  O2  C3  C4  N5  C6  C7  C8  C9  C10 C1  S2  O3  O4  N5  S6  O7  O8  C9  F10 
F11 F12 F13 F14 F15 C1  O2  C3  C4  N5  C6  C7  C8  C9  C10 C1  S2  O3  O4  N5  
S6  O7  O8  C9  F10 F11 F12 F13 F14 F15 C1  O2  C3  C4  N5  C6  C7  C8  C9  C10 
C1  S2  O3  O4  N5  S6  O7  O8  C9  F10 F11 F12 F13 F14 F15 C1  O2  C3  C4  N5  
C6  C7  C8  C9  C10 C1  S2  O3  O4  N5  S6  O7  O8  C9  F10 F11 F12 F13 F14 F15 
C1  O2  C3  C4  N5  C6  C7  C8  C9  C10 C1  S2  O3  O4  N5  S6  O7  O8  C9  F10 
F11 F12 F13 F14 F15 C1  O2  C3  C4  N5  C6  C7  C8  C9  C10 C1  S2  O3  O4  N5  
S6  O7  O8  C9  F10 F11 F12 F13 F14 F15 C1  O2  C3  C4  N5  C6  C7  C8  C9  C10 
C1  S2  O3  O4  N5  S6  O7  O8  C9  F10 F11 F12 F13 F14 F15 C1  O2  C3  C4  N5  
C6  C7  C8  C9  C10 C1  S2  O3  O4  N5  S6  O7  O8  C9  F10 F11 F12 F13 F14 F15 
C1  O2  C3  C4  N5  C6  C7  C8  C9  C10 C1  S2  O3  O4  N5  S6  O7  O8  C9  F10 
F11 F12 F13 F14 F15 C1  O2  C3  C4  N5  C6  C7  C8  C9  C10 C1  S2  O3  O4  N5  
S6  O7  O8  C9  F10 F11 F12 F13 F14 F15 C1  O2  C3  C4  N5  C6  C7  C8  C9  C10 
C1  S2  O3  O4  N5  S6  O7  O8  C9  F10 F11 F12 F13 F14 F15 C1  O2  C3  C4  N5  
C6  C7  C8  C9  C10 C1  S2  O3  O4  N5  S6  O7  O8  C9  F10 F11 F12 F13 F14 F15 
C1  O2  C3  C4  N5  C6  C7  C8  C9  C10 C1  S2  O3  O4  N5  S6  O7  O8  C9  F10 
F11 F12 F13 F14 F15 C1  O2  C3  C4  N5  C6  C7  C8  C9  C10 C1  S2  O3  O4  N5  
S6  O7  O8  C9  F10 F11 F12 F13 F14 F15 C1  O2  C3  C4  N5  C6  C7  C8  C9  C10 
C1  S2  O3  O4  N5  S6  O7  O8  C9  F10 F11 F12 F13 F14 F15 C1  O2  C3  C4  N5  
C6  C7  C8  C9  C10 C1  S2  O3  O4  N5  S6  O7  O8  C9  F10 F11 F12 F13 F14 F15 
C1  O2  C3  C4  N5  C6  C7  C8  C9  C10 C1  S2  O3  O4  N5  S6  O7  O8  C9  F10 
F11 F12 F13 F14 F15 C1  O2  C3  C4  N5  C6  C7  C8  C9  C10 C1  S2  O3  O4  N5  
S6  O7  O8  C9  F10 F11 F12 F13 F14 F15 C1  O2  C3  C4  N5  C6  C7  C8  C9  C10 
C1  S2  O3  O4  N5  S6  O7  O8  C9  F10 F11 F12 F13 F14 F15 C1  O2  C3  C4  N5  
C6  C7  C8  C9  C10 C1  S2  O3  O4  N5  S6  O7  O8  C9  F10 F11 F12 F13 F14 F15 
C1  O2  C3  C4  N5  C6  C7  C8  C9  C10 C1  S2  O3  O4  N5  S6  O7  O8  C9  F10 
F11 F12 F13 F14 F15 C1  O2  C3  C4  N5  C6  C7  C8  C9  C10 C1  S2  O3  O4  N5  
S6  O7  O8  C9  F10 F11 F12 F13 F14 F15 C1  O2  C3  C4  N5  C6  C7  C8  C9  C10 
C1  S2  O3  O4  N5  S6  O7  O8  C9  F10 F11 F12 F13 F14 F15 C1  O2  C3  C4  N5  
C6  C7  C8  C9  C10 C1  S2  O3  O4  N5  S6  O7  O8  C9  F10 F11 F12 F13 F14 F15 
C1  O2  C3  C4  N5  C6  C7  C8  C9  C10 C1  S2  O3  O4  N5  S6  O7  O8  C9  F10 
F11 F12 F13 F14 F15 C1  O2  C3  C4  N5  C6  C7  C8  C9  C10 C1  S2  O3  O4  N5  
S6  O7  O8  C9  F10 F11 F12 F13 F14 F15 C1  O2  C3  C4  N5  C6  C7  C8  C9  C10 
C1  S2  O3  O4  N5  S6  O7  O8  C9  F10 F11 F12 F13 F14 F15 C1  O2  C3  C4  N5  
C6  C7  C8  C9  C10 C1  S2  O3  O4  N5  S6  O7  O8  C9  F10 F11 F12 F13 F14 F15 
C1  O2  C3  C4  N5  C6  C7  C8  C9  C10 C1  S2  O3  O4  N5  S6  O7  O8  C9  F10 
F11 F12 F13 F14 F15 C1  O2  C3  C4  N5  C6  C7  C8  C9  C10 C1  S2  O3  O4  N5  
S6  O7  O8  C9  F10 F11 F12 F13 F14 F15 C1  O2  C3  C4  N5  C6  C7  C8  C9  C10 
C1  S2  O3  O4  N5  S6  O7  O8  C9  F10 F11 F12 F13 F14 F15 C1  O2  C3  C4  N5  
C6  C7  C8  C9  C10 C1  S2  O3  O4  N5  S6  O7  O8  C9  F10 F11 F12 F13 F14 F15 
C1  O2  C3  C4  N5  C6  C7  C8  C9  C10 C1  S2  O3  O4  N5  S6  O7  O8  C9  F10 
F11 F12 F13 F14 F15 C1  O2  C3  C4  N5  C6  C7  C8  C9  C10 C1  S2  O3  O4  N5  
S6  O7  O8  C9  F10 F11 F12 F13 F14 F15 C1  O2  C3  C4  N5  C6  C7  C8  C9  C10 
C1  S2  O3  O4  N5  S6  O7  O8  C9  F10 F11 F12 F13 F14 F15 C1  O2  C3  C4  N5  
C6  C7  C8  C9  C10 C1  S2  O3  O4  N5  S6  O7  O8  C9  F10 F11 F12 F13 F14 F15 
C1  O2  C3  C4  N5  C6  C7  C8  C9  C10 C1  S2  O3  O4  N5  S6  O7  O8  C9  F10 
F11 F12 F13 F14 F15 C1  O2  C3  C4  N5  C6  C7  C8  C9  C10 C1  S2  O3  O4  N5  
S6  O7  O8  C9  F10 F11 F12 F13 F14 F15 C1  O2  C3  C4  N5  C6  C7  C8  C9  C10 
C1  S2  O3  O4  N5  S6  O7  O8  C9  F10 F11 F12 F13 F14 F15 C1  O2  C3  C4  N5  
C6  C7  C8  C9  C10 C1  S2  O3  O4  N5  S6  O7  O8  C9  F10 F11 F12 F13 F14 F15 
C1  O2  C3  C4  N5  C6  C7  C8  C9  C10 C1  S2  O3  O4  N5  S6  O7  O8  C9  F10 
F11 F12 F13 F14 F15 C1  O2  C3  C4  N5  C6  C7  C8  C9  C10 C1  S2  O3  O4  N5  
S6  O7  O8  C9  F10 F11 F12 F13 F14 F15 C1  O2  C3  C4  N5  C6  C7  C8  C9  C10 
C1  S2  O3  O4  N5  S6  O7  O8  C9  F10 F11 F12 F13 F14 F15 C1  O2  C3  C4  N5  
C6  C7  C8  C9  C10 C1  S2  O3  O4  N5  S6  O7  O8  C9  F10 F11 F12 F13 F14 F15 
C1  O2  C3  C4  N5  C6  C7  C8  C9  C10 C1  S2  O3  O4  N5  S6  O7  O8  C9  F10 
F11 F12 F13 F14 F15 C1  O2  C3  C4  N5  C6  C7  C8  C9  C10 C1  S2  O3  O4  N5  
S6  O7  O8  C9  F10 F11 F12 F13 F14 F15 C1  O2  C3  C4  N5  C6  C7  C8  C9  C10 
C1  S2  O3  O4  N5  S6  O7  O8  C9  F10 F11 F12 F13 F14 F15 C1  O2  C3  C4  N5  
C6  C7  C8  C9  C10 C1  S2  O3  O4  N5  S6  O7  O8  C9  F10 F11 F12 F13 F14 F15 
C1  O2  C3  C4  N5  C6  C7  C8  C9  C10 C1  S2  O3  O4  N5  S6  O7  O8  C9  F10 
F11 F12 F13 F14 F15 C1  O2  C3  C4  N5  C6  C7  C8  C9  C10 C1  S2  O3  O4  N5  
S6  O7  O8  C9  F10 F11 F12 F13 F14 F15 C1  O2  C3  C4  N5  C6  C7  C8  C9  C10 
C1  S2  O3  O4  N5  S6  O7  O8  C9  F10 F11 F12 F13 F14 F15 C1  O2  C3  C4  N5  
C6  C7  C8  C9  C10 C1  S2  O3  O4  N5  S6  O7  O8  C9  F10 F11 F12 F13 F14 F15 
C1  O2  C3  C4  N5  C6  C7  C8  C9  C10 C1  S2  O3  O4  N5  S6  O7  O8  C9  F10 
F11 F12 F13 F14 F15 C1  O2  C3  C4  N5  C6  C7  C8  C9  C10 C1  S2  O3  O4  N5  
S6  O7  O8  C9  F10 F11 F12 F13 F14 F15 C1  O2  C3  C4  N5  C6  C7  C8  C9  C10 
C1  S2  O3  O4  N5  S6  O7  O8  C9  F10 F11 F12 F13 F14 F15 C1  O2  C3  C4  N5  
C6  C7  C8  C9  C10 C1  S2  O3  O4  N5  S6  O7  O8  C9  F10 F11 F12 F13 F14 F15 
C1  O2  C3  C4  N5  C6  C7  C8  C9  C10 C1  S2  O3  O4  N5  S6  O7  O8  C9  F10 
F11 F12 F13 F14 F15 C1  O2  C3  C4  N5  C6  C7  C8  C9  C10 C1  S2  O3  O4  N5  
S6  O7  O8  C9  F10 F11 F12 F13 F14 F15 C1  O2  C3  C4  N5  C6  C7  C8  C9  C10 
C1  S2  O3  O4  N5  S6  O7  O8  C9  F10 F11 F12 F13 F14 F15 C1  O2  C3  C4  N5  
C6  C7  C8  C9  C10 C1  S2  O3  O4  N5  S6  O7  O8  C9  F10 F11 F12 F13 F14 F15 
C1  O2  C3  C4  N5  C6  C7  C8  C9  C10 C1  S2  O3  O4  N5  S6  O7  O8  C9  F10 
F11 F12 F13 F14 F15 C1  O2  C3  C4  N5  C6  C7  C8  C9  C10 C1  S2  O3  O4  N5  
S6  O7  O8  C9  F10 F11 F12 F13 F14 F15 C1  O2  C3  C4  N5  C6  C7  C8  C9  C10 
C1  S2  O3  O4  N5  S6  O7  O8  C9  F10 F11 F12 F13 F14 F15 C1  O2  C3  C4  N5  
C6  C7  C8  C9  C10 C1  S2  O3  O4  N5  S6  O7  O8  C9  F10 F11 F12 F13 F14 F15 
C1  O2  C3  C4  N5  C6  C7  C8  C9  C10 C1  S2  O3  O4  N5  S6  O7  O8  C9  F10 
F11 F12 F13 F14 F15 C1  O2  C3  C4  N5  C6  C7  C8  C9  C10 C1  S2  O3  O4  N5  
S6  O7  O8  C9  F10 F11 F12 F13 F14 F15 C1  O2  C3  C4  N5  C6  C7  C8  C9  C10 
C1  S2  O3  O4  N5  S6  O7  O8  C9  F10 F11 F12 F13 F14 F15 C1  O2  C3  C4  N5  
C6  C7  C8  C9  C10 C1  S2  O3  O4  N5  S6  O7  O8  C9  F10 F11 F12 F13 F14 F15 
C1  O2  C3  C4  N5  C6  C7  C8  C9  C10 C1  S2  O3  O4  N5  S6  O7  O8  C9  F10 
F11 F12 F13 F14 F15 C1  O2  C3  C4  N5  C6  C7  C8  C9  C10 C1  S2  O3  O4  N5  
S6  O7  O8  C9  F10 F11 F12 F13 F14 F15 C1  O2  C3  C4  N5  C6  C7  C8  C9  C10 
C1  S2  O3  O4  N5  S6  O7  O8  C9  F10 F11 F12 F13 F14 F15 C1  O2  C3  C4  N5  
C6  C7  C8  C9  C10 C1  S2  O3  O4  N5  S6  O7  O8  C9  F10 F11 F12 F13 F14 F15 
C1  O2  C3  C4  N5  C6  C7  C8  C9  C10 C1  S2  O3  O4  N5  S6  O7  O8  C9  F10 
F11 F12 F13 F14 F15 C1  O2  C3  C4  N5  C6  C7  C8  C9  C10 C1  S2  O3  O4  N5  
S6  O7  O8  C9  F10 F11 F12 F13 F14 F15 C1  O2  C3  C4  N5  C6  C7  C8  C9  C10 
C1  S2  O3  O4  N5  S6  O7  O8  C9  F10 F11 F12 F13 F14 F15 C1  O2  C3  C4  N5  
C6  C7  C8  C9  C10 C1  S2  O3  O4  N5  S6  O7  O8  C9  F10 F11 F12 F13 F14 F15 
C1  O2  C3  C4  N5  C6  C7  C8  C9  C10 C1  S2  O3  O4  N5  S6  O7  O8  C9  F10 
F11 F12 F13 F14 F15 C1  O2  C3  C4  N5  C6  C7  C8  C9  C10 C1  S2  O3  O4  N5  
S6  O7  O8  C9  F10 F11 F12 F13 F14 F15 C1  O2  C3  C4  N5  C6  C7  C8  C9  C10 
C1  S2  O3  O4  N5  S6  O7  O8  C9  F10 F11 F12 F13 F14 F15 C1  O2  C3  C4  N5  
C6  C7  C8  C9  C10 C1  S2  O3  O4  N5  S6  O7  O8  C9  F10 F11 F12 F13 F14 F15 
C1  O2  C3  C4  N5  C6  C7  C8  C9  C10 C1  S2  O3  O4  N5  S6  O7  O8  C9  F10 
F11 F12 F13 F14 F15 C1  O2  C3  C4  N5  C6  C7  C8  C9  C10 C1  S2  O3  O4  N5  
S6  O7  O8  C9  F10 F11 F12 F13 F14 F15 C1  O2  C3  C4  N5  C6  C7  C8  C9  C10 
C1  S2  O3  O4  N5  S6  O7  O8  C9  F10 F11 F12 F13 F14 F15 C1  O2  C3  C4  N5  
C6  C7  C8  C9  C10 C1  S2  O3  O4  N5  S6  O7  O8  C9  F10 F11 F12 F13 F14 F15 
C1  O2  C3  C4  N5  C6  C7  C8  C9  C10 C1  S2  O3  O4  N5  S6  O7  O8  C9  F10 
F11 F12 F13 F14 F15 C1  O2  C3  C4  N5  C6  C7  C8  C9  C10 C1  S2  O3  O4  N5  
S6  O7  O8  C9  F10 F11 F12 F13 F14 F15 C1  O2  C3  C4  N5  C6  C7  C8  C9  C10 
C1  S2  O3  O4  N5  S6  O7  O8  C9  F10 F11 F12 F13 F14 F15 C1  O2  C3  C4  N5  
C6  C7  C8  C9  C10 C1  S2  O3  O4  N5  S6  O7  O8  C9  F10 F11 F12 F13 F14 F15 
C1  O2  C3  C4  N5  C6  C7  C8  C9  C10 C1  S2  O3  O4  N5  S6  O7  O8  C9  F10 
F11 F12 F13 F14 F15 C1  O2  C3  C4  N5  C6  C7  C8  C9  C10 C1  S2  O3  O4  N5  
S6  O7  O8  C9  F10 F11 F12 F13 F14 F15 C1  O2  C3  C4  N5  C6  C7  C8  C9  C10 
C1  S2  O3  O4  N5  S6  O7  O8  C9  F10 F11 F12 F13 F14 F15 C1  O2  C3  C4  N5  
C6  C7  C8  C9  C10 C1  S2  O3  O4  N5  S6  O7  O8  C9  F10 F11 F12 F13 F14 F15 
C1  O2  C3  C4  N5  C6  C7  C8  C9  C10 C1  S2  O3  O4  N5  S6  O7  O8  C9  F10 
F11 F12 F13 F14 F15 C1  O2  C3  C4  N5  C6  C7  C8  C9  C10 C1  S2  O3  O4  N5  
S6  O7  O8  C9  F10 F11 F12 F13 F14 F15 C1  O2  C3  C4  N5  C6  C7  C8  C9  C10 
C1  S2  O3  O4  N5  S6  O7  O8  C9  F10 F11 F12 F13 F14 F15 C1  O2  C3  C4  N5  
C6  C7  C8  C9  C10 C1  S2  O3  O4  N5  S6  O7  O8  C9  F10 F11 F12 F13 F14 F15 
C1  O2  C3  C4  N5  C6  C7  C8  C9  C10 C1  S2  O3  O4  N5  S6  O7  O8  C9  F10 
F11 F12 F13 F14 F15 C1  O2  C3  C4  N5  C6  C7  C8  C9  C10 C1  S2  O3  O4  N5  
S6  O7  O8  C9  F10 F11 F12 F13 F14 F15 C1  O2  C3  C4  N5  C6  C7  C8  C9  C10 
C1  S2  O3  O4  N5  S6  O7  O8  C9  F10 F11 F12 F13 F14 F15 C1  O2  C3  C4  N5  
C6  C7  C8  C9  C10 C1  S2  O3  O4  N5  S6  O7  O8  C9  F10 F11 F12 F13 F14 F15 
C1  O2  C3  C4  N5  C6  C7  C8  C9  C10 C1  S2  O3  O4  N5  S6  O7  O8  C9  F10 
F11 F12 F13 F14 F15 C1  O2  C3  C4  N5  C6  C7  C8  C9  C10 C1  S2  O3  O4  N5  
S6  O7  O8  C9  F10 F11 F12 F13 F14 F15 C1  O2  C3  C4  N5  C6  C7  C8  C9  C10 
C1  S2  O3  O4  N5  S6  O7  O8  C9  F10 F11 F12 F13 F14 F15 C1  O2  C3  C4  N5  
C6  C7  C8  C9  C10 C1  S2  O3  O4  N5  S6  O7  O8  C9  F10 F11 F12 F13 F14 F15 
C1  O2  C3  C4  N5  C6  C7  C8  C9  C10 C1  S2  O3  O4  N5  S6  O7  O8  C9  F10 
F11 F12 F13 F14 F15 C1  O2  C3  C4  N5  C6  C7  C8  C9  C10 C1  S2  O3  O4  N5  
S6  O7  O8  C9  F10 F11 F12 F13 F14 F15 C1  O2  C3  C4  N5  C6  C7  C8  C9  C10 
C1  S2  O3  O4  N5  S6  O7  O8  C9  F10 F11 F12 F13 F14 F15 C1  O2  C3  C4  N5  
C6  C7  C8  C9  C10 C1  S2  O3  O4  N5  S6  O7  O8  C9  F10 F11 F12 F13 F14 F15 
C1  O2  C3  C4  N5  C6  C7  C8  C9  C10 C1  S2  O3  O4  N5  S6  O7  O8  C9  F10 
F11 F12 F13 F14 F15 C1  O2  C3  C4  N5  C6  C7  C8  C9  C10 C1  S2  O3  O4  N5  
S6  O7  O8  C9  F10 F11 F12 F13 F14 F15 C1  O2  C3  C4  N5  C6  C7  C8  C9  C10 
C1  S2  O3  O4  N5  S6  O7  O8  C9  F10 F11 F12 F13 F14 F15 C1  O2  C3  C4  N5  
C6  C7  C8  C9  C10 C1  S2  O3  O4  N5  S6  O7  O8  C9  F10 F11 F12 F13 F14 F15 
C1  O2  C3  C4  N5  C6  C7  C8  C9  C10 C1  S2  O3  O4  N5  S6  O7  O8  C9  F10 
F11 F12 F13 F14 F15 C1  O2  C3  C4  N5  C6  C7  C8  C9  C10 C1  S2  O3  O4  N5  
S6  O7  O8  C9  F10 F11 F12 F13 F14 F15 C1  O2  C3  C4  N5  C6  C7  C8  C9  C10 
C1  S2  O3  O4  N5  S6  O7  O8  C9  F10 F11 F12 F13 F14 F15 C1  O2  C3  C4  N5  
C6  C7  C8  C9  C10 C1  S2  O3  O4  N5  S6  O7  O8  C9  F10 F11 F12 F13 F14 F15 
C1  O2  C3  C4  N5  C6  C7  C8  C9  C10 C1  S2  O3  O4  N5  S6  O7  O8  C9  F10 
F11 F12 F13 F14 F15 C1  O2  C3  C4  N5  C6  C7  C8  C9  C10 C1  S2  O3  O4  N5  
S6  O7  O8  C9  F10 F11 F12 F13 F14 F15 C1  O2  C3  C4  N5  C6  C7  C8  C9  C10 
C1  S2  O3  O4  N5  S6  O7  O8  C9  F10 F11 F12 F13 F14 F15 C1  O2  C3  C4  N5  
C6  C7  C8  C9  C10 C1  S2  O3  O4  N5  S6  O7  O8  C9  F10 F11 F12 F13 F14 F15 
C1  O2  C3  C4  N5  C6  C7  C8  C9  C10 C1  S2  O3  O4  N5  S6  O7  O8  C9  F10 
F11 F12 F13 F14 F15 C1  O2  C3  C4  N5  C6  C7  C8  C9  C10 C1  S2  O3  O4  N5  
S6  O7  O8  C9  F10 F11 F12 F13 F14 F15 C1  O2  C3  C4  N5  C6  C7  C8  C9  C10 
C1  S2  O3  O4  N5  S6  O7  O8  C9  F10 F11 F12 F13 F14 F15 C1  O2  C3  C4  N5  
C6  C7  C8  C9  C10 C1  S2  O3  O4  N5  S6  O7  O8  C9  F10 F11 F12 F13 F14 F15 
C1  O2  C3  C4  N5  C6  C7  C8  C9  C10 C1  S2  O3  O4  N5  S6  O7  O8  C9  F10 
F11 F12 F13 F14 F15 C1  O2  C3  C4  N5  C6  C7  C8  C9  C10 C1  S2  O3  O4  N5  
S6  O7  O8  C9  F10 F11 F12 F13 F14 F15 C1  O2  C3  C4  N5  C6  C7  C8  C9  C10 
C1  S2  O3  O4  N5  S6  O7  O8  C9  F10 F11 F12 F13 F14 F15 C1  O2  C3  C4  N5  
C6  C7  C8  C9  C10 C1  S2  O3  O4  N5  S6  O7  O8  C9  F10 F11 F12 F13 F14 F15 
C1  O2  C3  C4  N5  C6  C7  C8  C9  C10 C1  S2  O3  O4  N5  S6  O7  O8  C9  F10 
F11 F12 F13 F14 F15 C1  O2  C3  C4  N5  C6  C7  C8  C9  C10 C1  S2  O3  O4  N5  
S6  O7  O8  C9  F10 F11 F12 F13 F14 F15 C1  O2  C3  C4  N5  C6  C7  C8  C9  C10 
C1  S2  O3  O4  N5  S6  O7  O8  C9  F10 F11 F12 F13 F14 F15 C1  O2  C3  C4  N5  
C6  C7  C8  C9  C10 C1  S2  O3  O4  N5  S6  O7  O8  C9  F10 F11 F12 F13 F14 F15 
C1  O2  C3  C4  N5  C6  C7  C8  C9  C10 C1  S2  O3  O4  N5  S6  O7  O8  C9  F10 
F11 F12 F13 F14 F15 C1  O2  C3  C4  N5  C6  C7  C8  C9  C10 C1  S2  O3  O4  N5  
S6  O7  O8  C9  F10 F11 F12 F13 F14 F15 C1  O2  C3  C4  N5  C6  C7  C8  C9  C10 
C1  S2  O3  O4  N5  S6  O7  O8  C9  F10 F11 F12 F13 F14 F15 C1  O2  C3  C4  N5  
C6  C7  C8  C9  C10 C1  S2  O3  O4  N5  S6  O7  O8  C9  F10 F11 F12 F13 F14 F15 
C1  O2  C3  C4  N5  C6  C7  C8  C9  C10 C1  S2  O3  O4  N5  S6  O7  O8  C9  F10 
F11 F12 F13 F14 F15 C1  O2  C3  C4  N5  C6  C7  C8  C9  C10 C1  S2  O3  O4  N5  
S6  O7  O8  C9  F10 F11 F12 F13 F14 F15 C1  O2  C3  C4  N5  C6  C7  C8  C9  C10 
C1  S2  O3  O4  N5  S6  O7  O8  C9  F10 F11 F12 F13 F14 F15 C1  O2  C3  C4  N5  
C6  C7  C8  C9  C10 C1  S2  O3  O4  N5  S6  O7  O8  C9  F10 F11 F12 F13 F14 F15 
C1  O2  C3  C4  N5  C6  C7  C8  C9  C10 C1  S2  O3  O4  N5  S6  O7  O8  C9  F10 
F11 F12 F13 F14 F15 C1  O2  C3  C4  N5  C6  C7  C8  C9  C10 C1  S2  O3  O4  N5  
S6  O7  O8  C9  F10 F11 F12 F13 F14 F15 C1  O2  C3  C4  N5  C6  C7  C8  C9  C10 
C1  S2  O3  O4  N5  S6  O7  O8  C9  F10 F11 F12 F13 F14 F15 C1  O2  C3  C4  N5  
C6  C7  C8  C9  C10 C1  S2  O3  O4  N5  S6  O7  O8  C9  F10 F11 F12 F13 F14 F15 
C1  O2  C3  C4  N5  C6  C7  C8  C9  C10 C1  S2  O3  O4  N5  S6  O7  O8  C9  F10 
F11 F12 F13 F14 F15 C1  O2  C3  C4  N5  C6  C7  C8  C9  C10 C1  S2  O3  O4  N5  
S6  O7  O8  C9  F10 F11 F12 F13 F14 F15 C1  O2  C3  C4  N5  C6  C7  C8  C9  C10 
C1  S2  O3  O4  N5  S6  O7  O8  C9  F10 F11 F12 F13 F14 F15 C1  O2  C3  C4  N5  
C6  C7  C8  C9  C10 C1  S2  O3  O4  N5  S6  O7  O8  C9  F10 F11 F12 F13 F14 F15 
C1  O2  C3  C4  N5  C6  C7  C8  C9  C10 C1  S2  O3  O4  N5  S6  O7  O8  C9  F10 
F11 F12 F13 F14 F15 C1  O2  C3  C4  N5  C6  C7  C8  C9  C10 C1  S2  O3  O4  N5  
S6  O7  O8  C9  F10 F11 F12 F13 F14 F15 C1  O2  C3  C4  N5  C6  C7  C8  C9  C10 
C1  S2  O3  O4  N5  S6  O7  O8  C9  F10 F11 F12 F13 F14 F15 C1  O2  C3  C4  N5  
C6  C7  C8  C9  C10 C1  S2  O3  O4  N5  S6  O7  O8  C9  F10 F11 F12 F13 F14 F15 
C1  O2  C3  C4  N5  C6  C7  C8  C9  C10 C1  S2  O3  O4  N5  S6  O7  O8  C9  F10 
F11 F12 F13 F14 F15 C1  O2  C3  C4  N5  C6  C7  C8  C9  C10 C1  S2  O3  O4  N5  
S6  O7  O8  C9  F10 F11 F12 F13 F14 F15 C1  O2  C3  C4  N5  C6  C7  C8  C9  C10 
C1  S2  O3  O4  N5  S6  O7  O8  C9  F10 F11 F12 F13 F14 F15 C1  O2  C3  C4  N5  
C6  C7  C8  C9  C10 C1  S2  O3  O4  N5  S6  O7  O8  C9  F10 F11 F12 F13 F14 F15 
C1  O2  C3  C4  N5  C6  C7  C8  C9  C10 C1  S2  O3  O4  N5  S6  O7  O8  C9  F10 
F11 F12 F13 F14 F15 C1  O2  C3  C4  N5  C6  C7  C8  C9  C10 C1  S2  O3  O4  N5  
S6  O7  O8  C9  F10 F11 F12 F13 F14 F15 C1  O2  C3  C4  N5  C6  C7  C8  C9  C10 
C1  S2  O3  O4  N5  S6  O7  O8  C9  F10 F11 F12 F13 F14 F15 C1  O2  C3  C4  N5  
C6  C7  C8  C9  C10 C1  S2  O3  O4  N5  S6  O7  O8  C9  F10 F11 F12 F13 F14 F15 
C1  O2  C3  C4  N5  C6  C7  C8  C9  C10 C1  S2  O3  O4  N5  S6  O7  O8  C9  F10 
F11 F12 F13 F14 F15 C1  O2  C3  C4  N5  C6  C7  C8  C9  C10 C1  S2  O3  O4  N5  
S6  O7  O8  C9  F10 F11 F12 F13 F14 F15 C1  O2  C3  C4  N5  C6  C7  C8  C9  C10 
C1  S2  O3  O4  N5  S6  O7  O8  C9  F10 F11 F12 F13 F14 F15 C1  O2  C3  C4  N5  
C6  C7  C8  C9  C10 C1  S2  O3  O4  N5  S6  O7  O8  C9  F10 F11 F12 F13 F14 F15 
C1  O2  C3  C4  N5  C6  C7  C8  C9  C10 C1  S2  O3  O4  N5  S6  O7  O8  C9  F10 
F11 F12 F13 F14 F15 C1  O2  C3  C4  N5  C6  C7  C8  C9  C10 C1  S2  O3  O4  N5  
S6  O7  O8  C9  F10 F11 F12 F13 F14 F15 C1  O2  C3  C4  N5  C6  C7  C8  C9  C10 
C1  S2  O3  O4  N5  S6  O7  O8  C9  F10 F11 F12 F13 F14 F15 C1  O2  C3  C4  N5  
C6  C7  C8  C9  C10 C1  S2  O3  O4  N5  S6  O7  O8  C9  F10 F11 F12 F13 F14 F15 
C1  O2  C3  C4  N5  C6  C7  C8  C9  C10 C1  S2  O3  O4  N5  S6  O7  O8  C9  F10 
F11 F12 F13 F14 F15 C1  O2  C3  C4  N5  C6  C7  C8  C9  C10 C1  S2  O3  O4  N5  
S6  O7  O8  C9  F10 F11 F12 F13 F14 F15 C1  O2  C3  C4  N5  C6  C7  C8  C9  C10 
C1  S2  O3  O4  N5  S6  O7  O8  C9  F10 F11 F12 F13 F14 F15 C1  O2  C3  C4  N5  
C6  C7  C8  C9  C10 C1  S2  O3  O4  N5  S6  O7  O8  C9  F10 F11 F12 F13 F14 F15 
C1  O2  C3  C4  N5  C6  C7  C8  C9  C10 C1  S2  O3  O4  N5  S6  O7  O8  C9  F10 
F11 F12 F13 F14 F15 C1  O2  C3  C4  N5  C6  C7  C8  C9  C10 C1  S2  O3  O4  N5  
S6  O7  O8  C9  F10 F11 F12 F13 F14 F15 C1  O2  C3  C4  N5  C6  C7  C8  C9  C10 
C1  S2  O3  O4  N5  S6  O7  O8  C9  F10 F11 F12 F13 F14 F15 C1  O2  C3  C4  N5  
C6  C7  C8  C9  C10 C1  S2  O3  O4  N5  S6  O7  O8  C9  F10 F11 F12 F13 F14 F15 
C1  O2  C3  C4  N5  C6  C7  C8  C9  C10 C1  S2  O3  O4  N5  S6  O7  O8  C9  F10 
F11 F12 F13 F14 F15 C1  O2  C3  C4  N5  C6  C7  C8  C9  C10 C1  S2  O3  O4  N5  
S6  O7  O8  C9  F10 F11 F12 F13 F14 F15 C1  O2  C3  C4  N5  C6  C7  C8  C9  C10 
C1  S2  O3  O4  N5  S6  O7  O8  C9  F10 F11 F12 F13 F14 F15 C1  O2  C3  C4  N5  
C6  C7  C8  C9  C10 C1  S2  O3  O4  N5  S6  O7  O8  C9  F10 F11 F12 F13 F14 F15 
C1  O2  C3  C4  N5  C6  C7  C8  C9  C10 C1  S2  O3  O4  N5  S6  O7  O8  C9  F10 
F11 F12 F13 F14 F15 C1  O2  C3  C4  N5  C6  C7  C8  C9  C10 C1  S2  O3  O4  N5  
S6  O7  O8  C9  F10 F11 F12 F13 F14 F15 C1  O2  C3  C4  N5  C6  C7  C8  C9  C10 
C1  S2  O3  O4  N5  S6  O7  O8  C9  F10 F11 F12 F13 F14 F15 C1  O2  C3  C4  N5  
C6  C7  C8  C9  C10 C1  S2  O3  O4  N5  S6  O7  O8  C9  F10 F11 F12 F13 F14 F15 
C1  O2  C3  C4  N5  C6  C7  C8  C9  C10 C1  S2  O3  O4  N5  S6  O7  O8  C9  F10 
F11 F12 F13 F14 F15 C1  O2  C3  C4  N5  C6  C7  C8  C9  C10 C1  S2  O3  O4  N5  
S6  O7  O8  C9  F10 F11 F12 F13 F14 F15 C1  O2  C3  C4  N5  C6  C7  C8  C9  C10 
C1  S2  O3  O4  N5  S6  O7  O8  C9  F10 F11 F12 F13 F14 F15 C1  O2  C3  C4  N5  
C6  C7  C8  C9  C10 C1  S2  O3  O4  N5  S6  O7  O8  C9  F10 F11 F12 F13 F14 F15 
C1  O2  C3  C4  N5  C6  C7  C8  C9  C10 C1  S2  O3  O4  N5  S6  O7  O8  C9  F10 
F11 F12 F13 F14 F15 C1  O2  C3  C4  N5  C6  C7  C8  C9  C10 C1  S2  O3  O4  N5  
S6  O7  O8  C9  F10 F11 F12 F13 F14 F15 C1  O2  C3  C4  N5  C6  C7  C8  C9  C10 
C1  S2  O3  O4  N5  S6  O7  O8  C9  F10 F11 F12 F13 F14 F15 C1  O2  C3  C4  N5  
C6  C7  C8  C9  C10 C1  S2  O3  O4  N5  S6  O7  O8  C9  F10 F11 F12 F13 F14 F15 
C1  O2  C3  C4  N5  C6  C7  C8  C9  C10 C1  S2  O3  O4  N5  S6  O7  O8  C9  F10 
F11 F12 F13 F14 F15 C1  O2  C3  C4  N5  C6  C7  C8  C9  C10 C1  S2  O3  O4  N5  
S6  O7  O8  C9  F10 F11 F12 F13 F14 F15 C1  O2  C3  C4  N5  C6  C7  C8  C9  C10 
C1  S2  O3  O4  N5  S6  O7  O8  C9  F10 F11 F12 F13 F14 F15 C1  O2  C3  C4  N5  
C6  C7  C8  C9  C10 C1  S2  O3  O4  N5  S6  O7  O8  C9  F10 F11 F12 F13 F14 F15 
C1  O2  C3  C4  N5  C6  C7  C8  C9  C10 C1  S2  O3  O4  N5  S6  O7  O8  C9  F10 
F11 F12 F13 F14 F15 C1  O2  C3  C4  N5  C6  C7  C8  C9  C10 C1  S2  O3  O4  N5  
S6  O7  O8  C9  F10 F11 F12 F13 F14 F15 C1  O2  C3  C4  N5  C6  C7  C8  C9  C10 
C1  S2  O3  O4  N5  S6  O7  O8  C9  F10 F11 F12 F13 F14 F15 C1  O2  C3  C4  N5  
C6  C7  C8  C9  C10 C1  S2  O3  O4  N5  S6  O7  O8  C9  F10 F11 F12 F13 F14 F15 
C1  O2  C3  C4  N5  C6  C7  C8  C9  C10 C1  S2  O3  O4  N5  S6  O7  O8  C9  F10 
F11 F12 F13 F14 F15 C1  O2  C3  C4  N5  C6  C7  C8  C9  C10 C1  S2  O3  O4  N5  
S6  O7  O8  C9  F10 F11 F12 F13 F14 F15 C1  O2  C3  C4  N5  C6  C7  C8  C9  C10 
C1  S2  O3  O4  N5  S6  O7  O8  C9  F10 F11 F12 F13 F14 F15 C1  O2  C3  C4  N5  
C6  C7  C8  C9  C10 C1  S2  O3  O4  N5  S6  O7  O8  C9  F10 F11 F12 F13 F14 F15 
C1  O2  C3  C4  N5  C6  C7  C8  C9  C10 C1  S2  O3  O4  N5  S6  O7  O8  C9  F10 
F11 F12 F13 F14 F15 C1  O2  C3  C4  N5  C6  C7  C8  C9  C10 C1  S2  O3  O4  N5  
S6  O7  O8  C9  F10 F11 F12 F13 F14 F15 C1  O2  C3  C4  N5  C6  C7  C8  C9  C10 
C1  S2  O3  O4  N5  S6  O7  O8  C9  F10 F11 F12 F13 F14 F15 C1  O2  C3  C4  N5  
C6  C7  C8  C9  C10 C1  S2  O3  O4  N5  S6  O7  O8  C9  F10 F11 F12 F13 F14 F15 
C1  O2  C3  C4  N5  C6  C7  C8  C9  C10 C1  S2  O3  O4  N5  S6  O7  O8  C9  F10 
F11 F12 F13 F14 F15 C1  O2  C3  C4  N5  C6  C7  C8  C9  C10 C1  S2  O3  O4  N5  
S6  O7  O8  C9  F10 F11 F12 F13 F14 F15 C1  O2  C3  C4  N5  C6  C7  C8  C9  C10 
C1  S2  O3  O4  N5  S6  O7  O8  C9  F10 F11 F12 F13 F14 F15 C1  O2  C3  C4  N5  
C6  C7  C8  C9  C10 C1  S2  O3  O4  N5  S6  O7  O8  C9  F10 F11 F12 F13 F14 F15 
C1  O2  C3  C4  N5  C6  C7  C8  C9  C10 C1  S2  O3  O4  N5  S6  O7  O8  C9  F10 
F11 F12 F13 F14 F15 C1  O2  C3  C4  N5  C6  C7  C8  C9  C10 C1  S2  O3  O4  N5  
S6  O7  O8  C9  F10 F11 F12 F13 F14 F15 C1  O2  C3  C4  N5  C6  C7  C8  C9  C10 
C1  S2  O3  O4  N5  S6  O7  O8  C9  F10 F11 F12 F13 F14 F15 C1  O2  C3  C4  N5  
C6  C7  C8  C9  C10 C1  S2  O3  O4  N5  S6  O7  O8  C9  F10 F11 F12 F13 F14 F15 
C1  O2  C3  C4  N5  C6  C7  C8  C9  C10 C1  S2  O3  O4  N5  S6  O7  O8  C9  F10 
F11 F12 F13 F14 F15 C1  O2  C3  C4  N5  C6  C7  C8  C9  C10 C1  S2  O3  O4  N5  
S6  O7  O8  C9  F10 F11 F12 F13 F14 F15 C1  O2  C3  C4  N5  C6  C7  C8  C9  C10 
C1  S2  O3  O4  N5  S6  O7  O8  C9  F10 F11 F12 F13 F14 F15 C1  O2  C3  C4  N5  
C6  C7  C8  C9  C10 C1  S2  O3  O4  N5  S6  O7  O8  C9  F10 F11 F12 F13 F14 F15 
C1  O2  C3  C4  N5  C6  C7  C8  C9  C10 C1  S2  O3  O4  N5  S6  O7  O8  C9  F10 
F11 F12 F13 F14 F15 C1  O2  C3  C4  N5  C6  C7  C8  C9  C10 C1  S2  O3  O4  N5  
S6  O7  O8  C9  F10 F11 F12 F13 F14 F15 C1  O2  C3  C4  N5  C6  C7  C8  C9  C10 
C1  S2  O3  O4  N5  S6  O7  O8  C9  F10 F11 F12 F13 F14 F15 C1  O2  C3  C4  N5  
C6  C7  C8  C9  C10 C1  S2  O3  O4  N5  S6  O7  O8  C9  F10 F11 F12 F13 F14 F15 
C1  O2  C3  C4  N5  C6  C7  C8  C9  C10 C1  S2  O3  O4  N5  S6  O7  O8  C9  F10 
F11 F12 F13 F14 F15 C1  O2  C3  C4  N5  C6  C7  C8  C9  C10 C1  S2  O3  O4  N5  
S6  O7  O8  C9  F10 F11 F12 F13 F14 F15 C1  O2  C3  C4  N5  C6  C7  C8  C9  C10 
C1  S2  O3  O4  N5  S6  O7  O8  C9  F10 F11 F12 F13 F14 F15 C1  O2  C3  C4  N5  
C6  C7  C8  C9  C10 C1  S2  O3  O4  N5  S6  O7  O8  C9  F10 F11 F12 F13 F14 F15 
C1  O2  C3  C4  N5  C6  C7  C8  C9  C10 C1  S2  O3  O4  N5  S6  O7  O8  C9  F10 
F11 F12 F13 F14 F15 C1  O2  C3  C4  N5  C6  C7  C8  C9  C10 C1  S2  O3  O4  N5  
S6  O7  O8  C9  F10 F11 F12 F13 F14 F15 C1  O2  C3  C4  N5  C6  C7  C8  C9  C10 
C1  S2  O3  O4  N5  S6  O7  O8  C9  F10 F11 F12 F13 F14 F15 C1  O2  C3  C4  N5  
C6  C7  C8  C9  C10 C1  S2  O3  O4  N5  S6  O7  O8  C9  F10 F11 F12 F13 F14 F15 
C1  O2  C3  C4  N5  C6  C7  C8  C9  C10 C1  S2  O3  O4  N5  S6  O7  O8  C9  F10 
F11 F12 F13 F14 F15 C1  O2  C3  C4  N5  C6  C7  C8  C9  C10 C1  S2  O3  O4  N5  
S6  O7  O8  C9  F10 F11 F12 F13 F14 F15 C1  O2  C3  C4  N5  C6  C7  C8  C9  C10 
C1  S2  O3  O4  N5  S6  O7  O8  C9  F10 F11 F12 F13 F14 F15 C1  O2  C3  C4  N5  
C6  C7  C8  C9  C10 C1  S2  O3  O4  N5  S6  O7  O8  C9  F10 F11 F12 F13 F14 F15 
C1  O2  C3  C4  N5  C6  C7  C8  C9  C10 C1  S2  O3  O4  N5  S6  O7  O8  C9  F10 
F11 F12 F13 F14 F15 C1  O2  C3  C4  N5  C6  C7  C8  C9  C10 C1  S2  O3  O4  N5  
S6  O7  O8  C9  F10 F11 F12 F13 F14 F15 C1  O2  C3  C4  N5  C6  C7  C8  C9  C10 
C1  S2  O3  O4  N5  S6  O7  O8  C9  F10 F11 F12 F13 F14 F15 C1  O2  C3  C4  N5  
C6  C7  C8  C9  C10 C1  S2  O3  O4  N5  S6  O7  O8  C9  F10 F11 F12 F13 F14 F15 
C1  O2  C3  C4  N5  C6  C7  C8  C9  C10 C1  S2  O3  O4  N5  S6  O7  O8  C9  F10 
F11 F12 F13 F14 F15 C1  O2  C3  C4  N5  C6  C7  C8  C9  C10 C1  S2  O3  O4  N5  
S6  O7  O8  C9  F10 F11 F12 F13 F14 F15 C1  O2  C3  C4  N5  C6  C7  C8  C9  C10 
C1  S2  O3  O4  N5  S6  O7  O8  C9  F10 F11 F12 F13 F14 F15 C1  O2  C3  C4  N5  
C6  C7  C8  C9  C10 C1  S2  O3  O4  N5  S6  O7  O8  C9  F10 F11 F12 F13 F14 F15 
C1  O2  C3  C4  N5  C6  C7  C8  C9  C10 C1  S2  O3  O4  N5  S6  O7  O8  C9  F10 
F11 F12 F13 F14 F15 C1  O2  C3  C4  N5  C6  C7  C8  C9  C10 C1  S2  O3  O4  N5  
S6  O7  O8  C9  F10 F11 F12 F13 F14 F15 C1  O2  C3  C4  N5  C6  C7  C8  C9  C10 
C1  S2  O3  O4  N5  S6  O7  O8  C9  F10 F11 F12 F13 F14 F15 C1  O2  C3  C4  N5  
C6  C7  C8  C9  C10 C1  S2  O3  O4  N5  S6  O7  O8  C9  F10 F11 F12 F13 F14 F15 
C1  O2  C3  C4  N5  C6  C7  C8  C9  C10 C1  S2  O3  O4  N5  S6  O7  O8  C9  F10 
F11 F12 F13 F14 F15 C1  O2  C3  C4  N5  C6  C7  C8  C9  C10 C1  S2  O3  O4  N5  
S6  O7  O8  C9  F10 F11 F12 F13 F14 F15 C1  O2  C3  C4  N5  C6  C7  C8  C9  C10 
C1  S2  O3  O4  N5  S6  O7  O8  C9  F10 F11 F12 F13 F14 F15 C1  O2  C3  C4  N5  
C6  C7  C8  C9  C10 C1  S2  O3  O4  N5  S6  O7  O8  C9  F10 F11 F12 F13 F14 F15 
C1  O2  C3  C4  N5  C6  C7  C8  C9  C10 C1  S2  O3  O4  N5  S6  O7  O8  C9  F10 
F11 F12 F13 F14 F15 C1  O2  C3  C4  N5  C6  C7  C8  C9  C10 C1  S2  O3  O4  N5  
S6  O7  O8  C9  F10 F11 F12 F13 F14 F15 C1  O2  C3  C4  N5  C6  C7  C8  C9  C10 
C1  S2  O3  O4  N5  S6  O7  O8  C9  F10 F11 F12 F13 F14 F15 C1  O2  C3  C4  N5  
C6  C7  C8  C9  C10 C1  S2  O3  O4  N5  S6  O7  O8  C9  F10 F11 F12 F13 F14 F15 
C1  O2  C3  C4  N5  C6  C7  C8  C9  C10 C1  S2  O3  O4  N5  S6  O7  O8  C9  F10 
F11 F12 F13 F14 F15 C1  O2  C3  C4  N5  C6  C7  C8  C9  C10 C1  S2  O3  O4  N5  
S6  O7  O8  C9  F10 F11 F12 F13 F14 F15 C1  O2  C3  C4  N5  C6  C7  C8  C9  C10 
C1  S2  O3  O4  N5  S6  O7  O8  C9  F10 F11 F12 F13 F14 F15 C1  O2  C3  C4  N5  
C6  C7  C8  C9  C10 C1  S2  O3  O4  N5  S6  O7  O8  C9  F10 F11 F12 F13 F14 F15 
C1  O2  C3  C4  N5  C6  C7  C8  C9  C10 C1  S2  O3  O4  N5  S6  O7  O8  C9  F10 
F11 F12 F13 F14 F15 C1  O2  C3  C4  N5  C6  C7  C8  C9  C10 C1  S2  O3  O4  N5  
S6  O7  O8  C9  F10 F11 F12 F13 F14 F15 C1  O2  C3  C4  N5  C6  C7  C8  C9  C10 
C1  S2  O3  O4  N5  S6  O7  O8  C9  F10 F11 F12 F13 F14 F15 C1  O2  C3  C4  N5  
C6  C7  C8  C9  C10 C1  S2  O3  O4  N5  S6  O7  O8  C9  F10 F11 F12 F13 F14 F15 
C1  O2  C3  C4  N5  C6  C7  C8  C9  C10 C1  S2  O3  O4  N5  S6  O7  O8  C9  F10 
F11 F12 F13 F14 F15 C1  O2  C3  C4  N5  C6  C7  C8  C9  C10 C1  S2  O3  O4  N5  
S6  O7  O8  C9  F10 F11 F12 F13 F14 F15 C1  O2  C3  C4  N5  C6  C7  C8  C9  C10 
C1  S2  O3  O4  N5  S6  O7  O8  C9  F10 F11 F12 F13 F14 F15 C1  O2  C3  C4  N5  
C6  C7  C8  C9  C10 C1  S2  O3  O4  N5  S6  O7  O8  C9  F10 F11 F12 F13 F14 F15 
C1  O2  C3  C4  N5  C6  C7  C8  C9  C10 C1  S2  O3  O4  N5  S6  O7  O8  C9  F10 
F11 F12 F13 F14 F15 C1  O2  C3  C4  N5  C6  C7  C8  C9  C10 C1  S2  O3  O4  N5  
S6  O7  O8  C9  F10 F11 F12 F13 F14 F15 C1  O2  C3  C4  N5  C6  C7  C8  C9  C10 
C1  S2  O3  O4  N5  S6  O7  O8  C9  F10 F11 F12 F13 F14 F15 C1  O2  C3  C4  N5  
C6  C7  C8  C9  C10 C1  S2  O3  O4  N5  S6  O7  O8  C9  F10 F11 F12 F13 F14 F15 
C1  O2  C3  C4  N5  C6  C7  C8  C9  C10 C1  S2  O3  O4  N5  S6  O7  O8  C9  F10 
F11 F12 F13 F14 F15 C1  O2  C3  C4  N5  C6  C7  C8  C9  C10 C1  S2  O3  O4  N5  
S6  O7  O8  C9  F10 F11 F12 F13 F14 F15 C1  O2  C3  C4  N5  C6  C7  C8  C9  C10 
C1  S2  O3  O4  N5  S6  O7  O8  C9  F10 F11 F12 F13 F14 F15 C1  O2  C3  C4  N5  
C6  C7  C8  C9  C10 C1  S2  O3  O4  N5  S6  O7  O8  C9  F10 F11 F12 F13 F14 F15 
C1  O2  C3  C4  N5  C6  C7  C8  C9  C10 C1  S2  O3  O4  N5  S6  O7  O8  C9  F10 
F11 F12 F13 F14 F15 C1  O2  C3  C4  N5  C6  C7  C8  C9  C10 C1  S2  O3  O4  N5  
S6  O7  O8  C9  F10 F11 F12 F13 F14 F15 C1  O2  C3  C4  N5  C6  C7  C8  C9  C10 
C1  S2  O3  O4  N5  S6  O7  O8  C9  F10 F11 F12 F13 F14 F15 C1  O2  C3  C4  N5  
C6  C7  C8  C9  C10 C1  S2  O3  O4  N5  S6  O7  O8  C9  F10 F11 F12 F13 F14 F15 
C1  O2  C3  C4  N5  C6  C7  C8  C9  C10 C1  S2  O3  O4  N5  S6  O7  O8  C9  F10 
F11 F12 F13 F14 F15 C1  O2  C3  C4  N5  C6  C7  C8  C9  C10 C1  S2  O3  O4  N5  
S6  O7  O8  C9  F10 F11 F12 F13 F14 F15 C1  O2  C3  C4  N5  C6  C7  C8  C9  C10 
C1  S2  O3  O4  N5  S6  O7  O8  C9  F10 F11 F12 F13 F14 F15 C1  O2  C3  C4  N5  
C6  C7  C8  C9  C10 C1  S2  O3  O4  N5  S6  O7  O8  C9  F10 F11 F12 F13 F14 F15 
C1  O2  C3  C4  N5  C6  C7  C8  C9  C10 C1  S2  O3  O4  N5  S6  O7  O8  C9  F10 
F11 F12 F13 F14 F15 C1  O2  C3  C4  N5  C6  C7  C8  C9  C10 C1  S2  O3  O4  N5  
S6  O7  O8  C9  F10 F11 F12 F13 F14 F15 C1  O2  C3  C4  N5  C6  C7  C8  C9  C10 
C1  S2  O3  O4  N5  S6  O7  O8  C9  F10 F11 F12 F13 F14 F15 C1  O2  C3  C4  N5  
C6  C7  C8  C9  C10 C1  S2  O3  O4  N5  S6  O7  O8  C9  F10 F11 F12 F13 F14 F15 
C1  O2  C3  C4  N5  C6  C7  C8  C9  C10 C1  S2  O3  O4  N5  S6  O7  O8  C9  F10 
F11 F12 F13 F14 F15 C1  O2  C3  C4  N5  C6  C7  C8  C9  C10 C1  S2  O3  O4  N5  
S6  O7  O8  C9  F10 F11 F12 F13 F14 F15 C1  O2  C3  C4  N5  C6  C7  C8  C9  C10 
C1  S2  O3  O4  N5  S6  O7  O8  C9  F10 F11 F12 F13 F14 F15 C1  O2  C3  C4  N5  
C6  C7  C8  C9  C10 C1  S2  O3  O4  N5  S6  O7  O8  C9  F10 F11 F12 F13 F14 F15 
C1  O2  C3  C4  N5  C6  C7  C8  C9  C10 C1  S2  O3  O4  N5  S6  O7  O8  C9  F10 
F11 F12 F13 F14 F15 C1  O2  C3  C4  N5  C6  C7  C8  C9  C10 C1  S2  O3  O4  N5  
S6  O7  O8  C9  F10 F11 F12 F13 F14 F15 C1  O2  C3  C4  N5  C6  C7  C8  C9  C10 
C1  S2  O3  O4  N5  S6  O7  O8  C9  F10 F11 F12 F13 F14 F15 C1  O2  C3  C4  N5  
C6  C7  C8  C9  C10 C1  S2  O3  O4  N5  S6  O7  O8  C9  F10 F11 F12 F13 F14 F15 
C1  O2  C3  C4  N5  C6  C7  C8  C9  C10 C1  S2  O3  O4  N5  S6  O7  O8  C9  F10 
F11 F12 F13 F14 F15 C1  O2  C3  C4  N5  C6  C7  C8  C9  C10 C1  S2  O3  O4  N5  
S6  O7  O8  C9  F10 F11 F12 F13 F14 F15 C1  O2  C3  C4  N5  C6  C7  C8  C9  C10 
C1  S2  O3  O4  N5  S6  O7  O8  C9  F10 F11 F12 F13 F14 F15 C1  O2  C3  C4  N5  
C6  C7  C8  C9  C10 C1  S2  O3  O4  N5  S6  O7  O8  C9  F10 F11 F12 F13 F14 F15 
C1  O2  C3  C4  N5  C6  C7  C8  C9  C10 C1  S2  O3  O4  N5  S6  O7  O8  C9  F10 
F11 F12 F13 F14 F15 C1  O2  C3  C4  N5  C6  C7  C8  C9  C10 C1  S2  O3  O4  N5  
S6  O7  O8  C9  F10 F11 F12 F13 F14 F15 C1  O2  C3  C4  N5  C6  C7  C8  C9  C10 
C1  S2  O3  O4  N5  S6  O7  O8  C9  F10 F11 F12 F13 F14 F15 C1  O2  C3  C4  N5  
C6  C7  C8  C9  C10 C1  S2  O3  O4  N5  S6  O7  O8  C9  F10 F11 F12 F13 F14 F15 
C1  O2  C3  C4  N5  C6  C7  C8  C9  C10 C1  S2  O3  O4  N5  S6  O7  O8  C9  F10 
F11 F12 F13 F14 F15 C1  O2  C3  C4  N5  C6  C7  C8  C9  C10 C1  S2  O3  O4  N5  
S6  O7  O8  C9  F10 F11 F12 F13 F14 F15 C1  O2  C3  C4  N5  C6  C7  C8  C9  C10 
C1  S2  O3  O4  N5  S6  O7  O8  C9  F10 F11 F12 F13 F14 F15 C1  O2  C3  C4  N5  
C6  C7  C8  C9  C10 C1  S2  O3  O4  N5  S6  O7  O8  C9  F10 F11 F12 F13 F14 F15 
C1  O2  C3  C4  N5  C6  C7  C8  C9  C10 C1  S2  O3  O4  N5  S6  O7  O8  C9  F10 
F11 F12 F13 F14 F15 C1  O2  C3  C4  N5  C6  C7  C8  C9  C10 C1  S2  O3  O4  N5  
S6  O7  O8  C9  F10 F11 F12 F13 F14 F15 C1  O2  C3  C4  N5  C6  C7  C8  C9  C10 
C1  S2  O3  O4  N5  S6  O7  O8  C9  F10 F11 F12 F13 F14 F15 C1  O2  C3  C4  N5  
C6  C7  C8  C9  C10 C1  S2  O3  O4  N5  S6  O7  O8  C9  F10 F11 F12 F13 F14 F15 
C1  O2  C3  C4  N5  C6  C7  C8  C9  C10 C1  S2  O3  O4  N5  S6  O7  O8  C9  F10 
F11 F12 F13 F14 F15 C1  O2  C3  C4  N5  C6  C7  C8  C9  C10 C1  S2  O3  O4  N5  
S6  O7  O8  C9  F10 F11 F12 F13 F14 F15 C1  O2  C3  C4  N5  C6  C7  C8  C9  C10 
C1  S2  O3  O4  N5  S6  O7  O8  C9  F10 F11 F12 F13 F14 F15 C1  O2  C3  C4  N5  
C6  C7  C8  C9  C10 C1  S2  O3  O4  N5  S6  O7  O8  C9  F10 F11 F12 F13 F14 F15 
C1  O2  C3  C4  N5  C6  C7  C8  C9  C10 C1  S2  O3  O4  N5  S6  O7  O8  C9  F10 
F11 F12 F13 F14 F15 C1  O2  C3  C4  N5  C6  C7  C8  C9  C10 C1  S2  O3  O4  N5  
S6  O7  O8  C9  F10 F11 F12 F13 F14 F15 C1  O2  C3  C4  N5  C6  C7  C8  C9  C10 
C1  S2  O3  O4  N5  S6  O7  O8  C9  F10 F11 F12 F13 F14 F15 C1  O2  C3  C4  N5  
C6  C7  C8  C9  C10 C1  S2  O3  O4  N5  S6  O7  O8  C9  F10 F11 F12 F13 F14 F15 
C1  O2  C3  C4  N5  C6  C7  C8  C9  C10 C1  S2  O3  O4  N5  S6  O7  O8  C9  F10 
F11 F12 F13 F14 F15 C1  O2  C3  C4  N5  C6  C7  C8  C9  C10 C1  S2  O3  O4  N5  
S6  O7  O8  C9  F10 F11 F12 F13 F14 F15 C1  O2  C3  C4  N5  C6  C7  C8  C9  C10 
C1  S2  O3  O4  N5  S6  O7  O8  C9  F10 F11 F12 F13 F14 F15 C1  O2  C3  C4  N5  
C6  C7  C8  C9  C10 C1  S2  O3  O4  N5  S6  O7  O8  C9  F10 F11 F12 F13 F14 F15 
C1  O2  C3  C4  N5  C6  C7  C8  C9  C10 C1  S2  O3  O4  N5  S6  O7  O8  C9  F10 
F11 F12 F13 F14 F15 C1  O2  C3  C4  N5  C6  C7  C8  C9  C10 C1  S2  O3  O4  N5  
S6  O7  O8  C9  F10 F11 F12 F13 F14 F15 C1  O2  C3  C4  N5  C6  C7  C8  C9  C10 
C1  S2  O3  O4  N5  S6  O7  O8  C9  F10 F11 F12 F13 F14 F15 C1  O2  C3  C4  N5  
C6  C7  C8  C9  C10 C1  S2  O3  O4  N5  S6  O7  O8  C9  F10 F11 F12 F13 F14 F15 
C1  O2  C3  C4  N5  C6  C7  C8  C9  C10 C1  S2  O3  O4  N5  S6  O7  O8  C9  F10 
F11 F12 F13 F14 F15 C1  O2  C3  C4  N5  C6  C7  C8  C9  C10 C1  S2  O3  O4  N5  
S6  O7  O8  C9  F10 F11 F12 F13 F14 F15 C1  O2  C3  C4  N5  C6  C7  C8  C9  C10 
C1  S2  O3  O4  N5  S6  O7  O8  C9  F10 F11 F12 F13 F14 F15 C1  O2  C3  C4  N5  
C6  C7  C8  C9  C10 C1  S2  O3  O4  N5  S6  O7  O8  C9  F10 F11 F12 F13 F14 F15 
C1  O2  C3  C4  N5  C6  C7  C8  C9  C10 C1  S2  O3  O4  N5  S6  O7  O8  C9  F10 
F11 F12 F13 F14 F15 C1  O2  C3  C4  N5  C6  C7  C8  C9  C10 C1  S2  O3  O4  N5  
S6  O7  O8  C9  F10 F11 F12 F13 F14 F15 C1  O2  C3  C4  N5  C6  C7  C8  C9  C10 
C1  S2  O3  O4  N5  S6  O7  O8  C9  F10 F11 F12 F13 F14 F15 C1  O2  C3  C4  N5  
C6  C7  C8  C9  C10 C1  S2  O3  O4  N5  S6  O7  O8  C9  F10 F11 F12 F13 F14 F15 
C1  O2  C3  C4  N5  C6  C7  C8  C9  C10 C1  S2  O3  O4  N5  S6  O7  O8  C9  F10 
F11 F12 F13 F14 F15 C1  O2  C3  C4  N5  C6  C7  C8  C9  C10 C1  S2  O3  O4  N5  
S6  O7  O8  C9  F10 F11 F12 F13 F14 F15 C1  O2  C3  C4  N5  C6  C7  C8  C9  C10 
C1  S2  O3  O4  N5  S6  O7  O8  C9  F10 F11 F12 F13 F14 F15 C1  O2  C3  C4  N5  
C6  C7  C8  C9  C10 C1  S2  O3  O4  N5  S6  O7  O8  C9  F10 F11 F12 F13 F14 F15 
C1  O2  C3  C4  N5  C6  C7  C8  C9  C10 C1  S2  O3  O4  N5  S6  O7  O8  C9  F10 
F11 F12 F13 F14 F15 C1  O2  C3  C4  N5  C6  C7  C8  C9  C10 C1  S2  O3  O4  N5  
S6  O7  O8  C9  F10 F11 F12 F13 F14 F15 C1  O2  C3  C4  N5  C6  C7  C8  C9  C10 
C1  S2  O3  O4  N5  S6  O7  O8  C9  F10 F11 F12 F13 F14 F15 C1  O2  C3  C4  N5  
C6  C7  C8  C9  C10 C1  S2  O3  O4  N5  S6  O7  O8  C9  F10 F11 F12 F13 F14 F15 
C1  O2  C3  C4  N5  C6  C7  C8  C9  C10 C1  S2  O3  O4  N5  S6  O7  O8  C9  F10 
F11 F12 F13 F14 F15 C1  O2  C3  C4  N5  C6  C7  C8  C9  C10 C1  S2  O3  O4  N5  
S6  O7  O8  C9  F10 F11 F12 F13 F14 F15 C1  O2  C3  C4  N5  C6  C7  C8  C9  C10 
C1  S2  O3  O4  N5  S6  O7  O8  C9  F10 F11 F12 F13 F14 F15 C1  O2  C3  C4  N5  
C6  C7  C8  C9  C10 C1  S2  O3  O4  N5  S6  O7  O8  C9  F10 F11 F12 F13 F14 F15 
C1  O2  C3  C4  N5  C6  C7  C8  C9  C10 C1  S2  O3  O4  N5  S6  O7  O8  C9  F10 
F11 F12 F13 F14 F15 C1  O2  C3  C4  N5  C6  C7  C8  C9  C10 C1  S2  O3  O4  N5  
S6  O7  O8  C9  F10 F11 F12 F13 F14 F15 C1  O2  C3  C4  N5  C6  C7  C8  C9  C10 
C1  S2  O3  O4  N5  S6  O7  O8  C9  F10 F11 F12 F13 F14 F15 C1  O2  C3  C4  N5  
C6  C7  C8  C9  C10 C1  S2  O3  O4  N5  S6  O7  O8  C9  F10 F11 F12 F13 F14 F15 
C1  O2  C3  C4  N5  C6  C7  C8  C9  C10 C1  S2  O3  O4  N5  S6  O7  O8  C9  F10 
F11 F12 F13 F14 F15 C1  O2  C3  C4  N5  C6  C7  C8  C9  C10 C1  S2  O3  O4  N5  
S6  O7  O8  C9  F10 F11 F12 F13 F14 F15 C1  O2  C3  C4  N5  C6  C7  C8  C9  C10 
C1  S2  O3  O4  N5  S6  O7  O8  C9  F10 F11 F12 F13 F14 F15 C1  O2  C3  C4  N5  
C6  C7  C8  C9  C10 C1  S2  O3  O4  N5  S6  O7  O8  C9  F10 F11 F12 F13 F14 F15 
C1  O2  C3  C4  N5  C6  C7  C8  C9  C10 C1  S2  O3  O4  N5  S6  O7  O8  C9  F10 
F11 F12 F13 F14 F15 C1  O2  C3  C4  N5  C6  C7  C8  C9  C10 C1  S2  O3  O4  N5  
S6  O7  O8  C9  F10 F11 F12 F13 F14 F15 C1  O2  C3  C4  N5  C6  C7  C8  C9  C10 
C1  S2  O3  O4  N5  S6  O7  O8  C9  F10 F11 F12 F13 F14 F15 C1  O2  C3  C4  N5  
C6  C7  C8  C9  C10 C1  S2  O3  O4  N5  S6  O7  O8  C9  F10 F11 F12 F13 F14 F15 
C1  O2  C3  C4  N5  C6  C7  C8  C9  C10 C1  S2  O3  O4  N5  S6  O7  O8  C9  F10 
F11 F12 F13 F14 F15 C1  O2  C3  C4  N5  C6  C7  C8  C9  C10 C1  S2  O3  O4  N5  
S6  O7  O8  C9  F10 F11 F12 F13 F14 F15 C1  O2  C3  C4  N5  C6  C7  C8  C9  C10 
C1  S2  O3  O4  N5  S6  O7  O8  C9  F10 F11 F12 F13 F14 F15 C1  O2  C3  C4  N5  
C6  C7  C8  C9  C10 C1  S2  O3  O4  N5  S6  O7  O8  C9  F10 F11 F12 F13 F14 F15 
C1  O2  C3  C4  N5  C6  C7  C8  C9  C10 C1  S2  O3  O4  N5  S6  O7  O8  C9  F10 
F11 F12 F13 F14 F15 C1  O2  C3  C4  N5  C6  C7  C8  C9  C10 C1  S2  O3  O4  N5  
S6  O7  O8  C9  F10 F11 F12 F13 F14 F15 C1  O2  C3  C4  N5  C6  C7  C8  C9  C10 
C1  S2  O3  O4  N5  S6  O7  O8  C9  F10 F11 F12 F13 F14 F15 C1  O2  C3  C4  N5  
C6  C7  C8  C9  C10 C1  S2  O3  O4  N5  S6  O7  O8  C9  F10 F11 F12 F13 F14 F15 
C1  O2  C3  C4  N5  C6  C7  C8  C9  C10 C1  S2  O3  O4  N5  S6  O7  O8  C9  F10 
F11 F12 F13 F14 F15 C1  O2  C3  C4  N5  C6  C7  C8  C9  C10 C1  S2  O3  O4  N5  
S6  O7  O8  C9  F10 F11 F12 F13 F14 F15 C1  O2  C3  C4  N5  C6  C7  C8  C9  C10 
C1  S2  O3  O4  N5  S6  O7  O8  C9  F10 F11 F12 F13 F14 F15 C1  O2  C3  C4  N5  
C6  C7  C8  C9  C10 C1  S2  O3  O4  N5  S6  O7  O8  C9  F10 F11 F12 F13 F14 F15 
C1  O2  C3  C4  N5  C6  C7  C8  C9  C10 C1  S2  O3  O4  N5  S6  O7  O8  C9  F10 
F11 F12 F13 F14 F15 C1  O2  C3  C4  N5  C6  C7  C8  C9  C10 C1  S2  O3  O4  N5  
S6  O7  O8  C9  F10 F11 F12 F13 F14 F15 C1  O2  C3  C4  N5  C6  C7  C8  C9  C10 
C1  S2  O3  O4  N5  S6  O7  O8  C9  F10 F11 F12 F13 F14 F15 C1  O2  C3  C4  N5  
C6  C7  C8  C9  C10 C1  S2  O3  O4  N5  S6  O7  O8  C9  F10 F11 F12 F13 F14 F15 
C1  O2  C3  C4  N5  C6  C7  C8  C9  C10 C1  S2  O3  O4  N5  S6  O7  O8  C9  F10 
F11 F12 F13 F14 F15 C1  O2  C3  C4  N5  C6  C7  C8  C9  C10 C1  S2  O3  O4  N5  
S6  O7  O8  C9  F10 F11 F12 F13 F14 F15 C1  O2  C3  C4  N5  C6  C7  C8  C9  C10 
C1  S2  O3  O4  N5  S6  O7  O8  C9  F10 F11 F12 F13 F14 F15 C1  O2  C3  C4  N5  
C6  C7  C8  C9  C10 C1  S2  O3  O4  N5  S6  O7  O8  C9  F10 F11 F12 F13 F14 F15 
C1  O2  C3  C4  N5  C6  C7  C8  C9  C10 C1  S2  O3  O4  N5  S6  O7  O8  C9  F10 
F11 F12 F13 F14 F15 C1  O2  C3  C4  N5  C6  C7  C8  C9  C10 C1  S2  O3  O4  N5  
S6  O7  O8  C9  F10 F11 F12 F13 F14 F15 C1  O2  C3  C4  N5  C6  C7  C8  C9  C10 
C1  S2  O3  O4  N5  S6  O7  O8  C9  F10 F11 F12 F13 F14 F15 C1  O2  C3  C4  N5  
C6  C7  C8  C9  C10 C1  S2  O3  O4  N5  S6  O7  O8  C9  F10 F11 F12 F13 F14 F15 
C1  O2  C3  C4  N5  C6  C7  C8  C9  C10 C1  S2  O3  O4  N5  S6  O7  O8  C9  F10 
F11 F12 F13 F14 F15 C1  O2  C3  C4  N5  C6  C7  C8  C9  C10 C1  S2  O3  O4  N5  
S6  O7  O8  C9  F10 F11 F12 F13 F14 F15 C1  O2  C3  C4  N5  C6  C7  C8  C9  C10 
C1  S2  O3  O4  N5  S6  O7  O8  C9  F10 F11 F12 F13 F14 F15 C1  O2  C3  C4  N5  
C6  C7  C8  C9  C10 C1  S2  O3  O4  N5  S6  O7  O8  C9  F10 F11 F12 F13 F14 F15 
C1  O2  C3  C4  N5  C6  C7  C8  C9  C10 C1  S2  O3  O4  N5  S6  O7  O8  C9  F10 
F11 F12 F13 F14 F15 C1  O2  C3  C4  N5  C6  C7  C8  C9  C10 C1  S2  O3  O4  N5  
S6  O7  O8  C9  F10 F11 F12 F13 F14 F15 C1  O2  C3  C4  N5  C6  C7  C8  C9  C10 
C1  S2  O3  O4  N5  S6  O7  O8  C9  F10 F11 F12 F13 F14 F15 C1  O2  C3  C4  N5  
C6  C7  C8  C9  C10 C1  S2  O3  O4  N5  S6  O7  O8  C9  F10 F11 F12 F13 F14 F15 
C1  O2  C3  C4  N5  C6  C7  C8  C9  C10 C1  S2  O3  O4  N5  S6  O7  O8  C9  F10 
F11 F12 F13 F14 F15 C1  O2  C3  C4  N5  C6  C7  C8  C9  C10 C1  S2  O3  O4  N5  
S6  O7  O8  C9  F10 F11 F12 F13 F14 F15 C1  O2  C3  C4  N5  C6  C7  C8  C9  C10 
C1  S2  O3  O4  N5  S6  O7  O8  C9  F10 F11 F12 F13 F14 F15 C1  O2  C3  C4  N5  
C6  C7  C8  C9  C10 C1  S2  O3  O4  N5  S6  O7  O8  C9  F10 F11 F12 F13 F14 F15 
C1  O2  C3  C4  N5  C6  C7  C8  C9  C10 C1  S2  O3  O4  N5  S6  O7  O8  C9  F10 
F11 F12 F13 F14 F15 C1  O2  C3  C4  N5  C6  C7  C8  C9  C10 C1  S2  O3  O4  N5  
S6  O7  O8  C9  F10 F11 F12 F13 F14 F15 C1  O2  C3  C4  N5  C6  C7  C8  C9  C10 
C1  S2  O3  O4  N5  S6  O7  O8  C9  F10 F11 F12 F13 F14 F15 C1  O2  C3  C4  N5  
C6  C7  C8  C9  C10 C1  S2  O3  O4  N5  S6  O7  O8  C9  F10 F11 F12 F13 F14 F15 
C1  O2  C3  C4  N5  C6  C7  C8  C9  C10 C1  S2  O3  O4  N5  S6  O7  O8  C9  F10 
F11 F12 F13 F14 F15 C1  O2  C3  C4  N5  C6  C7  C8  C9  C10 C1  S2  O3  O4  N5  
S6  O7  O8  C9  F10 F11 F12 F13 F14 F15 C1  O2  C3  C4  N5  C6  C7  C8  C9  C10 
C1  S2  O3  O4  N5  S6  O7  O8  C9  F10 F11 F12 F13 F14 F15 C1  O2  C3  C4  N5  
C6  C7  C8  C9  C10 C1  S2  O3  O4  N5  S6  O7  O8  C9  F10 F11 F12 F13 F14 F15 
C1  O2  C3  C4  N5  C6  C7  C8  C9  C10 C1  S2  O3  O4  N5  S6  O7  O8  C9  F10 
F11 F12 F13 F14 F15 C1  O2  C3  C4  N5  C6  C7  C8  C9  C10 C1  S2  O3  O4  N5  
S6  O7  O8  C9  F10 F11 F12 F13 F14 F15 C1  O2  C3  C4  N5  C6  C7  C8  C9  C10 
C1  S2  O3  O4  N5  S6  O7  O8  C9  F10 F11 F12 F13 F14 F15 C1  O2  C3  C4  N5  
C6  C7  C8  C9  C10 C1  S2  O3  O4  N5  S6  O7  O8  C9  F10 F11 F12 F13 F14 F15 
C1  O2  C3  C4  N5  C6  C7  C8  C9  C10 C1  S2  O3  O4  N5  S6  O7  O8  C9  F10 
F11 F12 F13 F14 F15 C1  O2  C3  C4  N5  C6  C7  C8  C9  C10 C1  S2  O3  O4  N5  
S6  O7  O8  C9  F10 F11 F12 F13 F14 F15 C1  O2  C3  C4  N5  C6  C7  C8  C9  C10 
C1  S2  O3  O4  N5  S6  O7  O8  C9  F10 F11 F12 F13 F14 F15 C1  O2  C3  C4  N5  
C6  C7  C8  C9  C10 C1  S2  O3  O4  N5  S6  O7  O8  C9  F10 F11 F12 F13 F14 F15 
C1  O2  C3  C4  N5  C6  C7  C8  C9  C10 C1  S2  O3  O4  N5  S6  O7  O8  C9  F10 
F11 F12 F13 F14 F15 C1  O2  C3  C4  N5  C6  C7  C8  C9  C10 C1  S2  O3  O4  N5  
S6  O7  O8  C9  F10 F11 F12 F13 F14 F15 C1  O2  C3  C4  N5  C6  C7  C8  C9  C10 
C1  S2  O3  O4  N5  S6  O7  O8  C9  F10 F11 F12 F13 F14 F15 C1  O2  C3  C4  N5  
C6  C7  C8  C9  C10 C1  S2  O3  O4  N5  S6  O7  O8  C9  F10 F11 F12 F13 F14 F15 
C1  O2  C3  C4  N5  C6  C7  C8  C9  C10 C1  S2  O3  O4  N5  S6  O7  O8  C9  F10 
F11 F12 F13 F14 F15 C1  O2  C3  C4  N5  C6  C7  C8  C9  C10 C1  S2  O3  O4  N5  
S6  O7  O8  C9  F10 F11 F12 F13 F14 F15 C1  O2  C3  C4  N5  C6  C7  C8  C9  C10 
C1  S2  O3  O4  N5  S6  O7  O8  C9  F10 F11 F12 F13 F14 F15 C1  O2  C3  C4  N5  
C6  C7  C8  C9  C10 C1  S2  O3  O4  N5  S6  O7  O8  C9  F10 F11 F12 F13 F14 F15 
C1  O2  C3  C4  N5  C6  C7  C8  C9  C10 C1  S2  O3  O4  N5  S6  O7  O8  C9  F10 
F11 F12 F13 F14 F15 C1  O2  C3  C4  N5  C6  C7  C8  C9  C10 C1  S2  O3  O4  N5  
S6  O7  O8  C9  F10 F11 F12 F13 F14 F15 C1  O2  C3  C4  N5  C6  C7  C8  C9  C10 
C1  S2  O3  O4  N5  S6  O7  O8  C9  F10 F11 F12 F13 F14 F15 C1  O2  C3  C4  N5  
C6  C7  C8  C9  C10 C1  S2  O3  O4  N5  S6  O7  O8  C9  F10 F11 F12 F13 F14 F15 
C1  O2  C3  C4  N5  C6  C7  C8  C9  C10 C1  S2  O3  O4  N5  S6  O7  O8  C9  F10 
F11 F12 F13 F14 F15 C1  O2  C3  C4  N5  C6  C7  C8  C9  C10 C1  S2  O3  O4  N5  
S6  O7  O8  C9  F10 F11 F12 F13 F14 F15 C1  O2  C3  C4  N5  C6  C7  C8  C9  C10 
C1  S2  O3  O4  N5  S6  O7  O8  C9  F10 F11 F12 F13 F14 F15 C1  O2  C3  C4  N5  
C6  C7  C8  C9  C10 C1  S2  O3  O4  N5  S6  O7  O8  C9  F10 F11 F12 F13 F14 F15 
C1  O2  C3  C4  N5  C6  C7  C8  C9  C10 C1  S2  O3  O4  N5  S6  O7  O8  C9  F10 
F11 F12 F13 F14 F15 C1  O2  C3  C4  N5  C6  C7  C8  C9  C10 C1  S2  O3  O4  N5  
S6  O7  O8  C9  F10 F11 F12 F13 F14 F15 C1  O2  C3  C4  N5  C6  C7  C8  C9  C10 
C1  S2  O3  O4  N5  S6  O7  O8  C9  F10 F11 F12 F13 F14 F15 C1  O2  C3  C4  N5  
C6  C7  C8  C9  C10 C1  S2  O3  O4  N5  S6  O7  O8  C9  F10 F11 F12 F13 F14 F15 
C1  O2  C3  C4  N5  C6  C7  C8  C9  C10 C1  S2  O3  O4  N5  S6  O7  O8  C9  F10 
F11 F12 F13 F14 F15 C1  O2  C3  C4  N5  C6  C7  C8  C9  C10 C1  S2  O3  O4  N5  
S6  O7  O8  C9  F10 F11 F12 F13 F14 F15 C1  O2  C3  C4  N5  C6  C7  C8  C9  C10 
C1  S2  O3  O4  N5  S6  O7  O8  C9  F10 F11 F12 F13 F14 F15 C1  O2  C3  C4  N5  
C6  C7  C8  C9  C10 C1  S2  O3  O4  N5  S6  O7  O8  C9  F10 F11 F12 F13 F14 F15 
C1  O2  C3  C4  N5  C6  C7  C8  C9  C10 C1  S2  O3  O4  N5  S6  O7  O8  C9  F10 
F11 F12 F13 F14 F15 C1  O2  C3  C4  N5  C6  C7  C8  C9  C10 C1  S2  O3  O4  N5  
S6  O7  O8  C9  F10 F11 F12 F13 F14 F15 C1  O2  C3  C4  N5  C6  C7  C8  C9  C10 
C1  S2  O3  O4  N5  S6  O7  O8  C9  F10 F11 F12 F13 F14 F15 C1  O2  C3  C4  N5  
C6  C7  C8  C9  C10 C1  S2  O3  O4  N5  S6  O7  O8  C9  F10 F11 F12 F13 F14 F15 
C1  O2  C3  C4  N5  C6  C7  C8  C9  C10 C1  S2  O3  O4  N5  S6  O7  O8  C9  F10 
F11 F12 F13 F14 F15 C1  O2  C3  C4  N5  C6  C7  C8  C9  C10 C1  S2  O3  O4  N5  
S6  O7  O8  C9  F10 F11 F12 F13 F14 F15 C1  O2  C3  C4  N5  C6  C7  C8  C9  C10 
C1  S2  O3  O4  N5  S6  O7  O8  C9  F10 F11 F12 F13 F14 F15 C1  O2  C3  C4  N5  
C6  C7  C8  C9  C10 C1  S2  O3  O4  N5  S6  O7  O8  C9  F10 F11 F12 F13 F14 F15 
C1  O2  C3  C4  N5  C6  C7  C8  C9  C10 C1  S2  O3  O4  N5  S6  O7  O8  C9  F10 
F11 F12 F13 F14 F15 C1  O2  C3  C4  N5  C6  C7  C8  C9  C10 C1  S2  O3  O4  N5  
S6  O7  O8  C9  F10 F11 F12 F13 F14 F15 C1  O2  C3  C4  N5  C6  C7  C8  C9  C10 
C1  S2  O3  O4  N5  S6  O7  O8  C9  F10 F11 F12 F13 F14 F15 C1  O2  C3  C4  N5  
C6  C7  C8  C9  C10 C1  S2  O3  O4  N5  S6  O7  O8  C9  F10 F11 F12 F13 F14 F15 
C1  O2  C3  C4  N5  C6  C7  C8  C9  C10 C1  S2  O3  O4  N5  S6  O7  O8  C9  F10 
F11 F12 F13 F14 F15 C1  O2  C3  C4  N5  C6  C7  C8  C9  C10 C1  S2  O3  O4  N5  
S6  O7  O8  C9  F10 F11 F12 F13 F14 F15 C1  O2  C3  C4  N5  C6  C7  C8  C9  C10 
C1  S2  O3  O4  N5  S6  O7  O8  C9  F10 F11 F12 F13 F14 F15 C1  O2  C3  C4  N5  
C6  C7  C8  C9  C10 C1  S2  O3  O4  N5  S6  O7  O8  C9  F10 F11 F12 F13 F14 F15 
C1  O2  C3  C4  N5  C6  C7  C8  C9  C10 C1  S2  O3  O4  N5  S6  O7  O8  C9  F10 
F11 F12 F13 F14 F15 C1  O2  C3  C4  N5  C6  C7  C8  C9  C10 C1  S2  O3  O4  N5  
S6  O7  O8  C9  F10 F11 F12 F13 F14 F15 C1  O2  C3  C4  N5  C6  C7  C8  C9  C10 
C1  S2  O3  O4  N5  S6  O7  O8  C9  F10 F11 F12 F13 F14 F15 C1  O2  C3  C4  N5  
C6  C7  C8  C9  C10 C1  S2  O3  O4  N5  S6  O7  O8  C9  F10 F11 F12 F13 F14 F15 
C1  O2  C3  C4  N5  C6  C7  C8  C9  C10 C1  S2  O3  O4  N5  S6  O7  O8  C9  F10 
F11 F12 F13 F14 F15 C1  O2  C3  C4  N5  C6  C7  C8  C9  C10 C1  S2  O3  O4  N5  
S6  O7  O8  C9  F10 F11 F12 F13 F14 F15 C1  O2  C3  C4  N5  C6  C7  C8  C9  C10 
C1  S2  O3  O4  N5  S6  O7  O8  C9  F10 F11 F12 F13 F14 F15 C1  O2  C3  C4  N5  
C6  C7  C8  C9  C10 C1  S2  O3  O4  N5  S6  O7  O8  C9  F10 F11 F12 F13 F14 F15 
C1  O2  C3  C4  N5  C6  C7  C8  C9  C10 C1  S2  O3  O4  N5  S6  O7  O8  C9  F10 
F11 F12 F13 F14 F15 C1  O2  C3  C4  N5  C6  C7  C8  C9  C10 C1  S2  O3  O4  N5  
S6  O7  O8  C9  F10 F11 F12 F13 F14 F15 C1  O2  C3  C4  N5  C6  C7  C8  C9  C10 
C1  S2  O3  O4  N5  S6  O7  O8  C9  F10 F11 F12 F13 F14 F15 C1  O2  C3  C4  N5  
C6  C7  C8  C9  C10 C1  S2  O3  O4  N5  S6  O7  O8  C9  F10 F11 F12 F13 F14 F15 
C1  O2  C3  C4  N5  C6  C7  C8  C9  C10 C1  S2  O3  O4  N5  S6  O7  O8  C9  F10 
F11 F12 F13 F14 F15 C1  O2  C3  C4  N5  C6  C7  C8  C9  C10 C1  S2  O3  O4  N5  
S6  O7  O8  C9  F10 F11 F12 F13 F14 F15 C1  O2  C3  C4  N5  C6  C7  C8  C9  C10 
C1  S2  O3  O4  N5  S6  O7  O8  C9  F10 F11 F12 F13 F14 F15 C1  O2  C3  C4  N5  
C6  C7  C8  C9  C10 C1  S2  O3  O4  N5  S6  O7  O8  C9  F10 F11 F12 F13 F14 F15 
C1  O2  C3  C4  N5  C6  C7  C8  C9  C10 C1  S2  O3  O4  N5  S6  O7  O8  C9  F10 
F11 F12 F13 F14 F15 C1  O2  C3  C4  N5  C6  C7  C8  C9  C10 C1  S2  O3  O4  N5  
S6  O7  O8  C9  F10 F11 F12 F13 F14 F15 C1  O2  C3  C4  N5  C6  C7  C8  C9  C10 
C1  S2  O3  O4  N5  S6  O7  O8  C9  F10 F11 F12 F13 F14 F15 C1  O2  C3  C4  N5  
C6  C7  C8  C9  C10 C1  S2  O3  O4  N5  S6  O7  O8  C9  F10 F11 F12 F13 F14 F15 
C1  O2  C3  C4  N5  C6  C7  C8  C9  C10 C1  S2  O3  O4  N5  S6  O7  O8  C9  F10 
F11 F12 F13 F14 F15 C1  O2  C3  C4  N5  C6  C7  C8  C9  C10 C1  S2  O3  O4  N5  
S6  O7  O8  C9  F10 F11 F12 F13 F14 F15 C1  O2  C3  C4  N5  C6  C7  C8  C9  C10 
C1  S2  O3  O4  N5  S6  O7  O8  C9  F10 F11 F12 F13 F14 F15 C1  O2  C3  C4  N5  
C6  C7  C8  C9  C10 C1  S2  O3  O4  N5  S6  O7  O8  C9  F10 F11 F12 F13 F14 F15 
C1  O2  C3  C4  N5  C6  C7  C8  C9  C10 C1  S2  O3  O4  N5  S6  O7  O8  C9  F10 
F11 F12 F13 F14 F15 C1  O2  C3  C4  N5  C6  C7  C8  C9  C10 C1  S2  O3  O4  N5  
S6  O7  O8  C9  F10 F11 F12 F13 F14 F15 C1  O2  C3  C4  N5  C6  C7  C8  C9  C10 
C1  S2  O3  O4  N5  S6  O7  O8  C9  F10 F11 F12 F13 F14 F15 C1  O2  C3  C4  N5  
C6  C7  C8  C9  C10 C1  S2  O3  O4  N5  S6  O7  O8  C9  F10 F11 F12 F13 F14 F15 
C1  O2  C3  C4  N5  C6  C7  C8  C9  C10 C1  S2  O3  O4  N5  S6  O7  O8  C9  F10 
F11 F12 F13 F14 F15 C1  O2  C3  C4  N5  C6  C7  C8  C9  C10 C1  S2  O3  O4  N5  
S6  O7  O8  C9  F10 F11 F12 F13 F14 F15 C1  O2  C3  C4  N5  C6  C7  C8  C9  C10 
C1  S2  O3  O4  N5  S6  O7  O8  C9  F10 F11 F12 F13 F14 F15 C1  O2  C3  C4  N5  
C6  C7  C8  C9  C10 C1  S2  O3  O4  N5  S6  O7  O8  C9  F10 F11 F12 F13 F14 F15 
C1  O2  C3  C4  N5  C6  C7  C8  C9  C10 C1  S2  O3  O4  N5  S6  O7  O8  C9  F10 
F11 F12 F13 F14 F15 C1  O2  C3  C4  N5  C6  C7  C8  C9  C10 C1  S2  O3  O4  N5  
S6  O7  O8  C9  F10 F11 F12 F13 F14 F15 C1  O2  C3  C4  N5  C6  C7  C8  C9  C10 
C1  S2  O3  O4  N5  S6  O7  O8  C9  F10 F11 F12 F13 F14 F15 C1  O2  C3  C4  N5  
C6  C7  C8  C9  C10 C1  S2  O3  O4  N5  S6  O7  O8  C9  F10 F11 F12 F13 F14 F15 
C1  O2  C3  C4  N5  C6  C7  C8  C9  C10 C1  S2  O3  O4  N5  S6  O7  O8  C9  F10 
F11 F12 F13 F14 F15 C1  O2  C3  C4  N5  C6  C7  C8  C9  C10 C1  S2  O3  O4  N5  
S6  O7  O8  C9  F10 F11 F12 F13 F14 F15 C1  O2  C3  C4  N5  C6  C7  C8  C9  C10 
C1  S2  O3  O4  N5  S6  O7  O8  C9  F10 F11 F12 F13 F14 F15 C1  O2  C3  C4  N5  
C6  C7  C8  C9  C10 C1  S2  O3  O4  N5  S6  O7  O8  C9  F10 F11 F12 F13 F14 F15 
C1  O2  C3  C4  N5  C6  C7  C8  C9  C10 C1  S2  O3  O4  N5  S6  O7  O8  C9  F10 
F11 F12 F13 F14 F15 C1  O2  C3  C4  N5  C6  C7  C8  C9  C10 C1  S2  O3  O4  N5  
S6  O7  O8  C9  F10 F11 F12 F13 F14 F15 C1  O2  C3  C4  N5  C6  C7  C8  C9  C10 
C1  S2  O3  O4  N5  S6  O7  O8  C9  F10 F11 F12 F13 F14 F15 C1  O2  C3  C4  N5  
C6  C7  C8  C9  C10 C1  S2  O3  O4  N5  S6  O7  O8  C9  F10 F11 F12 F13 F14 F15 
C1  O2  C3  C4  N5  C6  C7  C8  C9  C10 C1  S2  O3  O4  N5  S6  O7  O8  C9  F10 
F11 F12 F13 F14 F15 C1  O2  C3  C4  N5  C6  C7  C8  C9  C10 C1  S2  O3  O4  N5  
S6  O7  O8  C9  F10 F11 F12 F13 F14 F15 C1  O2  C3  C4  N5  C6  C7  C8  C9  C10 
C1  S2  O3  O4  N5  S6  O7  O8  C9  F10 F11 F12 F13 F14 F15 C1  O2  C3  C4  N5  
C6  C7  C8  C9  C10 C1  S2  O3  O4  N5  S6  O7  O8  C9  F10 F11 F12 F13 F14 F15 
C1  O2  C3  C4  N5  C6  C7  C8  C9  C10 C1  S2  O3  O4  N5  S6  O7  O8  C9  F10 
F11 F12 F13 F14 F15 C1  O2  C3  C4  N5  C6  C7  C8  C9  C10 C1  S2  O3  O4  N5  
S6  O7  O8  C9  F10 F11 F12 F13 F14 F15 C1  O2  C3  C4  N5  C6  C7  C8  C9  C10 
C1  S2  O3  O4  N5  S6  O7  O8  C9  F10 F11 F12 F13 F14 F15 C1  O2  C3  C4  N5  
C6  C7  C8  C9  C10 C1  S2  O3  O4  N5  S6  O7  O8  C9  F10 F11 F12 F13 F14 F15 
C1  O2  C3  C4  N5  C6  C7  C8  C9  C10 C1  S2  O3  O4  N5  S6  O7  O8  C9  F10 
F11 F12 F13 F14 F15 C1  O2  C3  C4  N5  C6  C7  C8  C9  C10 C1  S2  O3  O4  N5  
S6  O7  O8  C9  F10 F11 F12 F13 F14 F15 C1  O2  C3  C4  N5  C6  C7  C8  C9  C10 
C1  S2  O3  O4  N5  S6  O7  O8  C9  F10 F11 F12 F13 F14 F15 C1  O2  C3  C4  N5  
C6  C7  C8  C9  C10 C1  S2  O3  O4  N5  S6  O7  O8  C9  F10 F11 F12 F13 F14 F15 
C1  O2  C3  C4  N5  C6  C7  C8  C9  C10 C1  S2  O3  O4  N5  S6  O7  O8  C9  F10 
F11 F12 F13 F14 F15 C1  O2  C3  C4  N5  C6  C7  C8  C9  C10 C1  S2  O3  O4  N5  
S6  O7  O8  C9  F10 F11 F12 F13 F14 F15 C1  O2  C3  C4  N5  C6  C7  C8  C9  C10 
C1  S2  O3  O4  N5  S6  O7  O8  C9  F10 F11 F12 F13 F14 F15 C1  O2  C3  C4  N5  
C6  C7  C8  C9  C10 C1  S2  O3  O4  N5  S6  O7  O8  C9  F10 F11 F12 F13 F14 F15 
C1  O2  C3  C4  N5  C6  C7  C8  C9  C10 C1  S2  O3  O4  N5  S6  O7  O8  C9  F10 
F11 F12 F13 F14 F15 C1  O2  C3  C4  N5  C6  C7  C8  C9  C10 C1  S2  O3  O4  N5  
S6  O7  O8  C9  F10 F11 F12 F13 F14 F15 C1  O2  C3  C4  N5  C6  C7  C8  C9  C10 
C1  S2  O3  O4  N5  S6  O7  O8  C9  F10 F11 F12 F13 F14 F15 C1  O2  C3  C4  N5  
C6  C7  C8  C9  C10 C1  S2  O3  O4  N5  S6  O7  O8  C9  F10 F11 F12 F13 F14 F15 
C1  O2  C3  C4  N5  C6  C7  C8  C9  C10 C1  S2  O3  O4  N5  S6  O7  O8  C9  F10 
F11 F12 F13 F14 F15 C1  O2  C3  C4  N5  C6  C7  C8  C9  C10 C1  S2  O3  O4  N5  
S6  O7  O8  C9  F10 F11 F12 F13 F14 F15 C1  O2  C3  C4  N5  C6  C7  C8  C9  C10 
C1  S2  O3  O4  N5  S6  O7  O8  C9  F10 F11 F12 F13 F14 F15 C1  O2  C3  C4  N5  
C6  C7  C8  C9  C10 C1  S2  O3  O4  N5  S6  O7  O8  C9  F10 F11 F12 F13 F14 F15 
C1  O2  C3  C4  N5  C6  C7  C8  C9  C10 C1  S2  O3  O4  N5  S6  O7  O8  C9  F10 
F11 F12 F13 F14 F15 C1  O2  C3  C4  N5  C6  C7  C8  C9  C10 C1  S2  O3  O4  N5  
S6  O7  O8  C9  F10 F11 F12 F13 F14 F15 C1  O2  C3  C4  N5  C6  C7  C8  C9  C10 
C1  S2  O3  O4  N5  S6  O7  O8  C9  F10 F11 F12 F13 F14 F15 C1  O2  C3  C4  N5  
C6  C7  C8  C9  C10 C1  S2  O3  O4  N5  S6  O7  O8  C9  F10 F11 F12 F13 F14 F15 
C1  O2  C3  C4  N5  C6  C7  C8  C9  C10 C1  S2  O3  O4  N5  S6  O7  O8  C9  F10 
F11 F12 F13 F14 F15 C1  O2  C3  C4  N5  C6  C7  C8  C9  C10 C1  S2  O3  O4  N5  
S6  O7  O8  C9  F10 F11 F12 F13 F14 F15 C1  O2  C3  C4  N5  C6  C7  C8  C9  C10 
C1  S2  O3  O4  N5  S6  O7  O8  C9  F10 F11 F12 F13 F14 F15 C1  O2  C3  C4  N5  
C6  C7  C8  C9  C10 C1  S2  O3  O4  N5  S6  O7  O8  C9  F10 F11 F12 F13 F14 F15 
C1  O2  C3  C4  N5  C6  C7  C8  C9  C10 C1  S2  O3  O4  N5  S6  O7  O8  C9  F10 
F11 F12 F13 F14 F15 C1  O2  C3  C4  N5  C6  C7  C8  C9  C10 C1  S2  O3  O4  N5  
S6  O7  O8  C9  F10 F11 F12 F13 F14 F15 C1  O2  C3  C4  N5  C6  C7  C8  C9  C10 
C1  S2  O3  O4  N5  S6  O7  O8  C9  F10 F11 F12 F13 F14 F15 C1  O2  C3  C4  N5  
C6  C7  C8  C9  C10 C1  S2  O3  O4  N5  S6  O7  O8  C9  F10 F11 F12 F13 F14 F15 
C1  O2  C3  C4  N5  C6  C7  C8  C9  C10 C1  S2  O3  O4  N5  S6  O7  O8  C9  F10 
F11 F12 F13 F14 F15 C1  O2  C3  C4  N5  C6  C7  C8  C9  C10 C1  S2  O3  O4  N5  
S6  O7  O8  C9  F10 F11 F12 F13 F14 F15 C1  O2  C3  C4  N5  C6  C7  C8  C9  C10 
C1  S2  O3  O4  N5  S6  O7  O8  C9  F10 F11 F12 F13 F14 F15 C1  O2  C3  C4  N5  
C6  C7  C8  C9  C10 C1  S2  O3  O4  N5  S6  O7  O8  C9  F10 F11 F12 F13 F14 F15 
C1  O2  C3  C4  N5  C6  C7  C8  C9  C10 C1  S2  O3  O4  N5  S6  O7  O8  C9  F10 
F11 F12 F13 F14 F15 C1  O2  C3  C4  N5  C6  C7  C8  C9  C10 C1  S2  O3  O4  N5  
S6  O7  O8  C9  F10 F11 F12 F13 F14 F15 C1  O2  C3  C4  N5  C6  C7  C8  C9  C10 
C1  S2  O3  O4  N5  S6  O7  O8  C9  F10 F11 F12 F13 F14 F15 C1  O2  C3  C4  N5  
C6  C7  C8  C9  C10 C1  S2  O3  O4  N5  S6  O7  O8  C9  F10 F11 F12 F13 F14 F15 
C1  O2  C3  C4  N5  C6  C7  C8  C9  C10 C1  S2  O3  O4  N5  S6  O7  O8  C9  F10 
F11 F12 F13 F14 F15 C1  O2  C3  C4  N5  C6  C7  C8  C9  C10 C1  S2  O3  O4  N5  
S6  O7  O8  C9  F10 F11 F12 F13 F14 F15 C1  O2  C3  C4  N5  C6  C7  C8  C9  C10 
C1  S2  O3  O4  N5  S6  O7  O8  C9  F10 F11 F12 F13 F14 F15 C1  O2  C3  C4  N5  
C6  C7  C8  C9  C10 C1  S2  O3  O4  N5  S6  O7  O8  C9  F10 F11 F12 F13 F14 F15 
C1  O2  C3  C4  N5  C6  C7  C8  C9  C10 C1  S2  O3  O4  N5  S6  O7  O8  C9  F10 
F11 F12 F13 F14 F15 C1  O2  C3  C4  N5  C6  C7  C8  C9  C10 C1  S2  O3  O4  N5  
S6  O7  O8  C9  F10 F11 F12 F13 F14 F15 C1  O2  C3  C4  N5  C6  C7  C8  C9  C10 
C1  S2  O3  O4  N5  S6  O7  O8  C9  F10 F11 F12 F13 F14 F15 C1  O2  C3  C4  N5  
C6  C7  C8  C9  C10 C1  S2  O3  O4  N5  S6  O7  O8  C9  F10 F11 F12 F13 F14 F15 
C1  O2  C3  C4  N5  C6  C7  C8  C9  C10 C1  S2  O3  O4  N5  S6  O7  O8  C9  F10 
F11 F12 F13 F14 F15 C1  O2  C3  C4  N5  C6  C7  C8  C9  C10 C1  S2  O3  O4  N5  
S6  O7  O8  C9  F10 F11 F12 F13 F14 F15 C1  O2  C3  C4  N5  C6  C7  C8  C9  C10 
C1  S2  O3  O4  N5  S6  O7  O8  C9  F10 F11 F12 F13 F14 F15 C1  O2  C3  C4  N5  
C6  C7  C8  C9  C10 C1  S2  O3  O4  N5  S6  O7  O8  C9  F10 F11 F12 F13 F14 F15 
C1  O2  C3  C4  N5  C6  C7  C8  C9  C10 C1  S2  O3  O4  N5  S6  O7  O8  C9  F10 
F11 F12 F13 F14 F15 C1  O2  C3  C4  N5  C6  C7  C8  C9  C10 C1  S2  O3  O4  N5  
S6  O7  O8  C9  F10 F11 F12 F13 F14 F15 C1  O2  C3  C4  N5  C6  C7  C8  C9  C10 
C1  S2  O3  O4  N5  S6  O7  O8  C9  F10 F11 F12 F13 F14 F15 C1  O2  C3  C4  N5  
C6  C7  C8  C9  C10 C1  S2  O3  O4  N5  S6  O7  O8  C9  F10 F11 F12 F13 F14 F15 
C1  O2  C3  C4  N5  C6  C7  C8  C9  C10 C1  S2  O3  O4  N5  S6  O7  O8  C9  F10 
F11 F12 F13 F14 F15 C1  O2  C3  C4  N5  C6  C7  C8  C9  C10 C1  S2  O3  O4  N5  
S6  O7  O8  C9  F10 F11 F12 F13 F14 F15 C1  O2  C3  C4  N5  C6  C7  C8  C9  C10 
C1  S2  O3  O4  N5  S6  O7  O8  C9  F10 F11 F12 F13 F14 F15 C1  O2  C3  C4  N5  
C6  C7  C8  C9  C10 C1  S2  O3  O4  N5  S6  O7  O8  C9  F10 F11 F12 F13 F14 F15 
C1  O2  C3  C4  N5  C6  C7  C8  C9  C10 C1  S2  O3  O4  N5  S6  O7  O8  C9  F10 
F11 F12 F13 F14 F15 C1  O2  C3  C4  N5  C6  C7  C8  C9  C10 C1  S2  O3  O4  N5  
S6  O7  O8  C9  F10 F11 F12 F13 F14 F15 C1  O2  C3  C4  N5  C6  C7  C8  C9  C10 
C1  S2  O3  O4  N5  S6  O7  O8  C9  F10 F11 F12 F13 F14 F15 C1  O2  C3  C4  N5  
C6  C7  C8  C9  C10 C1  S2  O3  O4  N5  S6  O7  O8  C9  F10 F11 F12 F13 F14 F15 
C1  O2  C3  C4  N5  C6  C7  C8  C9  C10 C1  S2  O3  O4  N5  S6  O7  O8  C9  F10 
F11 F12 F13 F14 F15 C1  O2  C3  C4  N5  C6  C7  C8  C9  C10 C1  S2  O3  O4  N5  
S6  O7  O8  C9  F10 F11 F12 F13 F14 F15 C1  O2  C3  C4  N5  C6  C7  C8  C9  C10 
C1  S2  O3  O4  N5  S6  O7  O8  C9  F10 F11 F12 F13 F14 F15 C1  O2  C3  C4  N5  
C6  C7  C8  C9  C10 C1  S2  O3  O4  N5  S6  O7  O8  C9  F10 F11 F12 F13 F14 F15 
C1  O2  C3  C4  N5  C6  C7  C8  C9  C10 C1  S2  O3  O4  N5  S6  O7  O8  C9  F10 
F11 F12 F13 F14 F15 C1  O2  C3  C4  N5  C6  C7  C8  C9  C10 C1  S2  O3  O4  N5  
S6  O7  O8  C9  F10 F11 F12 F13 F14 F15 C1  O2  C3  C4  N5  C6  C7  C8  C9  C10 
C1  S2  O3  O4  N5  S6  O7  O8  C9  F10 F11 F12 F13 F14 F15 C1  O2  C3  C4  N5  
C6  C7  C8  C9  C10 C1  S2  O3  O4  N5  S6  O7  O8  C9  F10 F11 F12 F13 F14 F15 
C1  O2  C3  C4  N5  C6  C7  C8  C9  C10 C1  S2  O3  O4  N5  S6  O7  O8  C9  F10 
F11 F12 F13 F14 F15 C1  O2  C3  C4  N5  C6  C7  C8  C9  C10 C1  S2  O3  O4  N5  
S6  O7  O8  C9  F10 F11 F12 F13 F14 F15 C1  O2  C3  C4  N5  C6  C7  C8  C9  C10 
C1  S2  O3  O4  N5  S6  O7  O8  C9  F10 F11 F12 F13 F14 F15 C1  O2  C3  C4  N5  
C6  C7  C8  C9  C10 C1  S2  O3  O4  N5  S6  O7  O8  C9  F10 F11 F12 F13 F14 F15 
C1  O2  C3  C4  N5  C6  C7  C8  C9  C10 C1  S2  O3  O4  N5  S6  O7  O8  C9  F10 
F11 F12 F13 F14 F15 C1  O2  C3  C4  N5  C6  C7  C8  C9  C10 C1  S2  O3  O4  N5  
S6  O7  O8  C9  F10 F11 F12 F13 F14 F15 C1  O2  C3  C4  N5  C6  C7  C8  C9  C10 
C1  S2  O3  O4  N5  S6  O7  O8  C9  F10 F11 F12 F13 F14 F15 C1  O2  C3  C4  N5  
C6  C7  C8  C9  C10 C1  S2  O3  O4  N5  S6  O7  O8  C9  F10 F11 F12 F13 F14 F15 
C1  O2  C3  C4  N5  C6  C7  C8  C9  C10 C1  S2  O3  O4  N5  S6  O7  O8  C9  F10 
F11 F12 F13 F14 F15 C1  O2  C3  C4  N5  C6  C7  C8  C9  C10 C1  S2  O3  O4  N5  
S6  O7  O8  C9  F10 F11 F12 F13 F14 F15 C1  O2  C3  C4  N5  C6  C7  C8  C9  C10 
C1  S2  O3  O4  N5  S6  O7  O8  C9  F10 F11 F12 F13 F14 F15 C1  O2  C3  C4  N5  
C6  C7  C8  C9  C10 C1  S2  O3  O4  N5  S6  O7  O8  C9  F10 F11 F12 F13 F14 F15 
C1  O2  C3  C4  N5  C6  C7  C8  C9  C10 C1  S2  O3  O4  N5  S6  O7  O8  C9  F10 
F11 F12 F13 F14 F15 C1  O2  C3  C4  N5  C6  C7  C8  C9  C10 C1  S2  O3  O4  N5  
S6  O7  O8  C9  F10 F11 F12 F13 F14 F15 C1  O2  C3  C4  N5  C6  C7  C8  C9  C10 
C1  S2  O3  O4  N5  S6  O7  O8  C9  F10 F11 F12 F13 F14 F15 C1  O2  C3  C4  N5  
C6  C7  C8  C9  C10 C1  S2  O3  O4  N5  S6  O7  O8  C9  F10 F11 F12 F13 F14 F15 
C1  O2  C3  C4  N5  C6  C7  C8  C9  C10 C1  S2  O3  O4  N5  S6  O7  O8  C9  F10 
F11 F12 F13 F14 F15 C1  O2  C3  C4  N5  C6  C7  C8  C9  C10 C1  S2  O3  O4  N5  
S6  O7  O8  C9  F10 F11 F12 F13 F14 F15 C1  O2  C3  C4  N5  C6  C7  C8  C9  C10 
C1  S2  O3  O4  N5  S6  O7  O8  C9  F10 F11 F12 F13 F14 F15 C1  O2  C3  C4  N5  
C6  C7  C8  C9  C10 C1  S2  O3  O4  N5  S6  O7  O8  C9  F10 F11 F12 F13 F14 F15 
C1  O2  C3  C4  N5  C6  C7  C8  C9  C10 C1  S2  O3  O4  N5  S6  O7  O8  C9  F10 
F11 F12 F13 F14 F15 C1  O2  C3  C4  N5  C6  C7  C8  C9  C10 C1  S2  O3  O4  N5  
S6  O7  O8  C9  F10 F11 F12 F13 F14 F15 C1  O2  C3  C4  N5  C6  C7  C8  C9  C10 
C1  S2  O3  O4  N5  S6  O7  O8  C9  F10 F11 F12 F13 F14 F15 C1  O2  C3  C4  N5  
C6  C7  C8  C9  C10 C1  S2  O3  O4  N5  S6  O7  O8  C9  F10 F11 F12 F13 F14 F15 
C1  O2  C3  C4  N5  C6  C7  C8  C9  C10 C1  S2  O3  O4  N5  S6  O7  O8  C9  F10 
F11 F12 F13 F14 F15 C1  O2  C3  C4  N5  C6  C7  C8  C9  C10 C1  S2  O3  O4  N5  
S6  O7  O8  C9  F10 F11 F12 F13 F14 F15 C1  O2  C3  C4  N5  C6  C7  C8  C9  C10 
C1  S2  O3  O4  N5  S6  O7  O8  C9  F10 F11 F12 F13 F14 F15 C1  O2  C3  C4  N5  
C6  C7  C8  C9  C10 C1  S2  O3  O4  N5  S6  O7  O8  C9  F10 F11 F12 F13 F14 F15 
C1  O2  C3  C4  N5  C6  C7  C8  C9  C10 C1  S2  O3  O4  N5  S6  O7  O8  C9  F10 
F11 F12 F13 F14 F15 C1  O2  C3  C4  N5  C6  C7  C8  C9  C10 C1  S2  O3  O4  N5  
S6  O7  O8  C9  F10 F11 F12 F13 F14 F15 C1  O2  C3  C4  N5  C6  C7  C8  C9  C10 
C1  S2  O3  O4  N5  S6  O7  O8  C9  F10 F11 F12 F13 F14 F15 C1  O2  C3  C4  N5  
C6  C7  C8  C9  C10 C1  S2  O3  O4  N5  S6  O7  O8  C9  F10 F11 F12 F13 F14 F15 
C1  O2  C3  C4  N5  C6  C7  C8  C9  C10 C1  S2  O3  O4  N5  S6  O7  O8  C9  F10 
F11 F12 F13 F14 F15 C1  O2  C3  C4  N5  C6  C7  C8  C9  C10 C1  S2  O3  O4  N5  
S6  O7  O8  C9  F10 F11 F12 F13 F14 F15 C1  O2  C3  C4  N5  C6  C7  C8  C9  C10 
C1  S2  O3  O4  N5  S6  O7  O8  C9  F10 F11 F12 F13 F14 F15 C1  O2  C3  C4  N5  
C6  C7  C8  C9  C10 C1  S2  O3  O4  N5  S6  O7  O8  C9  F10 F11 F12 F13 F14 F15 
C1  O2  C3  C4  N5  C6  C7  C8  C9  C10 C1  S2  O3  O4  N5  S6  O7  O8  C9  F10 
F11 F12 F13 F14 F15 C1  O2  C3  C4  N5  C6  C7  C8  C9  C10 C1  S2  O3  O4  N5  
S6  O7  O8  C9  F10 F11 F12 F13 F14 F15 C1  O2  C3  C4  N5  C6  C7  C8  C9  C10 
C1  S2  O3  O4  N5  S6  O7  O8  C9  F10 F11 F12 F13 F14 F15 C1  O2  C3  C4  N5  
C6  C7  C8  C9  C10 C1  S2  O3  O4  N5  S6  O7  O8  C9  F10 F11 F12 F13 F14 F15 
C1  O2  C3  C4  N5  C6  C7  C8  C9  C10 C1  S2  O3  O4  N5  S6  O7  O8  C9  F10 
F11 F12 F13 F14 F15 C1  O2  C3  C4  N5  C6  C7  C8  C9  C10 C1  S2  O3  O4  N5  
S6  O7  O8  C9  F10 F11 F12 F13 F14 F15 C1  O2  C3  C4  N5  C6  C7  C8  C9  C10 
C1  S2  O3  O4  N5  S6  O7  O8  C9  F10 F11 F12 F13 F14 F15 C1  O2  C3  C4  N5  
C6  C7  C8  C9  C10 C1  S2  O3  O4  N5  S6  O7  O8  C9  F10 F11 F12 F13 F14 F15 
C1  O2  C3  C4  N5  C6  C7  C8  C9  C10 C1  S2  O3  O4  N5  S6  O7  O8  C9  F10 
F11 F12 F13 F14 F15 C1  O2  C3  C4  N5  C6  C7  C8  C9  C10 C1  S2  O3  O4  N5  
S6  O7  O8  C9  F10 F11 F12 F13 F14 F15 C1  O2  C3  C4  N5  C6  C7  C8  C9  C10 
C1  S2  O3  O4  N5  S6  O7  O8  C9  F10 F11 F12 F13 F14 F15 C1  O2  C3  C4  N5  
C6  C7  C8  C9  C10 C1  S2  O3  O4  N5  S6  O7  O8  C9  F10 F11 F12 F13 F14 F15 
C1  O2  C3  C4  N5  C6  C7  C8  C9  C10 C1  S2  O3  O4  N5  S6  O7  O8  C9  F10 
F11 F12 F13 F14 F15 C1  O2  C3  C4  N5  C6  C7  C8  C9  C10 C1  S2  O3  O4  N5  
S6  O7  O8  C9  F10 F11 F12 F13 F14 F15 C1  O2  C3  C4  N5  C6  C7  C8  C9  C10 
C1  S2  O3  O4  N5  S6  O7  O8  C9  F10 F11 F12 F13 F14 F15 C1  O2  C3  C4  N5  
C6  C7  C8  C9  C10 C1  S2  O3  O4  N5  S6  O7  O8  C9  F10 F11 F12 F13 F14 F15 
C1  O2  C3  C4  N5  C6  C7  C8  C9  C10 C1  S2  O3  O4  N5  S6  O7  O8  C9  F10 
F11 F12 F13 F14 F15 C1  O2  C3  C4  N5  C6  C7  C8  C9  C10 C1  S2  O3  O4  N5  
S6  O7  O8  C9  F10 F11 F12 F13 F14 F15 C1  O2  C3  C4  N5  C6  C7  C8  C9  C10 
C1  S2  O3  O4  N5  S6  O7  O8  C9  F10 F11 F12 F13 F14 F15 C1  O2  C3  C4  N5  
C6  C7  C8  C9  C10 C1  S2  O3  O4  N5  S6  O7  O8  C9  F10 F11 F12 F13 F14 F15 
C1  O2  C3  C4  N5  C6  C7  C8  C9  C10 C1  S2  O3  O4  N5  S6  O7  O8  C9  F10 
F11 F12 F13 F14 F15 C1  O2  C3  C4  N5  C6  C7  C8  C9  C10 C1  S2  O3  O4  N5  
S6  O7  O8  C9  F10 F11 F12 F13 F14 F15 C1  O2  C3  C4  N5  C6  C7  C8  C9  C10 
C1  S2  O3  O4  N5  S6  O7  O8  C9  F10 F11 F12 F13 F14 F15 C1  O2  C3  C4  N5  
C6  C7  C8  C9  C10 C1  S2  O3  O4  N5  S6  O7  O8  C9  F10 F11 F12 F13 F14 F15 
Au  Au  Au  Au  Au  Au  Au  Au  Au  Au  Au  Au  Au  Au  Au  Au  Au  Au  Au  Au  
Au  Au  Au  Au  Au  Au  Au  Au  Au  Au  Au  Au  Au  Au  Au  Au  Au  Au  Au  Au  
Au  Au  Au  Au  Au  Au  Au  Au  Au  Au  Au  Au  Au  Au  Au  Au  Au  Au  Au  Au  
Au  Au  Au  Au  Au  Au  Au  Au  Au  Au  Au  Au  Au  Au  Au  Au  Au  Au  Au  Au  
Au  Au  Au  Au  Au  Au  Au  Au  Au  Au  Au  Au  Au  Au  Au  Au  Au  Au  Au  Au  
Au  Au  Au  Au  Au  Au  Au  Au  Au  Au  Au  Au  Au  Au  Au  Au  Au  Au  Au  Au  
Au  Au  Au  Au  Au  Au  Au  Au  Au  Au  Au  Au  Au  Au  Au  Au  Au  Au  Au  Au  
Au  Au  Au  Au  Au  Au  Au  Au  Au  Au  Au  Au  Au  Au  Au  Au  Au  Au  Au  Au  
Au  Au  Au  Au  Au  Au  Au  Au  Au  Au  Au  Au  Au  Au  Au  Au  Au  Au  Au  Au  
Au  Au  Au  Au  Au  Au  Au  Au  Au  Au  Au  Au  Au  Au  Au  Au  Au  Au  Au  Au  
Au  Au  Au  Au  Au  Au  Au  Au  Au  Au  Au  Au  Au  Au  Au  Au  Au  Au  Au  Au  
Au  Au  Au  Au  Au  Au  Au  Au  Au  Au  Au  Au  Au  Au  Au  Au  Au  Au  Au  Au  
Au  Au  Au  Au  Au  Au  Au  Au  Au  Au  Au  Au  Au  Au  Au  Au  Au  Au  Au  Au  
Au  Au  Au  Au  Au  Au  Au  Au  Au  Au  Au  Au  Au  Au  Au  Au  Au  Au  Au  Au  
Au  Au  Au  Au  Au  Au  Au  Au  Au  Au  Au  Au  Au  Au  Au  Au  Au  Au  Au  Au  
Au  Au  Au  Au  Au  Au  Au  Au  Au  Au  Au  Au  Au  Au  Au  Au  Au  Au  Au  Au  
Au  Au  Au  Au  Au  Au  Au  Au  Au  Au  Au  Au  Au  Au  Au  Au  Au  Au  Au  Au  
Au  Au  Au  Au  Au  Au  Au  Au  Au  Au  Au  Au  Au  Au  Au  Au  Au  Au  Au  Au  
Au  Au  Au  Au  Au  Au  Au  Au  Au  Au  Au  Au  Au  Au  Au  Au  Au  Au  Au  Au  
Au  Au  Au  Au  Au  Au  Au  Au  Au  Au  Au  Au  Au  Au  Au  Au  Au  Au  Au  Au  
Au  Au  Au  Au  Au  Au  Au  Au  Au  Au  Au  Au  Au  Au  Au  Au  Au  Au  Au  Au  
Au  Au  Au  Au  Au  Au  Au  Au  Au  Au  Au  Au  Au  Au  Au  Au  Au  Au  Au  Au  
Au  Au  Au  Au  Au  Au  Au  Au  Au  Au  Au  Au  Au  Au  Au  Au  Au  Au  Au  Au  
Au  Au  Au  Au  Au  Au  Au  Au  Au  Au  Au  Au  Au  Au  Au  Au  Au  Au  Au  Au  
Au  Au  Au  Au  Au  Au  Au  Au  Au  Au  Au  Au  Au  Au  Au  Au  Au  Au  Au  Au  
Au  Au  Au  Au  Au  Au  Au  Au  Au  Au  Au  Au  Au  Au  Au  Au  Au  Au  Au  Au  
Au  Au  Au  Au  Au  Au  Au  Au  Au  Au  Au  Au  Au  Au  Au  Au  Au  Au  Au  Au  
Au  Au  Au  Au  Au  Au  Au  Au  Au  Au  Au  Au  Au  Au  Au  Au  Au  Au  Au  Au  
Au  Au  Au  Au  Au  Au  Au  Au  Au  Au  Au  Au  Au  Au  Au  Au  Au  Au  Au  Au  
Au  Au  Au  Au  Au  Au  Au  Au  Au  Au  Au  Au  Au  Au  Au  Au  Au  Au  Au  Au  
Au  Au  Au  Au  Au  Au  Au  Au  Au  Au  Au  Au  Au  Au  Au  Au  Au  Au  Au  Au  
Au  Au  Au  Au  Au  Au  Au  Au  Au  Au  Au  Au  Au  Au  Au  Au  Au  Au  Au  Au  
Au  Au  Au  Au  Au  Au  Au  Au  Au  Au  Au  Au  Au  Au  Au  Au  Au  Au  Au  Au  
Au  Au  Au  Au  Au  Au  Au  Au  Au  Au  Au  Au  Au  Au  Au  Au  Au  Au  Au  Au  
Au  Au  Au  Au  Au  Au  Au  Au  Au  Au  Au  Au  Au  Au  Au  Au  Au  Au  Au  Au  
Au  Au  Au  Au  Au  Au  Au  Au  Au  Au  Au  Au  Au  Au  Au  Au  Au  Au  Au  Au  
Au  Au  Au  Au  Au  Au  Au  Au  Au  Au  Au  Au  Au  Au  Au  Au  Au  Au  Au  Au  
Au  Au  Au  Au  Au  Au  Au  Au  Au  Au  Au  Au  Au  Au  Au  Au  Au  Au  Au  Au  
Au  Au  Au  Au  Au  Au  Au  Au  Au  Au  Au  Au  Au  Au  Au  Au  Au  Au  Au  Au  
Au  Au  Au  Au  Au  Au  Au  Au  Au  Au  Au  Au  Au  Au  Au  Au  Au  Au  Au  Au  
Au  Au  Au  Au  Au  Au  Au  Au  Au  Au  Au  Au  Au  Au  Au  Au  Au  Au  Au  Au  
Au  Au  Au  Au  Au  Au  Au  Au  Au  Au  Au  Au  Au  Au  Au  Au  Au  Au  Au  Au  
Au  Au  Au  Au  Au  Au  Au  Au  Au  Au  Au  Au  Au  Au  Au  Au  Au  Au  Au  Au  
Au  Au  Au  Au  Au  Au  Au  Au  Au  Au  Au  Au  Au  Au  Au  Au  Au  Au  Au  Au  
Au  Au  Au  Au  Au  Au  Au  Au  Au  Au  Au  Au  Au  Au  Au  Au  Au  Au  Au  Au  
Au  Au  Au  Au  Au  Au  Au  Au  Au  Au  Au  Au  Au  Au  Au  Au  Au  Au  Au  Au  
Au  Au  Au  Au  Au  Au  Au  Au  Au  Au  Au  Au  Au  Au  Au  Au  Au  Au  Au  Au  
Au  Au  Au  Au  Au  Au  Au  Au  Au  Au  Au  Au  Au  Au  Au  Au  Au  Au  Au  Au  
Au  Au  Au  Au  Au  Au  Au  Au  Au  Au  Au  Au  Au  Au  Au  Au  Au  Au  Au  Au  
Au  Au  Au  Au  Au  Au  Au  Au  Au  Au  Au  Au  Au  Au  Au  Au  Au  Au  Au  Au  
Au  Au  Au  Au  Au  Au  Au  Au  Au  Au  Au  Au  Au  Au  Au  Au  Au  Au  Au  Au  
Au  Au  Au  Au  Au  Au  Au  Au  Au  Au  Au  Au  Au  Au  Au  Au  Au  Au  Au  Au  
Au  Au  Au  Au  Au  Au  Au  Au  Au  Au  Au  Au  Au  Au  Au  Au  Au  Au  Au  Au  
Au  Au  Au  Au  Au  Au  Au  Au  Au  Au  Au  Au  Au  Au  Au  Au  Au  Au  Au  Au  
Au  Au  Au  Au  Au  Au  Au  Au  Au  Au  Au  Au  Au  Au  Au  Au  Au  Au  Au  Au  
Au  Au  Au  Au  Au  Au  Au  Au  Au  Au  Au  Au  Au  Au  Au  Au  Au  Au  Au  Au  
Au  Au  Au  Au  Au  Au  Au  Au  Au  Au  Au  Au  Au  Au  Au  Au  Au  Au  Au  Au  
Au  Au  Au  Au  Au  Au  Au  Au  Au  Au  Au  Au  Au  Au  Au  Au  Au  Au  Au  Au  
Au  Au  Au  Au  Au  Au  Au  Au  Au  Au  Au  Au  Au  Au  Au  Au  Au  Au  Au  Au  
Au  Au  Au  Au  Au  Au  Au  Au  Au  Au  Au  Au  Au  Au  Au  Au  Au  Au  Au  Au  
Au  Au  Au  Au  Au  Au  Au  Au  Au  Au  Au  Au  Au  Au  Au  Au  Au  Au  Au  Au  
Au  Au  Au  Au  Au  Au  Au  Au  Au  Au  Au  Au  Au  Au  Au  Au  Au  Au  Au  Au  
Au  Au  Au  Au  Au  Au  Au  Au  Au  Au  Au  Au  Au  Au  Au  Au  Au  Au  Au  Au  
Au  Au  Au  Au  Au  Au  Au  Au  Au  Au  Au  Au  Au  Au  Au  Au  Au  Au  Au  Au  
Au  Au  Au  Au  Au  Au  Au  Au  Au  Au  Au  Au  Au  Au  Au  Au  Au  Au  Au  Au  
Au  Au  Au  Au  Au  Au  Au  Au  Au  Au  Au  Au  Au  Au  Au  Au  Au  Au  Au  Au  
Au  Au  Au  Au  Au  Au  Au  Au  Au  Au  Au  Au  Au  Au  Au  Au  Au  Au  Au  Au  
Au  Au  Au  Au  Au  Au  Au  Au  Au  Au  Au  Au  Au  Au  Au  Au  Au  Au  Au  Au  
Au  Au  Au  Au  Au  Au  Au  Au  Au  Au  Au  Au  Au  Au  Au  Au  Au  Au  Au  Au  
Au  Au  Au  Au  Au  Au  Au  Au  Au  Au  Au  Au  Au  Au  Au  Au  Au  Au  Au  Au  
Au  Au  Au  Au  Au  Au  Au  Au  Au  Au  Au  Au  Au  Au  Au  Au  Au  Au  Au  Au  
Au  Au  Au  Au  Au  Au  Au  Au  Au  Au  Au  Au  Au  Au  Au  Au  Au  Au  Au  Au  
Au  Au  Au  Au  Au  Au  Au  Au  Au  Au  Au  Au  Au  Au  Au  Au  Au  Au  Au  Au  
Au  Au  Au  Au  Au  Au  Au  Au  Au  Au  Au  Au  Au  Au  Au  Au  Au  Au  Au  Au  
Au  Au  Au  Au  Au  Au  Au  Au  Au  Au  Au  Au  Au  Au  Au  Au  Au  Au  Au  Au  
Au  Au  Au  Au  Au  Au  Au  Au  Au  Au  Au  Au  Au  Au  Au  Au  Au  Au  Au  Au  
Au  Au  Au  Au  Au  Au  Au  Au  Au  Au  Au  Au  Au  Au  Au  Au  Au  Au  Au  Au  
Au  Au  Au  Au  Au  Au  Au  Au  Au  Au  Au  Au  Au  Au  Au  Au  Au  Au  Au  Au  
Au  Au  Au  Au  Au  Au  Au  Au  Au  Au  Au  Au  Au  Au  Au  Au  Au  Au  Au  Au  
Au  Au  Au  Au  Au  Au  Au  Au  Au  Au  Au  Au  Au  Au  Au  Au  Au  Au  Au  Au  
Au  Au  Au  Au  Au  Au  Au  Au  Au  Au  Au  Au  Au  Au  Au  Au  Au  Au  Au  Au  
Au  Au  Au  Au  Au  Au  Au  Au  Au  Au  Au  Au  Au  Au  Au  Au  Au  Au  Au  Au  
Au  Au  Au  Au  Au  Au  Au  Au  Au  Au  Au  Au  Au  Au  Au  Au  Au  Au  Au  Au  
Au  Au  Au  Au  Au  Au  Au  Au  Au  Au  Au  Au  Au  Au  Au  Au  Au  Au  Au  Au  
Au  Au  Au  Au  Au  Au  Au  Au  Au  Au  Au  Au  Au  Au  Au  Au  Au  Au  Au  Au  
Au  Au  Au  Au  Au  Au  Au  Au  Au  Au  Au  Au  Au  Au  Au  Au  Au  Au  Au  Au  
Au  Au  Au  Au  Au  Au  Au  Au  Au  Au  Au  Au  Au  Au  Au  Au  Au  Au  Au  Au  
Au  Au  Au  Au  Au  Au  Au  Au  Au  Au  Au  Au  Au  Au  Au  Au  Au  Au  Au  Au  
Au  Au  Au  Au  Au  Au  Au  Au  Au  Au  Au  Au  Au  Au  Au  Au  Au  Au  Au  Au  
Au  Au  Au  Au  Au  Au  Au  Au  Au  Au  Au  Au  Au  Au  Au  Au  Au  Au  Au  Au  
Au  Au  Au  Au  Au  Au  Au  Au  Au  Au  Au  Au  Au  Au  Au  Au  Au  Au  Au  Au  
Au  Au  Au  Au  Au  Au  Au  Au  Au  Au  Au  Au  Au  Au  Au  Au  Au  Au  Au  Au  
Au  Au  Au  Au  Au  Au  Au  Au  Au  Au  Au  Au  Au  Au  Au  Au  Au  Au  Au  Au  
Au  Au  Au  Au  Au  Au  Au  Au  Au  Au  Au  Au  Au  Au  Au  Au  Au  Au  Au  Au  
Au  Au  Au  Au  Au  Au  Au  Au  Au  Au  Au  Au  Au  Au  Au  Au  Au  Au  Au  Au  
Au  Au  Au  Au  Au  Au  Au  Au  Au  Au  Au  Au  Au  Au  Au  Au  Au  Au  Au  Au  
Au  Au  Au  Au  Au  Au  Au  Au  Au  Au  Au  Au  Au  Au  Au  Au  Au  Au  Au  Au  
Au  Au  Au  Au  Au  Au  Au  Au  Au  Au  Au  Au  Au  Au  Au  Au  Au  Au  Au  Au  
Au  Au  Au  Au  Au  Au  Au  Au  Au  Au  Au  Au  Au  Au  Au  Au  Au  Au  Au  Au  
Au  Au  Au  Au  Au  Au  Au  Au  Au  Au  Au  Au  Au  Au  Au  Au  Au  Au  Au  Au  
Au  Au  Au  Au  Au  Au  Au  Au  Au  Au  Au  Au  Au  Au  Au  Au  Au  Au  Au  Au  
Au  Au  Au  Au  Au  Au  Au  Au  Au  Au  Au  Au  Au  Au  Au  Au  Au  Au  Au  Au  
Au  Au  Au  Au  Au  Au  Au  Au  Au  Au  Au  Au  Au  Au  Au  Au  Au  Au  Au  Au  
Au  Au  Au  Au  Au  Au  Au  Au  Au  Au  Au  Au  Au  Au  Au  Au  Au  Au  Au  Au  
Au  Au  Au  Au  Au  Au  Au  Au  Au  Au  Au  Au  Au  Au  Au  Au  Au  Au  Au  Au  
Au  Au  Au  Au  Au  Au  Au  Au  Au  Au  Au  Au  Au  Au  Au  Au  Au  Au  Au  Au  
Au  Au  Au  Au  Au  Au  Au  Au  Au  Au  Au  Au  Au  Au  Au  Au  Au  Au  Au  Au  
Au  Au  Au  Au  Au  Au  Au  Au  Au  Au  Au  Au  Au  Au  Au  Au  Au  Au  Au  Au  
Au  Au  Au  Au  Au  Au  Au  Au  Au  Au  Au  Au  Au  Au  Au  Au  Au  Au  Au  Au  
Au  Au  Au  Au  Au  Au  Au  Au  Au  Au  Au  Au  Au  Au  Au  Au  Au  Au  Au  Au  
Au  Au  Au  Au  Au  Au  Au  Au  Au  Au  Au  Au  Au  Au  Au  Au  Au  Au  Au  Au  
Au  Au  Au  Au  Au  Au  Au  Au  Au  Au  Au  Au  Au  Au  Au  Au  Au  Au  Au  Au  
Au  Au  Au  Au  Au  Au  Au  Au  Au  Au  Au  Au  Au  Au  Au  Au  Au  Au  Au  Au  
Au  Au  Au  Au  Au  Au  Au  Au  Au  Au  Au  Au  Au  Au  Au  Au  Au  Au  Au  Au  
Au  Au  Au  Au  Au  Au  Au  Au  Au  Au  Au  Au  Au  Au  Au  Au  Au  Au  Au  Au  
Au  Au  Au  Au  Au  Au  Au  Au  Au  Au  Au  Au  Au  Au  Au  Au  Au  Au  Au  Au  
Au  Au  Au  Au  Au  Au  Au  Au  Au  Au  Au  Au  Au  Au  Au  Au  Au  Au  Au  Au  
Au  Au  Au  Au  Au  Au  Au  Au  Au  Au  Au  Au  Au  Au  Au  Au  Au  Au  Au  Au  
Au  Au  Au  Au  Au  Au  Au  Au  Au  Au  Au  Au  Au  Au  Au  Au  Au  Au  Au  Au  
Au  Au  Au  Au  Au  Au  Au  Au  Au  Au  Au  Au  Au  Au  Au  Au  Au  Au  Au  Au  
Au  Au  Au  Au  Au  Au  Au  Au  Au  Au  Au  Au  Au  Au  Au  Au  Au  Au  Au  Au  
Au  Au  Au  Au  Au  Au  Au  Au  Au  Au  Au  Au  Au  Au  Au  Au  Au  Au  Au  Au  
Au  Au  Au  Au  Au  Au  Au  Au  Au  Au  Au  Au  Au  Au  Au  Au  Au  Au  Au  Au  
Au  Au  Au  Au  Au  Au  Au  Au  Au  Au  Au  Au  Au  Au  Au  Au  Au  Au  Au  Au  
Au  Au  Au  Au  Au  Au  Au  Au  Au  Au  Au  Au  Au  Au  Au  Au  Au  Au  Au  Au  
Au  Au  Au  Au  Au  Au  Au  Au  Au  Au  Au  Au  Au  Au  Au  Au  Au  Au  Au  Au  
Au  Au  Au  Au  Au  Au  Au  Au  Au  Au  Au  Au  Au  Au  Au  Au  Au  Au  Au  Au  
Au  Au  Au  Au  Au  Au  Au  Au  Au  Au  Au  Au  Au  Au  Au  Au  Au  Au  Au  Au  
Au  Au  Au  Au  Au  Au  Au  Au  Au  Au  Au  Au  Au  Au  Au  Au  Au  Au  Au  Au  
Au  Au  Au  Au  Au  Au  Au  Au  Au  Au  Au  Au  Au  Au  Au  Au  Au  Au  Au  Au  
Au  Au  Au  Au  Au  Au  Au  Au  Au  Au  Au  Au  Au  Au  Au  Au  Au  Au  Au  Au  
Au  Au  Au  Au  Au  Au  Au  Au  Au  Au  Au  Au  Au  Au  Au  Au  Au  Au  Au  Au  
Au  Au  Au  Au  Au  Au  Au  Au  Au  Au  Au  Au  Au  Au  Au  Au  Au  Au  Au  Au  
Au  Au  Au  Au  Au  Au  Au  Au  Au  Au  Au  Au  Au  Au  Au  Au  Au  Au  Au  Au  
Au  Au  Au  Au  Au  Au  Au  Au  Au  Au  Au  Au  Au  Au  Au  Au  Au  Au  Au  Au  
Au  Au  Au  Au  Au  Au  Au  Au  Au  Au  Au  Au  Au  Au  Au  Au  Au  Au  Au  Au  
Au  Au  Au  Au  Au  Au  Au  Au  Au  Au  Au  Au  Au  Au  Au  Au  Au  Au  Au  Au  
Au  Au  Au  Au  Au  Au  Au  Au  Au  Au  Au  Au  Au  Au  Au  Au  Au  Au  Au  Au  
Au  Au  Au  Au  Au  Au  Au  Au  Au  Au  Au  Au  Au  Au  Au  Au  Au  Au  Au  Au  
Au  Au  Au  Au  Au  Au  Au  Au  Au  Au  Au  Au  Au  Au  Au  Au  Au  Au  Au  Au  
Au  Au  Au  Au  Au  Au  Au  Au  Au  Au  Au  Au  Au  Au  Au  Au  Au  Au  Au  Au  
Au  Au  Au  Au  Au  Au  Au  Au  Au  Au  Au  Au  Au  Au  Au  Au  Au  Au  Au  Au  
Au  Au  Au  Au  Au  Au  Au  Au  Au  Au  Au  Au  Au  Au  Au  Au  Au  Au  Au  Au  
Au  Au  Au  Au  Au  Au  Au  Au  Au  Au  Au  Au  Au  Au  Au  Au  Au  Au  Au  Au  
Au  Au  Au  Au  Au  Au  Au  Au  Au  Au  Au  Au  Au  Au  Au  Au  Au  Au  Au  Au  
Au  Au  Au  Au  Au  Au  Au  Au  Au  Au  Au  Au  Au  Au  Au  Au  Au  Au  Au  Au  
Au  Au  Au  Au  Au  Au  Au  Au  Au  Au  Au  Au  Au  Au  Au  Au  Au  Au  Au  Au  
Au  Au  Au  Au  Au  Au  Au  Au  Au  Au  Au  Au  Au  Au  Au  Au  Au  Au  Au  Au  
Au  Au  Au  Au  Au  Au  Au  Au  Au  Au  Au  Au  Au  Au  Au  Au  Au  Au  Au  Au  
Au  Au  Au  Au  Au  Au  Au  Au  Au  Au  Au  Au  Au  Au  Au  Au  Au  Au  Au  Au  
Au  Au  Au  Au  Au  Au  Au  Au  Au  Au  Au  Au  Au  Au  Au  Au  Au  Au  Au  Au  
Au  Au  Au  Au  Au  Au  Au  Au  Au  Au  Au  Au  Au  Au  Au  Au  Au  Au  Au  Au  
Au  Au  Au  Au  Au  Au  Au  Au  Au  Au  Au  Au  Au  Au  Au  Au  Au  Au  Au  Au  
Au  Au  Au  Au  Au  Au  Au  Au  Au  Au  Au  Au  Au  Au  Au  Au  Au  Au  Au  Au  
Au  Au  Au  Au  Au  Au  Au  Au  Au  Au  Au  Au  Au  Au  Au  Au  Au  Au  Au  Au  
Au  Au  Au  Au  Au  Au  Au  Au  Au  Au  Au  Au  Au  Au  Au  Au  Au  Au  Au  Au  
Au  Au  Au  Au  Au  Au  Au  Au  Au  Au  Au  Au  Au  Au  Au  Au  Au  Au  Au  Au  
Au  Au  Au  Au  Au  Au  Au  Au  Au  Au  Au  Au  Au  Au  Au  Au  Au  Au  Au  Au  
Au  Au  Au  Au  Au  Au  Au  Au  Au  Au  Au  Au  Au  Au  Au  Au  Au  Au  Au  Au  
Au  Au  Au  Au  Au  Au  Au  Au  Au  Au  Au  Au  Au  Au  Au  Au  Au  Au  Au  Au  
Au  Au  Au  Au  Au  Au  Au  Au  Au  Au  Au  Au  Au  Au  Au  Au  Au  Au  Au  Au  
Au  Au  Au  Au  Au  Au  Au  Au  Au  Au  Au  Au  Au  Au  Au  Au  Au  Au  Au  Au  
Au  Au  Au  Au  Au  Au  Au  Au  Au  Au  Au  Au  Au  Au  Au  Au  Au  Au  Au  Au  
Au  Au  Au  Au  Au  Au  Au  Au  Au  Au  Au  Au  Au  Au  Au  Au  Au  Au  Au  Au  
Au  Au  Au  Au  Au  Au  Au  Au  Au  Au  Au  Au  Au  Au  Au  Au  Au  Au  Au  Au  
Au  Au  Au  Au  Au  Au  Au  Au  Au  Au  Au  Au  Au  Au  Au  Au  Au  Au  Au  Au  
Au  Au  Au  Au  Au  Au  Au  Au  Au  Au  Au  Au  Au  Au  Au  Au  Au  Au  Au  Au  
Au  Au  Au  Au  Au  Au  Au  Au  Au  Au  Au  Au  Au  Au  Au  Au  Au  Au  Au  Au  
Au  Au  Au  Au  Au  Au  Au  Au  Au  Au  Au  Au  Au  Au  Au  Au  Au  Au  Au  Au  
Au  Au  Au  Au  Au  Au  Au  Au  Au  Au  Au  Au  Au  Au  Au  Au  Au  Au  Au  Au  
Au  Au  Au  Au  Au  Au  Au  Au  Au  Au  Au  Au  Au  Au  Au  Au  Au  Au  Au  Au  
Au  Au  Au  Au  Au  Au  Au  Au  Au  Au  Au  Au  Au  Au  Au  Au  Au  Au  Au  Au  
Au  Au  Au  Au  Au  Au  Au  Au  Au  Au  Au  Au  Au  Au  Au  Au  Au  Au  Au  Au  
Au  Au  Au  Au  Au  Au  Au  Au  Au  Au  Au  Au  Au  Au  Au  Au  Au  Au  Au  Au  
Au  Au  Au  Au  Au  Au  Au  Au  Au  Au  Au  Au  Au  Au  Au  Au  Au  Au  Au  Au  
Au  Au  Au  Au  Au  Au  Au  Au  Au  Au  Au  Au  Au  Au  Au  Au  Au  Au  Au  Au  
Au  Au  Au  Au  Au  Au  Au  Au  Au  Au  Au  Au  Au  Au  Au  Au  Au  Au  Au  Au  
Au  Au  Au  Au  Au  Au  Au  Au  Au  Au  Au  Au  Au  Au  Au  Au  Au  Au  Au  Au  
Au  Au  Au  Au  Au  Au  Au  Au  Au  Au  Au  Au  Au  Au  Au  Au  Au  Au  Au  Au  
Au  Au  Au  Au  Au  Au  Au  Au  Au  Au  Au  Au  Au  Au  Au  Au  Au  Au  Au  Au  
Au  Au  Au  Au  Au  Au  Au  Au  Au  Au  Au  Au  Au  Au  Au  Au  Au  Au  Au  Au  
Au  Au  Au  Au  Au  Au  Au  Au  Au  Au  Au  Au  Au  Au  Au  Au  Au  Au  Au  Au  
Au  Au  Au  Au  Au  Au  Au  Au  Au  Au  Au  Au  Au  Au  Au  Au  Au  Au  Au  Au  
Au  Au  Au  Au  Au  Au  Au  Au  Au  Au  Au  Au  Au  Au  Au  Au  Au  Au  Au  Au  
Au  Au  Au  Au  Au  Au  Au  Au  Au  Au  Au  Au  Au  Au  Au  Au  Au  Au  Au  Au  
Au  Au  Au  Au  Au  Au  Au  Au  Au  Au  Au  Au  Au  Au  Au  Au  Au  Au  Au  Au  
Au  Au  Au  Au  Au  Au  Au  Au  Au  Au  Au  Au  Au  Au  Au  Au  Au  Au  Au  Au  
Au  Au  Au  Au  Au  Au  Au  Au  Au  Au  Au  Au  Au  Au  Au  Au  Au  Au  Au  Au  
Au  Au  Au  Au  Au  Au  Au  Au  Au  Au  Au  Au  Au  Au  Au  Au  Au  Au  Au  Au  
Au  Au  Au  Au  Au  Au  Au  Au  Au  Au  Au  Au  Au  Au  Au  Au  Au  Au  Au  Au  
Au  Au  Au  Au  Au  Au  Au  Au  Au  Au  Au  Au  Au  Au  Au  Au  Au  Au  Au  Au  
Au  Au  Au  Au  Au  Au  Au  Au  Au  Au  Au  Au  Au  Au  Au  Au  Au  Au  Au  Au  
Au  Au  Au  Au  Au  Au  Au  Au  Au  Au  Au  Au  Au  Au  Au  Au  Au  Au  Au  Au  
Au  Au  Au  Au  Au  Au  Au  Au  Au  Au  Au  Au  Au  Au  Au  Au  Au  Au  Au  Au  
Au  Au  Au  Au  Au  Au  Au  Au  Au  Au  Au  Au  Au  Au  Au  Au  Au  Au  Au  Au  
Au  Au  Au  Au  Au  Au  Au  Au  Au  Au  Au  Au  Au  Au  Au  Au  Au  Au  Au  Au  
Au  Au  Au  Au  Au  Au  Au  Au  Au  Au  Au  Au  Au  Au  Au  Au  Au  Au  Au  Au  
Au  Au  Au  Au  Au  Au  Au  Au  Au  Au  Au  Au  Au  Au  Au  Au  Au  Au  Au  Au  
Au  Au  Au  Au  Au  Au  Au  Au  Au  Au  Au  Au  Au  Au  Au  Au  Au  Au  Au  Au  
Au  Au  Au  Au  Au  Au  Au  Au  Au  Au  Au  Au  Au  Au  Au  Au  Au  Au  Au  Au  
Au  Au  Au  Au  Au  Au  Au  Au  Au  Au  Au  Au  Au  Au  Au  Au  Au  Au  Au  Au  
Au  Au  Au  Au  Au  Au  Au  Au  Au  Au  Au  Au  Au  Au  Au  Au  Au  Au  Au  Au  
Au  Au  Au  Au  Au  Au  Au  Au  Au  Au  Au  Au  Au  Au  Au  Au  Au  Au  Au  Au  
Au  Au  Au  Au  Au  Au  Au  Au  Au  Au  Au  Au  Au  Au  Au  Au  Au  Au  Au  Au  
Au  Au  Au  Au  Au  Au  Au  Au  Au  Au  Au  Au  Au  Au  Au  Au  Au  Au  Au  Au  
Au  Au  Au  Au  Au  Au  Au  Au  Au  Au  Au  Au  Au  Au  Au  Au  Au  Au  Au  Au  
Au  Au  Au  Au  Au  Au  Au  Au  Au  Au  Au  Au  Au  Au  Au  Au  Au  Au  Au  Au  
Au  Au  Au  Au  Au  Au  Au  Au  Au  Au  Au  Au  Au  Au  Au  Au  Au  Au  Au  Au  
Au  Au  Au  Au  Au  Au  Au  Au  Au  Au  Au  Au  Au  Au  Au  Au  Au  Au  Au  Au  
Au  Au  Au  Au  Au  Au  Au  Au  Au  Au  Au  Au  Au  Au  Au  Au  Au  Au  Au  Au  
Au  Au  Au  Au  Au  Au  Au  Au  Au  Au  Au  Au  Au  Au  Au  Au  Au  Au  Au  Au  
Au  Au  Au  Au  Au  Au  Au  Au  Au  Au  Au  Au  Au  Au  Au  Au  Au  Au  Au  Au  
Au  Au  Au  Au  Au  Au  Au  Au  Au  Au  Au  Au  Au  Au  Au  Au  Au  Au  Au  Au  
Au  Au  Au  Au  Au  Au  Au  Au  Au  Au  Au  Au  Au  Au  Au  Au  Au  Au  Au  Au  
Au  Au  Au  Au  Au  Au  Au  Au  Au  Au  Au  Au  Au  Au  Au  Au  Au  Au  Au  Au  
Au  Au  Au  Au  Au  Au  Au  Au  Au  Au  Au  Au  Au  Au  Au  Au  Au  Au  Au  Au  
Au  Au  Au  Au  Au  Au  Au  Au  Au  Au  Au  Au  Au  Au  Au  Au  Au  Au  Au  Au  
Au  Au  Au  Au  Au  Au  Au  Au  Au  Au  Au  Au  Au  Au  Au  Au  Au  Au  Au  Au  
Au  Au  Au  Au  Au  Au  Au  Au  Au  Au  Au  Au  Au  Au  Au  Au  Au  Au  Au  Au  
Au  Au  Au  Au  Au  Au  Au  Au  Au  Au  Au  Au  Au  Au  Au  Au  Au  Au  Au  Au  
Au  Au  Au  Au  Au  Au  Au  Au  Au  Au  Au  Au  Au  Au  Au  Au  Au  Au  Au  Au  
Au  Au  Au  Au  Au  Au  Au  Au  Au  Au  Au  Au  Au  Au  Au  Au  Au  Au  Au  Au  
Au  Au  Au  Au  Au  Au  Au  Au  Au  Au  Au  Au  Au  Au  Au  Au  Au  Au  Au  Au  
Au  Au  Au  Au  Au  Au  Au  Au  Au  Au  Au  Au  Au  Au  Au  Au  Au  Au  Au  Au  
Au  Au  Au  Au  Au  Au  Au  Au  Au  Au  Au  Au  Au  Au  Au  Au  Au  Au  Au  Au  
Au  Au  Au  Au  Au  Au  Au  Au  Au  Au  Au  Au  Au  Au  Au  Au  Au  Au  Au  Au  
Au  Au  Au  Au  Au  Au  Au  Au  Au  Au  Au  Au  Au  Au  Au  Au  Au  Au  Au  Au  
Au  Au  Au  Au  Au  Au  Au  Au  Au  Au  Au  Au  Au  Au  Au  Au  Au  Au  Au  Au  
Au  Au  Au  Au  Au  Au  Au  Au  Au  Au  Au  Au  Au  Au  Au  Au  Au  Au  Au  Au  
Au  Au  Au  Au  Au  Au  Au  Au  Au  Au  Au  Au  Au  Au  Au  Au  Au  Au  Au  Au  
Au  Au  Au  Au  Au  Au  Au  Au  Au  Au  Au  Au  Au  Au  Au  Au  Au  Au  Au  Au  
Au  Au  Au  Au  Au  Au  Au  Au  Au  Au  Au  Au  Au  Au  Au  Au  Au  Au  Au  Au  
Au  Au  Au  Au  Au  Au  Au  Au  Au  Au  Au  Au  Au  Au  Au  Au  Au  Au  Au  Au  
Au  Au  Au  Au  Au  Au  Au  Au  Au  Au  Au  Au  Au  Au  Au  Au  Au  Au  Au  Au  
Au  Au  Au  Au  Au  Au  Au  Au  Au  Au  Au  Au  Au  Au  Au  Au  Au  Au  Au  Au  
Au  Au  Au  Au  Au  Au  Au  Au  Au  Au  Au  Au  Au  Au  Au  Au  Au  Au  Au  Au  
Au  Au  Au  Au  Au  Au  Au  Au  Au  Au  Au  Au  Au  Au  Au  Au  Au  Au  Au  Au  
Au  Au  Au  Au  Au  Au  Au  Au  Au  Au  Au  Au  Au  Au  Au  Au  Au  Au  Au  Au  
Au  Au  Au  Au  Au  Au  Au  Au  Au  Au  Au  Au  Au  Au  Au  Au  Au  Au  Au  Au  
Au  Au  Au  Au  Au  Au  Au  Au  Au  Au  Au  Au  Au  Au  Au  Au  Au  Au  Au  Au  
Au  Au  Au  Au  Au  Au  Au  Au  Au  Au  Au  Au  Au  Au  Au  Au  Au  Au  Au  Au  
Au  Au  Au  Au  Au  Au  Au  Au  Au  Au  Au  Au  Au  Au  Au  Au  Au  Au  Au  Au  
Au  Au  Au  Au  Au  Au  Au  Au  Au  Au  Au  Au  Au  Au  Au  Au  Au  Au  Au  Au  
Au  Au  Au  Au  Au  Au  Au  Au  Au  Au  Au  Au  Au  Au  Au  Au  Au  Au  Au  Au  
Au  Au  Au  Au  Au  Au  Au  Au  Au  Au  Au  Au  Au  Au  Au  Au  Au  Au  Au  Au  
Au  Au  Au  Au  Au  Au  Au  Au  Au  Au  Au  Au  Au  Au  Au  Au  Au  Au  Au  Au  
Au  Au  Au  Au  Au  Au  Au  Au  Au  Au  Au  Au  Au  Au  Au  Au  Au  Au  Au  Au  
Au  Au  Au  Au  Au  Au  Au  Au  Au  Au  Au  Au  Au  Au  Au  Au  Au  Au  Au  Au  
Au  Au  Au  Au  Au  Au  Au  Au  Au  Au  Au  Au  Au  Au  Au  Au  Au  Au  Au  Au  
Au  Au  Au  Au  Au  Au  Au  Au  Au  Au  Au  Au  Au  Au  Au  Au  Au  Au  Au  Au  
Au  Au  Au  Au  Au  Au  Au  Au  Au  Au  Au  Au  Au  Au  Au  Au  Au  Au  Au  Au  
Au  Au  Au  Au  Au  Au  Au  Au  Au  Au  Au  Au  Au  Au  Au  Au  Au  Au  Au  Au  
Au  Au  Au  Au  Au  Au  Au  Au  Au  Au  Au  Au  Au  Au  Au  Au  Au  Au  Au  Au  
Au  Au  Au  Au  Au  Au  Au  Au  Au  Au  Au  Au  Au  Au  Au  Au  Au  Au  Au  Au  
Au  Au  Au  Au  Au  Au  Au  Au  Au  Au  Au  Au  Au  Au  Au  Au  Au  Au  Au  Au  
Au  Au  Au  Au  Au  Au  Au  Au  Au  Au  Au  Au  Au  Au  Au  Au  Au  Au  Au  Au  
Au  Au  Au  Au  Au  Au  Au  Au  Au  Au  Au  Au  Au  Au  Au  Au  Au  Au  Au  Au  
Au  Au  Au  Au  Au  Au  Au  Au  Au  Au  Au  Au  Au  Au  Au  Au  Au  Au  Au  Au  
Au  Au  Au  Au  Au  Au  Au  Au  Au  Au  Au  Au  Au  Au  Au  Au  Au  Au  Au  Au  
Au  Au  Au  Au  Au  Au  Au  Au  Au  Au  Au  Au  Au  Au  Au  Au  Au  Au  Au  Au  
Au  Au  Au  Au  Au  Au  Au  Au  Au  Au  Au  Au  Au  Au  Au  Au  Au  Au  Au  Au  
Au  Au  Au  Au  Au  Au  Au  Au  Au  Au  Au  Au  Au  Au  Au  Au  Au  Au  Au  Au  
Au  Au  Au  Au  Au  Au  Au  Au  Au  Au  Au  Au  Au  Au  Au  Au  Au  Au  Au  Au  
Au  Au  Au  Au  Au  Au  Au  Au  Au  Au  Au  Au  Au  Au  Au  Au  Au  Au  Au  Au  
Au  Au  Au  Au  Au  Au  Au  Au  Au  Au  Au  Au  Au  Au  Au  Au  Au  Au  Au  Au  
Au  Au  Au  Au  Au  Au  Au  Au  Au  Au  Au  Au  Au  Au  Au  Au  Au  Au  Au  Au  
Au  Au  Au  Au  Au  Au  Au  Au  Au  Au  Au  Au  Au  Au  Au  Au  Au  Au  Au  Au  
Au  Au  Au  Au  Au  Au  Au  Au  Au  Au  Au  Au  Au  Au  Au  Au  Au  Au  Au  Au  
Au  Au  Au  Au  Au  Au  Au  Au  Au  Au  Au  Au  Au  Au  Au  Au  Au  Au  Au  Au  
Au  Au  Au  Au  Au  Au  Au  Au  Au  Au  Au  Au  Au  Au  Au  Au  Au  Au  Au  Au  
Au  Au  Au  Au  Au  Au  Au  Au  Au  Au  Au  Au  Au  Au  Au  Au  Au  Au  Au  Au  
Au  Au  Au  Au  Au  Au  Au  Au  Au  Au  Au  Au  Au  Au  Au  Au  Au  Au  Au  Au  
Au  Au  Au  Au  Au  Au  Au  Au  Au  Au  Au  Au  Au  Au  Au  Au  Au  Au  Au  Au  
Au  Au  Au  Au  Au  Au  Au  Au  Au  Au  Au  Au  Au  Au  Au  Au  Au  Au  Au  Au  
Au  Au  Au  Au  Au  Au  Au  Au  Au  Au  Au  Au  Au  Au  Au  Au  Au  Au  Au  Au  
Au  Au  Au  Au  Au  Au  Au  Au  Au  Au  Au  Au  Au  Au  Au  Au  Au  Au  Au  Au  
Au  Au  Au  Au  Au  Au  Au  Au  Au  Au  Au  Au  Au  Au  Au  Au  Au  Au  Au  Au  
Au  Au  Au  Au  Au  Au  Au  Au  Au  Au  Au  Au  Au  Au  Au  Au  Au  Au  Au  Au  
Au  Au  Au  Au  Au  Au  Au  Au  Au  Au  Au  Au  Au  Au  Au  Au  Au  Au  Au  Au  
Au  Au  Au  Au  Au  Au  Au  Au  Au  Au  Au  Au  Au  Au  Au  Au  Au  Au  Au  Au  
Au  Au  Au  Au  Au  Au  Au  Au  Au  Au  Au  Au  Au  Au  Au  Au  Au  Au  Au  Au  
Au  Au  Au  Au  Au  Au  Au  Au  Au  Au  Au  Au  Au  Au  Au  Au  Au  Au  Au  Au  
Au  Au  Au  Au  Au  Au  Au  Au  Au  Au  Au  Au  Au  Au  Au  Au  Au  Au  Au  Au  
Au  Au  Au  Au  Au  Au  Au  Au  Au  Au  Au  Au  Au  Au  Au  Au  Au  Au  Au  Au  
Au  Au  Au  Au  Au  Au  Au  Au  Au  Au  Au  Au  Au  Au  Au  Au  Au  Au  Au  Au  
Au  Au  Au  Au  Au  Au  Au  Au  Au  Au  Au  Au  Au  Au  Au  Au  Au  Au  Au  Au  
Au  Au  Au  Au  Au  Au  Au  Au  Au  Au  Au  Au  Au  Au  Au  Au  Au  Au  Au  Au  
Au  Au  Au  Au  Au  Au  Au  Au  Au  Au  Au  Au  Au  Au  Au  Au  Au  Au  Au  Au  
Au  Au  Au  Au  Au  Au  Au  Au  Au  Au  Au  Au  Au  Au  Au  Au  Au  Au  Au  Au  
Au  Au  Au  Au  Au  Au  Au  Au  Au  Au  Au  Au  Au  Au  Au  Au  Au  Au  Au  Au  
Au  Au  Au  Au  Au  Au  Au  Au  Au  Au  Au  Au  Au  Au  Au  Au  Au  Au  Au  Au  
Au  Au  Au  Au  Au  Au  Au  Au  Au  Au  Au  Au  Au  Au  Au  Au  Au  Au  Au  Au  
Au  Au  Au  Au  Au  Au  Au  Au  Au  Au  Au  Au  Au  Au  Au  Au  Au  Au  Au  Au  
Au  Au  Au  Au  Au  Au  Au  Au  Au  Au  Au  Au  Au  Au  Au  Au  Au  Au  Au  Au  
Au  Au  Au  Au  Au  Au  Au  Au  Au  Au  Au  Au  Au  Au  Au  Au  Au  Au  Au  Au  
Au  Au  Au  Au  Au  Au  Au  Au  Au  Au  Au  Au  Au  Au  Au  Au  Au  Au  Au  Au  
Au  Au  Au  Au  Au  Au  Au  Au  Au  Au  Au  Au  Au  Au  Au  Au  Au  Au  Au  Au  
Au  Au  Au  Au  Au  Au  Au  Au  Au  Au  Au  Au  Au  Au  Au  Au  Au  Au  Au  Au  
Au  Au  Au  Au  Au  Au  Au  Au  Au  Au  Au  Au  Au  Au  Au  Au  Au  Au  Au  Au  
Au  Au  Au  Au  Au  Au  Au  Au  Au  Au  Au  Au  Au  Au  Au  Au  Au  Au  Au  Au  
Au  Au  Au  Au  Au  Au  Au  Au  Au  Au  Au  Au  Au  Au  Au  Au  Au  Au  Au  Au  
Au  Au  Au  Au  Au  Au  Au  Au  Au  Au  Au  Au  Au  Au  Au  Au  Au  Au  Au  Au  
Au  Au  Au  Au  Au  Au  Au  Au  Au  Au  Au  Au  Au  Au  Au  Au  Au  Au  Au  Au  
Au  Au  Au  Au  Au  Au  Au  Au  Au  Au  Au  Au  Au  Au  Au  Au  Au  Au  Au  Au  
Au  Au  Au  Au  Au  Au  Au  Au  Au  Au  Au  Au  Au  Au  Au  Au  Au  Au  Au  Au  
Au  Au  Au  Au  Au  Au  Au  Au  Au  Au  Au  Au  Au  Au  Au  Au  Au  Au  Au  Au  
Au  Au  Au  Au  Au  Au  Au  Au  Au  Au  Au  Au  Au  Au  Au  Au  Au  Au  Au  Au  
Au  Au  Au  Au  Au  Au  Au  Au  Au  Au  Au  Au  Au  Au  Au  Au  Au  Au  Au  Au  
Au  Au  Au  Au  Au  Au  Au  Au  Au  Au  Au  Au  Au  Au  Au  Au  Au  Au  Au  Au  
Au  Au  Au  Au  Au  Au  Au  Au  Au  Au  Au  Au  Au  Au  Au  Au  Au  Au  Au  Au  
Au  Au  Au  Au  Au  Au  Au  Au  Au  Au  Au  Au  Au  Au  Au  Au  Au  Au  Au  Au  
Au  Au  Au  Au  Au  Au  Au  Au  Au  Au  Au  Au  Au  Au  Au  Au  Au  Au  Au  Au  
Au  Au  Au  Au  Au  Au  Au  Au  Au  Au  Au  Au  Au  Au  Au  Au  Au  Au  Au  Au  
Au  Au  Au  Au  Au  Au  Au  Au  Au  Au  Au  Au  Au  Au  Au  Au  Au  Au  Au  Au  
Au  Au  Au  Au  Au  Au  Au  Au  Au  Au  Au  Au  Au  Au  Au  Au  Au  Au  Au  Au  
Au  Au  Au  Au  Au  Au  Au  Au  Au  Au  Au  Au  Au  Au  Au  Au  Au  Au  Au  Au  
Au  Au  Au  Au  Au  Au  Au  Au  Au  Au  Au  Au  Au  Au  Au  Au  Au  Au  Au  Au  
Au  Au  Au  Au  Au  Au  Au  Au  Au  Au  Au  Au  Au  Au  Au  Au  Au  Au  Au  Au  
Au  Au  Au  Au  Au  Au  Au  Au  Au  Au  Au  Au  Au  Au  Au  Au  Au  Au  Au  Au  
Au  Au  Au  Au  Au  Au  Au  Au  Au  Au  Au  Au  Au  Au  Au  Au  Au  Au  Au  Au  
Au  Au  Au  Au  Au  Au  Au  Au  Au  Au  Au  Au  Au  Au  Au  Au  Au  Au  Au  Au  
Au  Au  Au  Au  Au  Au  Au  Au  Au  Au  Au  Au  Au  Au  Au  Au  Au  Au  Au  Au  
Au  Au  Au  Au  Au  Au  Au  Au  Au  Au  Au  Au  Au  Au  Au  Au  Au  Au  Au  Au  
Au  Au  Au  Au  Au  Au  Au  Au  Au  Au  Au  Au  Au  Au  Au  Au  Au  Au  Au  Au  
Au  Au  Au  Au  Au  Au  Au  Au  Au  Au  Au  Au  Au  Au  Au  Au  Au  Au  Au  Au  
Au  Au  Au  Au  Au  Au  Au  Au  Au  Au  Au  Au  Au  Au  Au  Au  Au  Au  Au  Au  
Au  Au  Au  Au  Au  Au  Au  Au  Au  Au  Au  Au  Au  Au  Au  Au  Au  Au  Au  Au  
Au  Au  Au  Au  Au  Au  Au  Au  Au  Au  Au  Au  Au  Au  Au  Au  Au  Au  Au  Au  
Au  Au  Au  Au  Au  Au  Au  Au  Au  Au  Au  Au  Au  Au  Au  Au  Au  Au  Au  Au  
Au  Au  Au  Au  Au  Au  Au  Au  Au  Au  Au  Au  Au  Au  Au  Au  Au  Au  Au  Au  
Au  Au  Au  Au  Au  Au  Au  Au  Au  Au  Au  Au  Au  Au  Au  Au  Au  Au  Au  Au  
Au  Au  Au  Au  Au  Au  Au  Au  Au  Au  Au  Au  Au  Au  Au  Au  Au  Au  Au  Au  
Au  Au  Au  Au  Au  Au  Au  Au  Au  Au  Au  Au  Au  Au  Au  Au  Au  Au  Au  Au  
Au  Au  Au  Au  Au  Au  Au  Au  Au  Au  Au  Au  Au  Au  Au  Au  Au  Au  Au  Au  
Au  Au  Au  Au  Au  Au  Au  Au  Au  Au  Au  Au  Au  Au  Au  Au  Au  Au  Au  Au  
Au  Au  Au  Au  Au  Au  Au  Au  Au  Au  Au  Au  Au  Au  Au  Au  Au  Au  Au  Au  
Au  Au  Au  Au  Au  Au  Au  Au  Au  Au  Au  Au  Au  Au  Au  Au  Au  Au  Au  Au  
Au  Au  Au  Au  Au  Au  Au  Au  Au  Au  Au  Au  Au  Au  Au  Au  Au  Au  Au  Au  
Au  Au  Au  Au  Au  Au  Au  Au  Au  Au  Au  Au  Au  Au  Au  Au  Au  Au  Au  Au  
Au  Au  Au  Au  Au  Au  Au  Au  Au  Au  Au  Au  Au  Au  Au  Au  Au  Au  Au  Au  
Au  Au  Au  Au  Au  Au  Au  Au  Au  Au  Au  Au  Au  Au  Au  Au  Au  Au  Au  Au  
Au  Au  Au  Au  Au  Au  Au  Au  Au  Au  Au  Au  Au  Au  Au  Au  Au  Au  Au  Au  
Au  Au  Au  Au  Au  Au  Au  Au  Au  Au  Au  Au  Au  Au  Au  Au  Au  Au  Au  Au  
Au  Au  Au  Au  Au  Au  Au  Au  Au  Au  Au  Au  Au  Au  Au  Au  Au  Au  Au  Au  
Au  Au  Au  Au  Au  Au  Au  Au  Au  Au  Au  Au  Au  Au  Au  Au  Au  Au  Au  Au  
Au  Au  Au  Au  Au  Au  Au  Au  Au  Au  Au  Au  
%FLAG CHARGE                                                                    
%FORMAT(5E16.8)                                                                 
  2.74063392E+00 -4.79610936E+00  4.27130712E+00  1.69102944E+00 -1.58898456E+00
  2.37618792E+00  4.34419632E+00  4.34419632E+00  5.97691440E-01  5.97691440E-01
  4.35877416E+00  7.08483024E+00 -5.23344456E+00 -5.23344456E+00 -6.19558200E+00
  7.07025240E+00 -5.23344456E+00 -5.23344456E+00  4.35877416E+00 -1.72018512E+00
 -1.72018512E+00 -1.72018512E+00 -1.72018512E+00 -1.72018512E+00 -1.72018512E+00
  2.74063392E+00 -4.79610936E+00  4.27130712E+00  1.69102944E+00 -1.58898456E+00
  2.37618792E+00  4.34419632E+00  4.34419632E+00  5.97691440E-01  5.97691440E-01
  4.35877416E+00  7.08483024E+00 -5.23344456E+00 -5.23344456E+00 -6.19558200E+00
  7.07025240E+00 -5.23344456E+00 -5.23344456E+00  4.35877416E+00 -1.72018512E+00
 -1.72018512E+00 -1.72018512E+00 -1.72018512E+00 -1.72018512E+00 -1.72018512E+00
  2.74063392E+00 -4.79610936E+00  4.27130712E+00  1.69102944E+00 -1.58898456E+00
  2.37618792E+00  4.34419632E+00  4.34419632E+00  5.97691440E-01  5.97691440E-01
  4.35877416E+00  7.08483024E+00 -5.23344456E+00 -5.23344456E+00 -6.19558200E+00
  7.07025240E+00 -5.23344456E+00 -5.23344456E+00  4.35877416E+00 -1.72018512E+00
 -1.72018512E+00 -1.72018512E+00 -1.72018512E+00 -1.72018512E+00 -1.72018512E+00
  2.74063392E+00 -4.79610936E+00  4.27130712E+00  1.69102944E+00 -1.58898456E+00
  2.37618792E+00  4.34419632E+00  4.34419632E+00  5.97691440E-01  5.97691440E-01
  4.35877416E+00  7.08483024E+00 -5.23344456E+00 -5.23344456E+00 -6.19558200E+00
  7.07025240E+00 -5.23344456E+00 -5.23344456E+00  4.35877416E+00 -1.72018512E+00
 -1.72018512E+00 -1.72018512E+00 -1.72018512E+00 -1.72018512E+00 -1.72018512E+00
  2.74063392E+00 -4.79610936E+00  4.27130712E+00  1.69102944E+00 -1.58898456E+00
  2.37618792E+00  4.34419632E+00  4.34419632E+00  5.97691440E-01  5.97691440E-01
  4.35877416E+00  7.08483024E+00 -5.23344456E+00 -5.23344456E+00 -6.19558200E+00
  7.07025240E+00 -5.23344456E+00 -5.23344456E+00  4.35877416E+00 -1.72018512E+00
 -1.72018512E+00 -1.72018512E+00 -1.72018512E+00 -1.72018512E+00 -1.72018512E+00
  2.74063392E+00 -4.79610936E+00  4.27130712E+00  1.69102944E+00 -1.58898456E+00
  2.37618792E+00  4.34419632E+00  4.34419632E+00  5.97691440E-01  5.97691440E-01
  4.35877416E+00  7.08483024E+00 -5.23344456E+00 -5.23344456E+00 -6.19558200E+00
  7.07025240E+00 -5.23344456E+00 -5.23344456E+00  4.35877416E+00 -1.72018512E+00
 -1.72018512E+00 -1.72018512E+00 -1.72018512E+00 -1.72018512E+00 -1.72018512E+00
  2.74063392E+00 -4.79610936E+00  4.27130712E+00  1.69102944E+00 -1.58898456E+00
  2.37618792E+00  4.34419632E+00  4.34419632E+00  5.97691440E-01  5.97691440E-01
  4.35877416E+00  7.08483024E+00 -5.23344456E+00 -5.23344456E+00 -6.19558200E+00
  7.07025240E+00 -5.23344456E+00 -5.23344456E+00  4.35877416E+00 -1.72018512E+00
 -1.72018512E+00 -1.72018512E+00 -1.72018512E+00 -1.72018512E+00 -1.72018512E+00
  2.74063392E+00 -4.79610936E+00  4.27130712E+00  1.69102944E+00 -1.58898456E+00
  2.37618792E+00  4.34419632E+00  4.34419632E+00  5.97691440E-01  5.97691440E-01
  4.35877416E+00  7.08483024E+00 -5.23344456E+00 -5.23344456E+00 -6.19558200E+00
  7.07025240E+00 -5.23344456E+00 -5.23344456E+00  4.35877416E+00 -1.72018512E+00
 -1.72018512E+00 -1.72018512E+00 -1.72018512E+00 -1.72018512E+00 -1.72018512E+00
  2.74063392E+00 -4.79610936E+00  4.27130712E+00  1.69102944E+00 -1.58898456E+00
  2.37618792E+00  4.34419632E+00  4.34419632E+00  5.97691440E-01  5.97691440E-01
  4.35877416E+00  7.08483024E+00 -5.23344456E+00 -5.23344456E+00 -6.19558200E+00
  7.07025240E+00 -5.23344456E+00 -5.23344456E+00  4.35877416E+00 -1.72018512E+00
 -1.72018512E+00 -1.72018512E+00 -1.72018512E+00 -1.72018512E+00 -1.72018512E+00
  2.74063392E+00 -4.79610936E+00  4.27130712E+00  1.69102944E+00 -1.58898456E+00
  2.37618792E+00  4.34419632E+00  4.34419632E+00  5.97691440E-01  5.97691440E-01
  4.35877416E+00  7.08483024E+00 -5.23344456E+00 -5.23344456E+00 -6.19558200E+00
  7.07025240E+00 -5.23344456E+00 -5.23344456E+00  4.35877416E+00 -1.72018512E+00
 -1.72018512E+00 -1.72018512E+00 -1.72018512E+00 -1.72018512E+00 -1.72018512E+00
  2.74063392E+00 -4.79610936E+00  4.27130712E+00  1.69102944E+00 -1.58898456E+00
  2.37618792E+00  4.34419632E+00  4.34419632E+00  5.97691440E-01  5.97691440E-01
  4.35877416E+00  7.08483024E+00 -5.23344456E+00 -5.23344456E+00 -6.19558200E+00
  7.07025240E+00 -5.23344456E+00 -5.23344456E+00  4.35877416E+00 -1.72018512E+00
 -1.72018512E+00 -1.72018512E+00 -1.72018512E+00 -1.72018512E+00 -1.72018512E+00
  2.74063392E+00 -4.79610936E+00  4.27130712E+00  1.69102944E+00 -1.58898456E+00
  2.37618792E+00  4.34419632E+00  4.34419632E+00  5.97691440E-01  5.97691440E-01
  4.35877416E+00  7.08483024E+00 -5.23344456E+00 -5.23344456E+00 -6.19558200E+00
  7.07025240E+00 -5.23344456E+00 -5.23344456E+00  4.35877416E+00 -1.72018512E+00
 -1.72018512E+00 -1.72018512E+00 -1.72018512E+00 -1.72018512E+00 -1.72018512E+00
  2.74063392E+00 -4.79610936E+00  4.27130712E+00  1.69102944E+00 -1.58898456E+00
  2.37618792E+00  4.34419632E+00  4.34419632E+00  5.97691440E-01  5.97691440E-01
  4.35877416E+00  7.08483024E+00 -5.23344456E+00 -5.23344456E+00 -6.19558200E+00
  7.07025240E+00 -5.23344456E+00 -5.23344456E+00  4.35877416E+00 -1.72018512E+00
 -1.72018512E+00 -1.72018512E+00 -1.72018512E+00 -1.72018512E+00 -1.72018512E+00
  2.74063392E+00 -4.79610936E+00  4.27130712E+00  1.69102944E+00 -1.58898456E+00
  2.37618792E+00  4.34419632E+00  4.34419632E+00  5.97691440E-01  5.97691440E-01
  4.35877416E+00  7.08483024E+00 -5.23344456E+00 -5.23344456E+00 -6.19558200E+00
  7.07025240E+00 -5.23344456E+00 -5.23344456E+00  4.35877416E+00 -1.72018512E+00
 -1.72018512E+00 -1.72018512E+00 -1.72018512E+00 -1.72018512E+00 -1.72018512E+00
  2.74063392E+00 -4.79610936E+00  4.27130712E+00  1.69102944E+00 -1.58898456E+00
  2.37618792E+00  4.34419632E+00  4.34419632E+00  5.97691440E-01  5.97691440E-01
  4.35877416E+00  7.08483024E+00 -5.23344456E+00 -5.23344456E+00 -6.19558200E+00
  7.07025240E+00 -5.23344456E+00 -5.23344456E+00  4.35877416E+00 -1.72018512E+00
 -1.72018512E+00 -1.72018512E+00 -1.72018512E+00 -1.72018512E+00 -1.72018512E+00
  2.74063392E+00 -4.79610936E+00  4.27130712E+00  1.69102944E+00 -1.58898456E+00
  2.37618792E+00  4.34419632E+00  4.34419632E+00  5.97691440E-01  5.97691440E-01
  4.35877416E+00  7.08483024E+00 -5.23344456E+00 -5.23344456E+00 -6.19558200E+00
  7.07025240E+00 -5.23344456E+00 -5.23344456E+00  4.35877416E+00 -1.72018512E+00
 -1.72018512E+00 -1.72018512E+00 -1.72018512E+00 -1.72018512E+00 -1.72018512E+00
  2.74063392E+00 -4.79610936E+00  4.27130712E+00  1.69102944E+00 -1.58898456E+00
  2.37618792E+00  4.34419632E+00  4.34419632E+00  5.97691440E-01  5.97691440E-01
  4.35877416E+00  7.08483024E+00 -5.23344456E+00 -5.23344456E+00 -6.19558200E+00
  7.07025240E+00 -5.23344456E+00 -5.23344456E+00  4.35877416E+00 -1.72018512E+00
 -1.72018512E+00 -1.72018512E+00 -1.72018512E+00 -1.72018512E+00 -1.72018512E+00
  2.74063392E+00 -4.79610936E+00  4.27130712E+00  1.69102944E+00 -1.58898456E+00
  2.37618792E+00  4.34419632E+00  4.34419632E+00  5.97691440E-01  5.97691440E-01
  4.35877416E+00  7.08483024E+00 -5.23344456E+00 -5.23344456E+00 -6.19558200E+00
  7.07025240E+00 -5.23344456E+00 -5.23344456E+00  4.35877416E+00 -1.72018512E+00
 -1.72018512E+00 -1.72018512E+00 -1.72018512E+00 -1.72018512E+00 -1.72018512E+00
  2.74063392E+00 -4.79610936E+00  4.27130712E+00  1.69102944E+00 -1.58898456E+00
  2.37618792E+00  4.34419632E+00  4.34419632E+00  5.97691440E-01  5.97691440E-01
  4.35877416E+00  7.08483024E+00 -5.23344456E+00 -5.23344456E+00 -6.19558200E+00
  7.07025240E+00 -5.23344456E+00 -5.23344456E+00  4.35877416E+00 -1.72018512E+00
 -1.72018512E+00 -1.72018512E+00 -1.72018512E+00 -1.72018512E+00 -1.72018512E+00
  2.74063392E+00 -4.79610936E+00  4.27130712E+00  1.69102944E+00 -1.58898456E+00
  2.37618792E+00  4.34419632E+00  4.34419632E+00  5.97691440E-01  5.97691440E-01
  4.35877416E+00  7.08483024E+00 -5.23344456E+00 -5.23344456E+00 -6.19558200E+00
  7.07025240E+00 -5.23344456E+00 -5.23344456E+00  4.35877416E+00 -1.72018512E+00
 -1.72018512E+00 -1.72018512E+00 -1.72018512E+00 -1.72018512E+00 -1.72018512E+00
  2.74063392E+00 -4.79610936E+00  4.27130712E+00  1.69102944E+00 -1.58898456E+00
  2.37618792E+00  4.34419632E+00  4.34419632E+00  5.97691440E-01  5.97691440E-01
  4.35877416E+00  7.08483024E+00 -5.23344456E+00 -5.23344456E+00 -6.19558200E+00
  7.07025240E+00 -5.23344456E+00 -5.23344456E+00  4.35877416E+00 -1.72018512E+00
 -1.72018512E+00 -1.72018512E+00 -1.72018512E+00 -1.72018512E+00 -1.72018512E+00
  2.74063392E+00 -4.79610936E+00  4.27130712E+00  1.69102944E+00 -1.58898456E+00
  2.37618792E+00  4.34419632E+00  4.34419632E+00  5.97691440E-01  5.97691440E-01
  4.35877416E+00  7.08483024E+00 -5.23344456E+00 -5.23344456E+00 -6.19558200E+00
  7.07025240E+00 -5.23344456E+00 -5.23344456E+00  4.35877416E+00 -1.72018512E+00
 -1.72018512E+00 -1.72018512E+00 -1.72018512E+00 -1.72018512E+00 -1.72018512E+00
  2.74063392E+00 -4.79610936E+00  4.27130712E+00  1.69102944E+00 -1.58898456E+00
  2.37618792E+00  4.34419632E+00  4.34419632E+00  5.97691440E-01  5.97691440E-01
  4.35877416E+00  7.08483024E+00 -5.23344456E+00 -5.23344456E+00 -6.19558200E+00
  7.07025240E+00 -5.23344456E+00 -5.23344456E+00  4.35877416E+00 -1.72018512E+00
 -1.72018512E+00 -1.72018512E+00 -1.72018512E+00 -1.72018512E+00 -1.72018512E+00
  2.74063392E+00 -4.79610936E+00  4.27130712E+00  1.69102944E+00 -1.58898456E+00
  2.37618792E+00  4.34419632E+00  4.34419632E+00  5.97691440E-01  5.97691440E-01
  4.35877416E+00  7.08483024E+00 -5.23344456E+00 -5.23344456E+00 -6.19558200E+00
  7.07025240E+00 -5.23344456E+00 -5.23344456E+00  4.35877416E+00 -1.72018512E+00
 -1.72018512E+00 -1.72018512E+00 -1.72018512E+00 -1.72018512E+00 -1.72018512E+00
  2.74063392E+00 -4.79610936E+00  4.27130712E+00  1.69102944E+00 -1.58898456E+00
  2.37618792E+00  4.34419632E+00  4.34419632E+00  5.97691440E-01  5.97691440E-01
  4.35877416E+00  7.08483024E+00 -5.23344456E+00 -5.23344456E+00 -6.19558200E+00
  7.07025240E+00 -5.23344456E+00 -5.23344456E+00  4.35877416E+00 -1.72018512E+00
 -1.72018512E+00 -1.72018512E+00 -1.72018512E+00 -1.72018512E+00 -1.72018512E+00
  2.74063392E+00 -4.79610936E+00  4.27130712E+00  1.69102944E+00 -1.58898456E+00
  2.37618792E+00  4.34419632E+00  4.34419632E+00  5.97691440E-01  5.97691440E-01
  4.35877416E+00  7.08483024E+00 -5.23344456E+00 -5.23344456E+00 -6.19558200E+00
  7.07025240E+00 -5.23344456E+00 -5.23344456E+00  4.35877416E+00 -1.72018512E+00
 -1.72018512E+00 -1.72018512E+00 -1.72018512E+00 -1.72018512E+00 -1.72018512E+00
  2.74063392E+00 -4.79610936E+00  4.27130712E+00  1.69102944E+00 -1.58898456E+00
  2.37618792E+00  4.34419632E+00  4.34419632E+00  5.97691440E-01  5.97691440E-01
  4.35877416E+00  7.08483024E+00 -5.23344456E+00 -5.23344456E+00 -6.19558200E+00
  7.07025240E+00 -5.23344456E+00 -5.23344456E+00  4.35877416E+00 -1.72018512E+00
 -1.72018512E+00 -1.72018512E+00 -1.72018512E+00 -1.72018512E+00 -1.72018512E+00
  2.74063392E+00 -4.79610936E+00  4.27130712E+00  1.69102944E+00 -1.58898456E+00
  2.37618792E+00  4.34419632E+00  4.34419632E+00  5.97691440E-01  5.97691440E-01
  4.35877416E+00  7.08483024E+00 -5.23344456E+00 -5.23344456E+00 -6.19558200E+00
  7.07025240E+00 -5.23344456E+00 -5.23344456E+00  4.35877416E+00 -1.72018512E+00
 -1.72018512E+00 -1.72018512E+00 -1.72018512E+00 -1.72018512E+00 -1.72018512E+00
  2.74063392E+00 -4.79610936E+00  4.27130712E+00  1.69102944E+00 -1.58898456E+00
  2.37618792E+00  4.34419632E+00  4.34419632E+00  5.97691440E-01  5.97691440E-01
  4.35877416E+00  7.08483024E+00 -5.23344456E+00 -5.23344456E+00 -6.19558200E+00
  7.07025240E+00 -5.23344456E+00 -5.23344456E+00  4.35877416E+00 -1.72018512E+00
 -1.72018512E+00 -1.72018512E+00 -1.72018512E+00 -1.72018512E+00 -1.72018512E+00
  2.74063392E+00 -4.79610936E+00  4.27130712E+00  1.69102944E+00 -1.58898456E+00
  2.37618792E+00  4.34419632E+00  4.34419632E+00  5.97691440E-01  5.97691440E-01
  4.35877416E+00  7.08483024E+00 -5.23344456E+00 -5.23344456E+00 -6.19558200E+00
  7.07025240E+00 -5.23344456E+00 -5.23344456E+00  4.35877416E+00 -1.72018512E+00
 -1.72018512E+00 -1.72018512E+00 -1.72018512E+00 -1.72018512E+00 -1.72018512E+00
  2.74063392E+00 -4.79610936E+00  4.27130712E+00  1.69102944E+00 -1.58898456E+00
  2.37618792E+00  4.34419632E+00  4.34419632E+00  5.97691440E-01  5.97691440E-01
  4.35877416E+00  7.08483024E+00 -5.23344456E+00 -5.23344456E+00 -6.19558200E+00
  7.07025240E+00 -5.23344456E+00 -5.23344456E+00  4.35877416E+00 -1.72018512E+00
 -1.72018512E+00 -1.72018512E+00 -1.72018512E+00 -1.72018512E+00 -1.72018512E+00
  2.74063392E+00 -4.79610936E+00  4.27130712E+00  1.69102944E+00 -1.58898456E+00
  2.37618792E+00  4.34419632E+00  4.34419632E+00  5.97691440E-01  5.97691440E-01
  4.35877416E+00  7.08483024E+00 -5.23344456E+00 -5.23344456E+00 -6.19558200E+00
  7.07025240E+00 -5.23344456E+00 -5.23344456E+00  4.35877416E+00 -1.72018512E+00
 -1.72018512E+00 -1.72018512E+00 -1.72018512E+00 -1.72018512E+00 -1.72018512E+00
  2.74063392E+00 -4.79610936E+00  4.27130712E+00  1.69102944E+00 -1.58898456E+00
  2.37618792E+00  4.34419632E+00  4.34419632E+00  5.97691440E-01  5.97691440E-01
  4.35877416E+00  7.08483024E+00 -5.23344456E+00 -5.23344456E+00 -6.19558200E+00
  7.07025240E+00 -5.23344456E+00 -5.23344456E+00  4.35877416E+00 -1.72018512E+00
 -1.72018512E+00 -1.72018512E+00 -1.72018512E+00 -1.72018512E+00 -1.72018512E+00
  2.74063392E+00 -4.79610936E+00  4.27130712E+00  1.69102944E+00 -1.58898456E+00
  2.37618792E+00  4.34419632E+00  4.34419632E+00  5.97691440E-01  5.97691440E-01
  4.35877416E+00  7.08483024E+00 -5.23344456E+00 -5.23344456E+00 -6.19558200E+00
  7.07025240E+00 -5.23344456E+00 -5.23344456E+00  4.35877416E+00 -1.72018512E+00
 -1.72018512E+00 -1.72018512E+00 -1.72018512E+00 -1.72018512E+00 -1.72018512E+00
  2.74063392E+00 -4.79610936E+00  4.27130712E+00  1.69102944E+00 -1.58898456E+00
  2.37618792E+00  4.34419632E+00  4.34419632E+00  5.97691440E-01  5.97691440E-01
  4.35877416E+00  7.08483024E+00 -5.23344456E+00 -5.23344456E+00 -6.19558200E+00
  7.07025240E+00 -5.23344456E+00 -5.23344456E+00  4.35877416E+00 -1.72018512E+00
 -1.72018512E+00 -1.72018512E+00 -1.72018512E+00 -1.72018512E+00 -1.72018512E+00
  2.74063392E+00 -4.79610936E+00  4.27130712E+00  1.69102944E+00 -1.58898456E+00
  2.37618792E+00  4.34419632E+00  4.34419632E+00  5.97691440E-01  5.97691440E-01
  4.35877416E+00  7.08483024E+00 -5.23344456E+00 -5.23344456E+00 -6.19558200E+00
  7.07025240E+00 -5.23344456E+00 -5.23344456E+00  4.35877416E+00 -1.72018512E+00
 -1.72018512E+00 -1.72018512E+00 -1.72018512E+00 -1.72018512E+00 -1.72018512E+00
  2.74063392E+00 -4.79610936E+00  4.27130712E+00  1.69102944E+00 -1.58898456E+00
  2.37618792E+00  4.34419632E+00  4.34419632E+00  5.97691440E-01  5.97691440E-01
  4.35877416E+00  7.08483024E+00 -5.23344456E+00 -5.23344456E+00 -6.19558200E+00
  7.07025240E+00 -5.23344456E+00 -5.23344456E+00  4.35877416E+00 -1.72018512E+00
 -1.72018512E+00 -1.72018512E+00 -1.72018512E+00 -1.72018512E+00 -1.72018512E+00
  2.74063392E+00 -4.79610936E+00  4.27130712E+00  1.69102944E+00 -1.58898456E+00
  2.37618792E+00  4.34419632E+00  4.34419632E+00  5.97691440E-01  5.97691440E-01
  4.35877416E+00  7.08483024E+00 -5.23344456E+00 -5.23344456E+00 -6.19558200E+00
  7.07025240E+00 -5.23344456E+00 -5.23344456E+00  4.35877416E+00 -1.72018512E+00
 -1.72018512E+00 -1.72018512E+00 -1.72018512E+00 -1.72018512E+00 -1.72018512E+00
  2.74063392E+00 -4.79610936E+00  4.27130712E+00  1.69102944E+00 -1.58898456E+00
  2.37618792E+00  4.34419632E+00  4.34419632E+00  5.97691440E-01  5.97691440E-01
  4.35877416E+00  7.08483024E+00 -5.23344456E+00 -5.23344456E+00 -6.19558200E+00
  7.07025240E+00 -5.23344456E+00 -5.23344456E+00  4.35877416E+00 -1.72018512E+00
 -1.72018512E+00 -1.72018512E+00 -1.72018512E+00 -1.72018512E+00 -1.72018512E+00
  2.74063392E+00 -4.79610936E+00  4.27130712E+00  1.69102944E+00 -1.58898456E+00
  2.37618792E+00  4.34419632E+00  4.34419632E+00  5.97691440E-01  5.97691440E-01
  4.35877416E+00  7.08483024E+00 -5.23344456E+00 -5.23344456E+00 -6.19558200E+00
  7.07025240E+00 -5.23344456E+00 -5.23344456E+00  4.35877416E+00 -1.72018512E+00
 -1.72018512E+00 -1.72018512E+00 -1.72018512E+00 -1.72018512E+00 -1.72018512E+00
  2.74063392E+00 -4.79610936E+00  4.27130712E+00  1.69102944E+00 -1.58898456E+00
  2.37618792E+00  4.34419632E+00  4.34419632E+00  5.97691440E-01  5.97691440E-01
  4.35877416E+00  7.08483024E+00 -5.23344456E+00 -5.23344456E+00 -6.19558200E+00
  7.07025240E+00 -5.23344456E+00 -5.23344456E+00  4.35877416E+00 -1.72018512E+00
 -1.72018512E+00 -1.72018512E+00 -1.72018512E+00 -1.72018512E+00 -1.72018512E+00
  2.74063392E+00 -4.79610936E+00  4.27130712E+00  1.69102944E+00 -1.58898456E+00
  2.37618792E+00  4.34419632E+00  4.34419632E+00  5.97691440E-01  5.97691440E-01
  4.35877416E+00  7.08483024E+00 -5.23344456E+00 -5.23344456E+00 -6.19558200E+00
  7.07025240E+00 -5.23344456E+00 -5.23344456E+00  4.35877416E+00 -1.72018512E+00
 -1.72018512E+00 -1.72018512E+00 -1.72018512E+00 -1.72018512E+00 -1.72018512E+00
  2.74063392E+00 -4.79610936E+00  4.27130712E+00  1.69102944E+00 -1.58898456E+00
  2.37618792E+00  4.34419632E+00  4.34419632E+00  5.97691440E-01  5.97691440E-01
  4.35877416E+00  7.08483024E+00 -5.23344456E+00 -5.23344456E+00 -6.19558200E+00
  7.07025240E+00 -5.23344456E+00 -5.23344456E+00  4.35877416E+00 -1.72018512E+00
 -1.72018512E+00 -1.72018512E+00 -1.72018512E+00 -1.72018512E+00 -1.72018512E+00
  2.74063392E+00 -4.79610936E+00  4.27130712E+00  1.69102944E+00 -1.58898456E+00
  2.37618792E+00  4.34419632E+00  4.34419632E+00  5.97691440E-01  5.97691440E-01
  4.35877416E+00  7.08483024E+00 -5.23344456E+00 -5.23344456E+00 -6.19558200E+00
  7.07025240E+00 -5.23344456E+00 -5.23344456E+00  4.35877416E+00 -1.72018512E+00
 -1.72018512E+00 -1.72018512E+00 -1.72018512E+00 -1.72018512E+00 -1.72018512E+00
  2.74063392E+00 -4.79610936E+00  4.27130712E+00  1.69102944E+00 -1.58898456E+00
  2.37618792E+00  4.34419632E+00  4.34419632E+00  5.97691440E-01  5.97691440E-01
  4.35877416E+00  7.08483024E+00 -5.23344456E+00 -5.23344456E+00 -6.19558200E+00
  7.07025240E+00 -5.23344456E+00 -5.23344456E+00  4.35877416E+00 -1.72018512E+00
 -1.72018512E+00 -1.72018512E+00 -1.72018512E+00 -1.72018512E+00 -1.72018512E+00
  2.74063392E+00 -4.79610936E+00  4.27130712E+00  1.69102944E+00 -1.58898456E+00
  2.37618792E+00  4.34419632E+00  4.34419632E+00  5.97691440E-01  5.97691440E-01
  4.35877416E+00  7.08483024E+00 -5.23344456E+00 -5.23344456E+00 -6.19558200E+00
  7.07025240E+00 -5.23344456E+00 -5.23344456E+00  4.35877416E+00 -1.72018512E+00
 -1.72018512E+00 -1.72018512E+00 -1.72018512E+00 -1.72018512E+00 -1.72018512E+00
  2.74063392E+00 -4.79610936E+00  4.27130712E+00  1.69102944E+00 -1.58898456E+00
  2.37618792E+00  4.34419632E+00  4.34419632E+00  5.97691440E-01  5.97691440E-01
  4.35877416E+00  7.08483024E+00 -5.23344456E+00 -5.23344456E+00 -6.19558200E+00
  7.07025240E+00 -5.23344456E+00 -5.23344456E+00  4.35877416E+00 -1.72018512E+00
 -1.72018512E+00 -1.72018512E+00 -1.72018512E+00 -1.72018512E+00 -1.72018512E+00
  2.74063392E+00 -4.79610936E+00  4.27130712E+00  1.69102944E+00 -1.58898456E+00
  2.37618792E+00  4.34419632E+00  4.34419632E+00  5.97691440E-01  5.97691440E-01
  4.35877416E+00  7.08483024E+00 -5.23344456E+00 -5.23344456E+00 -6.19558200E+00
  7.07025240E+00 -5.23344456E+00 -5.23344456E+00  4.35877416E+00 -1.72018512E+00
 -1.72018512E+00 -1.72018512E+00 -1.72018512E+00 -1.72018512E+00 -1.72018512E+00
  2.74063392E+00 -4.79610936E+00  4.27130712E+00  1.69102944E+00 -1.58898456E+00
  2.37618792E+00  4.34419632E+00  4.34419632E+00  5.97691440E-01  5.97691440E-01
  4.35877416E+00  7.08483024E+00 -5.23344456E+00 -5.23344456E+00 -6.19558200E+00
  7.07025240E+00 -5.23344456E+00 -5.23344456E+00  4.35877416E+00 -1.72018512E+00
 -1.72018512E+00 -1.72018512E+00 -1.72018512E+00 -1.72018512E+00 -1.72018512E+00
  2.74063392E+00 -4.79610936E+00  4.27130712E+00  1.69102944E+00 -1.58898456E+00
  2.37618792E+00  4.34419632E+00  4.34419632E+00  5.97691440E-01  5.97691440E-01
  4.35877416E+00  7.08483024E+00 -5.23344456E+00 -5.23344456E+00 -6.19558200E+00
  7.07025240E+00 -5.23344456E+00 -5.23344456E+00  4.35877416E+00 -1.72018512E+00
 -1.72018512E+00 -1.72018512E+00 -1.72018512E+00 -1.72018512E+00 -1.72018512E+00
  2.74063392E+00 -4.79610936E+00  4.27130712E+00  1.69102944E+00 -1.58898456E+00
  2.37618792E+00  4.34419632E+00  4.34419632E+00  5.97691440E-01  5.97691440E-01
  4.35877416E+00  7.08483024E+00 -5.23344456E+00 -5.23344456E+00 -6.19558200E+00
  7.07025240E+00 -5.23344456E+00 -5.23344456E+00  4.35877416E+00 -1.72018512E+00
 -1.72018512E+00 -1.72018512E+00 -1.72018512E+00 -1.72018512E+00 -1.72018512E+00
  2.74063392E+00 -4.79610936E+00  4.27130712E+00  1.69102944E+00 -1.58898456E+00
  2.37618792E+00  4.34419632E+00  4.34419632E+00  5.97691440E-01  5.97691440E-01
  4.35877416E+00  7.08483024E+00 -5.23344456E+00 -5.23344456E+00 -6.19558200E+00
  7.07025240E+00 -5.23344456E+00 -5.23344456E+00  4.35877416E+00 -1.72018512E+00
 -1.72018512E+00 -1.72018512E+00 -1.72018512E+00 -1.72018512E+00 -1.72018512E+00
  2.74063392E+00 -4.79610936E+00  4.27130712E+00  1.69102944E+00 -1.58898456E+00
  2.37618792E+00  4.34419632E+00  4.34419632E+00  5.97691440E-01  5.97691440E-01
  4.35877416E+00  7.08483024E+00 -5.23344456E+00 -5.23344456E+00 -6.19558200E+00
  7.07025240E+00 -5.23344456E+00 -5.23344456E+00  4.35877416E+00 -1.72018512E+00
 -1.72018512E+00 -1.72018512E+00 -1.72018512E+00 -1.72018512E+00 -1.72018512E+00
  2.74063392E+00 -4.79610936E+00  4.27130712E+00  1.69102944E+00 -1.58898456E+00
  2.37618792E+00  4.34419632E+00  4.34419632E+00  5.97691440E-01  5.97691440E-01
  4.35877416E+00  7.08483024E+00 -5.23344456E+00 -5.23344456E+00 -6.19558200E+00
  7.07025240E+00 -5.23344456E+00 -5.23344456E+00  4.35877416E+00 -1.72018512E+00
 -1.72018512E+00 -1.72018512E+00 -1.72018512E+00 -1.72018512E+00 -1.72018512E+00
  2.74063392E+00 -4.79610936E+00  4.27130712E+00  1.69102944E+00 -1.58898456E+00
  2.37618792E+00  4.34419632E+00  4.34419632E+00  5.97691440E-01  5.97691440E-01
  4.35877416E+00  7.08483024E+00 -5.23344456E+00 -5.23344456E+00 -6.19558200E+00
  7.07025240E+00 -5.23344456E+00 -5.23344456E+00  4.35877416E+00 -1.72018512E+00
 -1.72018512E+00 -1.72018512E+00 -1.72018512E+00 -1.72018512E+00 -1.72018512E+00
  2.74063392E+00 -4.79610936E+00  4.27130712E+00  1.69102944E+00 -1.58898456E+00
  2.37618792E+00  4.34419632E+00  4.34419632E+00  5.97691440E-01  5.97691440E-01
  4.35877416E+00  7.08483024E+00 -5.23344456E+00 -5.23344456E+00 -6.19558200E+00
  7.07025240E+00 -5.23344456E+00 -5.23344456E+00  4.35877416E+00 -1.72018512E+00
 -1.72018512E+00 -1.72018512E+00 -1.72018512E+00 -1.72018512E+00 -1.72018512E+00
  2.74063392E+00 -4.79610936E+00  4.27130712E+00  1.69102944E+00 -1.58898456E+00
  2.37618792E+00  4.34419632E+00  4.34419632E+00  5.97691440E-01  5.97691440E-01
  4.35877416E+00  7.08483024E+00 -5.23344456E+00 -5.23344456E+00 -6.19558200E+00
  7.07025240E+00 -5.23344456E+00 -5.23344456E+00  4.35877416E+00 -1.72018512E+00
 -1.72018512E+00 -1.72018512E+00 -1.72018512E+00 -1.72018512E+00 -1.72018512E+00
  2.74063392E+00 -4.79610936E+00  4.27130712E+00  1.69102944E+00 -1.58898456E+00
  2.37618792E+00  4.34419632E+00  4.34419632E+00  5.97691440E-01  5.97691440E-01
  4.35877416E+00  7.08483024E+00 -5.23344456E+00 -5.23344456E+00 -6.19558200E+00
  7.07025240E+00 -5.23344456E+00 -5.23344456E+00  4.35877416E+00 -1.72018512E+00
 -1.72018512E+00 -1.72018512E+00 -1.72018512E+00 -1.72018512E+00 -1.72018512E+00
  2.74063392E+00 -4.79610936E+00  4.27130712E+00  1.69102944E+00 -1.58898456E+00
  2.37618792E+00  4.34419632E+00  4.34419632E+00  5.97691440E-01  5.97691440E-01
  4.35877416E+00  7.08483024E+00 -5.23344456E+00 -5.23344456E+00 -6.19558200E+00
  7.07025240E+00 -5.23344456E+00 -5.23344456E+00  4.35877416E+00 -1.72018512E+00
 -1.72018512E+00 -1.72018512E+00 -1.72018512E+00 -1.72018512E+00 -1.72018512E+00
  2.74063392E+00 -4.79610936E+00  4.27130712E+00  1.69102944E+00 -1.58898456E+00
  2.37618792E+00  4.34419632E+00  4.34419632E+00  5.97691440E-01  5.97691440E-01
  4.35877416E+00  7.08483024E+00 -5.23344456E+00 -5.23344456E+00 -6.19558200E+00
  7.07025240E+00 -5.23344456E+00 -5.23344456E+00  4.35877416E+00 -1.72018512E+00
 -1.72018512E+00 -1.72018512E+00 -1.72018512E+00 -1.72018512E+00 -1.72018512E+00
  2.74063392E+00 -4.79610936E+00  4.27130712E+00  1.69102944E+00 -1.58898456E+00
  2.37618792E+00  4.34419632E+00  4.34419632E+00  5.97691440E-01  5.97691440E-01
  4.35877416E+00  7.08483024E+00 -5.23344456E+00 -5.23344456E+00 -6.19558200E+00
  7.07025240E+00 -5.23344456E+00 -5.23344456E+00  4.35877416E+00 -1.72018512E+00
 -1.72018512E+00 -1.72018512E+00 -1.72018512E+00 -1.72018512E+00 -1.72018512E+00
  2.74063392E+00 -4.79610936E+00  4.27130712E+00  1.69102944E+00 -1.58898456E+00
  2.37618792E+00  4.34419632E+00  4.34419632E+00  5.97691440E-01  5.97691440E-01
  4.35877416E+00  7.08483024E+00 -5.23344456E+00 -5.23344456E+00 -6.19558200E+00
  7.07025240E+00 -5.23344456E+00 -5.23344456E+00  4.35877416E+00 -1.72018512E+00
 -1.72018512E+00 -1.72018512E+00 -1.72018512E+00 -1.72018512E+00 -1.72018512E+00
  2.74063392E+00 -4.79610936E+00  4.27130712E+00  1.69102944E+00 -1.58898456E+00
  2.37618792E+00  4.34419632E+00  4.34419632E+00  5.97691440E-01  5.97691440E-01
  4.35877416E+00  7.08483024E+00 -5.23344456E+00 -5.23344456E+00 -6.19558200E+00
  7.07025240E+00 -5.23344456E+00 -5.23344456E+00  4.35877416E+00 -1.72018512E+00
 -1.72018512E+00 -1.72018512E+00 -1.72018512E+00 -1.72018512E+00 -1.72018512E+00
  2.74063392E+00 -4.79610936E+00  4.27130712E+00  1.69102944E+00 -1.58898456E+00
  2.37618792E+00  4.34419632E+00  4.34419632E+00  5.97691440E-01  5.97691440E-01
  4.35877416E+00  7.08483024E+00 -5.23344456E+00 -5.23344456E+00 -6.19558200E+00
  7.07025240E+00 -5.23344456E+00 -5.23344456E+00  4.35877416E+00 -1.72018512E+00
 -1.72018512E+00 -1.72018512E+00 -1.72018512E+00 -1.72018512E+00 -1.72018512E+00
  2.74063392E+00 -4.79610936E+00  4.27130712E+00  1.69102944E+00 -1.58898456E+00
  2.37618792E+00  4.34419632E+00  4.34419632E+00  5.97691440E-01  5.97691440E-01
  4.35877416E+00  7.08483024E+00 -5.23344456E+00 -5.23344456E+00 -6.19558200E+00
  7.07025240E+00 -5.23344456E+00 -5.23344456E+00  4.35877416E+00 -1.72018512E+00
 -1.72018512E+00 -1.72018512E+00 -1.72018512E+00 -1.72018512E+00 -1.72018512E+00
  2.74063392E+00 -4.79610936E+00  4.27130712E+00  1.69102944E+00 -1.58898456E+00
  2.37618792E+00  4.34419632E+00  4.34419632E+00  5.97691440E-01  5.97691440E-01
  4.35877416E+00  7.08483024E+00 -5.23344456E+00 -5.23344456E+00 -6.19558200E+00
  7.07025240E+00 -5.23344456E+00 -5.23344456E+00  4.35877416E+00 -1.72018512E+00
 -1.72018512E+00 -1.72018512E+00 -1.72018512E+00 -1.72018512E+00 -1.72018512E+00
  2.74063392E+00 -4.79610936E+00  4.27130712E+00  1.69102944E+00 -1.58898456E+00
  2.37618792E+00  4.34419632E+00  4.34419632E+00  5.97691440E-01  5.97691440E-01
  4.35877416E+00  7.08483024E+00 -5.23344456E+00 -5.23344456E+00 -6.19558200E+00
  7.07025240E+00 -5.23344456E+00 -5.23344456E+00  4.35877416E+00 -1.72018512E+00
 -1.72018512E+00 -1.72018512E+00 -1.72018512E+00 -1.72018512E+00 -1.72018512E+00
  2.74063392E+00 -4.79610936E+00  4.27130712E+00  1.69102944E+00 -1.58898456E+00
  2.37618792E+00  4.34419632E+00  4.34419632E+00  5.97691440E-01  5.97691440E-01
  4.35877416E+00  7.08483024E+00 -5.23344456E+00 -5.23344456E+00 -6.19558200E+00
  7.07025240E+00 -5.23344456E+00 -5.23344456E+00  4.35877416E+00 -1.72018512E+00
 -1.72018512E+00 -1.72018512E+00 -1.72018512E+00 -1.72018512E+00 -1.72018512E+00
  2.74063392E+00 -4.79610936E+00  4.27130712E+00  1.69102944E+00 -1.58898456E+00
  2.37618792E+00  4.34419632E+00  4.34419632E+00  5.97691440E-01  5.97691440E-01
  4.35877416E+00  7.08483024E+00 -5.23344456E+00 -5.23344456E+00 -6.19558200E+00
  7.07025240E+00 -5.23344456E+00 -5.23344456E+00  4.35877416E+00 -1.72018512E+00
 -1.72018512E+00 -1.72018512E+00 -1.72018512E+00 -1.72018512E+00 -1.72018512E+00
  2.74063392E+00 -4.79610936E+00  4.27130712E+00  1.69102944E+00 -1.58898456E+00
  2.37618792E+00  4.34419632E+00  4.34419632E+00  5.97691440E-01  5.97691440E-01
  4.35877416E+00  7.08483024E+00 -5.23344456E+00 -5.23344456E+00 -6.19558200E+00
  7.07025240E+00 -5.23344456E+00 -5.23344456E+00  4.35877416E+00 -1.72018512E+00
 -1.72018512E+00 -1.72018512E+00 -1.72018512E+00 -1.72018512E+00 -1.72018512E+00
  2.74063392E+00 -4.79610936E+00  4.27130712E+00  1.69102944E+00 -1.58898456E+00
  2.37618792E+00  4.34419632E+00  4.34419632E+00  5.97691440E-01  5.97691440E-01
  4.35877416E+00  7.08483024E+00 -5.23344456E+00 -5.23344456E+00 -6.19558200E+00
  7.07025240E+00 -5.23344456E+00 -5.23344456E+00  4.35877416E+00 -1.72018512E+00
 -1.72018512E+00 -1.72018512E+00 -1.72018512E+00 -1.72018512E+00 -1.72018512E+00
  2.74063392E+00 -4.79610936E+00  4.27130712E+00  1.69102944E+00 -1.58898456E+00
  2.37618792E+00  4.34419632E+00  4.34419632E+00  5.97691440E-01  5.97691440E-01
  4.35877416E+00  7.08483024E+00 -5.23344456E+00 -5.23344456E+00 -6.19558200E+00
  7.07025240E+00 -5.23344456E+00 -5.23344456E+00  4.35877416E+00 -1.72018512E+00
 -1.72018512E+00 -1.72018512E+00 -1.72018512E+00 -1.72018512E+00 -1.72018512E+00
  2.74063392E+00 -4.79610936E+00  4.27130712E+00  1.69102944E+00 -1.58898456E+00
  2.37618792E+00  4.34419632E+00  4.34419632E+00  5.97691440E-01  5.97691440E-01
  4.35877416E+00  7.08483024E+00 -5.23344456E+00 -5.23344456E+00 -6.19558200E+00
  7.07025240E+00 -5.23344456E+00 -5.23344456E+00  4.35877416E+00 -1.72018512E+00
 -1.72018512E+00 -1.72018512E+00 -1.72018512E+00 -1.72018512E+00 -1.72018512E+00
  2.74063392E+00 -4.79610936E+00  4.27130712E+00  1.69102944E+00 -1.58898456E+00
  2.37618792E+00  4.34419632E+00  4.34419632E+00  5.97691440E-01  5.97691440E-01
  4.35877416E+00  7.08483024E+00 -5.23344456E+00 -5.23344456E+00 -6.19558200E+00
  7.07025240E+00 -5.23344456E+00 -5.23344456E+00  4.35877416E+00 -1.72018512E+00
 -1.72018512E+00 -1.72018512E+00 -1.72018512E+00 -1.72018512E+00 -1.72018512E+00
  2.74063392E+00 -4.79610936E+00  4.27130712E+00  1.69102944E+00 -1.58898456E+00
  2.37618792E+00  4.34419632E+00  4.34419632E+00  5.97691440E-01  5.97691440E-01
  4.35877416E+00  7.08483024E+00 -5.23344456E+00 -5.23344456E+00 -6.19558200E+00
  7.07025240E+00 -5.23344456E+00 -5.23344456E+00  4.35877416E+00 -1.72018512E+00
 -1.72018512E+00 -1.72018512E+00 -1.72018512E+00 -1.72018512E+00 -1.72018512E+00
  2.74063392E+00 -4.79610936E+00  4.27130712E+00  1.69102944E+00 -1.58898456E+00
  2.37618792E+00  4.34419632E+00  4.34419632E+00  5.97691440E-01  5.97691440E-01
  4.35877416E+00  7.08483024E+00 -5.23344456E+00 -5.23344456E+00 -6.19558200E+00
  7.07025240E+00 -5.23344456E+00 -5.23344456E+00  4.35877416E+00 -1.72018512E+00
 -1.72018512E+00 -1.72018512E+00 -1.72018512E+00 -1.72018512E+00 -1.72018512E+00
  2.74063392E+00 -4.79610936E+00  4.27130712E+00  1.69102944E+00 -1.58898456E+00
  2.37618792E+00  4.34419632E+00  4.34419632E+00  5.97691440E-01  5.97691440E-01
  4.35877416E+00  7.08483024E+00 -5.23344456E+00 -5.23344456E+00 -6.19558200E+00
  7.07025240E+00 -5.23344456E+00 -5.23344456E+00  4.35877416E+00 -1.72018512E+00
 -1.72018512E+00 -1.72018512E+00 -1.72018512E+00 -1.72018512E+00 -1.72018512E+00
  2.74063392E+00 -4.79610936E+00  4.27130712E+00  1.69102944E+00 -1.58898456E+00
  2.37618792E+00  4.34419632E+00  4.34419632E+00  5.97691440E-01  5.97691440E-01
  4.35877416E+00  7.08483024E+00 -5.23344456E+00 -5.23344456E+00 -6.19558200E+00
  7.07025240E+00 -5.23344456E+00 -5.23344456E+00  4.35877416E+00 -1.72018512E+00
 -1.72018512E+00 -1.72018512E+00 -1.72018512E+00 -1.72018512E+00 -1.72018512E+00
  2.74063392E+00 -4.79610936E+00  4.27130712E+00  1.69102944E+00 -1.58898456E+00
  2.37618792E+00  4.34419632E+00  4.34419632E+00  5.97691440E-01  5.97691440E-01
  4.35877416E+00  7.08483024E+00 -5.23344456E+00 -5.23344456E+00 -6.19558200E+00
  7.07025240E+00 -5.23344456E+00 -5.23344456E+00  4.35877416E+00 -1.72018512E+00
 -1.72018512E+00 -1.72018512E+00 -1.72018512E+00 -1.72018512E+00 -1.72018512E+00
  2.74063392E+00 -4.79610936E+00  4.27130712E+00  1.69102944E+00 -1.58898456E+00
  2.37618792E+00  4.34419632E+00  4.34419632E+00  5.97691440E-01  5.97691440E-01
  4.35877416E+00  7.08483024E+00 -5.23344456E+00 -5.23344456E+00 -6.19558200E+00
  7.07025240E+00 -5.23344456E+00 -5.23344456E+00  4.35877416E+00 -1.72018512E+00
 -1.72018512E+00 -1.72018512E+00 -1.72018512E+00 -1.72018512E+00 -1.72018512E+00
  2.74063392E+00 -4.79610936E+00  4.27130712E+00  1.69102944E+00 -1.58898456E+00
  2.37618792E+00  4.34419632E+00  4.34419632E+00  5.97691440E-01  5.97691440E-01
  4.35877416E+00  7.08483024E+00 -5.23344456E+00 -5.23344456E+00 -6.19558200E+00
  7.07025240E+00 -5.23344456E+00 -5.23344456E+00  4.35877416E+00 -1.72018512E+00
 -1.72018512E+00 -1.72018512E+00 -1.72018512E+00 -1.72018512E+00 -1.72018512E+00
  2.74063392E+00 -4.79610936E+00  4.27130712E+00  1.69102944E+00 -1.58898456E+00
  2.37618792E+00  4.34419632E+00  4.34419632E+00  5.97691440E-01  5.97691440E-01
  4.35877416E+00  7.08483024E+00 -5.23344456E+00 -5.23344456E+00 -6.19558200E+00
  7.07025240E+00 -5.23344456E+00 -5.23344456E+00  4.35877416E+00 -1.72018512E+00
 -1.72018512E+00 -1.72018512E+00 -1.72018512E+00 -1.72018512E+00 -1.72018512E+00
  2.74063392E+00 -4.79610936E+00  4.27130712E+00  1.69102944E+00 -1.58898456E+00
  2.37618792E+00  4.34419632E+00  4.34419632E+00  5.97691440E-01  5.97691440E-01
  4.35877416E+00  7.08483024E+00 -5.23344456E+00 -5.23344456E+00 -6.19558200E+00
  7.07025240E+00 -5.23344456E+00 -5.23344456E+00  4.35877416E+00 -1.72018512E+00
 -1.72018512E+00 -1.72018512E+00 -1.72018512E+00 -1.72018512E+00 -1.72018512E+00
  2.74063392E+00 -4.79610936E+00  4.27130712E+00  1.69102944E+00 -1.58898456E+00
  2.37618792E+00  4.34419632E+00  4.34419632E+00  5.97691440E-01  5.97691440E-01
  4.35877416E+00  7.08483024E+00 -5.23344456E+00 -5.23344456E+00 -6.19558200E+00
  7.07025240E+00 -5.23344456E+00 -5.23344456E+00  4.35877416E+00 -1.72018512E+00
 -1.72018512E+00 -1.72018512E+00 -1.72018512E+00 -1.72018512E+00 -1.72018512E+00
  2.74063392E+00 -4.79610936E+00  4.27130712E+00  1.69102944E+00 -1.58898456E+00
  2.37618792E+00  4.34419632E+00  4.34419632E+00  5.97691440E-01  5.97691440E-01
  4.35877416E+00  7.08483024E+00 -5.23344456E+00 -5.23344456E+00 -6.19558200E+00
  7.07025240E+00 -5.23344456E+00 -5.23344456E+00  4.35877416E+00 -1.72018512E+00
 -1.72018512E+00 -1.72018512E+00 -1.72018512E+00 -1.72018512E+00 -1.72018512E+00
  2.74063392E+00 -4.79610936E+00  4.27130712E+00  1.69102944E+00 -1.58898456E+00
  2.37618792E+00  4.34419632E+00  4.34419632E+00  5.97691440E-01  5.97691440E-01
  4.35877416E+00  7.08483024E+00 -5.23344456E+00 -5.23344456E+00 -6.19558200E+00
  7.07025240E+00 -5.23344456E+00 -5.23344456E+00  4.35877416E+00 -1.72018512E+00
 -1.72018512E+00 -1.72018512E+00 -1.72018512E+00 -1.72018512E+00 -1.72018512E+00
  2.74063392E+00 -4.79610936E+00  4.27130712E+00  1.69102944E+00 -1.58898456E+00
  2.37618792E+00  4.34419632E+00  4.34419632E+00  5.97691440E-01  5.97691440E-01
  4.35877416E+00  7.08483024E+00 -5.23344456E+00 -5.23344456E+00 -6.19558200E+00
  7.07025240E+00 -5.23344456E+00 -5.23344456E+00  4.35877416E+00 -1.72018512E+00
 -1.72018512E+00 -1.72018512E+00 -1.72018512E+00 -1.72018512E+00 -1.72018512E+00
  2.74063392E+00 -4.79610936E+00  4.27130712E+00  1.69102944E+00 -1.58898456E+00
  2.37618792E+00  4.34419632E+00  4.34419632E+00  5.97691440E-01  5.97691440E-01
  4.35877416E+00  7.08483024E+00 -5.23344456E+00 -5.23344456E+00 -6.19558200E+00
  7.07025240E+00 -5.23344456E+00 -5.23344456E+00  4.35877416E+00 -1.72018512E+00
 -1.72018512E+00 -1.72018512E+00 -1.72018512E+00 -1.72018512E+00 -1.72018512E+00
  2.74063392E+00 -4.79610936E+00  4.27130712E+00  1.69102944E+00 -1.58898456E+00
  2.37618792E+00  4.34419632E+00  4.34419632E+00  5.97691440E-01  5.97691440E-01
  4.35877416E+00  7.08483024E+00 -5.23344456E+00 -5.23344456E+00 -6.19558200E+00
  7.07025240E+00 -5.23344456E+00 -5.23344456E+00  4.35877416E+00 -1.72018512E+00
 -1.72018512E+00 -1.72018512E+00 -1.72018512E+00 -1.72018512E+00 -1.72018512E+00
  2.74063392E+00 -4.79610936E+00  4.27130712E+00  1.69102944E+00 -1.58898456E+00
  2.37618792E+00  4.34419632E+00  4.34419632E+00  5.97691440E-01  5.97691440E-01
  4.35877416E+00  7.08483024E+00 -5.23344456E+00 -5.23344456E+00 -6.19558200E+00
  7.07025240E+00 -5.23344456E+00 -5.23344456E+00  4.35877416E+00 -1.72018512E+00
 -1.72018512E+00 -1.72018512E+00 -1.72018512E+00 -1.72018512E+00 -1.72018512E+00
  2.74063392E+00 -4.79610936E+00  4.27130712E+00  1.69102944E+00 -1.58898456E+00
  2.37618792E+00  4.34419632E+00  4.34419632E+00  5.97691440E-01  5.97691440E-01
  4.35877416E+00  7.08483024E+00 -5.23344456E+00 -5.23344456E+00 -6.19558200E+00
  7.07025240E+00 -5.23344456E+00 -5.23344456E+00  4.35877416E+00 -1.72018512E+00
 -1.72018512E+00 -1.72018512E+00 -1.72018512E+00 -1.72018512E+00 -1.72018512E+00
  2.74063392E+00 -4.79610936E+00  4.27130712E+00  1.69102944E+00 -1.58898456E+00
  2.37618792E+00  4.34419632E+00  4.34419632E+00  5.97691440E-01  5.97691440E-01
  4.35877416E+00  7.08483024E+00 -5.23344456E+00 -5.23344456E+00 -6.19558200E+00
  7.07025240E+00 -5.23344456E+00 -5.23344456E+00  4.35877416E+00 -1.72018512E+00
 -1.72018512E+00 -1.72018512E+00 -1.72018512E+00 -1.72018512E+00 -1.72018512E+00
  2.74063392E+00 -4.79610936E+00  4.27130712E+00  1.69102944E+00 -1.58898456E+00
  2.37618792E+00  4.34419632E+00  4.34419632E+00  5.97691440E-01  5.97691440E-01
  4.35877416E+00  7.08483024E+00 -5.23344456E+00 -5.23344456E+00 -6.19558200E+00
  7.07025240E+00 -5.23344456E+00 -5.23344456E+00  4.35877416E+00 -1.72018512E+00
 -1.72018512E+00 -1.72018512E+00 -1.72018512E+00 -1.72018512E+00 -1.72018512E+00
  2.74063392E+00 -4.79610936E+00  4.27130712E+00  1.69102944E+00 -1.58898456E+00
  2.37618792E+00  4.34419632E+00  4.34419632E+00  5.97691440E-01  5.97691440E-01
  4.35877416E+00  7.08483024E+00 -5.23344456E+00 -5.23344456E+00 -6.19558200E+00
  7.07025240E+00 -5.23344456E+00 -5.23344456E+00  4.35877416E+00 -1.72018512E+00
 -1.72018512E+00 -1.72018512E+00 -1.72018512E+00 -1.72018512E+00 -1.72018512E+00
  2.74063392E+00 -4.79610936E+00  4.27130712E+00  1.69102944E+00 -1.58898456E+00
  2.37618792E+00  4.34419632E+00  4.34419632E+00  5.97691440E-01  5.97691440E-01
  4.35877416E+00  7.08483024E+00 -5.23344456E+00 -5.23344456E+00 -6.19558200E+00
  7.07025240E+00 -5.23344456E+00 -5.23344456E+00  4.35877416E+00 -1.72018512E+00
 -1.72018512E+00 -1.72018512E+00 -1.72018512E+00 -1.72018512E+00 -1.72018512E+00
  2.74063392E+00 -4.79610936E+00  4.27130712E+00  1.69102944E+00 -1.58898456E+00
  2.37618792E+00  4.34419632E+00  4.34419632E+00  5.97691440E-01  5.97691440E-01
  4.35877416E+00  7.08483024E+00 -5.23344456E+00 -5.23344456E+00 -6.19558200E+00
  7.07025240E+00 -5.23344456E+00 -5.23344456E+00  4.35877416E+00 -1.72018512E+00
 -1.72018512E+00 -1.72018512E+00 -1.72018512E+00 -1.72018512E+00 -1.72018512E+00
  2.74063392E+00 -4.79610936E+00  4.27130712E+00  1.69102944E+00 -1.58898456E+00
  2.37618792E+00  4.34419632E+00  4.34419632E+00  5.97691440E-01  5.97691440E-01
  4.35877416E+00  7.08483024E+00 -5.23344456E+00 -5.23344456E+00 -6.19558200E+00
  7.07025240E+00 -5.23344456E+00 -5.23344456E+00  4.35877416E+00 -1.72018512E+00
 -1.72018512E+00 -1.72018512E+00 -1.72018512E+00 -1.72018512E+00 -1.72018512E+00
  2.74063392E+00 -4.79610936E+00  4.27130712E+00  1.69102944E+00 -1.58898456E+00
  2.37618792E+00  4.34419632E+00  4.34419632E+00  5.97691440E-01  5.97691440E-01
  4.35877416E+00  7.08483024E+00 -5.23344456E+00 -5.23344456E+00 -6.19558200E+00
  7.07025240E+00 -5.23344456E+00 -5.23344456E+00  4.35877416E+00 -1.72018512E+00
 -1.72018512E+00 -1.72018512E+00 -1.72018512E+00 -1.72018512E+00 -1.72018512E+00
  2.74063392E+00 -4.79610936E+00  4.27130712E+00  1.69102944E+00 -1.58898456E+00
  2.37618792E+00  4.34419632E+00  4.34419632E+00  5.97691440E-01  5.97691440E-01
  4.35877416E+00  7.08483024E+00 -5.23344456E+00 -5.23344456E+00 -6.19558200E+00
  7.07025240E+00 -5.23344456E+00 -5.23344456E+00  4.35877416E+00 -1.72018512E+00
 -1.72018512E+00 -1.72018512E+00 -1.72018512E+00 -1.72018512E+00 -1.72018512E+00
  2.74063392E+00 -4.79610936E+00  4.27130712E+00  1.69102944E+00 -1.58898456E+00
  2.37618792E+00  4.34419632E+00  4.34419632E+00  5.97691440E-01  5.97691440E-01
  4.35877416E+00  7.08483024E+00 -5.23344456E+00 -5.23344456E+00 -6.19558200E+00
  7.07025240E+00 -5.23344456E+00 -5.23344456E+00  4.35877416E+00 -1.72018512E+00
 -1.72018512E+00 -1.72018512E+00 -1.72018512E+00 -1.72018512E+00 -1.72018512E+00
  2.74063392E+00 -4.79610936E+00  4.27130712E+00  1.69102944E+00 -1.58898456E+00
  2.37618792E+00  4.34419632E+00  4.34419632E+00  5.97691440E-01  5.97691440E-01
  4.35877416E+00  7.08483024E+00 -5.23344456E+00 -5.23344456E+00 -6.19558200E+00
  7.07025240E+00 -5.23344456E+00 -5.23344456E+00  4.35877416E+00 -1.72018512E+00
 -1.72018512E+00 -1.72018512E+00 -1.72018512E+00 -1.72018512E+00 -1.72018512E+00
  2.74063392E+00 -4.79610936E+00  4.27130712E+00  1.69102944E+00 -1.58898456E+00
  2.37618792E+00  4.34419632E+00  4.34419632E+00  5.97691440E-01  5.97691440E-01
  4.35877416E+00  7.08483024E+00 -5.23344456E+00 -5.23344456E+00 -6.19558200E+00
  7.07025240E+00 -5.23344456E+00 -5.23344456E+00  4.35877416E+00 -1.72018512E+00
 -1.72018512E+00 -1.72018512E+00 -1.72018512E+00 -1.72018512E+00 -1.72018512E+00
  2.74063392E+00 -4.79610936E+00  4.27130712E+00  1.69102944E+00 -1.58898456E+00
  2.37618792E+00  4.34419632E+00  4.34419632E+00  5.97691440E-01  5.97691440E-01
  4.35877416E+00  7.08483024E+00 -5.23344456E+00 -5.23344456E+00 -6.19558200E+00
  7.07025240E+00 -5.23344456E+00 -5.23344456E+00  4.35877416E+00 -1.72018512E+00
 -1.72018512E+00 -1.72018512E+00 -1.72018512E+00 -1.72018512E+00 -1.72018512E+00
  2.74063392E+00 -4.79610936E+00  4.27130712E+00  1.69102944E+00 -1.58898456E+00
  2.37618792E+00  4.34419632E+00  4.34419632E+00  5.97691440E-01  5.97691440E-01
  4.35877416E+00  7.08483024E+00 -5.23344456E+00 -5.23344456E+00 -6.19558200E+00
  7.07025240E+00 -5.23344456E+00 -5.23344456E+00  4.35877416E+00 -1.72018512E+00
 -1.72018512E+00 -1.72018512E+00 -1.72018512E+00 -1.72018512E+00 -1.72018512E+00
  2.74063392E+00 -4.79610936E+00  4.27130712E+00  1.69102944E+00 -1.58898456E+00
  2.37618792E+00  4.34419632E+00  4.34419632E+00  5.97691440E-01  5.97691440E-01
  4.35877416E+00  7.08483024E+00 -5.23344456E+00 -5.23344456E+00 -6.19558200E+00
  7.07025240E+00 -5.23344456E+00 -5.23344456E+00  4.35877416E+00 -1.72018512E+00
 -1.72018512E+00 -1.72018512E+00 -1.72018512E+00 -1.72018512E+00 -1.72018512E+00
  2.74063392E+00 -4.79610936E+00  4.27130712E+00  1.69102944E+00 -1.58898456E+00
  2.37618792E+00  4.34419632E+00  4.34419632E+00  5.97691440E-01  5.97691440E-01
  4.35877416E+00  7.08483024E+00 -5.23344456E+00 -5.23344456E+00 -6.19558200E+00
  7.07025240E+00 -5.23344456E+00 -5.23344456E+00  4.35877416E+00 -1.72018512E+00
 -1.72018512E+00 -1.72018512E+00 -1.72018512E+00 -1.72018512E+00 -1.72018512E+00
  2.74063392E+00 -4.79610936E+00  4.27130712E+00  1.69102944E+00 -1.58898456E+00
  2.37618792E+00  4.34419632E+00  4.34419632E+00  5.97691440E-01  5.97691440E-01
  4.35877416E+00  7.08483024E+00 -5.23344456E+00 -5.23344456E+00 -6.19558200E+00
  7.07025240E+00 -5.23344456E+00 -5.23344456E+00  4.35877416E+00 -1.72018512E+00
 -1.72018512E+00 -1.72018512E+00 -1.72018512E+00 -1.72018512E+00 -1.72018512E+00
  2.74063392E+00 -4.79610936E+00  4.27130712E+00  1.69102944E+00 -1.58898456E+00
  2.37618792E+00  4.34419632E+00  4.34419632E+00  5.97691440E-01  5.97691440E-01
  4.35877416E+00  7.08483024E+00 -5.23344456E+00 -5.23344456E+00 -6.19558200E+00
  7.07025240E+00 -5.23344456E+00 -5.23344456E+00  4.35877416E+00 -1.72018512E+00
 -1.72018512E+00 -1.72018512E+00 -1.72018512E+00 -1.72018512E+00 -1.72018512E+00
  2.74063392E+00 -4.79610936E+00  4.27130712E+00  1.69102944E+00 -1.58898456E+00
  2.37618792E+00  4.34419632E+00  4.34419632E+00  5.97691440E-01  5.97691440E-01
  4.35877416E+00  7.08483024E+00 -5.23344456E+00 -5.23344456E+00 -6.19558200E+00
  7.07025240E+00 -5.23344456E+00 -5.23344456E+00  4.35877416E+00 -1.72018512E+00
 -1.72018512E+00 -1.72018512E+00 -1.72018512E+00 -1.72018512E+00 -1.72018512E+00
  2.74063392E+00 -4.79610936E+00  4.27130712E+00  1.69102944E+00 -1.58898456E+00
  2.37618792E+00  4.34419632E+00  4.34419632E+00  5.97691440E-01  5.97691440E-01
  4.35877416E+00  7.08483024E+00 -5.23344456E+00 -5.23344456E+00 -6.19558200E+00
  7.07025240E+00 -5.23344456E+00 -5.23344456E+00  4.35877416E+00 -1.72018512E+00
 -1.72018512E+00 -1.72018512E+00 -1.72018512E+00 -1.72018512E+00 -1.72018512E+00
  2.74063392E+00 -4.79610936E+00  4.27130712E+00  1.69102944E+00 -1.58898456E+00
  2.37618792E+00  4.34419632E+00  4.34419632E+00  5.97691440E-01  5.97691440E-01
  4.35877416E+00  7.08483024E+00 -5.23344456E+00 -5.23344456E+00 -6.19558200E+00
  7.07025240E+00 -5.23344456E+00 -5.23344456E+00  4.35877416E+00 -1.72018512E+00
 -1.72018512E+00 -1.72018512E+00 -1.72018512E+00 -1.72018512E+00 -1.72018512E+00
  2.74063392E+00 -4.79610936E+00  4.27130712E+00  1.69102944E+00 -1.58898456E+00
  2.37618792E+00  4.34419632E+00  4.34419632E+00  5.97691440E-01  5.97691440E-01
  4.35877416E+00  7.08483024E+00 -5.23344456E+00 -5.23344456E+00 -6.19558200E+00
  7.07025240E+00 -5.23344456E+00 -5.23344456E+00  4.35877416E+00 -1.72018512E+00
 -1.72018512E+00 -1.72018512E+00 -1.72018512E+00 -1.72018512E+00 -1.72018512E+00
  2.74063392E+00 -4.79610936E+00  4.27130712E+00  1.69102944E+00 -1.58898456E+00
  2.37618792E+00  4.34419632E+00  4.34419632E+00  5.97691440E-01  5.97691440E-01
  4.35877416E+00  7.08483024E+00 -5.23344456E+00 -5.23344456E+00 -6.19558200E+00
  7.07025240E+00 -5.23344456E+00 -5.23344456E+00  4.35877416E+00 -1.72018512E+00
 -1.72018512E+00 -1.72018512E+00 -1.72018512E+00 -1.72018512E+00 -1.72018512E+00
  2.74063392E+00 -4.79610936E+00  4.27130712E+00  1.69102944E+00 -1.58898456E+00
  2.37618792E+00  4.34419632E+00  4.34419632E+00  5.97691440E-01  5.97691440E-01
  4.35877416E+00  7.08483024E+00 -5.23344456E+00 -5.23344456E+00 -6.19558200E+00
  7.07025240E+00 -5.23344456E+00 -5.23344456E+00  4.35877416E+00 -1.72018512E+00
 -1.72018512E+00 -1.72018512E+00 -1.72018512E+00 -1.72018512E+00 -1.72018512E+00
  2.74063392E+00 -4.79610936E+00  4.27130712E+00  1.69102944E+00 -1.58898456E+00
  2.37618792E+00  4.34419632E+00  4.34419632E+00  5.97691440E-01  5.97691440E-01
  4.35877416E+00  7.08483024E+00 -5.23344456E+00 -5.23344456E+00 -6.19558200E+00
  7.07025240E+00 -5.23344456E+00 -5.23344456E+00  4.35877416E+00 -1.72018512E+00
 -1.72018512E+00 -1.72018512E+00 -1.72018512E+00 -1.72018512E+00 -1.72018512E+00
  2.74063392E+00 -4.79610936E+00  4.27130712E+00  1.69102944E+00 -1.58898456E+00
  2.37618792E+00  4.34419632E+00  4.34419632E+00  5.97691440E-01  5.97691440E-01
  4.35877416E+00  7.08483024E+00 -5.23344456E+00 -5.23344456E+00 -6.19558200E+00
  7.07025240E+00 -5.23344456E+00 -5.23344456E+00  4.35877416E+00 -1.72018512E+00
 -1.72018512E+00 -1.72018512E+00 -1.72018512E+00 -1.72018512E+00 -1.72018512E+00
  2.74063392E+00 -4.79610936E+00  4.27130712E+00  1.69102944E+00 -1.58898456E+00
  2.37618792E+00  4.34419632E+00  4.34419632E+00  5.97691440E-01  5.97691440E-01
  4.35877416E+00  7.08483024E+00 -5.23344456E+00 -5.23344456E+00 -6.19558200E+00
  7.07025240E+00 -5.23344456E+00 -5.23344456E+00  4.35877416E+00 -1.72018512E+00
 -1.72018512E+00 -1.72018512E+00 -1.72018512E+00 -1.72018512E+00 -1.72018512E+00
  2.74063392E+00 -4.79610936E+00  4.27130712E+00  1.69102944E+00 -1.58898456E+00
  2.37618792E+00  4.34419632E+00  4.34419632E+00  5.97691440E-01  5.97691440E-01
  4.35877416E+00  7.08483024E+00 -5.23344456E+00 -5.23344456E+00 -6.19558200E+00
  7.07025240E+00 -5.23344456E+00 -5.23344456E+00  4.35877416E+00 -1.72018512E+00
 -1.72018512E+00 -1.72018512E+00 -1.72018512E+00 -1.72018512E+00 -1.72018512E+00
  2.74063392E+00 -4.79610936E+00  4.27130712E+00  1.69102944E+00 -1.58898456E+00
  2.37618792E+00  4.34419632E+00  4.34419632E+00  5.97691440E-01  5.97691440E-01
  4.35877416E+00  7.08483024E+00 -5.23344456E+00 -5.23344456E+00 -6.19558200E+00
  7.07025240E+00 -5.23344456E+00 -5.23344456E+00  4.35877416E+00 -1.72018512E+00
 -1.72018512E+00 -1.72018512E+00 -1.72018512E+00 -1.72018512E+00 -1.72018512E+00
  2.74063392E+00 -4.79610936E+00  4.27130712E+00  1.69102944E+00 -1.58898456E+00
  2.37618792E+00  4.34419632E+00  4.34419632E+00  5.97691440E-01  5.97691440E-01
  4.35877416E+00  7.08483024E+00 -5.23344456E+00 -5.23344456E+00 -6.19558200E+00
  7.07025240E+00 -5.23344456E+00 -5.23344456E+00  4.35877416E+00 -1.72018512E+00
 -1.72018512E+00 -1.72018512E+00 -1.72018512E+00 -1.72018512E+00 -1.72018512E+00
  2.74063392E+00 -4.79610936E+00  4.27130712E+00  1.69102944E+00 -1.58898456E+00
  2.37618792E+00  4.34419632E+00  4.34419632E+00  5.97691440E-01  5.97691440E-01
  4.35877416E+00  7.08483024E+00 -5.23344456E+00 -5.23344456E+00 -6.19558200E+00
  7.07025240E+00 -5.23344456E+00 -5.23344456E+00  4.35877416E+00 -1.72018512E+00
 -1.72018512E+00 -1.72018512E+00 -1.72018512E+00 -1.72018512E+00 -1.72018512E+00
  2.74063392E+00 -4.79610936E+00  4.27130712E+00  1.69102944E+00 -1.58898456E+00
  2.37618792E+00  4.34419632E+00  4.34419632E+00  5.97691440E-01  5.97691440E-01
  4.35877416E+00  7.08483024E+00 -5.23344456E+00 -5.23344456E+00 -6.19558200E+00
  7.07025240E+00 -5.23344456E+00 -5.23344456E+00  4.35877416E+00 -1.72018512E+00
 -1.72018512E+00 -1.72018512E+00 -1.72018512E+00 -1.72018512E+00 -1.72018512E+00
  2.74063392E+00 -4.79610936E+00  4.27130712E+00  1.69102944E+00 -1.58898456E+00
  2.37618792E+00  4.34419632E+00  4.34419632E+00  5.97691440E-01  5.97691440E-01
  4.35877416E+00  7.08483024E+00 -5.23344456E+00 -5.23344456E+00 -6.19558200E+00
  7.07025240E+00 -5.23344456E+00 -5.23344456E+00  4.35877416E+00 -1.72018512E+00
 -1.72018512E+00 -1.72018512E+00 -1.72018512E+00 -1.72018512E+00 -1.72018512E+00
  2.74063392E+00 -4.79610936E+00  4.27130712E+00  1.69102944E+00 -1.58898456E+00
  2.37618792E+00  4.34419632E+00  4.34419632E+00  5.97691440E-01  5.97691440E-01
  4.35877416E+00  7.08483024E+00 -5.23344456E+00 -5.23344456E+00 -6.19558200E+00
  7.07025240E+00 -5.23344456E+00 -5.23344456E+00  4.35877416E+00 -1.72018512E+00
 -1.72018512E+00 -1.72018512E+00 -1.72018512E+00 -1.72018512E+00 -1.72018512E+00
  2.74063392E+00 -4.79610936E+00  4.27130712E+00  1.69102944E+00 -1.58898456E+00
  2.37618792E+00  4.34419632E+00  4.34419632E+00  5.97691440E-01  5.97691440E-01
  4.35877416E+00  7.08483024E+00 -5.23344456E+00 -5.23344456E+00 -6.19558200E+00
  7.07025240E+00 -5.23344456E+00 -5.23344456E+00  4.35877416E+00 -1.72018512E+00
 -1.72018512E+00 -1.72018512E+00 -1.72018512E+00 -1.72018512E+00 -1.72018512E+00
  2.74063392E+00 -4.79610936E+00  4.27130712E+00  1.69102944E+00 -1.58898456E+00
  2.37618792E+00  4.34419632E+00  4.34419632E+00  5.97691440E-01  5.97691440E-01
  4.35877416E+00  7.08483024E+00 -5.23344456E+00 -5.23344456E+00 -6.19558200E+00
  7.07025240E+00 -5.23344456E+00 -5.23344456E+00  4.35877416E+00 -1.72018512E+00
 -1.72018512E+00 -1.72018512E+00 -1.72018512E+00 -1.72018512E+00 -1.72018512E+00
  2.74063392E+00 -4.79610936E+00  4.27130712E+00  1.69102944E+00 -1.58898456E+00
  2.37618792E+00  4.34419632E+00  4.34419632E+00  5.97691440E-01  5.97691440E-01
  4.35877416E+00  7.08483024E+00 -5.23344456E+00 -5.23344456E+00 -6.19558200E+00
  7.07025240E+00 -5.23344456E+00 -5.23344456E+00  4.35877416E+00 -1.72018512E+00
 -1.72018512E+00 -1.72018512E+00 -1.72018512E+00 -1.72018512E+00 -1.72018512E+00
  2.74063392E+00 -4.79610936E+00  4.27130712E+00  1.69102944E+00 -1.58898456E+00
  2.37618792E+00  4.34419632E+00  4.34419632E+00  5.97691440E-01  5.97691440E-01
  4.35877416E+00  7.08483024E+00 -5.23344456E+00 -5.23344456E+00 -6.19558200E+00
  7.07025240E+00 -5.23344456E+00 -5.23344456E+00  4.35877416E+00 -1.72018512E+00
 -1.72018512E+00 -1.72018512E+00 -1.72018512E+00 -1.72018512E+00 -1.72018512E+00
  2.74063392E+00 -4.79610936E+00  4.27130712E+00  1.69102944E+00 -1.58898456E+00
  2.37618792E+00  4.34419632E+00  4.34419632E+00  5.97691440E-01  5.97691440E-01
  4.35877416E+00  7.08483024E+00 -5.23344456E+00 -5.23344456E+00 -6.19558200E+00
  7.07025240E+00 -5.23344456E+00 -5.23344456E+00  4.35877416E+00 -1.72018512E+00
 -1.72018512E+00 -1.72018512E+00 -1.72018512E+00 -1.72018512E+00 -1.72018512E+00
  2.74063392E+00 -4.79610936E+00  4.27130712E+00  1.69102944E+00 -1.58898456E+00
  2.37618792E+00  4.34419632E+00  4.34419632E+00  5.97691440E-01  5.97691440E-01
  4.35877416E+00  7.08483024E+00 -5.23344456E+00 -5.23344456E+00 -6.19558200E+00
  7.07025240E+00 -5.23344456E+00 -5.23344456E+00  4.35877416E+00 -1.72018512E+00
 -1.72018512E+00 -1.72018512E+00 -1.72018512E+00 -1.72018512E+00 -1.72018512E+00
  2.74063392E+00 -4.79610936E+00  4.27130712E+00  1.69102944E+00 -1.58898456E+00
  2.37618792E+00  4.34419632E+00  4.34419632E+00  5.97691440E-01  5.97691440E-01
  4.35877416E+00  7.08483024E+00 -5.23344456E+00 -5.23344456E+00 -6.19558200E+00
  7.07025240E+00 -5.23344456E+00 -5.23344456E+00  4.35877416E+00 -1.72018512E+00
 -1.72018512E+00 -1.72018512E+00 -1.72018512E+00 -1.72018512E+00 -1.72018512E+00
  2.74063392E+00 -4.79610936E+00  4.27130712E+00  1.69102944E+00 -1.58898456E+00
  2.37618792E+00  4.34419632E+00  4.34419632E+00  5.97691440E-01  5.97691440E-01
  4.35877416E+00  7.08483024E+00 -5.23344456E+00 -5.23344456E+00 -6.19558200E+00
  7.07025240E+00 -5.23344456E+00 -5.23344456E+00  4.35877416E+00 -1.72018512E+00
 -1.72018512E+00 -1.72018512E+00 -1.72018512E+00 -1.72018512E+00 -1.72018512E+00
  2.74063392E+00 -4.79610936E+00  4.27130712E+00  1.69102944E+00 -1.58898456E+00
  2.37618792E+00  4.34419632E+00  4.34419632E+00  5.97691440E-01  5.97691440E-01
  4.35877416E+00  7.08483024E+00 -5.23344456E+00 -5.23344456E+00 -6.19558200E+00
  7.07025240E+00 -5.23344456E+00 -5.23344456E+00  4.35877416E+00 -1.72018512E+00
 -1.72018512E+00 -1.72018512E+00 -1.72018512E+00 -1.72018512E+00 -1.72018512E+00
  2.74063392E+00 -4.79610936E+00  4.27130712E+00  1.69102944E+00 -1.58898456E+00
  2.37618792E+00  4.34419632E+00  4.34419632E+00  5.97691440E-01  5.97691440E-01
  4.35877416E+00  7.08483024E+00 -5.23344456E+00 -5.23344456E+00 -6.19558200E+00
  7.07025240E+00 -5.23344456E+00 -5.23344456E+00  4.35877416E+00 -1.72018512E+00
 -1.72018512E+00 -1.72018512E+00 -1.72018512E+00 -1.72018512E+00 -1.72018512E+00
  2.74063392E+00 -4.79610936E+00  4.27130712E+00  1.69102944E+00 -1.58898456E+00
  2.37618792E+00  4.34419632E+00  4.34419632E+00  5.97691440E-01  5.97691440E-01
  4.35877416E+00  7.08483024E+00 -5.23344456E+00 -5.23344456E+00 -6.19558200E+00
  7.07025240E+00 -5.23344456E+00 -5.23344456E+00  4.35877416E+00 -1.72018512E+00
 -1.72018512E+00 -1.72018512E+00 -1.72018512E+00 -1.72018512E+00 -1.72018512E+00
  2.74063392E+00 -4.79610936E+00  4.27130712E+00  1.69102944E+00 -1.58898456E+00
  2.37618792E+00  4.34419632E+00  4.34419632E+00  5.97691440E-01  5.97691440E-01
  4.35877416E+00  7.08483024E+00 -5.23344456E+00 -5.23344456E+00 -6.19558200E+00
  7.07025240E+00 -5.23344456E+00 -5.23344456E+00  4.35877416E+00 -1.72018512E+00
 -1.72018512E+00 -1.72018512E+00 -1.72018512E+00 -1.72018512E+00 -1.72018512E+00
  2.74063392E+00 -4.79610936E+00  4.27130712E+00  1.69102944E+00 -1.58898456E+00
  2.37618792E+00  4.34419632E+00  4.34419632E+00  5.97691440E-01  5.97691440E-01
  4.35877416E+00  7.08483024E+00 -5.23344456E+00 -5.23344456E+00 -6.19558200E+00
  7.07025240E+00 -5.23344456E+00 -5.23344456E+00  4.35877416E+00 -1.72018512E+00
 -1.72018512E+00 -1.72018512E+00 -1.72018512E+00 -1.72018512E+00 -1.72018512E+00
  2.74063392E+00 -4.79610936E+00  4.27130712E+00  1.69102944E+00 -1.58898456E+00
  2.37618792E+00  4.34419632E+00  4.34419632E+00  5.97691440E-01  5.97691440E-01
  4.35877416E+00  7.08483024E+00 -5.23344456E+00 -5.23344456E+00 -6.19558200E+00
  7.07025240E+00 -5.23344456E+00 -5.23344456E+00  4.35877416E+00 -1.72018512E+00
 -1.72018512E+00 -1.72018512E+00 -1.72018512E+00 -1.72018512E+00 -1.72018512E+00
  2.74063392E+00 -4.79610936E+00  4.27130712E+00  1.69102944E+00 -1.58898456E+00
  2.37618792E+00  4.34419632E+00  4.34419632E+00  5.97691440E-01  5.97691440E-01
  4.35877416E+00  7.08483024E+00 -5.23344456E+00 -5.23344456E+00 -6.19558200E+00
  7.07025240E+00 -5.23344456E+00 -5.23344456E+00  4.35877416E+00 -1.72018512E+00
 -1.72018512E+00 -1.72018512E+00 -1.72018512E+00 -1.72018512E+00 -1.72018512E+00
  2.74063392E+00 -4.79610936E+00  4.27130712E+00  1.69102944E+00 -1.58898456E+00
  2.37618792E+00  4.34419632E+00  4.34419632E+00  5.97691440E-01  5.97691440E-01
  4.35877416E+00  7.08483024E+00 -5.23344456E+00 -5.23344456E+00 -6.19558200E+00
  7.07025240E+00 -5.23344456E+00 -5.23344456E+00  4.35877416E+00 -1.72018512E+00
 -1.72018512E+00 -1.72018512E+00 -1.72018512E+00 -1.72018512E+00 -1.72018512E+00
  2.74063392E+00 -4.79610936E+00  4.27130712E+00  1.69102944E+00 -1.58898456E+00
  2.37618792E+00  4.34419632E+00  4.34419632E+00  5.97691440E-01  5.97691440E-01
  4.35877416E+00  7.08483024E+00 -5.23344456E+00 -5.23344456E+00 -6.19558200E+00
  7.07025240E+00 -5.23344456E+00 -5.23344456E+00  4.35877416E+00 -1.72018512E+00
 -1.72018512E+00 -1.72018512E+00 -1.72018512E+00 -1.72018512E+00 -1.72018512E+00
  2.74063392E+00 -4.79610936E+00  4.27130712E+00  1.69102944E+00 -1.58898456E+00
  2.37618792E+00  4.34419632E+00  4.34419632E+00  5.97691440E-01  5.97691440E-01
  4.35877416E+00  7.08483024E+00 -5.23344456E+00 -5.23344456E+00 -6.19558200E+00
  7.07025240E+00 -5.23344456E+00 -5.23344456E+00  4.35877416E+00 -1.72018512E+00
 -1.72018512E+00 -1.72018512E+00 -1.72018512E+00 -1.72018512E+00 -1.72018512E+00
  2.74063392E+00 -4.79610936E+00  4.27130712E+00  1.69102944E+00 -1.58898456E+00
  2.37618792E+00  4.34419632E+00  4.34419632E+00  5.97691440E-01  5.97691440E-01
  4.35877416E+00  7.08483024E+00 -5.23344456E+00 -5.23344456E+00 -6.19558200E+00
  7.07025240E+00 -5.23344456E+00 -5.23344456E+00  4.35877416E+00 -1.72018512E+00
 -1.72018512E+00 -1.72018512E+00 -1.72018512E+00 -1.72018512E+00 -1.72018512E+00
  2.74063392E+00 -4.79610936E+00  4.27130712E+00  1.69102944E+00 -1.58898456E+00
  2.37618792E+00  4.34419632E+00  4.34419632E+00  5.97691440E-01  5.97691440E-01
  4.35877416E+00  7.08483024E+00 -5.23344456E+00 -5.23344456E+00 -6.19558200E+00
  7.07025240E+00 -5.23344456E+00 -5.23344456E+00  4.35877416E+00 -1.72018512E+00
 -1.72018512E+00 -1.72018512E+00 -1.72018512E+00 -1.72018512E+00 -1.72018512E+00
  2.74063392E+00 -4.79610936E+00  4.27130712E+00  1.69102944E+00 -1.58898456E+00
  2.37618792E+00  4.34419632E+00  4.34419632E+00  5.97691440E-01  5.97691440E-01
  4.35877416E+00  7.08483024E+00 -5.23344456E+00 -5.23344456E+00 -6.19558200E+00
  7.07025240E+00 -5.23344456E+00 -5.23344456E+00  4.35877416E+00 -1.72018512E+00
 -1.72018512E+00 -1.72018512E+00 -1.72018512E+00 -1.72018512E+00 -1.72018512E+00
  2.74063392E+00 -4.79610936E+00  4.27130712E+00  1.69102944E+00 -1.58898456E+00
  2.37618792E+00  4.34419632E+00  4.34419632E+00  5.97691440E-01  5.97691440E-01
  4.35877416E+00  7.08483024E+00 -5.23344456E+00 -5.23344456E+00 -6.19558200E+00
  7.07025240E+00 -5.23344456E+00 -5.23344456E+00  4.35877416E+00 -1.72018512E+00
 -1.72018512E+00 -1.72018512E+00 -1.72018512E+00 -1.72018512E+00 -1.72018512E+00
  2.74063392E+00 -4.79610936E+00  4.27130712E+00  1.69102944E+00 -1.58898456E+00
  2.37618792E+00  4.34419632E+00  4.34419632E+00  5.97691440E-01  5.97691440E-01
  4.35877416E+00  7.08483024E+00 -5.23344456E+00 -5.23344456E+00 -6.19558200E+00
  7.07025240E+00 -5.23344456E+00 -5.23344456E+00  4.35877416E+00 -1.72018512E+00
 -1.72018512E+00 -1.72018512E+00 -1.72018512E+00 -1.72018512E+00 -1.72018512E+00
  2.74063392E+00 -4.79610936E+00  4.27130712E+00  1.69102944E+00 -1.58898456E+00
  2.37618792E+00  4.34419632E+00  4.34419632E+00  5.97691440E-01  5.97691440E-01
  4.35877416E+00  7.08483024E+00 -5.23344456E+00 -5.23344456E+00 -6.19558200E+00
  7.07025240E+00 -5.23344456E+00 -5.23344456E+00  4.35877416E+00 -1.72018512E+00
 -1.72018512E+00 -1.72018512E+00 -1.72018512E+00 -1.72018512E+00 -1.72018512E+00
  2.74063392E+00 -4.79610936E+00  4.27130712E+00  1.69102944E+00 -1.58898456E+00
  2.37618792E+00  4.34419632E+00  4.34419632E+00  5.97691440E-01  5.97691440E-01
  4.35877416E+00  7.08483024E+00 -5.23344456E+00 -5.23344456E+00 -6.19558200E+00
  7.07025240E+00 -5.23344456E+00 -5.23344456E+00  4.35877416E+00 -1.72018512E+00
 -1.72018512E+00 -1.72018512E+00 -1.72018512E+00 -1.72018512E+00 -1.72018512E+00
  2.74063392E+00 -4.79610936E+00  4.27130712E+00  1.69102944E+00 -1.58898456E+00
  2.37618792E+00  4.34419632E+00  4.34419632E+00  5.97691440E-01  5.97691440E-01
  4.35877416E+00  7.08483024E+00 -5.23344456E+00 -5.23344456E+00 -6.19558200E+00
  7.07025240E+00 -5.23344456E+00 -5.23344456E+00  4.35877416E+00 -1.72018512E+00
 -1.72018512E+00 -1.72018512E+00 -1.72018512E+00 -1.72018512E+00 -1.72018512E+00
  2.74063392E+00 -4.79610936E+00  4.27130712E+00  1.69102944E+00 -1.58898456E+00
  2.37618792E+00  4.34419632E+00  4.34419632E+00  5.97691440E-01  5.97691440E-01
  4.35877416E+00  7.08483024E+00 -5.23344456E+00 -5.23344456E+00 -6.19558200E+00
  7.07025240E+00 -5.23344456E+00 -5.23344456E+00  4.35877416E+00 -1.72018512E+00
 -1.72018512E+00 -1.72018512E+00 -1.72018512E+00 -1.72018512E+00 -1.72018512E+00
  2.74063392E+00 -4.79610936E+00  4.27130712E+00  1.69102944E+00 -1.58898456E+00
  2.37618792E+00  4.34419632E+00  4.34419632E+00  5.97691440E-01  5.97691440E-01
  4.35877416E+00  7.08483024E+00 -5.23344456E+00 -5.23344456E+00 -6.19558200E+00
  7.07025240E+00 -5.23344456E+00 -5.23344456E+00  4.35877416E+00 -1.72018512E+00
 -1.72018512E+00 -1.72018512E+00 -1.72018512E+00 -1.72018512E+00 -1.72018512E+00
  2.74063392E+00 -4.79610936E+00  4.27130712E+00  1.69102944E+00 -1.58898456E+00
  2.37618792E+00  4.34419632E+00  4.34419632E+00  5.97691440E-01  5.97691440E-01
  4.35877416E+00  7.08483024E+00 -5.23344456E+00 -5.23344456E+00 -6.19558200E+00
  7.07025240E+00 -5.23344456E+00 -5.23344456E+00  4.35877416E+00 -1.72018512E+00
 -1.72018512E+00 -1.72018512E+00 -1.72018512E+00 -1.72018512E+00 -1.72018512E+00
  2.74063392E+00 -4.79610936E+00  4.27130712E+00  1.69102944E+00 -1.58898456E+00
  2.37618792E+00  4.34419632E+00  4.34419632E+00  5.97691440E-01  5.97691440E-01
  4.35877416E+00  7.08483024E+00 -5.23344456E+00 -5.23344456E+00 -6.19558200E+00
  7.07025240E+00 -5.23344456E+00 -5.23344456E+00  4.35877416E+00 -1.72018512E+00
 -1.72018512E+00 -1.72018512E+00 -1.72018512E+00 -1.72018512E+00 -1.72018512E+00
  2.74063392E+00 -4.79610936E+00  4.27130712E+00  1.69102944E+00 -1.58898456E+00
  2.37618792E+00  4.34419632E+00  4.34419632E+00  5.97691440E-01  5.97691440E-01
  4.35877416E+00  7.08483024E+00 -5.23344456E+00 -5.23344456E+00 -6.19558200E+00
  7.07025240E+00 -5.23344456E+00 -5.23344456E+00  4.35877416E+00 -1.72018512E+00
 -1.72018512E+00 -1.72018512E+00 -1.72018512E+00 -1.72018512E+00 -1.72018512E+00
  2.74063392E+00 -4.79610936E+00  4.27130712E+00  1.69102944E+00 -1.58898456E+00
  2.37618792E+00  4.34419632E+00  4.34419632E+00  5.97691440E-01  5.97691440E-01
  4.35877416E+00  7.08483024E+00 -5.23344456E+00 -5.23344456E+00 -6.19558200E+00
  7.07025240E+00 -5.23344456E+00 -5.23344456E+00  4.35877416E+00 -1.72018512E+00
 -1.72018512E+00 -1.72018512E+00 -1.72018512E+00 -1.72018512E+00 -1.72018512E+00
  2.74063392E+00 -4.79610936E+00  4.27130712E+00  1.69102944E+00 -1.58898456E+00
  2.37618792E+00  4.34419632E+00  4.34419632E+00  5.97691440E-01  5.97691440E-01
  4.35877416E+00  7.08483024E+00 -5.23344456E+00 -5.23344456E+00 -6.19558200E+00
  7.07025240E+00 -5.23344456E+00 -5.23344456E+00  4.35877416E+00 -1.72018512E+00
 -1.72018512E+00 -1.72018512E+00 -1.72018512E+00 -1.72018512E+00 -1.72018512E+00
  2.74063392E+00 -4.79610936E+00  4.27130712E+00  1.69102944E+00 -1.58898456E+00
  2.37618792E+00  4.34419632E+00  4.34419632E+00  5.97691440E-01  5.97691440E-01
  4.35877416E+00  7.08483024E+00 -5.23344456E+00 -5.23344456E+00 -6.19558200E+00
  7.07025240E+00 -5.23344456E+00 -5.23344456E+00  4.35877416E+00 -1.72018512E+00
 -1.72018512E+00 -1.72018512E+00 -1.72018512E+00 -1.72018512E+00 -1.72018512E+00
  2.74063392E+00 -4.79610936E+00  4.27130712E+00  1.69102944E+00 -1.58898456E+00
  2.37618792E+00  4.34419632E+00  4.34419632E+00  5.97691440E-01  5.97691440E-01
  4.35877416E+00  7.08483024E+00 -5.23344456E+00 -5.23344456E+00 -6.19558200E+00
  7.07025240E+00 -5.23344456E+00 -5.23344456E+00  4.35877416E+00 -1.72018512E+00
 -1.72018512E+00 -1.72018512E+00 -1.72018512E+00 -1.72018512E+00 -1.72018512E+00
  2.74063392E+00 -4.79610936E+00  4.27130712E+00  1.69102944E+00 -1.58898456E+00
  2.37618792E+00  4.34419632E+00  4.34419632E+00  5.97691440E-01  5.97691440E-01
  4.35877416E+00  7.08483024E+00 -5.23344456E+00 -5.23344456E+00 -6.19558200E+00
  7.07025240E+00 -5.23344456E+00 -5.23344456E+00  4.35877416E+00 -1.72018512E+00
 -1.72018512E+00 -1.72018512E+00 -1.72018512E+00 -1.72018512E+00 -1.72018512E+00
  2.74063392E+00 -4.79610936E+00  4.27130712E+00  1.69102944E+00 -1.58898456E+00
  2.37618792E+00  4.34419632E+00  4.34419632E+00  5.97691440E-01  5.97691440E-01
  4.35877416E+00  7.08483024E+00 -5.23344456E+00 -5.23344456E+00 -6.19558200E+00
  7.07025240E+00 -5.23344456E+00 -5.23344456E+00  4.35877416E+00 -1.72018512E+00
 -1.72018512E+00 -1.72018512E+00 -1.72018512E+00 -1.72018512E+00 -1.72018512E+00
  2.74063392E+00 -4.79610936E+00  4.27130712E+00  1.69102944E+00 -1.58898456E+00
  2.37618792E+00  4.34419632E+00  4.34419632E+00  5.97691440E-01  5.97691440E-01
  4.35877416E+00  7.08483024E+00 -5.23344456E+00 -5.23344456E+00 -6.19558200E+00
  7.07025240E+00 -5.23344456E+00 -5.23344456E+00  4.35877416E+00 -1.72018512E+00
 -1.72018512E+00 -1.72018512E+00 -1.72018512E+00 -1.72018512E+00 -1.72018512E+00
  2.74063392E+00 -4.79610936E+00  4.27130712E+00  1.69102944E+00 -1.58898456E+00
  2.37618792E+00  4.34419632E+00  4.34419632E+00  5.97691440E-01  5.97691440E-01
  4.35877416E+00  7.08483024E+00 -5.23344456E+00 -5.23344456E+00 -6.19558200E+00
  7.07025240E+00 -5.23344456E+00 -5.23344456E+00  4.35877416E+00 -1.72018512E+00
 -1.72018512E+00 -1.72018512E+00 -1.72018512E+00 -1.72018512E+00 -1.72018512E+00
  2.74063392E+00 -4.79610936E+00  4.27130712E+00  1.69102944E+00 -1.58898456E+00
  2.37618792E+00  4.34419632E+00  4.34419632E+00  5.97691440E-01  5.97691440E-01
  4.35877416E+00  7.08483024E+00 -5.23344456E+00 -5.23344456E+00 -6.19558200E+00
  7.07025240E+00 -5.23344456E+00 -5.23344456E+00  4.35877416E+00 -1.72018512E+00
 -1.72018512E+00 -1.72018512E+00 -1.72018512E+00 -1.72018512E+00 -1.72018512E+00
  2.74063392E+00 -4.79610936E+00  4.27130712E+00  1.69102944E+00 -1.58898456E+00
  2.37618792E+00  4.34419632E+00  4.34419632E+00  5.97691440E-01  5.97691440E-01
  4.35877416E+00  7.08483024E+00 -5.23344456E+00 -5.23344456E+00 -6.19558200E+00
  7.07025240E+00 -5.23344456E+00 -5.23344456E+00  4.35877416E+00 -1.72018512E+00
 -1.72018512E+00 -1.72018512E+00 -1.72018512E+00 -1.72018512E+00 -1.72018512E+00
  2.74063392E+00 -4.79610936E+00  4.27130712E+00  1.69102944E+00 -1.58898456E+00
  2.37618792E+00  4.34419632E+00  4.34419632E+00  5.97691440E-01  5.97691440E-01
  4.35877416E+00  7.08483024E+00 -5.23344456E+00 -5.23344456E+00 -6.19558200E+00
  7.07025240E+00 -5.23344456E+00 -5.23344456E+00  4.35877416E+00 -1.72018512E+00
 -1.72018512E+00 -1.72018512E+00 -1.72018512E+00 -1.72018512E+00 -1.72018512E+00
  2.74063392E+00 -4.79610936E+00  4.27130712E+00  1.69102944E+00 -1.58898456E+00
  2.37618792E+00  4.34419632E+00  4.34419632E+00  5.97691440E-01  5.97691440E-01
  4.35877416E+00  7.08483024E+00 -5.23344456E+00 -5.23344456E+00 -6.19558200E+00
  7.07025240E+00 -5.23344456E+00 -5.23344456E+00  4.35877416E+00 -1.72018512E+00
 -1.72018512E+00 -1.72018512E+00 -1.72018512E+00 -1.72018512E+00 -1.72018512E+00
  2.74063392E+00 -4.79610936E+00  4.27130712E+00  1.69102944E+00 -1.58898456E+00
  2.37618792E+00  4.34419632E+00  4.34419632E+00  5.97691440E-01  5.97691440E-01
  4.35877416E+00  7.08483024E+00 -5.23344456E+00 -5.23344456E+00 -6.19558200E+00
  7.07025240E+00 -5.23344456E+00 -5.23344456E+00  4.35877416E+00 -1.72018512E+00
 -1.72018512E+00 -1.72018512E+00 -1.72018512E+00 -1.72018512E+00 -1.72018512E+00
  2.74063392E+00 -4.79610936E+00  4.27130712E+00  1.69102944E+00 -1.58898456E+00
  2.37618792E+00  4.34419632E+00  4.34419632E+00  5.97691440E-01  5.97691440E-01
  4.35877416E+00  7.08483024E+00 -5.23344456E+00 -5.23344456E+00 -6.19558200E+00
  7.07025240E+00 -5.23344456E+00 -5.23344456E+00  4.35877416E+00 -1.72018512E+00
 -1.72018512E+00 -1.72018512E+00 -1.72018512E+00 -1.72018512E+00 -1.72018512E+00
  2.74063392E+00 -4.79610936E+00  4.27130712E+00  1.69102944E+00 -1.58898456E+00
  2.37618792E+00  4.34419632E+00  4.34419632E+00  5.97691440E-01  5.97691440E-01
  4.35877416E+00  7.08483024E+00 -5.23344456E+00 -5.23344456E+00 -6.19558200E+00
  7.07025240E+00 -5.23344456E+00 -5.23344456E+00  4.35877416E+00 -1.72018512E+00
 -1.72018512E+00 -1.72018512E+00 -1.72018512E+00 -1.72018512E+00 -1.72018512E+00
  2.74063392E+00 -4.79610936E+00  4.27130712E+00  1.69102944E+00 -1.58898456E+00
  2.37618792E+00  4.34419632E+00  4.34419632E+00  5.97691440E-01  5.97691440E-01
  4.35877416E+00  7.08483024E+00 -5.23344456E+00 -5.23344456E+00 -6.19558200E+00
  7.07025240E+00 -5.23344456E+00 -5.23344456E+00  4.35877416E+00 -1.72018512E+00
 -1.72018512E+00 -1.72018512E+00 -1.72018512E+00 -1.72018512E+00 -1.72018512E+00
  2.74063392E+00 -4.79610936E+00  4.27130712E+00  1.69102944E+00 -1.58898456E+00
  2.37618792E+00  4.34419632E+00  4.34419632E+00  5.97691440E-01  5.97691440E-01
  4.35877416E+00  7.08483024E+00 -5.23344456E+00 -5.23344456E+00 -6.19558200E+00
  7.07025240E+00 -5.23344456E+00 -5.23344456E+00  4.35877416E+00 -1.72018512E+00
 -1.72018512E+00 -1.72018512E+00 -1.72018512E+00 -1.72018512E+00 -1.72018512E+00
  2.74063392E+00 -4.79610936E+00  4.27130712E+00  1.69102944E+00 -1.58898456E+00
  2.37618792E+00  4.34419632E+00  4.34419632E+00  5.97691440E-01  5.97691440E-01
  4.35877416E+00  7.08483024E+00 -5.23344456E+00 -5.23344456E+00 -6.19558200E+00
  7.07025240E+00 -5.23344456E+00 -5.23344456E+00  4.35877416E+00 -1.72018512E+00
 -1.72018512E+00 -1.72018512E+00 -1.72018512E+00 -1.72018512E+00 -1.72018512E+00
  2.74063392E+00 -4.79610936E+00  4.27130712E+00  1.69102944E+00 -1.58898456E+00
  2.37618792E+00  4.34419632E+00  4.34419632E+00  5.97691440E-01  5.97691440E-01
  4.35877416E+00  7.08483024E+00 -5.23344456E+00 -5.23344456E+00 -6.19558200E+00
  7.07025240E+00 -5.23344456E+00 -5.23344456E+00  4.35877416E+00 -1.72018512E+00
 -1.72018512E+00 -1.72018512E+00 -1.72018512E+00 -1.72018512E+00 -1.72018512E+00
  2.74063392E+00 -4.79610936E+00  4.27130712E+00  1.69102944E+00 -1.58898456E+00
  2.37618792E+00  4.34419632E+00  4.34419632E+00  5.97691440E-01  5.97691440E-01
  4.35877416E+00  7.08483024E+00 -5.23344456E+00 -5.23344456E+00 -6.19558200E+00
  7.07025240E+00 -5.23344456E+00 -5.23344456E+00  4.35877416E+00 -1.72018512E+00
 -1.72018512E+00 -1.72018512E+00 -1.72018512E+00 -1.72018512E+00 -1.72018512E+00
  2.74063392E+00 -4.79610936E+00  4.27130712E+00  1.69102944E+00 -1.58898456E+00
  2.37618792E+00  4.34419632E+00  4.34419632E+00  5.97691440E-01  5.97691440E-01
  4.35877416E+00  7.08483024E+00 -5.23344456E+00 -5.23344456E+00 -6.19558200E+00
  7.07025240E+00 -5.23344456E+00 -5.23344456E+00  4.35877416E+00 -1.72018512E+00
 -1.72018512E+00 -1.72018512E+00 -1.72018512E+00 -1.72018512E+00 -1.72018512E+00
  2.74063392E+00 -4.79610936E+00  4.27130712E+00  1.69102944E+00 -1.58898456E+00
  2.37618792E+00  4.34419632E+00  4.34419632E+00  5.97691440E-01  5.97691440E-01
  4.35877416E+00  7.08483024E+00 -5.23344456E+00 -5.23344456E+00 -6.19558200E+00
  7.07025240E+00 -5.23344456E+00 -5.23344456E+00  4.35877416E+00 -1.72018512E+00
 -1.72018512E+00 -1.72018512E+00 -1.72018512E+00 -1.72018512E+00 -1.72018512E+00
  2.74063392E+00 -4.79610936E+00  4.27130712E+00  1.69102944E+00 -1.58898456E+00
  2.37618792E+00  4.34419632E+00  4.34419632E+00  5.97691440E-01  5.97691440E-01
  4.35877416E+00  7.08483024E+00 -5.23344456E+00 -5.23344456E+00 -6.19558200E+00
  7.07025240E+00 -5.23344456E+00 -5.23344456E+00  4.35877416E+00 -1.72018512E+00
 -1.72018512E+00 -1.72018512E+00 -1.72018512E+00 -1.72018512E+00 -1.72018512E+00
  2.74063392E+00 -4.79610936E+00  4.27130712E+00  1.69102944E+00 -1.58898456E+00
  2.37618792E+00  4.34419632E+00  4.34419632E+00  5.97691440E-01  5.97691440E-01
  4.35877416E+00  7.08483024E+00 -5.23344456E+00 -5.23344456E+00 -6.19558200E+00
  7.07025240E+00 -5.23344456E+00 -5.23344456E+00  4.35877416E+00 -1.72018512E+00
 -1.72018512E+00 -1.72018512E+00 -1.72018512E+00 -1.72018512E+00 -1.72018512E+00
  2.74063392E+00 -4.79610936E+00  4.27130712E+00  1.69102944E+00 -1.58898456E+00
  2.37618792E+00  4.34419632E+00  4.34419632E+00  5.97691440E-01  5.97691440E-01
  4.35877416E+00  7.08483024E+00 -5.23344456E+00 -5.23344456E+00 -6.19558200E+00
  7.07025240E+00 -5.23344456E+00 -5.23344456E+00  4.35877416E+00 -1.72018512E+00
 -1.72018512E+00 -1.72018512E+00 -1.72018512E+00 -1.72018512E+00 -1.72018512E+00
  2.74063392E+00 -4.79610936E+00  4.27130712E+00  1.69102944E+00 -1.58898456E+00
  2.37618792E+00  4.34419632E+00  4.34419632E+00  5.97691440E-01  5.97691440E-01
  4.35877416E+00  7.08483024E+00 -5.23344456E+00 -5.23344456E+00 -6.19558200E+00
  7.07025240E+00 -5.23344456E+00 -5.23344456E+00  4.35877416E+00 -1.72018512E+00
 -1.72018512E+00 -1.72018512E+00 -1.72018512E+00 -1.72018512E+00 -1.72018512E+00
  2.74063392E+00 -4.79610936E+00  4.27130712E+00  1.69102944E+00 -1.58898456E+00
  2.37618792E+00  4.34419632E+00  4.34419632E+00  5.97691440E-01  5.97691440E-01
  4.35877416E+00  7.08483024E+00 -5.23344456E+00 -5.23344456E+00 -6.19558200E+00
  7.07025240E+00 -5.23344456E+00 -5.23344456E+00  4.35877416E+00 -1.72018512E+00
 -1.72018512E+00 -1.72018512E+00 -1.72018512E+00 -1.72018512E+00 -1.72018512E+00
  2.74063392E+00 -4.79610936E+00  4.27130712E+00  1.69102944E+00 -1.58898456E+00
  2.37618792E+00  4.34419632E+00  4.34419632E+00  5.97691440E-01  5.97691440E-01
  4.35877416E+00  7.08483024E+00 -5.23344456E+00 -5.23344456E+00 -6.19558200E+00
  7.07025240E+00 -5.23344456E+00 -5.23344456E+00  4.35877416E+00 -1.72018512E+00
 -1.72018512E+00 -1.72018512E+00 -1.72018512E+00 -1.72018512E+00 -1.72018512E+00
  2.74063392E+00 -4.79610936E+00  4.27130712E+00  1.69102944E+00 -1.58898456E+00
  2.37618792E+00  4.34419632E+00  4.34419632E+00  5.97691440E-01  5.97691440E-01
  4.35877416E+00  7.08483024E+00 -5.23344456E+00 -5.23344456E+00 -6.19558200E+00
  7.07025240E+00 -5.23344456E+00 -5.23344456E+00  4.35877416E+00 -1.72018512E+00
 -1.72018512E+00 -1.72018512E+00 -1.72018512E+00 -1.72018512E+00 -1.72018512E+00
  2.74063392E+00 -4.79610936E+00  4.27130712E+00  1.69102944E+00 -1.58898456E+00
  2.37618792E+00  4.34419632E+00  4.34419632E+00  5.97691440E-01  5.97691440E-01
  4.35877416E+00  7.08483024E+00 -5.23344456E+00 -5.23344456E+00 -6.19558200E+00
  7.07025240E+00 -5.23344456E+00 -5.23344456E+00  4.35877416E+00 -1.72018512E+00
 -1.72018512E+00 -1.72018512E+00 -1.72018512E+00 -1.72018512E+00 -1.72018512E+00
  2.74063392E+00 -4.79610936E+00  4.27130712E+00  1.69102944E+00 -1.58898456E+00
  2.37618792E+00  4.34419632E+00  4.34419632E+00  5.97691440E-01  5.97691440E-01
  4.35877416E+00  7.08483024E+00 -5.23344456E+00 -5.23344456E+00 -6.19558200E+00
  7.07025240E+00 -5.23344456E+00 -5.23344456E+00  4.35877416E+00 -1.72018512E+00
 -1.72018512E+00 -1.72018512E+00 -1.72018512E+00 -1.72018512E+00 -1.72018512E+00
  2.74063392E+00 -4.79610936E+00  4.27130712E+00  1.69102944E+00 -1.58898456E+00
  2.37618792E+00  4.34419632E+00  4.34419632E+00  5.97691440E-01  5.97691440E-01
  4.35877416E+00  7.08483024E+00 -5.23344456E+00 -5.23344456E+00 -6.19558200E+00
  7.07025240E+00 -5.23344456E+00 -5.23344456E+00  4.35877416E+00 -1.72018512E+00
 -1.72018512E+00 -1.72018512E+00 -1.72018512E+00 -1.72018512E+00 -1.72018512E+00
  2.74063392E+00 -4.79610936E+00  4.27130712E+00  1.69102944E+00 -1.58898456E+00
  2.37618792E+00  4.34419632E+00  4.34419632E+00  5.97691440E-01  5.97691440E-01
  4.35877416E+00  7.08483024E+00 -5.23344456E+00 -5.23344456E+00 -6.19558200E+00
  7.07025240E+00 -5.23344456E+00 -5.23344456E+00  4.35877416E+00 -1.72018512E+00
 -1.72018512E+00 -1.72018512E+00 -1.72018512E+00 -1.72018512E+00 -1.72018512E+00
  2.74063392E+00 -4.79610936E+00  4.27130712E+00  1.69102944E+00 -1.58898456E+00
  2.37618792E+00  4.34419632E+00  4.34419632E+00  5.97691440E-01  5.97691440E-01
  4.35877416E+00  7.08483024E+00 -5.23344456E+00 -5.23344456E+00 -6.19558200E+00
  7.07025240E+00 -5.23344456E+00 -5.23344456E+00  4.35877416E+00 -1.72018512E+00
 -1.72018512E+00 -1.72018512E+00 -1.72018512E+00 -1.72018512E+00 -1.72018512E+00
  2.74063392E+00 -4.79610936E+00  4.27130712E+00  1.69102944E+00 -1.58898456E+00
  2.37618792E+00  4.34419632E+00  4.34419632E+00  5.97691440E-01  5.97691440E-01
  4.35877416E+00  7.08483024E+00 -5.23344456E+00 -5.23344456E+00 -6.19558200E+00
  7.07025240E+00 -5.23344456E+00 -5.23344456E+00  4.35877416E+00 -1.72018512E+00
 -1.72018512E+00 -1.72018512E+00 -1.72018512E+00 -1.72018512E+00 -1.72018512E+00
  2.74063392E+00 -4.79610936E+00  4.27130712E+00  1.69102944E+00 -1.58898456E+00
  2.37618792E+00  4.34419632E+00  4.34419632E+00  5.97691440E-01  5.97691440E-01
  4.35877416E+00  7.08483024E+00 -5.23344456E+00 -5.23344456E+00 -6.19558200E+00
  7.07025240E+00 -5.23344456E+00 -5.23344456E+00  4.35877416E+00 -1.72018512E+00
 -1.72018512E+00 -1.72018512E+00 -1.72018512E+00 -1.72018512E+00 -1.72018512E+00
  2.74063392E+00 -4.79610936E+00  4.27130712E+00  1.69102944E+00 -1.58898456E+00
  2.37618792E+00  4.34419632E+00  4.34419632E+00  5.97691440E-01  5.97691440E-01
  4.35877416E+00  7.08483024E+00 -5.23344456E+00 -5.23344456E+00 -6.19558200E+00
  7.07025240E+00 -5.23344456E+00 -5.23344456E+00  4.35877416E+00 -1.72018512E+00
 -1.72018512E+00 -1.72018512E+00 -1.72018512E+00 -1.72018512E+00 -1.72018512E+00
  2.74063392E+00 -4.79610936E+00  4.27130712E+00  1.69102944E+00 -1.58898456E+00
  2.37618792E+00  4.34419632E+00  4.34419632E+00  5.97691440E-01  5.97691440E-01
  4.35877416E+00  7.08483024E+00 -5.23344456E+00 -5.23344456E+00 -6.19558200E+00
  7.07025240E+00 -5.23344456E+00 -5.23344456E+00  4.35877416E+00 -1.72018512E+00
 -1.72018512E+00 -1.72018512E+00 -1.72018512E+00 -1.72018512E+00 -1.72018512E+00
  2.74063392E+00 -4.79610936E+00  4.27130712E+00  1.69102944E+00 -1.58898456E+00
  2.37618792E+00  4.34419632E+00  4.34419632E+00  5.97691440E-01  5.97691440E-01
  4.35877416E+00  7.08483024E+00 -5.23344456E+00 -5.23344456E+00 -6.19558200E+00
  7.07025240E+00 -5.23344456E+00 -5.23344456E+00  4.35877416E+00 -1.72018512E+00
 -1.72018512E+00 -1.72018512E+00 -1.72018512E+00 -1.72018512E+00 -1.72018512E+00
  2.74063392E+00 -4.79610936E+00  4.27130712E+00  1.69102944E+00 -1.58898456E+00
  2.37618792E+00  4.34419632E+00  4.34419632E+00  5.97691440E-01  5.97691440E-01
  4.35877416E+00  7.08483024E+00 -5.23344456E+00 -5.23344456E+00 -6.19558200E+00
  7.07025240E+00 -5.23344456E+00 -5.23344456E+00  4.35877416E+00 -1.72018512E+00
 -1.72018512E+00 -1.72018512E+00 -1.72018512E+00 -1.72018512E+00 -1.72018512E+00
  2.74063392E+00 -4.79610936E+00  4.27130712E+00  1.69102944E+00 -1.58898456E+00
  2.37618792E+00  4.34419632E+00  4.34419632E+00  5.97691440E-01  5.97691440E-01
  4.35877416E+00  7.08483024E+00 -5.23344456E+00 -5.23344456E+00 -6.19558200E+00
  7.07025240E+00 -5.23344456E+00 -5.23344456E+00  4.35877416E+00 -1.72018512E+00
 -1.72018512E+00 -1.72018512E+00 -1.72018512E+00 -1.72018512E+00 -1.72018512E+00
  2.74063392E+00 -4.79610936E+00  4.27130712E+00  1.69102944E+00 -1.58898456E+00
  2.37618792E+00  4.34419632E+00  4.34419632E+00  5.97691440E-01  5.97691440E-01
  4.35877416E+00  7.08483024E+00 -5.23344456E+00 -5.23344456E+00 -6.19558200E+00
  7.07025240E+00 -5.23344456E+00 -5.23344456E+00  4.35877416E+00 -1.72018512E+00
 -1.72018512E+00 -1.72018512E+00 -1.72018512E+00 -1.72018512E+00 -1.72018512E+00
  2.74063392E+00 -4.79610936E+00  4.27130712E+00  1.69102944E+00 -1.58898456E+00
  2.37618792E+00  4.34419632E+00  4.34419632E+00  5.97691440E-01  5.97691440E-01
  4.35877416E+00  7.08483024E+00 -5.23344456E+00 -5.23344456E+00 -6.19558200E+00
  7.07025240E+00 -5.23344456E+00 -5.23344456E+00  4.35877416E+00 -1.72018512E+00
 -1.72018512E+00 -1.72018512E+00 -1.72018512E+00 -1.72018512E+00 -1.72018512E+00
  2.74063392E+00 -4.79610936E+00  4.27130712E+00  1.69102944E+00 -1.58898456E+00
  2.37618792E+00  4.34419632E+00  4.34419632E+00  5.97691440E-01  5.97691440E-01
  4.35877416E+00  7.08483024E+00 -5.23344456E+00 -5.23344456E+00 -6.19558200E+00
  7.07025240E+00 -5.23344456E+00 -5.23344456E+00  4.35877416E+00 -1.72018512E+00
 -1.72018512E+00 -1.72018512E+00 -1.72018512E+00 -1.72018512E+00 -1.72018512E+00
  2.74063392E+00 -4.79610936E+00  4.27130712E+00  1.69102944E+00 -1.58898456E+00
  2.37618792E+00  4.34419632E+00  4.34419632E+00  5.97691440E-01  5.97691440E-01
  4.35877416E+00  7.08483024E+00 -5.23344456E+00 -5.23344456E+00 -6.19558200E+00
  7.07025240E+00 -5.23344456E+00 -5.23344456E+00  4.35877416E+00 -1.72018512E+00
 -1.72018512E+00 -1.72018512E+00 -1.72018512E+00 -1.72018512E+00 -1.72018512E+00
  2.74063392E+00 -4.79610936E+00  4.27130712E+00  1.69102944E+00 -1.58898456E+00
  2.37618792E+00  4.34419632E+00  4.34419632E+00  5.97691440E-01  5.97691440E-01
  4.35877416E+00  7.08483024E+00 -5.23344456E+00 -5.23344456E+00 -6.19558200E+00
  7.07025240E+00 -5.23344456E+00 -5.23344456E+00  4.35877416E+00 -1.72018512E+00
 -1.72018512E+00 -1.72018512E+00 -1.72018512E+00 -1.72018512E+00 -1.72018512E+00
  2.74063392E+00 -4.79610936E+00  4.27130712E+00  1.69102944E+00 -1.58898456E+00
  2.37618792E+00  4.34419632E+00  4.34419632E+00  5.97691440E-01  5.97691440E-01
  4.35877416E+00  7.08483024E+00 -5.23344456E+00 -5.23344456E+00 -6.19558200E+00
  7.07025240E+00 -5.23344456E+00 -5.23344456E+00  4.35877416E+00 -1.72018512E+00
 -1.72018512E+00 -1.72018512E+00 -1.72018512E+00 -1.72018512E+00 -1.72018512E+00
  2.74063392E+00 -4.79610936E+00  4.27130712E+00  1.69102944E+00 -1.58898456E+00
  2.37618792E+00  4.34419632E+00  4.34419632E+00  5.97691440E-01  5.97691440E-01
  4.35877416E+00  7.08483024E+00 -5.23344456E+00 -5.23344456E+00 -6.19558200E+00
  7.07025240E+00 -5.23344456E+00 -5.23344456E+00  4.35877416E+00 -1.72018512E+00
 -1.72018512E+00 -1.72018512E+00 -1.72018512E+00 -1.72018512E+00 -1.72018512E+00
  2.74063392E+00 -4.79610936E+00  4.27130712E+00  1.69102944E+00 -1.58898456E+00
  2.37618792E+00  4.34419632E+00  4.34419632E+00  5.97691440E-01  5.97691440E-01
  4.35877416E+00  7.08483024E+00 -5.23344456E+00 -5.23344456E+00 -6.19558200E+00
  7.07025240E+00 -5.23344456E+00 -5.23344456E+00  4.35877416E+00 -1.72018512E+00
 -1.72018512E+00 -1.72018512E+00 -1.72018512E+00 -1.72018512E+00 -1.72018512E+00
  2.74063392E+00 -4.79610936E+00  4.27130712E+00  1.69102944E+00 -1.58898456E+00
  2.37618792E+00  4.34419632E+00  4.34419632E+00  5.97691440E-01  5.97691440E-01
  4.35877416E+00  7.08483024E+00 -5.23344456E+00 -5.23344456E+00 -6.19558200E+00
  7.07025240E+00 -5.23344456E+00 -5.23344456E+00  4.35877416E+00 -1.72018512E+00
 -1.72018512E+00 -1.72018512E+00 -1.72018512E+00 -1.72018512E+00 -1.72018512E+00
  2.74063392E+00 -4.79610936E+00  4.27130712E+00  1.69102944E+00 -1.58898456E+00
  2.37618792E+00  4.34419632E+00  4.34419632E+00  5.97691440E-01  5.97691440E-01
  4.35877416E+00  7.08483024E+00 -5.23344456E+00 -5.23344456E+00 -6.19558200E+00
  7.07025240E+00 -5.23344456E+00 -5.23344456E+00  4.35877416E+00 -1.72018512E+00
 -1.72018512E+00 -1.72018512E+00 -1.72018512E+00 -1.72018512E+00 -1.72018512E+00
  2.74063392E+00 -4.79610936E+00  4.27130712E+00  1.69102944E+00 -1.58898456E+00
  2.37618792E+00  4.34419632E+00  4.34419632E+00  5.97691440E-01  5.97691440E-01
  4.35877416E+00  7.08483024E+00 -5.23344456E+00 -5.23344456E+00 -6.19558200E+00
  7.07025240E+00 -5.23344456E+00 -5.23344456E+00  4.35877416E+00 -1.72018512E+00
 -1.72018512E+00 -1.72018512E+00 -1.72018512E+00 -1.72018512E+00 -1.72018512E+00
  2.74063392E+00 -4.79610936E+00  4.27130712E+00  1.69102944E+00 -1.58898456E+00
  2.37618792E+00  4.34419632E+00  4.34419632E+00  5.97691440E-01  5.97691440E-01
  4.35877416E+00  7.08483024E+00 -5.23344456E+00 -5.23344456E+00 -6.19558200E+00
  7.07025240E+00 -5.23344456E+00 -5.23344456E+00  4.35877416E+00 -1.72018512E+00
 -1.72018512E+00 -1.72018512E+00 -1.72018512E+00 -1.72018512E+00 -1.72018512E+00
  2.74063392E+00 -4.79610936E+00  4.27130712E+00  1.69102944E+00 -1.58898456E+00
  2.37618792E+00  4.34419632E+00  4.34419632E+00  5.97691440E-01  5.97691440E-01
  4.35877416E+00  7.08483024E+00 -5.23344456E+00 -5.23344456E+00 -6.19558200E+00
  7.07025240E+00 -5.23344456E+00 -5.23344456E+00  4.35877416E+00 -1.72018512E+00
 -1.72018512E+00 -1.72018512E+00 -1.72018512E+00 -1.72018512E+00 -1.72018512E+00
  2.74063392E+00 -4.79610936E+00  4.27130712E+00  1.69102944E+00 -1.58898456E+00
  2.37618792E+00  4.34419632E+00  4.34419632E+00  5.97691440E-01  5.97691440E-01
  4.35877416E+00  7.08483024E+00 -5.23344456E+00 -5.23344456E+00 -6.19558200E+00
  7.07025240E+00 -5.23344456E+00 -5.23344456E+00  4.35877416E+00 -1.72018512E+00
 -1.72018512E+00 -1.72018512E+00 -1.72018512E+00 -1.72018512E+00 -1.72018512E+00
  2.74063392E+00 -4.79610936E+00  4.27130712E+00  1.69102944E+00 -1.58898456E+00
  2.37618792E+00  4.34419632E+00  4.34419632E+00  5.97691440E-01  5.97691440E-01
  4.35877416E+00  7.08483024E+00 -5.23344456E+00 -5.23344456E+00 -6.19558200E+00
  7.07025240E+00 -5.23344456E+00 -5.23344456E+00  4.35877416E+00 -1.72018512E+00
 -1.72018512E+00 -1.72018512E+00 -1.72018512E+00 -1.72018512E+00 -1.72018512E+00
  2.74063392E+00 -4.79610936E+00  4.27130712E+00  1.69102944E+00 -1.58898456E+00
  2.37618792E+00  4.34419632E+00  4.34419632E+00  5.97691440E-01  5.97691440E-01
  4.35877416E+00  7.08483024E+00 -5.23344456E+00 -5.23344456E+00 -6.19558200E+00
  7.07025240E+00 -5.23344456E+00 -5.23344456E+00  4.35877416E+00 -1.72018512E+00
 -1.72018512E+00 -1.72018512E+00 -1.72018512E+00 -1.72018512E+00 -1.72018512E+00
  2.74063392E+00 -4.79610936E+00  4.27130712E+00  1.69102944E+00 -1.58898456E+00
  2.37618792E+00  4.34419632E+00  4.34419632E+00  5.97691440E-01  5.97691440E-01
  4.35877416E+00  7.08483024E+00 -5.23344456E+00 -5.23344456E+00 -6.19558200E+00
  7.07025240E+00 -5.23344456E+00 -5.23344456E+00  4.35877416E+00 -1.72018512E+00
 -1.72018512E+00 -1.72018512E+00 -1.72018512E+00 -1.72018512E+00 -1.72018512E+00
  2.74063392E+00 -4.79610936E+00  4.27130712E+00  1.69102944E+00 -1.58898456E+00
  2.37618792E+00  4.34419632E+00  4.34419632E+00  5.97691440E-01  5.97691440E-01
  4.35877416E+00  7.08483024E+00 -5.23344456E+00 -5.23344456E+00 -6.19558200E+00
  7.07025240E+00 -5.23344456E+00 -5.23344456E+00  4.35877416E+00 -1.72018512E+00
 -1.72018512E+00 -1.72018512E+00 -1.72018512E+00 -1.72018512E+00 -1.72018512E+00
  2.74063392E+00 -4.79610936E+00  4.27130712E+00  1.69102944E+00 -1.58898456E+00
  2.37618792E+00  4.34419632E+00  4.34419632E+00  5.97691440E-01  5.97691440E-01
  4.35877416E+00  7.08483024E+00 -5.23344456E+00 -5.23344456E+00 -6.19558200E+00
  7.07025240E+00 -5.23344456E+00 -5.23344456E+00  4.35877416E+00 -1.72018512E+00
 -1.72018512E+00 -1.72018512E+00 -1.72018512E+00 -1.72018512E+00 -1.72018512E+00
  2.74063392E+00 -4.79610936E+00  4.27130712E+00  1.69102944E+00 -1.58898456E+00
  2.37618792E+00  4.34419632E+00  4.34419632E+00  5.97691440E-01  5.97691440E-01
  4.35877416E+00  7.08483024E+00 -5.23344456E+00 -5.23344456E+00 -6.19558200E+00
  7.07025240E+00 -5.23344456E+00 -5.23344456E+00  4.35877416E+00 -1.72018512E+00
 -1.72018512E+00 -1.72018512E+00 -1.72018512E+00 -1.72018512E+00 -1.72018512E+00
  2.74063392E+00 -4.79610936E+00  4.27130712E+00  1.69102944E+00 -1.58898456E+00
  2.37618792E+00  4.34419632E+00  4.34419632E+00  5.97691440E-01  5.97691440E-01
  4.35877416E+00  7.08483024E+00 -5.23344456E+00 -5.23344456E+00 -6.19558200E+00
  7.07025240E+00 -5.23344456E+00 -5.23344456E+00  4.35877416E+00 -1.72018512E+00
 -1.72018512E+00 -1.72018512E+00 -1.72018512E+00 -1.72018512E+00 -1.72018512E+00
  2.74063392E+00 -4.79610936E+00  4.27130712E+00  1.69102944E+00 -1.58898456E+00
  2.37618792E+00  4.34419632E+00  4.34419632E+00  5.97691440E-01  5.97691440E-01
  4.35877416E+00  7.08483024E+00 -5.23344456E+00 -5.23344456E+00 -6.19558200E+00
  7.07025240E+00 -5.23344456E+00 -5.23344456E+00  4.35877416E+00 -1.72018512E+00
 -1.72018512E+00 -1.72018512E+00 -1.72018512E+00 -1.72018512E+00 -1.72018512E+00
  2.74063392E+00 -4.79610936E+00  4.27130712E+00  1.69102944E+00 -1.58898456E+00
  2.37618792E+00  4.34419632E+00  4.34419632E+00  5.97691440E-01  5.97691440E-01
  4.35877416E+00  7.08483024E+00 -5.23344456E+00 -5.23344456E+00 -6.19558200E+00
  7.07025240E+00 -5.23344456E+00 -5.23344456E+00  4.35877416E+00 -1.72018512E+00
 -1.72018512E+00 -1.72018512E+00 -1.72018512E+00 -1.72018512E+00 -1.72018512E+00
  2.74063392E+00 -4.79610936E+00  4.27130712E+00  1.69102944E+00 -1.58898456E+00
  2.37618792E+00  4.34419632E+00  4.34419632E+00  5.97691440E-01  5.97691440E-01
  4.35877416E+00  7.08483024E+00 -5.23344456E+00 -5.23344456E+00 -6.19558200E+00
  7.07025240E+00 -5.23344456E+00 -5.23344456E+00  4.35877416E+00 -1.72018512E+00
 -1.72018512E+00 -1.72018512E+00 -1.72018512E+00 -1.72018512E+00 -1.72018512E+00
  2.74063392E+00 -4.79610936E+00  4.27130712E+00  1.69102944E+00 -1.58898456E+00
  2.37618792E+00  4.34419632E+00  4.34419632E+00  5.97691440E-01  5.97691440E-01
  4.35877416E+00  7.08483024E+00 -5.23344456E+00 -5.23344456E+00 -6.19558200E+00
  7.07025240E+00 -5.23344456E+00 -5.23344456E+00  4.35877416E+00 -1.72018512E+00
 -1.72018512E+00 -1.72018512E+00 -1.72018512E+00 -1.72018512E+00 -1.72018512E+00
  2.74063392E+00 -4.79610936E+00  4.27130712E+00  1.69102944E+00 -1.58898456E+00
  2.37618792E+00  4.34419632E+00  4.34419632E+00  5.97691440E-01  5.97691440E-01
  4.35877416E+00  7.08483024E+00 -5.23344456E+00 -5.23344456E+00 -6.19558200E+00
  7.07025240E+00 -5.23344456E+00 -5.23344456E+00  4.35877416E+00 -1.72018512E+00
 -1.72018512E+00 -1.72018512E+00 -1.72018512E+00 -1.72018512E+00 -1.72018512E+00
  2.74063392E+00 -4.79610936E+00  4.27130712E+00  1.69102944E+00 -1.58898456E+00
  2.37618792E+00  4.34419632E+00  4.34419632E+00  5.97691440E-01  5.97691440E-01
  4.35877416E+00  7.08483024E+00 -5.23344456E+00 -5.23344456E+00 -6.19558200E+00
  7.07025240E+00 -5.23344456E+00 -5.23344456E+00  4.35877416E+00 -1.72018512E+00
 -1.72018512E+00 -1.72018512E+00 -1.72018512E+00 -1.72018512E+00 -1.72018512E+00
  2.74063392E+00 -4.79610936E+00  4.27130712E+00  1.69102944E+00 -1.58898456E+00
  2.37618792E+00  4.34419632E+00  4.34419632E+00  5.97691440E-01  5.97691440E-01
  4.35877416E+00  7.08483024E+00 -5.23344456E+00 -5.23344456E+00 -6.19558200E+00
  7.07025240E+00 -5.23344456E+00 -5.23344456E+00  4.35877416E+00 -1.72018512E+00
 -1.72018512E+00 -1.72018512E+00 -1.72018512E+00 -1.72018512E+00 -1.72018512E+00
  2.74063392E+00 -4.79610936E+00  4.27130712E+00  1.69102944E+00 -1.58898456E+00
  2.37618792E+00  4.34419632E+00  4.34419632E+00  5.97691440E-01  5.97691440E-01
  4.35877416E+00  7.08483024E+00 -5.23344456E+00 -5.23344456E+00 -6.19558200E+00
  7.07025240E+00 -5.23344456E+00 -5.23344456E+00  4.35877416E+00 -1.72018512E+00
 -1.72018512E+00 -1.72018512E+00 -1.72018512E+00 -1.72018512E+00 -1.72018512E+00
  2.74063392E+00 -4.79610936E+00  4.27130712E+00  1.69102944E+00 -1.58898456E+00
  2.37618792E+00  4.34419632E+00  4.34419632E+00  5.97691440E-01  5.97691440E-01
  4.35877416E+00  7.08483024E+00 -5.23344456E+00 -5.23344456E+00 -6.19558200E+00
  7.07025240E+00 -5.23344456E+00 -5.23344456E+00  4.35877416E+00 -1.72018512E+00
 -1.72018512E+00 -1.72018512E+00 -1.72018512E+00 -1.72018512E+00 -1.72018512E+00
  2.74063392E+00 -4.79610936E+00  4.27130712E+00  1.69102944E+00 -1.58898456E+00
  2.37618792E+00  4.34419632E+00  4.34419632E+00  5.97691440E-01  5.97691440E-01
  4.35877416E+00  7.08483024E+00 -5.23344456E+00 -5.23344456E+00 -6.19558200E+00
  7.07025240E+00 -5.23344456E+00 -5.23344456E+00  4.35877416E+00 -1.72018512E+00
 -1.72018512E+00 -1.72018512E+00 -1.72018512E+00 -1.72018512E+00 -1.72018512E+00
  2.74063392E+00 -4.79610936E+00  4.27130712E+00  1.69102944E+00 -1.58898456E+00
  2.37618792E+00  4.34419632E+00  4.34419632E+00  5.97691440E-01  5.97691440E-01
  4.35877416E+00  7.08483024E+00 -5.23344456E+00 -5.23344456E+00 -6.19558200E+00
  7.07025240E+00 -5.23344456E+00 -5.23344456E+00  4.35877416E+00 -1.72018512E+00
 -1.72018512E+00 -1.72018512E+00 -1.72018512E+00 -1.72018512E+00 -1.72018512E+00
  2.74063392E+00 -4.79610936E+00  4.27130712E+00  1.69102944E+00 -1.58898456E+00
  2.37618792E+00  4.34419632E+00  4.34419632E+00  5.97691440E-01  5.97691440E-01
  4.35877416E+00  7.08483024E+00 -5.23344456E+00 -5.23344456E+00 -6.19558200E+00
  7.07025240E+00 -5.23344456E+00 -5.23344456E+00  4.35877416E+00 -1.72018512E+00
 -1.72018512E+00 -1.72018512E+00 -1.72018512E+00 -1.72018512E+00 -1.72018512E+00
  2.74063392E+00 -4.79610936E+00  4.27130712E+00  1.69102944E+00 -1.58898456E+00
  2.37618792E+00  4.34419632E+00  4.34419632E+00  5.97691440E-01  5.97691440E-01
  4.35877416E+00  7.08483024E+00 -5.23344456E+00 -5.23344456E+00 -6.19558200E+00
  7.07025240E+00 -5.23344456E+00 -5.23344456E+00  4.35877416E+00 -1.72018512E+00
 -1.72018512E+00 -1.72018512E+00 -1.72018512E+00 -1.72018512E+00 -1.72018512E+00
  2.74063392E+00 -4.79610936E+00  4.27130712E+00  1.69102944E+00 -1.58898456E+00
  2.37618792E+00  4.34419632E+00  4.34419632E+00  5.97691440E-01  5.97691440E-01
  4.35877416E+00  7.08483024E+00 -5.23344456E+00 -5.23344456E+00 -6.19558200E+00
  7.07025240E+00 -5.23344456E+00 -5.23344456E+00  4.35877416E+00 -1.72018512E+00
 -1.72018512E+00 -1.72018512E+00 -1.72018512E+00 -1.72018512E+00 -1.72018512E+00
  2.74063392E+00 -4.79610936E+00  4.27130712E+00  1.69102944E+00 -1.58898456E+00
  2.37618792E+00  4.34419632E+00  4.34419632E+00  5.97691440E-01  5.97691440E-01
  4.35877416E+00  7.08483024E+00 -5.23344456E+00 -5.23344456E+00 -6.19558200E+00
  7.07025240E+00 -5.23344456E+00 -5.23344456E+00  4.35877416E+00 -1.72018512E+00
 -1.72018512E+00 -1.72018512E+00 -1.72018512E+00 -1.72018512E+00 -1.72018512E+00
  2.74063392E+00 -4.79610936E+00  4.27130712E+00  1.69102944E+00 -1.58898456E+00
  2.37618792E+00  4.34419632E+00  4.34419632E+00  5.97691440E-01  5.97691440E-01
  4.35877416E+00  7.08483024E+00 -5.23344456E+00 -5.23344456E+00 -6.19558200E+00
  7.07025240E+00 -5.23344456E+00 -5.23344456E+00  4.35877416E+00 -1.72018512E+00
 -1.72018512E+00 -1.72018512E+00 -1.72018512E+00 -1.72018512E+00 -1.72018512E+00
  2.74063392E+00 -4.79610936E+00  4.27130712E+00  1.69102944E+00 -1.58898456E+00
  2.37618792E+00  4.34419632E+00  4.34419632E+00  5.97691440E-01  5.97691440E-01
  4.35877416E+00  7.08483024E+00 -5.23344456E+00 -5.23344456E+00 -6.19558200E+00
  7.07025240E+00 -5.23344456E+00 -5.23344456E+00  4.35877416E+00 -1.72018512E+00
 -1.72018512E+00 -1.72018512E+00 -1.72018512E+00 -1.72018512E+00 -1.72018512E+00
  2.74063392E+00 -4.79610936E+00  4.27130712E+00  1.69102944E+00 -1.58898456E+00
  2.37618792E+00  4.34419632E+00  4.34419632E+00  5.97691440E-01  5.97691440E-01
  4.35877416E+00  7.08483024E+00 -5.23344456E+00 -5.23344456E+00 -6.19558200E+00
  7.07025240E+00 -5.23344456E+00 -5.23344456E+00  4.35877416E+00 -1.72018512E+00
 -1.72018512E+00 -1.72018512E+00 -1.72018512E+00 -1.72018512E+00 -1.72018512E+00
  2.74063392E+00 -4.79610936E+00  4.27130712E+00  1.69102944E+00 -1.58898456E+00
  2.37618792E+00  4.34419632E+00  4.34419632E+00  5.97691440E-01  5.97691440E-01
  4.35877416E+00  7.08483024E+00 -5.23344456E+00 -5.23344456E+00 -6.19558200E+00
  7.07025240E+00 -5.23344456E+00 -5.23344456E+00  4.35877416E+00 -1.72018512E+00
 -1.72018512E+00 -1.72018512E+00 -1.72018512E+00 -1.72018512E+00 -1.72018512E+00
  2.74063392E+00 -4.79610936E+00  4.27130712E+00  1.69102944E+00 -1.58898456E+00
  2.37618792E+00  4.34419632E+00  4.34419632E+00  5.97691440E-01  5.97691440E-01
  4.35877416E+00  7.08483024E+00 -5.23344456E+00 -5.23344456E+00 -6.19558200E+00
  7.07025240E+00 -5.23344456E+00 -5.23344456E+00  4.35877416E+00 -1.72018512E+00
 -1.72018512E+00 -1.72018512E+00 -1.72018512E+00 -1.72018512E+00 -1.72018512E+00
  2.74063392E+00 -4.79610936E+00  4.27130712E+00  1.69102944E+00 -1.58898456E+00
  2.37618792E+00  4.34419632E+00  4.34419632E+00  5.97691440E-01  5.97691440E-01
  4.35877416E+00  7.08483024E+00 -5.23344456E+00 -5.23344456E+00 -6.19558200E+00
  7.07025240E+00 -5.23344456E+00 -5.23344456E+00  4.35877416E+00 -1.72018512E+00
 -1.72018512E+00 -1.72018512E+00 -1.72018512E+00 -1.72018512E+00 -1.72018512E+00
  2.74063392E+00 -4.79610936E+00  4.27130712E+00  1.69102944E+00 -1.58898456E+00
  2.37618792E+00  4.34419632E+00  4.34419632E+00  5.97691440E-01  5.97691440E-01
  4.35877416E+00  7.08483024E+00 -5.23344456E+00 -5.23344456E+00 -6.19558200E+00
  7.07025240E+00 -5.23344456E+00 -5.23344456E+00  4.35877416E+00 -1.72018512E+00
 -1.72018512E+00 -1.72018512E+00 -1.72018512E+00 -1.72018512E+00 -1.72018512E+00
  2.74063392E+00 -4.79610936E+00  4.27130712E+00  1.69102944E+00 -1.58898456E+00
  2.37618792E+00  4.34419632E+00  4.34419632E+00  5.97691440E-01  5.97691440E-01
  4.35877416E+00  7.08483024E+00 -5.23344456E+00 -5.23344456E+00 -6.19558200E+00
  7.07025240E+00 -5.23344456E+00 -5.23344456E+00  4.35877416E+00 -1.72018512E+00
 -1.72018512E+00 -1.72018512E+00 -1.72018512E+00 -1.72018512E+00 -1.72018512E+00
  2.74063392E+00 -4.79610936E+00  4.27130712E+00  1.69102944E+00 -1.58898456E+00
  2.37618792E+00  4.34419632E+00  4.34419632E+00  5.97691440E-01  5.97691440E-01
  4.35877416E+00  7.08483024E+00 -5.23344456E+00 -5.23344456E+00 -6.19558200E+00
  7.07025240E+00 -5.23344456E+00 -5.23344456E+00  4.35877416E+00 -1.72018512E+00
 -1.72018512E+00 -1.72018512E+00 -1.72018512E+00 -1.72018512E+00 -1.72018512E+00
  2.74063392E+00 -4.79610936E+00  4.27130712E+00  1.69102944E+00 -1.58898456E+00
  2.37618792E+00  4.34419632E+00  4.34419632E+00  5.97691440E-01  5.97691440E-01
  4.35877416E+00  7.08483024E+00 -5.23344456E+00 -5.23344456E+00 -6.19558200E+00
  7.07025240E+00 -5.23344456E+00 -5.23344456E+00  4.35877416E+00 -1.72018512E+00
 -1.72018512E+00 -1.72018512E+00 -1.72018512E+00 -1.72018512E+00 -1.72018512E+00
  2.74063392E+00 -4.79610936E+00  4.27130712E+00  1.69102944E+00 -1.58898456E+00
  2.37618792E+00  4.34419632E+00  4.34419632E+00  5.97691440E-01  5.97691440E-01
  4.35877416E+00  7.08483024E+00 -5.23344456E+00 -5.23344456E+00 -6.19558200E+00
  7.07025240E+00 -5.23344456E+00 -5.23344456E+00  4.35877416E+00 -1.72018512E+00
 -1.72018512E+00 -1.72018512E+00 -1.72018512E+00 -1.72018512E+00 -1.72018512E+00
  2.74063392E+00 -4.79610936E+00  4.27130712E+00  1.69102944E+00 -1.58898456E+00
  2.37618792E+00  4.34419632E+00  4.34419632E+00  5.97691440E-01  5.97691440E-01
  4.35877416E+00  7.08483024E+00 -5.23344456E+00 -5.23344456E+00 -6.19558200E+00
  7.07025240E+00 -5.23344456E+00 -5.23344456E+00  4.35877416E+00 -1.72018512E+00
 -1.72018512E+00 -1.72018512E+00 -1.72018512E+00 -1.72018512E+00 -1.72018512E+00
  2.74063392E+00 -4.79610936E+00  4.27130712E+00  1.69102944E+00 -1.58898456E+00
  2.37618792E+00  4.34419632E+00  4.34419632E+00  5.97691440E-01  5.97691440E-01
  4.35877416E+00  7.08483024E+00 -5.23344456E+00 -5.23344456E+00 -6.19558200E+00
  7.07025240E+00 -5.23344456E+00 -5.23344456E+00  4.35877416E+00 -1.72018512E+00
 -1.72018512E+00 -1.72018512E+00 -1.72018512E+00 -1.72018512E+00 -1.72018512E+00
  2.74063392E+00 -4.79610936E+00  4.27130712E+00  1.69102944E+00 -1.58898456E+00
  2.37618792E+00  4.34419632E+00  4.34419632E+00  5.97691440E-01  5.97691440E-01
  4.35877416E+00  7.08483024E+00 -5.23344456E+00 -5.23344456E+00 -6.19558200E+00
  7.07025240E+00 -5.23344456E+00 -5.23344456E+00  4.35877416E+00 -1.72018512E+00
 -1.72018512E+00 -1.72018512E+00 -1.72018512E+00 -1.72018512E+00 -1.72018512E+00
  2.74063392E+00 -4.79610936E+00  4.27130712E+00  1.69102944E+00 -1.58898456E+00
  2.37618792E+00  4.34419632E+00  4.34419632E+00  5.97691440E-01  5.97691440E-01
  4.35877416E+00  7.08483024E+00 -5.23344456E+00 -5.23344456E+00 -6.19558200E+00
  7.07025240E+00 -5.23344456E+00 -5.23344456E+00  4.35877416E+00 -1.72018512E+00
 -1.72018512E+00 -1.72018512E+00 -1.72018512E+00 -1.72018512E+00 -1.72018512E+00
  2.74063392E+00 -4.79610936E+00  4.27130712E+00  1.69102944E+00 -1.58898456E+00
  2.37618792E+00  4.34419632E+00  4.34419632E+00  5.97691440E-01  5.97691440E-01
  4.35877416E+00  7.08483024E+00 -5.23344456E+00 -5.23344456E+00 -6.19558200E+00
  7.07025240E+00 -5.23344456E+00 -5.23344456E+00  4.35877416E+00 -1.72018512E+00
 -1.72018512E+00 -1.72018512E+00 -1.72018512E+00 -1.72018512E+00 -1.72018512E+00
  2.74063392E+00 -4.79610936E+00  4.27130712E+00  1.69102944E+00 -1.58898456E+00
  2.37618792E+00  4.34419632E+00  4.34419632E+00  5.97691440E-01  5.97691440E-01
  4.35877416E+00  7.08483024E+00 -5.23344456E+00 -5.23344456E+00 -6.19558200E+00
  7.07025240E+00 -5.23344456E+00 -5.23344456E+00  4.35877416E+00 -1.72018512E+00
 -1.72018512E+00 -1.72018512E+00 -1.72018512E+00 -1.72018512E+00 -1.72018512E+00
  2.74063392E+00 -4.79610936E+00  4.27130712E+00  1.69102944E+00 -1.58898456E+00
  2.37618792E+00  4.34419632E+00  4.34419632E+00  5.97691440E-01  5.97691440E-01
  4.35877416E+00  7.08483024E+00 -5.23344456E+00 -5.23344456E+00 -6.19558200E+00
  7.07025240E+00 -5.23344456E+00 -5.23344456E+00  4.35877416E+00 -1.72018512E+00
 -1.72018512E+00 -1.72018512E+00 -1.72018512E+00 -1.72018512E+00 -1.72018512E+00
  2.74063392E+00 -4.79610936E+00  4.27130712E+00  1.69102944E+00 -1.58898456E+00
  2.37618792E+00  4.34419632E+00  4.34419632E+00  5.97691440E-01  5.97691440E-01
  4.35877416E+00  7.08483024E+00 -5.23344456E+00 -5.23344456E+00 -6.19558200E+00
  7.07025240E+00 -5.23344456E+00 -5.23344456E+00  4.35877416E+00 -1.72018512E+00
 -1.72018512E+00 -1.72018512E+00 -1.72018512E+00 -1.72018512E+00 -1.72018512E+00
  2.74063392E+00 -4.79610936E+00  4.27130712E+00  1.69102944E+00 -1.58898456E+00
  2.37618792E+00  4.34419632E+00  4.34419632E+00  5.97691440E-01  5.97691440E-01
  4.35877416E+00  7.08483024E+00 -5.23344456E+00 -5.23344456E+00 -6.19558200E+00
  7.07025240E+00 -5.23344456E+00 -5.23344456E+00  4.35877416E+00 -1.72018512E+00
 -1.72018512E+00 -1.72018512E+00 -1.72018512E+00 -1.72018512E+00 -1.72018512E+00
  2.74063392E+00 -4.79610936E+00  4.27130712E+00  1.69102944E+00 -1.58898456E+00
  2.37618792E+00  4.34419632E+00  4.34419632E+00  5.97691440E-01  5.97691440E-01
  4.35877416E+00  7.08483024E+00 -5.23344456E+00 -5.23344456E+00 -6.19558200E+00
  7.07025240E+00 -5.23344456E+00 -5.23344456E+00  4.35877416E+00 -1.72018512E+00
 -1.72018512E+00 -1.72018512E+00 -1.72018512E+00 -1.72018512E+00 -1.72018512E+00
  2.74063392E+00 -4.79610936E+00  4.27130712E+00  1.69102944E+00 -1.58898456E+00
  2.37618792E+00  4.34419632E+00  4.34419632E+00  5.97691440E-01  5.97691440E-01
  4.35877416E+00  7.08483024E+00 -5.23344456E+00 -5.23344456E+00 -6.19558200E+00
  7.07025240E+00 -5.23344456E+00 -5.23344456E+00  4.35877416E+00 -1.72018512E+00
 -1.72018512E+00 -1.72018512E+00 -1.72018512E+00 -1.72018512E+00 -1.72018512E+00
  2.74063392E+00 -4.79610936E+00  4.27130712E+00  1.69102944E+00 -1.58898456E+00
  2.37618792E+00  4.34419632E+00  4.34419632E+00  5.97691440E-01  5.97691440E-01
  4.35877416E+00  7.08483024E+00 -5.23344456E+00 -5.23344456E+00 -6.19558200E+00
  7.07025240E+00 -5.23344456E+00 -5.23344456E+00  4.35877416E+00 -1.72018512E+00
 -1.72018512E+00 -1.72018512E+00 -1.72018512E+00 -1.72018512E+00 -1.72018512E+00
  2.74063392E+00 -4.79610936E+00  4.27130712E+00  1.69102944E+00 -1.58898456E+00
  2.37618792E+00  4.34419632E+00  4.34419632E+00  5.97691440E-01  5.97691440E-01
  4.35877416E+00  7.08483024E+00 -5.23344456E+00 -5.23344456E+00 -6.19558200E+00
  7.07025240E+00 -5.23344456E+00 -5.23344456E+00  4.35877416E+00 -1.72018512E+00
 -1.72018512E+00 -1.72018512E+00 -1.72018512E+00 -1.72018512E+00 -1.72018512E+00
  2.74063392E+00 -4.79610936E+00  4.27130712E+00  1.69102944E+00 -1.58898456E+00
  2.37618792E+00  4.34419632E+00  4.34419632E+00  5.97691440E-01  5.97691440E-01
  4.35877416E+00  7.08483024E+00 -5.23344456E+00 -5.23344456E+00 -6.19558200E+00
  7.07025240E+00 -5.23344456E+00 -5.23344456E+00  4.35877416E+00 -1.72018512E+00
 -1.72018512E+00 -1.72018512E+00 -1.72018512E+00 -1.72018512E+00 -1.72018512E+00
  2.74063392E+00 -4.79610936E+00  4.27130712E+00  1.69102944E+00 -1.58898456E+00
  2.37618792E+00  4.34419632E+00  4.34419632E+00  5.97691440E-01  5.97691440E-01
  4.35877416E+00  7.08483024E+00 -5.23344456E+00 -5.23344456E+00 -6.19558200E+00
  7.07025240E+00 -5.23344456E+00 -5.23344456E+00  4.35877416E+00 -1.72018512E+00
 -1.72018512E+00 -1.72018512E+00 -1.72018512E+00 -1.72018512E+00 -1.72018512E+00
  2.74063392E+00 -4.79610936E+00  4.27130712E+00  1.69102944E+00 -1.58898456E+00
  2.37618792E+00  4.34419632E+00  4.34419632E+00  5.97691440E-01  5.97691440E-01
  4.35877416E+00  7.08483024E+00 -5.23344456E+00 -5.23344456E+00 -6.19558200E+00
  7.07025240E+00 -5.23344456E+00 -5.23344456E+00  4.35877416E+00 -1.72018512E+00
 -1.72018512E+00 -1.72018512E+00 -1.72018512E+00 -1.72018512E+00 -1.72018512E+00
  2.74063392E+00 -4.79610936E+00  4.27130712E+00  1.69102944E+00 -1.58898456E+00
  2.37618792E+00  4.34419632E+00  4.34419632E+00  5.97691440E-01  5.97691440E-01
  4.35877416E+00  7.08483024E+00 -5.23344456E+00 -5.23344456E+00 -6.19558200E+00
  7.07025240E+00 -5.23344456E+00 -5.23344456E+00  4.35877416E+00 -1.72018512E+00
 -1.72018512E+00 -1.72018512E+00 -1.72018512E+00 -1.72018512E+00 -1.72018512E+00
  2.74063392E+00 -4.79610936E+00  4.27130712E+00  1.69102944E+00 -1.58898456E+00
  2.37618792E+00  4.34419632E+00  4.34419632E+00  5.97691440E-01  5.97691440E-01
  4.35877416E+00  7.08483024E+00 -5.23344456E+00 -5.23344456E+00 -6.19558200E+00
  7.07025240E+00 -5.23344456E+00 -5.23344456E+00  4.35877416E+00 -1.72018512E+00
 -1.72018512E+00 -1.72018512E+00 -1.72018512E+00 -1.72018512E+00 -1.72018512E+00
  2.74063392E+00 -4.79610936E+00  4.27130712E+00  1.69102944E+00 -1.58898456E+00
  2.37618792E+00  4.34419632E+00  4.34419632E+00  5.97691440E-01  5.97691440E-01
  4.35877416E+00  7.08483024E+00 -5.23344456E+00 -5.23344456E+00 -6.19558200E+00
  7.07025240E+00 -5.23344456E+00 -5.23344456E+00  4.35877416E+00 -1.72018512E+00
 -1.72018512E+00 -1.72018512E+00 -1.72018512E+00 -1.72018512E+00 -1.72018512E+00
  2.74063392E+00 -4.79610936E+00  4.27130712E+00  1.69102944E+00 -1.58898456E+00
  2.37618792E+00  4.34419632E+00  4.34419632E+00  5.97691440E-01  5.97691440E-01
  4.35877416E+00  7.08483024E+00 -5.23344456E+00 -5.23344456E+00 -6.19558200E+00
  7.07025240E+00 -5.23344456E+00 -5.23344456E+00  4.35877416E+00 -1.72018512E+00
 -1.72018512E+00 -1.72018512E+00 -1.72018512E+00 -1.72018512E+00 -1.72018512E+00
  2.74063392E+00 -4.79610936E+00  4.27130712E+00  1.69102944E+00 -1.58898456E+00
  2.37618792E+00  4.34419632E+00  4.34419632E+00  5.97691440E-01  5.97691440E-01
  4.35877416E+00  7.08483024E+00 -5.23344456E+00 -5.23344456E+00 -6.19558200E+00
  7.07025240E+00 -5.23344456E+00 -5.23344456E+00  4.35877416E+00 -1.72018512E+00
 -1.72018512E+00 -1.72018512E+00 -1.72018512E+00 -1.72018512E+00 -1.72018512E+00
  2.74063392E+00 -4.79610936E+00  4.27130712E+00  1.69102944E+00 -1.58898456E+00
  2.37618792E+00  4.34419632E+00  4.34419632E+00  5.97691440E-01  5.97691440E-01
  4.35877416E+00  7.08483024E+00 -5.23344456E+00 -5.23344456E+00 -6.19558200E+00
  7.07025240E+00 -5.23344456E+00 -5.23344456E+00  4.35877416E+00 -1.72018512E+00
 -1.72018512E+00 -1.72018512E+00 -1.72018512E+00 -1.72018512E+00 -1.72018512E+00
  2.74063392E+00 -4.79610936E+00  4.27130712E+00  1.69102944E+00 -1.58898456E+00
  2.37618792E+00  4.34419632E+00  4.34419632E+00  5.97691440E-01  5.97691440E-01
  4.35877416E+00  7.08483024E+00 -5.23344456E+00 -5.23344456E+00 -6.19558200E+00
  7.07025240E+00 -5.23344456E+00 -5.23344456E+00  4.35877416E+00 -1.72018512E+00
 -1.72018512E+00 -1.72018512E+00 -1.72018512E+00 -1.72018512E+00 -1.72018512E+00
  2.74063392E+00 -4.79610936E+00  4.27130712E+00  1.69102944E+00 -1.58898456E+00
  2.37618792E+00  4.34419632E+00  4.34419632E+00  5.97691440E-01  5.97691440E-01
  4.35877416E+00  7.08483024E+00 -5.23344456E+00 -5.23344456E+00 -6.19558200E+00
  7.07025240E+00 -5.23344456E+00 -5.23344456E+00  4.35877416E+00 -1.72018512E+00
 -1.72018512E+00 -1.72018512E+00 -1.72018512E+00 -1.72018512E+00 -1.72018512E+00
  2.74063392E+00 -4.79610936E+00  4.27130712E+00  1.69102944E+00 -1.58898456E+00
  2.37618792E+00  4.34419632E+00  4.34419632E+00  5.97691440E-01  5.97691440E-01
  4.35877416E+00  7.08483024E+00 -5.23344456E+00 -5.23344456E+00 -6.19558200E+00
  7.07025240E+00 -5.23344456E+00 -5.23344456E+00  4.35877416E+00 -1.72018512E+00
 -1.72018512E+00 -1.72018512E+00 -1.72018512E+00 -1.72018512E+00 -1.72018512E+00
  2.74063392E+00 -4.79610936E+00  4.27130712E+00  1.69102944E+00 -1.58898456E+00
  2.37618792E+00  4.34419632E+00  4.34419632E+00  5.97691440E-01  5.97691440E-01
  4.35877416E+00  7.08483024E+00 -5.23344456E+00 -5.23344456E+00 -6.19558200E+00
  7.07025240E+00 -5.23344456E+00 -5.23344456E+00  4.35877416E+00 -1.72018512E+00
 -1.72018512E+00 -1.72018512E+00 -1.72018512E+00 -1.72018512E+00 -1.72018512E+00
  2.74063392E+00 -4.79610936E+00  4.27130712E+00  1.69102944E+00 -1.58898456E+00
  2.37618792E+00  4.34419632E+00  4.34419632E+00  5.97691440E-01  5.97691440E-01
  4.35877416E+00  7.08483024E+00 -5.23344456E+00 -5.23344456E+00 -6.19558200E+00
  7.07025240E+00 -5.23344456E+00 -5.23344456E+00  4.35877416E+00 -1.72018512E+00
 -1.72018512E+00 -1.72018512E+00 -1.72018512E+00 -1.72018512E+00 -1.72018512E+00
  2.74063392E+00 -4.79610936E+00  4.27130712E+00  1.69102944E+00 -1.58898456E+00
  2.37618792E+00  4.34419632E+00  4.34419632E+00  5.97691440E-01  5.97691440E-01
  4.35877416E+00  7.08483024E+00 -5.23344456E+00 -5.23344456E+00 -6.19558200E+00
  7.07025240E+00 -5.23344456E+00 -5.23344456E+00  4.35877416E+00 -1.72018512E+00
 -1.72018512E+00 -1.72018512E+00 -1.72018512E+00 -1.72018512E+00 -1.72018512E+00
  2.74063392E+00 -4.79610936E+00  4.27130712E+00  1.69102944E+00 -1.58898456E+00
  2.37618792E+00  4.34419632E+00  4.34419632E+00  5.97691440E-01  5.97691440E-01
  4.35877416E+00  7.08483024E+00 -5.23344456E+00 -5.23344456E+00 -6.19558200E+00
  7.07025240E+00 -5.23344456E+00 -5.23344456E+00  4.35877416E+00 -1.72018512E+00
 -1.72018512E+00 -1.72018512E+00 -1.72018512E+00 -1.72018512E+00 -1.72018512E+00
  2.74063392E+00 -4.79610936E+00  4.27130712E+00  1.69102944E+00 -1.58898456E+00
  2.37618792E+00  4.34419632E+00  4.34419632E+00  5.97691440E-01  5.97691440E-01
  4.35877416E+00  7.08483024E+00 -5.23344456E+00 -5.23344456E+00 -6.19558200E+00
  7.07025240E+00 -5.23344456E+00 -5.23344456E+00  4.35877416E+00 -1.72018512E+00
 -1.72018512E+00 -1.72018512E+00 -1.72018512E+00 -1.72018512E+00 -1.72018512E+00
  2.74063392E+00 -4.79610936E+00  4.27130712E+00  1.69102944E+00 -1.58898456E+00
  2.37618792E+00  4.34419632E+00  4.34419632E+00  5.97691440E-01  5.97691440E-01
  4.35877416E+00  7.08483024E+00 -5.23344456E+00 -5.23344456E+00 -6.19558200E+00
  7.07025240E+00 -5.23344456E+00 -5.23344456E+00  4.35877416E+00 -1.72018512E+00
 -1.72018512E+00 -1.72018512E+00 -1.72018512E+00 -1.72018512E+00 -1.72018512E+00
  2.74063392E+00 -4.79610936E+00  4.27130712E+00  1.69102944E+00 -1.58898456E+00
  2.37618792E+00  4.34419632E+00  4.34419632E+00  5.97691440E-01  5.97691440E-01
  4.35877416E+00  7.08483024E+00 -5.23344456E+00 -5.23344456E+00 -6.19558200E+00
  7.07025240E+00 -5.23344456E+00 -5.23344456E+00  4.35877416E+00 -1.72018512E+00
 -1.72018512E+00 -1.72018512E+00 -1.72018512E+00 -1.72018512E+00 -1.72018512E+00
  2.74063392E+00 -4.79610936E+00  4.27130712E+00  1.69102944E+00 -1.58898456E+00
  2.37618792E+00  4.34419632E+00  4.34419632E+00  5.97691440E-01  5.97691440E-01
  4.35877416E+00  7.08483024E+00 -5.23344456E+00 -5.23344456E+00 -6.19558200E+00
  7.07025240E+00 -5.23344456E+00 -5.23344456E+00  4.35877416E+00 -1.72018512E+00
 -1.72018512E+00 -1.72018512E+00 -1.72018512E+00 -1.72018512E+00 -1.72018512E+00
  2.74063392E+00 -4.79610936E+00  4.27130712E+00  1.69102944E+00 -1.58898456E+00
  2.37618792E+00  4.34419632E+00  4.34419632E+00  5.97691440E-01  5.97691440E-01
  4.35877416E+00  7.08483024E+00 -5.23344456E+00 -5.23344456E+00 -6.19558200E+00
  7.07025240E+00 -5.23344456E+00 -5.23344456E+00  4.35877416E+00 -1.72018512E+00
 -1.72018512E+00 -1.72018512E+00 -1.72018512E+00 -1.72018512E+00 -1.72018512E+00
  2.74063392E+00 -4.79610936E+00  4.27130712E+00  1.69102944E+00 -1.58898456E+00
  2.37618792E+00  4.34419632E+00  4.34419632E+00  5.97691440E-01  5.97691440E-01
  4.35877416E+00  7.08483024E+00 -5.23344456E+00 -5.23344456E+00 -6.19558200E+00
  7.07025240E+00 -5.23344456E+00 -5.23344456E+00  4.35877416E+00 -1.72018512E+00
 -1.72018512E+00 -1.72018512E+00 -1.72018512E+00 -1.72018512E+00 -1.72018512E+00
  2.74063392E+00 -4.79610936E+00  4.27130712E+00  1.69102944E+00 -1.58898456E+00
  2.37618792E+00  4.34419632E+00  4.34419632E+00  5.97691440E-01  5.97691440E-01
  4.35877416E+00  7.08483024E+00 -5.23344456E+00 -5.23344456E+00 -6.19558200E+00
  7.07025240E+00 -5.23344456E+00 -5.23344456E+00  4.35877416E+00 -1.72018512E+00
 -1.72018512E+00 -1.72018512E+00 -1.72018512E+00 -1.72018512E+00 -1.72018512E+00
  2.74063392E+00 -4.79610936E+00  4.27130712E+00  1.69102944E+00 -1.58898456E+00
  2.37618792E+00  4.34419632E+00  4.34419632E+00  5.97691440E-01  5.97691440E-01
  4.35877416E+00  7.08483024E+00 -5.23344456E+00 -5.23344456E+00 -6.19558200E+00
  7.07025240E+00 -5.23344456E+00 -5.23344456E+00  4.35877416E+00 -1.72018512E+00
 -1.72018512E+00 -1.72018512E+00 -1.72018512E+00 -1.72018512E+00 -1.72018512E+00
  2.74063392E+00 -4.79610936E+00  4.27130712E+00  1.69102944E+00 -1.58898456E+00
  2.37618792E+00  4.34419632E+00  4.34419632E+00  5.97691440E-01  5.97691440E-01
  4.35877416E+00  7.08483024E+00 -5.23344456E+00 -5.23344456E+00 -6.19558200E+00
  7.07025240E+00 -5.23344456E+00 -5.23344456E+00  4.35877416E+00 -1.72018512E+00
 -1.72018512E+00 -1.72018512E+00 -1.72018512E+00 -1.72018512E+00 -1.72018512E+00
  2.74063392E+00 -4.79610936E+00  4.27130712E+00  1.69102944E+00 -1.58898456E+00
  2.37618792E+00  4.34419632E+00  4.34419632E+00  5.97691440E-01  5.97691440E-01
  4.35877416E+00  7.08483024E+00 -5.23344456E+00 -5.23344456E+00 -6.19558200E+00
  7.07025240E+00 -5.23344456E+00 -5.23344456E+00  4.35877416E+00 -1.72018512E+00
 -1.72018512E+00 -1.72018512E+00 -1.72018512E+00 -1.72018512E+00 -1.72018512E+00
  2.74063392E+00 -4.79610936E+00  4.27130712E+00  1.69102944E+00 -1.58898456E+00
  2.37618792E+00  4.34419632E+00  4.34419632E+00  5.97691440E-01  5.97691440E-01
  4.35877416E+00  7.08483024E+00 -5.23344456E+00 -5.23344456E+00 -6.19558200E+00
  7.07025240E+00 -5.23344456E+00 -5.23344456E+00  4.35877416E+00 -1.72018512E+00
 -1.72018512E+00 -1.72018512E+00 -1.72018512E+00 -1.72018512E+00 -1.72018512E+00
  2.74063392E+00 -4.79610936E+00  4.27130712E+00  1.69102944E+00 -1.58898456E+00
  2.37618792E+00  4.34419632E+00  4.34419632E+00  5.97691440E-01  5.97691440E-01
  4.35877416E+00  7.08483024E+00 -5.23344456E+00 -5.23344456E+00 -6.19558200E+00
  7.07025240E+00 -5.23344456E+00 -5.23344456E+00  4.35877416E+00 -1.72018512E+00
 -1.72018512E+00 -1.72018512E+00 -1.72018512E+00 -1.72018512E+00 -1.72018512E+00
  2.74063392E+00 -4.79610936E+00  4.27130712E+00  1.69102944E+00 -1.58898456E+00
  2.37618792E+00  4.34419632E+00  4.34419632E+00  5.97691440E-01  5.97691440E-01
  4.35877416E+00  7.08483024E+00 -5.23344456E+00 -5.23344456E+00 -6.19558200E+00
  7.07025240E+00 -5.23344456E+00 -5.23344456E+00  4.35877416E+00 -1.72018512E+00
 -1.72018512E+00 -1.72018512E+00 -1.72018512E+00 -1.72018512E+00 -1.72018512E+00
  2.74063392E+00 -4.79610936E+00  4.27130712E+00  1.69102944E+00 -1.58898456E+00
  2.37618792E+00  4.34419632E+00  4.34419632E+00  5.97691440E-01  5.97691440E-01
  4.35877416E+00  7.08483024E+00 -5.23344456E+00 -5.23344456E+00 -6.19558200E+00
  7.07025240E+00 -5.23344456E+00 -5.23344456E+00  4.35877416E+00 -1.72018512E+00
 -1.72018512E+00 -1.72018512E+00 -1.72018512E+00 -1.72018512E+00 -1.72018512E+00
  2.74063392E+00 -4.79610936E+00  4.27130712E+00  1.69102944E+00 -1.58898456E+00
  2.37618792E+00  4.34419632E+00  4.34419632E+00  5.97691440E-01  5.97691440E-01
  4.35877416E+00  7.08483024E+00 -5.23344456E+00 -5.23344456E+00 -6.19558200E+00
  7.07025240E+00 -5.23344456E+00 -5.23344456E+00  4.35877416E+00 -1.72018512E+00
 -1.72018512E+00 -1.72018512E+00 -1.72018512E+00 -1.72018512E+00 -1.72018512E+00
  2.74063392E+00 -4.79610936E+00  4.27130712E+00  1.69102944E+00 -1.58898456E+00
  2.37618792E+00  4.34419632E+00  4.34419632E+00  5.97691440E-01  5.97691440E-01
  4.35877416E+00  7.08483024E+00 -5.23344456E+00 -5.23344456E+00 -6.19558200E+00
  7.07025240E+00 -5.23344456E+00 -5.23344456E+00  4.35877416E+00 -1.72018512E+00
 -1.72018512E+00 -1.72018512E+00 -1.72018512E+00 -1.72018512E+00 -1.72018512E+00
  2.74063392E+00 -4.79610936E+00  4.27130712E+00  1.69102944E+00 -1.58898456E+00
  2.37618792E+00  4.34419632E+00  4.34419632E+00  5.97691440E-01  5.97691440E-01
  4.35877416E+00  7.08483024E+00 -5.23344456E+00 -5.23344456E+00 -6.19558200E+00
  7.07025240E+00 -5.23344456E+00 -5.23344456E+00  4.35877416E+00 -1.72018512E+00
 -1.72018512E+00 -1.72018512E+00 -1.72018512E+00 -1.72018512E+00 -1.72018512E+00
  2.74063392E+00 -4.79610936E+00  4.27130712E+00  1.69102944E+00 -1.58898456E+00
  2.37618792E+00  4.34419632E+00  4.34419632E+00  5.97691440E-01  5.97691440E-01
  4.35877416E+00  7.08483024E+00 -5.23344456E+00 -5.23344456E+00 -6.19558200E+00
  7.07025240E+00 -5.23344456E+00 -5.23344456E+00  4.35877416E+00 -1.72018512E+00
 -1.72018512E+00 -1.72018512E+00 -1.72018512E+00 -1.72018512E+00 -1.72018512E+00
  2.74063392E+00 -4.79610936E+00  4.27130712E+00  1.69102944E+00 -1.58898456E+00
  2.37618792E+00  4.34419632E+00  4.34419632E+00  5.97691440E-01  5.97691440E-01
  4.35877416E+00  7.08483024E+00 -5.23344456E+00 -5.23344456E+00 -6.19558200E+00
  7.07025240E+00 -5.23344456E+00 -5.23344456E+00  4.35877416E+00 -1.72018512E+00
 -1.72018512E+00 -1.72018512E+00 -1.72018512E+00 -1.72018512E+00 -1.72018512E+00
  2.74063392E+00 -4.79610936E+00  4.27130712E+00  1.69102944E+00 -1.58898456E+00
  2.37618792E+00  4.34419632E+00  4.34419632E+00  5.97691440E-01  5.97691440E-01
  4.35877416E+00  7.08483024E+00 -5.23344456E+00 -5.23344456E+00 -6.19558200E+00
  7.07025240E+00 -5.23344456E+00 -5.23344456E+00  4.35877416E+00 -1.72018512E+00
 -1.72018512E+00 -1.72018512E+00 -1.72018512E+00 -1.72018512E+00 -1.72018512E+00
  2.74063392E+00 -4.79610936E+00  4.27130712E+00  1.69102944E+00 -1.58898456E+00
  2.37618792E+00  4.34419632E+00  4.34419632E+00  5.97691440E-01  5.97691440E-01
  4.35877416E+00  7.08483024E+00 -5.23344456E+00 -5.23344456E+00 -6.19558200E+00
  7.07025240E+00 -5.23344456E+00 -5.23344456E+00  4.35877416E+00 -1.72018512E+00
 -1.72018512E+00 -1.72018512E+00 -1.72018512E+00 -1.72018512E+00 -1.72018512E+00
  2.74063392E+00 -4.79610936E+00  4.27130712E+00  1.69102944E+00 -1.58898456E+00
  2.37618792E+00  4.34419632E+00  4.34419632E+00  5.97691440E-01  5.97691440E-01
  4.35877416E+00  7.08483024E+00 -5.23344456E+00 -5.23344456E+00 -6.19558200E+00
  7.07025240E+00 -5.23344456E+00 -5.23344456E+00  4.35877416E+00 -1.72018512E+00
 -1.72018512E+00 -1.72018512E+00 -1.72018512E+00 -1.72018512E+00 -1.72018512E+00
  2.74063392E+00 -4.79610936E+00  4.27130712E+00  1.69102944E+00 -1.58898456E+00
  2.37618792E+00  4.34419632E+00  4.34419632E+00  5.97691440E-01  5.97691440E-01
  4.35877416E+00  7.08483024E+00 -5.23344456E+00 -5.23344456E+00 -6.19558200E+00
  7.07025240E+00 -5.23344456E+00 -5.23344456E+00  4.35877416E+00 -1.72018512E+00
 -1.72018512E+00 -1.72018512E+00 -1.72018512E+00 -1.72018512E+00 -1.72018512E+00
  2.74063392E+00 -4.79610936E+00  4.27130712E+00  1.69102944E+00 -1.58898456E+00
  2.37618792E+00  4.34419632E+00  4.34419632E+00  5.97691440E-01  5.97691440E-01
  4.35877416E+00  7.08483024E+00 -5.23344456E+00 -5.23344456E+00 -6.19558200E+00
  7.07025240E+00 -5.23344456E+00 -5.23344456E+00  4.35877416E+00 -1.72018512E+00
 -1.72018512E+00 -1.72018512E+00 -1.72018512E+00 -1.72018512E+00 -1.72018512E+00
  2.74063392E+00 -4.79610936E+00  4.27130712E+00  1.69102944E+00 -1.58898456E+00
  2.37618792E+00  4.34419632E+00  4.34419632E+00  5.97691440E-01  5.97691440E-01
  4.35877416E+00  7.08483024E+00 -5.23344456E+00 -5.23344456E+00 -6.19558200E+00
  7.07025240E+00 -5.23344456E+00 -5.23344456E+00  4.35877416E+00 -1.72018512E+00
 -1.72018512E+00 -1.72018512E+00 -1.72018512E+00 -1.72018512E+00 -1.72018512E+00
  2.74063392E+00 -4.79610936E+00  4.27130712E+00  1.69102944E+00 -1.58898456E+00
  2.37618792E+00  4.34419632E+00  4.34419632E+00  5.97691440E-01  5.97691440E-01
  4.35877416E+00  7.08483024E+00 -5.23344456E+00 -5.23344456E+00 -6.19558200E+00
  7.07025240E+00 -5.23344456E+00 -5.23344456E+00  4.35877416E+00 -1.72018512E+00
 -1.72018512E+00 -1.72018512E+00 -1.72018512E+00 -1.72018512E+00 -1.72018512E+00
  2.74063392E+00 -4.79610936E+00  4.27130712E+00  1.69102944E+00 -1.58898456E+00
  2.37618792E+00  4.34419632E+00  4.34419632E+00  5.97691440E-01  5.97691440E-01
  4.35877416E+00  7.08483024E+00 -5.23344456E+00 -5.23344456E+00 -6.19558200E+00
  7.07025240E+00 -5.23344456E+00 -5.23344456E+00  4.35877416E+00 -1.72018512E+00
 -1.72018512E+00 -1.72018512E+00 -1.72018512E+00 -1.72018512E+00 -1.72018512E+00
  2.74063392E+00 -4.79610936E+00  4.27130712E+00  1.69102944E+00 -1.58898456E+00
  2.37618792E+00  4.34419632E+00  4.34419632E+00  5.97691440E-01  5.97691440E-01
  4.35877416E+00  7.08483024E+00 -5.23344456E+00 -5.23344456E+00 -6.19558200E+00
  7.07025240E+00 -5.23344456E+00 -5.23344456E+00  4.35877416E+00 -1.72018512E+00
 -1.72018512E+00 -1.72018512E+00 -1.72018512E+00 -1.72018512E+00 -1.72018512E+00
  2.74063392E+00 -4.79610936E+00  4.27130712E+00  1.69102944E+00 -1.58898456E+00
  2.37618792E+00  4.34419632E+00  4.34419632E+00  5.97691440E-01  5.97691440E-01
  4.35877416E+00  7.08483024E+00 -5.23344456E+00 -5.23344456E+00 -6.19558200E+00
  7.07025240E+00 -5.23344456E+00 -5.23344456E+00  4.35877416E+00 -1.72018512E+00
 -1.72018512E+00 -1.72018512E+00 -1.72018512E+00 -1.72018512E+00 -1.72018512E+00
  2.74063392E+00 -4.79610936E+00  4.27130712E+00  1.69102944E+00 -1.58898456E+00
  2.37618792E+00  4.34419632E+00  4.34419632E+00  5.97691440E-01  5.97691440E-01
  4.35877416E+00  7.08483024E+00 -5.23344456E+00 -5.23344456E+00 -6.19558200E+00
  7.07025240E+00 -5.23344456E+00 -5.23344456E+00  4.35877416E+00 -1.72018512E+00
 -1.72018512E+00 -1.72018512E+00 -1.72018512E+00 -1.72018512E+00 -1.72018512E+00
  2.74063392E+00 -4.79610936E+00  4.27130712E+00  1.69102944E+00 -1.58898456E+00
  2.37618792E+00  4.34419632E+00  4.34419632E+00  5.97691440E-01  5.97691440E-01
  4.35877416E+00  7.08483024E+00 -5.23344456E+00 -5.23344456E+00 -6.19558200E+00
  7.07025240E+00 -5.23344456E+00 -5.23344456E+00  4.35877416E+00 -1.72018512E+00
 -1.72018512E+00 -1.72018512E+00 -1.72018512E+00 -1.72018512E+00 -1.72018512E+00
  2.74063392E+00 -4.79610936E+00  4.27130712E+00  1.69102944E+00 -1.58898456E+00
  2.37618792E+00  4.34419632E+00  4.34419632E+00  5.97691440E-01  5.97691440E-01
  4.35877416E+00  7.08483024E+00 -5.23344456E+00 -5.23344456E+00 -6.19558200E+00
  7.07025240E+00 -5.23344456E+00 -5.23344456E+00  4.35877416E+00 -1.72018512E+00
 -1.72018512E+00 -1.72018512E+00 -1.72018512E+00 -1.72018512E+00 -1.72018512E+00
  2.74063392E+00 -4.79610936E+00  4.27130712E+00  1.69102944E+00 -1.58898456E+00
  2.37618792E+00  4.34419632E+00  4.34419632E+00  5.97691440E-01  5.97691440E-01
  4.35877416E+00  7.08483024E+00 -5.23344456E+00 -5.23344456E+00 -6.19558200E+00
  7.07025240E+00 -5.23344456E+00 -5.23344456E+00  4.35877416E+00 -1.72018512E+00
 -1.72018512E+00 -1.72018512E+00 -1.72018512E+00 -1.72018512E+00 -1.72018512E+00
  2.74063392E+00 -4.79610936E+00  4.27130712E+00  1.69102944E+00 -1.58898456E+00
  2.37618792E+00  4.34419632E+00  4.34419632E+00  5.97691440E-01  5.97691440E-01
  4.35877416E+00  7.08483024E+00 -5.23344456E+00 -5.23344456E+00 -6.19558200E+00
  7.07025240E+00 -5.23344456E+00 -5.23344456E+00  4.35877416E+00 -1.72018512E+00
 -1.72018512E+00 -1.72018512E+00 -1.72018512E+00 -1.72018512E+00 -1.72018512E+00
  2.74063392E+00 -4.79610936E+00  4.27130712E+00  1.69102944E+00 -1.58898456E+00
  2.37618792E+00  4.34419632E+00  4.34419632E+00  5.97691440E-01  5.97691440E-01
  4.35877416E+00  7.08483024E+00 -5.23344456E+00 -5.23344456E+00 -6.19558200E+00
  7.07025240E+00 -5.23344456E+00 -5.23344456E+00  4.35877416E+00 -1.72018512E+00
 -1.72018512E+00 -1.72018512E+00 -1.72018512E+00 -1.72018512E+00 -1.72018512E+00
  2.74063392E+00 -4.79610936E+00  4.27130712E+00  1.69102944E+00 -1.58898456E+00
  2.37618792E+00  4.34419632E+00  4.34419632E+00  5.97691440E-01  5.97691440E-01
  4.35877416E+00  7.08483024E+00 -5.23344456E+00 -5.23344456E+00 -6.19558200E+00
  7.07025240E+00 -5.23344456E+00 -5.23344456E+00  4.35877416E+00 -1.72018512E+00
 -1.72018512E+00 -1.72018512E+00 -1.72018512E+00 -1.72018512E+00 -1.72018512E+00
  2.74063392E+00 -4.79610936E+00  4.27130712E+00  1.69102944E+00 -1.58898456E+00
  2.37618792E+00  4.34419632E+00  4.34419632E+00  5.97691440E-01  5.97691440E-01
  4.35877416E+00  7.08483024E+00 -5.23344456E+00 -5.23344456E+00 -6.19558200E+00
  7.07025240E+00 -5.23344456E+00 -5.23344456E+00  4.35877416E+00 -1.72018512E+00
 -1.72018512E+00 -1.72018512E+00 -1.72018512E+00 -1.72018512E+00 -1.72018512E+00
  2.74063392E+00 -4.79610936E+00  4.27130712E+00  1.69102944E+00 -1.58898456E+00
  2.37618792E+00  4.34419632E+00  4.34419632E+00  5.97691440E-01  5.97691440E-01
  4.35877416E+00  7.08483024E+00 -5.23344456E+00 -5.23344456E+00 -6.19558200E+00
  7.07025240E+00 -5.23344456E+00 -5.23344456E+00  4.35877416E+00 -1.72018512E+00
 -1.72018512E+00 -1.72018512E+00 -1.72018512E+00 -1.72018512E+00 -1.72018512E+00
  2.74063392E+00 -4.79610936E+00  4.27130712E+00  1.69102944E+00 -1.58898456E+00
  2.37618792E+00  4.34419632E+00  4.34419632E+00  5.97691440E-01  5.97691440E-01
  4.35877416E+00  7.08483024E+00 -5.23344456E+00 -5.23344456E+00 -6.19558200E+00
  7.07025240E+00 -5.23344456E+00 -5.23344456E+00  4.35877416E+00 -1.72018512E+00
 -1.72018512E+00 -1.72018512E+00 -1.72018512E+00 -1.72018512E+00 -1.72018512E+00
  2.74063392E+00 -4.79610936E+00  4.27130712E+00  1.69102944E+00 -1.58898456E+00
  2.37618792E+00  4.34419632E+00  4.34419632E+00  5.97691440E-01  5.97691440E-01
  4.35877416E+00  7.08483024E+00 -5.23344456E+00 -5.23344456E+00 -6.19558200E+00
  7.07025240E+00 -5.23344456E+00 -5.23344456E+00  4.35877416E+00 -1.72018512E+00
 -1.72018512E+00 -1.72018512E+00 -1.72018512E+00 -1.72018512E+00 -1.72018512E+00
  2.74063392E+00 -4.79610936E+00  4.27130712E+00  1.69102944E+00 -1.58898456E+00
  2.37618792E+00  4.34419632E+00  4.34419632E+00  5.97691440E-01  5.97691440E-01
  4.35877416E+00  7.08483024E+00 -5.23344456E+00 -5.23344456E+00 -6.19558200E+00
  7.07025240E+00 -5.23344456E+00 -5.23344456E+00  4.35877416E+00 -1.72018512E+00
 -1.72018512E+00 -1.72018512E+00 -1.72018512E+00 -1.72018512E+00 -1.72018512E+00
  2.74063392E+00 -4.79610936E+00  4.27130712E+00  1.69102944E+00 -1.58898456E+00
  2.37618792E+00  4.34419632E+00  4.34419632E+00  5.97691440E-01  5.97691440E-01
  4.35877416E+00  7.08483024E+00 -5.23344456E+00 -5.23344456E+00 -6.19558200E+00
  7.07025240E+00 -5.23344456E+00 -5.23344456E+00  4.35877416E+00 -1.72018512E+00
 -1.72018512E+00 -1.72018512E+00 -1.72018512E+00 -1.72018512E+00 -1.72018512E+00
  2.74063392E+00 -4.79610936E+00  4.27130712E+00  1.69102944E+00 -1.58898456E+00
  2.37618792E+00  4.34419632E+00  4.34419632E+00  5.97691440E-01  5.97691440E-01
  4.35877416E+00  7.08483024E+00 -5.23344456E+00 -5.23344456E+00 -6.19558200E+00
  7.07025240E+00 -5.23344456E+00 -5.23344456E+00  4.35877416E+00 -1.72018512E+00
 -1.72018512E+00 -1.72018512E+00 -1.72018512E+00 -1.72018512E+00 -1.72018512E+00
  2.74063392E+00 -4.79610936E+00  4.27130712E+00  1.69102944E+00 -1.58898456E+00
  2.37618792E+00  4.34419632E+00  4.34419632E+00  5.97691440E-01  5.97691440E-01
  4.35877416E+00  7.08483024E+00 -5.23344456E+00 -5.23344456E+00 -6.19558200E+00
  7.07025240E+00 -5.23344456E+00 -5.23344456E+00  4.35877416E+00 -1.72018512E+00
 -1.72018512E+00 -1.72018512E+00 -1.72018512E+00 -1.72018512E+00 -1.72018512E+00
  2.74063392E+00 -4.79610936E+00  4.27130712E+00  1.69102944E+00 -1.58898456E+00
  2.37618792E+00  4.34419632E+00  4.34419632E+00  5.97691440E-01  5.97691440E-01
  4.35877416E+00  7.08483024E+00 -5.23344456E+00 -5.23344456E+00 -6.19558200E+00
  7.07025240E+00 -5.23344456E+00 -5.23344456E+00  4.35877416E+00 -1.72018512E+00
 -1.72018512E+00 -1.72018512E+00 -1.72018512E+00 -1.72018512E+00 -1.72018512E+00
  2.74063392E+00 -4.79610936E+00  4.27130712E+00  1.69102944E+00 -1.58898456E+00
  2.37618792E+00  4.34419632E+00  4.34419632E+00  5.97691440E-01  5.97691440E-01
  4.35877416E+00  7.08483024E+00 -5.23344456E+00 -5.23344456E+00 -6.19558200E+00
  7.07025240E+00 -5.23344456E+00 -5.23344456E+00  4.35877416E+00 -1.72018512E+00
 -1.72018512E+00 -1.72018512E+00 -1.72018512E+00 -1.72018512E+00 -1.72018512E+00
  2.74063392E+00 -4.79610936E+00  4.27130712E+00  1.69102944E+00 -1.58898456E+00
  2.37618792E+00  4.34419632E+00  4.34419632E+00  5.97691440E-01  5.97691440E-01
  4.35877416E+00  7.08483024E+00 -5.23344456E+00 -5.23344456E+00 -6.19558200E+00
  7.07025240E+00 -5.23344456E+00 -5.23344456E+00  4.35877416E+00 -1.72018512E+00
 -1.72018512E+00 -1.72018512E+00 -1.72018512E+00 -1.72018512E+00 -1.72018512E+00
  2.74063392E+00 -4.79610936E+00  4.27130712E+00  1.69102944E+00 -1.58898456E+00
  2.37618792E+00  4.34419632E+00  4.34419632E+00  5.97691440E-01  5.97691440E-01
  4.35877416E+00  7.08483024E+00 -5.23344456E+00 -5.23344456E+00 -6.19558200E+00
  7.07025240E+00 -5.23344456E+00 -5.23344456E+00  4.35877416E+00 -1.72018512E+00
 -1.72018512E+00 -1.72018512E+00 -1.72018512E+00 -1.72018512E+00 -1.72018512E+00
  2.74063392E+00 -4.79610936E+00  4.27130712E+00  1.69102944E+00 -1.58898456E+00
  2.37618792E+00  4.34419632E+00  4.34419632E+00  5.97691440E-01  5.97691440E-01
  4.35877416E+00  7.08483024E+00 -5.23344456E+00 -5.23344456E+00 -6.19558200E+00
  7.07025240E+00 -5.23344456E+00 -5.23344456E+00  4.35877416E+00 -1.72018512E+00
 -1.72018512E+00 -1.72018512E+00 -1.72018512E+00 -1.72018512E+00 -1.72018512E+00
  2.74063392E+00 -4.79610936E+00  4.27130712E+00  1.69102944E+00 -1.58898456E+00
  2.37618792E+00  4.34419632E+00  4.34419632E+00  5.97691440E-01  5.97691440E-01
  4.35877416E+00  7.08483024E+00 -5.23344456E+00 -5.23344456E+00 -6.19558200E+00
  7.07025240E+00 -5.23344456E+00 -5.23344456E+00  4.35877416E+00 -1.72018512E+00
 -1.72018512E+00 -1.72018512E+00 -1.72018512E+00 -1.72018512E+00 -1.72018512E+00
  2.74063392E+00 -4.79610936E+00  4.27130712E+00  1.69102944E+00 -1.58898456E+00
  2.37618792E+00  4.34419632E+00  4.34419632E+00  5.97691440E-01  5.97691440E-01
  4.35877416E+00  7.08483024E+00 -5.23344456E+00 -5.23344456E+00 -6.19558200E+00
  7.07025240E+00 -5.23344456E+00 -5.23344456E+00  4.35877416E+00 -1.72018512E+00
 -1.72018512E+00 -1.72018512E+00 -1.72018512E+00 -1.72018512E+00 -1.72018512E+00
  2.74063392E+00 -4.79610936E+00  4.27130712E+00  1.69102944E+00 -1.58898456E+00
  2.37618792E+00  4.34419632E+00  4.34419632E+00  5.97691440E-01  5.97691440E-01
  4.35877416E+00  7.08483024E+00 -5.23344456E+00 -5.23344456E+00 -6.19558200E+00
  7.07025240E+00 -5.23344456E+00 -5.23344456E+00  4.35877416E+00 -1.72018512E+00
 -1.72018512E+00 -1.72018512E+00 -1.72018512E+00 -1.72018512E+00 -1.72018512E+00
  2.74063392E+00 -4.79610936E+00  4.27130712E+00  1.69102944E+00 -1.58898456E+00
  2.37618792E+00  4.34419632E+00  4.34419632E+00  5.97691440E-01  5.97691440E-01
  4.35877416E+00  7.08483024E+00 -5.23344456E+00 -5.23344456E+00 -6.19558200E+00
  7.07025240E+00 -5.23344456E+00 -5.23344456E+00  4.35877416E+00 -1.72018512E+00
 -1.72018512E+00 -1.72018512E+00 -1.72018512E+00 -1.72018512E+00 -1.72018512E+00
  2.74063392E+00 -4.79610936E+00  4.27130712E+00  1.69102944E+00 -1.58898456E+00
  2.37618792E+00  4.34419632E+00  4.34419632E+00  5.97691440E-01  5.97691440E-01
  4.35877416E+00  7.08483024E+00 -5.23344456E+00 -5.23344456E+00 -6.19558200E+00
  7.07025240E+00 -5.23344456E+00 -5.23344456E+00  4.35877416E+00 -1.72018512E+00
 -1.72018512E+00 -1.72018512E+00 -1.72018512E+00 -1.72018512E+00 -1.72018512E+00
  2.74063392E+00 -4.79610936E+00  4.27130712E+00  1.69102944E+00 -1.58898456E+00
  2.37618792E+00  4.34419632E+00  4.34419632E+00  5.97691440E-01  5.97691440E-01
  4.35877416E+00  7.08483024E+00 -5.23344456E+00 -5.23344456E+00 -6.19558200E+00
  7.07025240E+00 -5.23344456E+00 -5.23344456E+00  4.35877416E+00 -1.72018512E+00
 -1.72018512E+00 -1.72018512E+00 -1.72018512E+00 -1.72018512E+00 -1.72018512E+00
  2.74063392E+00 -4.79610936E+00  4.27130712E+00  1.69102944E+00 -1.58898456E+00
  2.37618792E+00  4.34419632E+00  4.34419632E+00  5.97691440E-01  5.97691440E-01
  4.35877416E+00  7.08483024E+00 -5.23344456E+00 -5.23344456E+00 -6.19558200E+00
  7.07025240E+00 -5.23344456E+00 -5.23344456E+00  4.35877416E+00 -1.72018512E+00
 -1.72018512E+00 -1.72018512E+00 -1.72018512E+00 -1.72018512E+00 -1.72018512E+00
  2.74063392E+00 -4.79610936E+00  4.27130712E+00  1.69102944E+00 -1.58898456E+00
  2.37618792E+00  4.34419632E+00  4.34419632E+00  5.97691440E-01  5.97691440E-01
  4.35877416E+00  7.08483024E+00 -5.23344456E+00 -5.23344456E+00 -6.19558200E+00
  7.07025240E+00 -5.23344456E+00 -5.23344456E+00  4.35877416E+00 -1.72018512E+00
 -1.72018512E+00 -1.72018512E+00 -1.72018512E+00 -1.72018512E+00 -1.72018512E+00
  2.74063392E+00 -4.79610936E+00  4.27130712E+00  1.69102944E+00 -1.58898456E+00
  2.37618792E+00  4.34419632E+00  4.34419632E+00  5.97691440E-01  5.97691440E-01
  4.35877416E+00  7.08483024E+00 -5.23344456E+00 -5.23344456E+00 -6.19558200E+00
  7.07025240E+00 -5.23344456E+00 -5.23344456E+00  4.35877416E+00 -1.72018512E+00
 -1.72018512E+00 -1.72018512E+00 -1.72018512E+00 -1.72018512E+00 -1.72018512E+00
  2.74063392E+00 -4.79610936E+00  4.27130712E+00  1.69102944E+00 -1.58898456E+00
  2.37618792E+00  4.34419632E+00  4.34419632E+00  5.97691440E-01  5.97691440E-01
  4.35877416E+00  7.08483024E+00 -5.23344456E+00 -5.23344456E+00 -6.19558200E+00
  7.07025240E+00 -5.23344456E+00 -5.23344456E+00  4.35877416E+00 -1.72018512E+00
 -1.72018512E+00 -1.72018512E+00 -1.72018512E+00 -1.72018512E+00 -1.72018512E+00
  2.74063392E+00 -4.79610936E+00  4.27130712E+00  1.69102944E+00 -1.58898456E+00
  2.37618792E+00  4.34419632E+00  4.34419632E+00  5.97691440E-01  5.97691440E-01
  4.35877416E+00  7.08483024E+00 -5.23344456E+00 -5.23344456E+00 -6.19558200E+00
  7.07025240E+00 -5.23344456E+00 -5.23344456E+00  4.35877416E+00 -1.72018512E+00
 -1.72018512E+00 -1.72018512E+00 -1.72018512E+00 -1.72018512E+00 -1.72018512E+00
  2.74063392E+00 -4.79610936E+00  4.27130712E+00  1.69102944E+00 -1.58898456E+00
  2.37618792E+00  4.34419632E+00  4.34419632E+00  5.97691440E-01  5.97691440E-01
  4.35877416E+00  7.08483024E+00 -5.23344456E+00 -5.23344456E+00 -6.19558200E+00
  7.07025240E+00 -5.23344456E+00 -5.23344456E+00  4.35877416E+00 -1.72018512E+00
 -1.72018512E+00 -1.72018512E+00 -1.72018512E+00 -1.72018512E+00 -1.72018512E+00
  2.74063392E+00 -4.79610936E+00  4.27130712E+00  1.69102944E+00 -1.58898456E+00
  2.37618792E+00  4.34419632E+00  4.34419632E+00  5.97691440E-01  5.97691440E-01
  4.35877416E+00  7.08483024E+00 -5.23344456E+00 -5.23344456E+00 -6.19558200E+00
  7.07025240E+00 -5.23344456E+00 -5.23344456E+00  4.35877416E+00 -1.72018512E+00
 -1.72018512E+00 -1.72018512E+00 -1.72018512E+00 -1.72018512E+00 -1.72018512E+00
  2.74063392E+00 -4.79610936E+00  4.27130712E+00  1.69102944E+00 -1.58898456E+00
  2.37618792E+00  4.34419632E+00  4.34419632E+00  5.97691440E-01  5.97691440E-01
  4.35877416E+00  7.08483024E+00 -5.23344456E+00 -5.23344456E+00 -6.19558200E+00
  7.07025240E+00 -5.23344456E+00 -5.23344456E+00  4.35877416E+00 -1.72018512E+00
 -1.72018512E+00 -1.72018512E+00 -1.72018512E+00 -1.72018512E+00 -1.72018512E+00
  2.74063392E+00 -4.79610936E+00  4.27130712E+00  1.69102944E+00 -1.58898456E+00
  2.37618792E+00  4.34419632E+00  4.34419632E+00  5.97691440E-01  5.97691440E-01
  4.35877416E+00  7.08483024E+00 -5.23344456E+00 -5.23344456E+00 -6.19558200E+00
  7.07025240E+00 -5.23344456E+00 -5.23344456E+00  4.35877416E+00 -1.72018512E+00
 -1.72018512E+00 -1.72018512E+00 -1.72018512E+00 -1.72018512E+00 -1.72018512E+00
  2.74063392E+00 -4.79610936E+00  4.27130712E+00  1.69102944E+00 -1.58898456E+00
  2.37618792E+00  4.34419632E+00  4.34419632E+00  5.97691440E-01  5.97691440E-01
  4.35877416E+00  7.08483024E+00 -5.23344456E+00 -5.23344456E+00 -6.19558200E+00
  7.07025240E+00 -5.23344456E+00 -5.23344456E+00  4.35877416E+00 -1.72018512E+00
 -1.72018512E+00 -1.72018512E+00 -1.72018512E+00 -1.72018512E+00 -1.72018512E+00
  2.74063392E+00 -4.79610936E+00  4.27130712E+00  1.69102944E+00 -1.58898456E+00
  2.37618792E+00  4.34419632E+00  4.34419632E+00  5.97691440E-01  5.97691440E-01
  4.35877416E+00  7.08483024E+00 -5.23344456E+00 -5.23344456E+00 -6.19558200E+00
  7.07025240E+00 -5.23344456E+00 -5.23344456E+00  4.35877416E+00 -1.72018512E+00
 -1.72018512E+00 -1.72018512E+00 -1.72018512E+00 -1.72018512E+00 -1.72018512E+00
  2.74063392E+00 -4.79610936E+00  4.27130712E+00  1.69102944E+00 -1.58898456E+00
  2.37618792E+00  4.34419632E+00  4.34419632E+00  5.97691440E-01  5.97691440E-01
  4.35877416E+00  7.08483024E+00 -5.23344456E+00 -5.23344456E+00 -6.19558200E+00
  7.07025240E+00 -5.23344456E+00 -5.23344456E+00  4.35877416E+00 -1.72018512E+00
 -1.72018512E+00 -1.72018512E+00 -1.72018512E+00 -1.72018512E+00 -1.72018512E+00
  2.74063392E+00 -4.79610936E+00  4.27130712E+00  1.69102944E+00 -1.58898456E+00
  2.37618792E+00  4.34419632E+00  4.34419632E+00  5.97691440E-01  5.97691440E-01
  4.35877416E+00  7.08483024E+00 -5.23344456E+00 -5.23344456E+00 -6.19558200E+00
  7.07025240E+00 -5.23344456E+00 -5.23344456E+00  4.35877416E+00 -1.72018512E+00
 -1.72018512E+00 -1.72018512E+00 -1.72018512E+00 -1.72018512E+00 -1.72018512E+00
  2.74063392E+00 -4.79610936E+00  4.27130712E+00  1.69102944E+00 -1.58898456E+00
  2.37618792E+00  4.34419632E+00  4.34419632E+00  5.97691440E-01  5.97691440E-01
  4.35877416E+00  7.08483024E+00 -5.23344456E+00 -5.23344456E+00 -6.19558200E+00
  7.07025240E+00 -5.23344456E+00 -5.23344456E+00  4.35877416E+00 -1.72018512E+00
 -1.72018512E+00 -1.72018512E+00 -1.72018512E+00 -1.72018512E+00 -1.72018512E+00
  2.74063392E+00 -4.79610936E+00  4.27130712E+00  1.69102944E+00 -1.58898456E+00
  2.37618792E+00  4.34419632E+00  4.34419632E+00  5.97691440E-01  5.97691440E-01
  4.35877416E+00  7.08483024E+00 -5.23344456E+00 -5.23344456E+00 -6.19558200E+00
  7.07025240E+00 -5.23344456E+00 -5.23344456E+00  4.35877416E+00 -1.72018512E+00
 -1.72018512E+00 -1.72018512E+00 -1.72018512E+00 -1.72018512E+00 -1.72018512E+00
  2.74063392E+00 -4.79610936E+00  4.27130712E+00  1.69102944E+00 -1.58898456E+00
  2.37618792E+00  4.34419632E+00  4.34419632E+00  5.97691440E-01  5.97691440E-01
  4.35877416E+00  7.08483024E+00 -5.23344456E+00 -5.23344456E+00 -6.19558200E+00
  7.07025240E+00 -5.23344456E+00 -5.23344456E+00  4.35877416E+00 -1.72018512E+00
 -1.72018512E+00 -1.72018512E+00 -1.72018512E+00 -1.72018512E+00 -1.72018512E+00
  2.74063392E+00 -4.79610936E+00  4.27130712E+00  1.69102944E+00 -1.58898456E+00
  2.37618792E+00  4.34419632E+00  4.34419632E+00  5.97691440E-01  5.97691440E-01
  4.35877416E+00  7.08483024E+00 -5.23344456E+00 -5.23344456E+00 -6.19558200E+00
  7.07025240E+00 -5.23344456E+00 -5.23344456E+00  4.35877416E+00 -1.72018512E+00
 -1.72018512E+00 -1.72018512E+00 -1.72018512E+00 -1.72018512E+00 -1.72018512E+00
  2.74063392E+00 -4.79610936E+00  4.27130712E+00  1.69102944E+00 -1.58898456E+00
  2.37618792E+00  4.34419632E+00  4.34419632E+00  5.97691440E-01  5.97691440E-01
  4.35877416E+00  7.08483024E+00 -5.23344456E+00 -5.23344456E+00 -6.19558200E+00
  7.07025240E+00 -5.23344456E+00 -5.23344456E+00  4.35877416E+00 -1.72018512E+00
 -1.72018512E+00 -1.72018512E+00 -1.72018512E+00 -1.72018512E+00 -1.72018512E+00
  2.74063392E+00 -4.79610936E+00  4.27130712E+00  1.69102944E+00 -1.58898456E+00
  2.37618792E+00  4.34419632E+00  4.34419632E+00  5.97691440E-01  5.97691440E-01
  4.35877416E+00  7.08483024E+00 -5.23344456E+00 -5.23344456E+00 -6.19558200E+00
  7.07025240E+00 -5.23344456E+00 -5.23344456E+00  4.35877416E+00 -1.72018512E+00
 -1.72018512E+00 -1.72018512E+00 -1.72018512E+00 -1.72018512E+00 -1.72018512E+00
  2.74063392E+00 -4.79610936E+00  4.27130712E+00  1.69102944E+00 -1.58898456E+00
  2.37618792E+00  4.34419632E+00  4.34419632E+00  5.97691440E-01  5.97691440E-01
  4.35877416E+00  7.08483024E+00 -5.23344456E+00 -5.23344456E+00 -6.19558200E+00
  7.07025240E+00 -5.23344456E+00 -5.23344456E+00  4.35877416E+00 -1.72018512E+00
 -1.72018512E+00 -1.72018512E+00 -1.72018512E+00 -1.72018512E+00 -1.72018512E+00
  2.74063392E+00 -4.79610936E+00  4.27130712E+00  1.69102944E+00 -1.58898456E+00
  2.37618792E+00  4.34419632E+00  4.34419632E+00  5.97691440E-01  5.97691440E-01
  4.35877416E+00  7.08483024E+00 -5.23344456E+00 -5.23344456E+00 -6.19558200E+00
  7.07025240E+00 -5.23344456E+00 -5.23344456E+00  4.35877416E+00 -1.72018512E+00
 -1.72018512E+00 -1.72018512E+00 -1.72018512E+00 -1.72018512E+00 -1.72018512E+00
  2.74063392E+00 -4.79610936E+00  4.27130712E+00  1.69102944E+00 -1.58898456E+00
  2.37618792E+00  4.34419632E+00  4.34419632E+00  5.97691440E-01  5.97691440E-01
  4.35877416E+00  7.08483024E+00 -5.23344456E+00 -5.23344456E+00 -6.19558200E+00
  7.07025240E+00 -5.23344456E+00 -5.23344456E+00  4.35877416E+00 -1.72018512E+00
 -1.72018512E+00 -1.72018512E+00 -1.72018512E+00 -1.72018512E+00 -1.72018512E+00
  2.74063392E+00 -4.79610936E+00  4.27130712E+00  1.69102944E+00 -1.58898456E+00
  2.37618792E+00  4.34419632E+00  4.34419632E+00  5.97691440E-01  5.97691440E-01
  4.35877416E+00  7.08483024E+00 -5.23344456E+00 -5.23344456E+00 -6.19558200E+00
  7.07025240E+00 -5.23344456E+00 -5.23344456E+00  4.35877416E+00 -1.72018512E+00
 -1.72018512E+00 -1.72018512E+00 -1.72018512E+00 -1.72018512E+00 -1.72018512E+00
  2.74063392E+00 -4.79610936E+00  4.27130712E+00  1.69102944E+00 -1.58898456E+00
  2.37618792E+00  4.34419632E+00  4.34419632E+00  5.97691440E-01  5.97691440E-01
  4.35877416E+00  7.08483024E+00 -5.23344456E+00 -5.23344456E+00 -6.19558200E+00
  7.07025240E+00 -5.23344456E+00 -5.23344456E+00  4.35877416E+00 -1.72018512E+00
 -1.72018512E+00 -1.72018512E+00 -1.72018512E+00 -1.72018512E+00 -1.72018512E+00
  2.74063392E+00 -4.79610936E+00  4.27130712E+00  1.69102944E+00 -1.58898456E+00
  2.37618792E+00  4.34419632E+00  4.34419632E+00  5.97691440E-01  5.97691440E-01
  4.35877416E+00  7.08483024E+00 -5.23344456E+00 -5.23344456E+00 -6.19558200E+00
  7.07025240E+00 -5.23344456E+00 -5.23344456E+00  4.35877416E+00 -1.72018512E+00
 -1.72018512E+00 -1.72018512E+00 -1.72018512E+00 -1.72018512E+00 -1.72018512E+00
  2.74063392E+00 -4.79610936E+00  4.27130712E+00  1.69102944E+00 -1.58898456E+00
  2.37618792E+00  4.34419632E+00  4.34419632E+00  5.97691440E-01  5.97691440E-01
  4.35877416E+00  7.08483024E+00 -5.23344456E+00 -5.23344456E+00 -6.19558200E+00
  7.07025240E+00 -5.23344456E+00 -5.23344456E+00  4.35877416E+00 -1.72018512E+00
 -1.72018512E+00 -1.72018512E+00 -1.72018512E+00 -1.72018512E+00 -1.72018512E+00
  2.74063392E+00 -4.79610936E+00  4.27130712E+00  1.69102944E+00 -1.58898456E+00
  2.37618792E+00  4.34419632E+00  4.34419632E+00  5.97691440E-01  5.97691440E-01
  4.35877416E+00  7.08483024E+00 -5.23344456E+00 -5.23344456E+00 -6.19558200E+00
  7.07025240E+00 -5.23344456E+00 -5.23344456E+00  4.35877416E+00 -1.72018512E+00
 -1.72018512E+00 -1.72018512E+00 -1.72018512E+00 -1.72018512E+00 -1.72018512E+00
  2.74063392E+00 -4.79610936E+00  4.27130712E+00  1.69102944E+00 -1.58898456E+00
  2.37618792E+00  4.34419632E+00  4.34419632E+00  5.97691440E-01  5.97691440E-01
  4.35877416E+00  7.08483024E+00 -5.23344456E+00 -5.23344456E+00 -6.19558200E+00
  7.07025240E+00 -5.23344456E+00 -5.23344456E+00  4.35877416E+00 -1.72018512E+00
 -1.72018512E+00 -1.72018512E+00 -1.72018512E+00 -1.72018512E+00 -1.72018512E+00
  2.74063392E+00 -4.79610936E+00  4.27130712E+00  1.69102944E+00 -1.58898456E+00
  2.37618792E+00  4.34419632E+00  4.34419632E+00  5.97691440E-01  5.97691440E-01
  4.35877416E+00  7.08483024E+00 -5.23344456E+00 -5.23344456E+00 -6.19558200E+00
  7.07025240E+00 -5.23344456E+00 -5.23344456E+00  4.35877416E+00 -1.72018512E+00
 -1.72018512E+00 -1.72018512E+00 -1.72018512E+00 -1.72018512E+00 -1.72018512E+00
  2.74063392E+00 -4.79610936E+00  4.27130712E+00  1.69102944E+00 -1.58898456E+00
  2.37618792E+00  4.34419632E+00  4.34419632E+00  5.97691440E-01  5.97691440E-01
  4.35877416E+00  7.08483024E+00 -5.23344456E+00 -5.23344456E+00 -6.19558200E+00
  7.07025240E+00 -5.23344456E+00 -5.23344456E+00  4.35877416E+00 -1.72018512E+00
 -1.72018512E+00 -1.72018512E+00 -1.72018512E+00 -1.72018512E+00 -1.72018512E+00
  2.74063392E+00 -4.79610936E+00  4.27130712E+00  1.69102944E+00 -1.58898456E+00
  2.37618792E+00  4.34419632E+00  4.34419632E+00  5.97691440E-01  5.97691440E-01
  4.35877416E+00  7.08483024E+00 -5.23344456E+00 -5.23344456E+00 -6.19558200E+00
  7.07025240E+00 -5.23344456E+00 -5.23344456E+00  4.35877416E+00 -1.72018512E+00
 -1.72018512E+00 -1.72018512E+00 -1.72018512E+00 -1.72018512E+00 -1.72018512E+00
  2.74063392E+00 -4.79610936E+00  4.27130712E+00  1.69102944E+00 -1.58898456E+00
  2.37618792E+00  4.34419632E+00  4.34419632E+00  5.97691440E-01  5.97691440E-01
  4.35877416E+00  7.08483024E+00 -5.23344456E+00 -5.23344456E+00 -6.19558200E+00
  7.07025240E+00 -5.23344456E+00 -5.23344456E+00  4.35877416E+00 -1.72018512E+00
 -1.72018512E+00 -1.72018512E+00 -1.72018512E+00 -1.72018512E+00 -1.72018512E+00
  2.74063392E+00 -4.79610936E+00  4.27130712E+00  1.69102944E+00 -1.58898456E+00
  2.37618792E+00  4.34419632E+00  4.34419632E+00  5.97691440E-01  5.97691440E-01
  4.35877416E+00  7.08483024E+00 -5.23344456E+00 -5.23344456E+00 -6.19558200E+00
  7.07025240E+00 -5.23344456E+00 -5.23344456E+00  4.35877416E+00 -1.72018512E+00
 -1.72018512E+00 -1.72018512E+00 -1.72018512E+00 -1.72018512E+00 -1.72018512E+00
  2.74063392E+00 -4.79610936E+00  4.27130712E+00  1.69102944E+00 -1.58898456E+00
  2.37618792E+00  4.34419632E+00  4.34419632E+00  5.97691440E-01  5.97691440E-01
  4.35877416E+00  7.08483024E+00 -5.23344456E+00 -5.23344456E+00 -6.19558200E+00
  7.07025240E+00 -5.23344456E+00 -5.23344456E+00  4.35877416E+00 -1.72018512E+00
 -1.72018512E+00 -1.72018512E+00 -1.72018512E+00 -1.72018512E+00 -1.72018512E+00
  2.74063392E+00 -4.79610936E+00  4.27130712E+00  1.69102944E+00 -1.58898456E+00
  2.37618792E+00  4.34419632E+00  4.34419632E+00  5.97691440E-01  5.97691440E-01
  4.35877416E+00  7.08483024E+00 -5.23344456E+00 -5.23344456E+00 -6.19558200E+00
  7.07025240E+00 -5.23344456E+00 -5.23344456E+00  4.35877416E+00 -1.72018512E+00
 -1.72018512E+00 -1.72018512E+00 -1.72018512E+00 -1.72018512E+00 -1.72018512E+00
  2.74063392E+00 -4.79610936E+00  4.27130712E+00  1.69102944E+00 -1.58898456E+00
  2.37618792E+00  4.34419632E+00  4.34419632E+00  5.97691440E-01  5.97691440E-01
  4.35877416E+00  7.08483024E+00 -5.23344456E+00 -5.23344456E+00 -6.19558200E+00
  7.07025240E+00 -5.23344456E+00 -5.23344456E+00  4.35877416E+00 -1.72018512E+00
 -1.72018512E+00 -1.72018512E+00 -1.72018512E+00 -1.72018512E+00 -1.72018512E+00
  2.74063392E+00 -4.79610936E+00  4.27130712E+00  1.69102944E+00 -1.58898456E+00
  2.37618792E+00  4.34419632E+00  4.34419632E+00  5.97691440E-01  5.97691440E-01
  4.35877416E+00  7.08483024E+00 -5.23344456E+00 -5.23344456E+00 -6.19558200E+00
  7.07025240E+00 -5.23344456E+00 -5.23344456E+00  4.35877416E+00 -1.72018512E+00
 -1.72018512E+00 -1.72018512E+00 -1.72018512E+00 -1.72018512E+00 -1.72018512E+00
  2.74063392E+00 -4.79610936E+00  4.27130712E+00  1.69102944E+00 -1.58898456E+00
  2.37618792E+00  4.34419632E+00  4.34419632E+00  5.97691440E-01  5.97691440E-01
  4.35877416E+00  7.08483024E+00 -5.23344456E+00 -5.23344456E+00 -6.19558200E+00
  7.07025240E+00 -5.23344456E+00 -5.23344456E+00  4.35877416E+00 -1.72018512E+00
 -1.72018512E+00 -1.72018512E+00 -1.72018512E+00 -1.72018512E+00 -1.72018512E+00
  2.74063392E+00 -4.79610936E+00  4.27130712E+00  1.69102944E+00 -1.58898456E+00
  2.37618792E+00  4.34419632E+00  4.34419632E+00  5.97691440E-01  5.97691440E-01
  4.35877416E+00  7.08483024E+00 -5.23344456E+00 -5.23344456E+00 -6.19558200E+00
  7.07025240E+00 -5.23344456E+00 -5.23344456E+00  4.35877416E+00 -1.72018512E+00
 -1.72018512E+00 -1.72018512E+00 -1.72018512E+00 -1.72018512E+00 -1.72018512E+00
  2.74063392E+00 -4.79610936E+00  4.27130712E+00  1.69102944E+00 -1.58898456E+00
  2.37618792E+00  4.34419632E+00  4.34419632E+00  5.97691440E-01  5.97691440E-01
  4.35877416E+00  7.08483024E+00 -5.23344456E+00 -5.23344456E+00 -6.19558200E+00
  7.07025240E+00 -5.23344456E+00 -5.23344456E+00  4.35877416E+00 -1.72018512E+00
 -1.72018512E+00 -1.72018512E+00 -1.72018512E+00 -1.72018512E+00 -1.72018512E+00
  2.74063392E+00 -4.79610936E+00  4.27130712E+00  1.69102944E+00 -1.58898456E+00
  2.37618792E+00  4.34419632E+00  4.34419632E+00  5.97691440E-01  5.97691440E-01
  4.35877416E+00  7.08483024E+00 -5.23344456E+00 -5.23344456E+00 -6.19558200E+00
  7.07025240E+00 -5.23344456E+00 -5.23344456E+00  4.35877416E+00 -1.72018512E+00
 -1.72018512E+00 -1.72018512E+00 -1.72018512E+00 -1.72018512E+00 -1.72018512E+00
  2.74063392E+00 -4.79610936E+00  4.27130712E+00  1.69102944E+00 -1.58898456E+00
  2.37618792E+00  4.34419632E+00  4.34419632E+00  5.97691440E-01  5.97691440E-01
  4.35877416E+00  7.08483024E+00 -5.23344456E+00 -5.23344456E+00 -6.19558200E+00
  7.07025240E+00 -5.23344456E+00 -5.23344456E+00  4.35877416E+00 -1.72018512E+00
 -1.72018512E+00 -1.72018512E+00 -1.72018512E+00 -1.72018512E+00 -1.72018512E+00
  2.74063392E+00 -4.79610936E+00  4.27130712E+00  1.69102944E+00 -1.58898456E+00
  2.37618792E+00  4.34419632E+00  4.34419632E+00  5.97691440E-01  5.97691440E-01
  4.35877416E+00  7.08483024E+00 -5.23344456E+00 -5.23344456E+00 -6.19558200E+00
  7.07025240E+00 -5.23344456E+00 -5.23344456E+00  4.35877416E+00 -1.72018512E+00
 -1.72018512E+00 -1.72018512E+00 -1.72018512E+00 -1.72018512E+00 -1.72018512E+00
  2.74063392E+00 -4.79610936E+00  4.27130712E+00  1.69102944E+00 -1.58898456E+00
  2.37618792E+00  4.34419632E+00  4.34419632E+00  5.97691440E-01  5.97691440E-01
  4.35877416E+00  7.08483024E+00 -5.23344456E+00 -5.23344456E+00 -6.19558200E+00
  7.07025240E+00 -5.23344456E+00 -5.23344456E+00  4.35877416E+00 -1.72018512E+00
 -1.72018512E+00 -1.72018512E+00 -1.72018512E+00 -1.72018512E+00 -1.72018512E+00
  2.74063392E+00 -4.79610936E+00  4.27130712E+00  1.69102944E+00 -1.58898456E+00
  2.37618792E+00  4.34419632E+00  4.34419632E+00  5.97691440E-01  5.97691440E-01
  4.35877416E+00  7.08483024E+00 -5.23344456E+00 -5.23344456E+00 -6.19558200E+00
  7.07025240E+00 -5.23344456E+00 -5.23344456E+00  4.35877416E+00 -1.72018512E+00
 -1.72018512E+00 -1.72018512E+00 -1.72018512E+00 -1.72018512E+00 -1.72018512E+00
  2.74063392E+00 -4.79610936E+00  4.27130712E+00  1.69102944E+00 -1.58898456E+00
  2.37618792E+00  4.34419632E+00  4.34419632E+00  5.97691440E-01  5.97691440E-01
  4.35877416E+00  7.08483024E+00 -5.23344456E+00 -5.23344456E+00 -6.19558200E+00
  7.07025240E+00 -5.23344456E+00 -5.23344456E+00  4.35877416E+00 -1.72018512E+00
 -1.72018512E+00 -1.72018512E+00 -1.72018512E+00 -1.72018512E+00 -1.72018512E+00
  2.74063392E+00 -4.79610936E+00  4.27130712E+00  1.69102944E+00 -1.58898456E+00
  2.37618792E+00  4.34419632E+00  4.34419632E+00  5.97691440E-01  5.97691440E-01
  4.35877416E+00  7.08483024E+00 -5.23344456E+00 -5.23344456E+00 -6.19558200E+00
  7.07025240E+00 -5.23344456E+00 -5.23344456E+00  4.35877416E+00 -1.72018512E+00
 -1.72018512E+00 -1.72018512E+00 -1.72018512E+00 -1.72018512E+00 -1.72018512E+00
  2.74063392E+00 -4.79610936E+00  4.27130712E+00  1.69102944E+00 -1.58898456E+00
  2.37618792E+00  4.34419632E+00  4.34419632E+00  5.97691440E-01  5.97691440E-01
  4.35877416E+00  7.08483024E+00 -5.23344456E+00 -5.23344456E+00 -6.19558200E+00
  7.07025240E+00 -5.23344456E+00 -5.23344456E+00  4.35877416E+00 -1.72018512E+00
 -1.72018512E+00 -1.72018512E+00 -1.72018512E+00 -1.72018512E+00 -1.72018512E+00
  2.74063392E+00 -4.79610936E+00  4.27130712E+00  1.69102944E+00 -1.58898456E+00
  2.37618792E+00  4.34419632E+00  4.34419632E+00  5.97691440E-01  5.97691440E-01
  4.35877416E+00  7.08483024E+00 -5.23344456E+00 -5.23344456E+00 -6.19558200E+00
  7.07025240E+00 -5.23344456E+00 -5.23344456E+00  4.35877416E+00 -1.72018512E+00
 -1.72018512E+00 -1.72018512E+00 -1.72018512E+00 -1.72018512E+00 -1.72018512E+00
  2.74063392E+00 -4.79610936E+00  4.27130712E+00  1.69102944E+00 -1.58898456E+00
  2.37618792E+00  4.34419632E+00  4.34419632E+00  5.97691440E-01  5.97691440E-01
  4.35877416E+00  7.08483024E+00 -5.23344456E+00 -5.23344456E+00 -6.19558200E+00
  7.07025240E+00 -5.23344456E+00 -5.23344456E+00  4.35877416E+00 -1.72018512E+00
 -1.72018512E+00 -1.72018512E+00 -1.72018512E+00 -1.72018512E+00 -1.72018512E+00
  2.74063392E+00 -4.79610936E+00  4.27130712E+00  1.69102944E+00 -1.58898456E+00
  2.37618792E+00  4.34419632E+00  4.34419632E+00  5.97691440E-01  5.97691440E-01
  4.35877416E+00  7.08483024E+00 -5.23344456E+00 -5.23344456E+00 -6.19558200E+00
  7.07025240E+00 -5.23344456E+00 -5.23344456E+00  4.35877416E+00 -1.72018512E+00
 -1.72018512E+00 -1.72018512E+00 -1.72018512E+00 -1.72018512E+00 -1.72018512E+00
  2.74063392E+00 -4.79610936E+00  4.27130712E+00  1.69102944E+00 -1.58898456E+00
  2.37618792E+00  4.34419632E+00  4.34419632E+00  5.97691440E-01  5.97691440E-01
  4.35877416E+00  7.08483024E+00 -5.23344456E+00 -5.23344456E+00 -6.19558200E+00
  7.07025240E+00 -5.23344456E+00 -5.23344456E+00  4.35877416E+00 -1.72018512E+00
 -1.72018512E+00 -1.72018512E+00 -1.72018512E+00 -1.72018512E+00 -1.72018512E+00
  2.74063392E+00 -4.79610936E+00  4.27130712E+00  1.69102944E+00 -1.58898456E+00
  2.37618792E+00  4.34419632E+00  4.34419632E+00  5.97691440E-01  5.97691440E-01
  4.35877416E+00  7.08483024E+00 -5.23344456E+00 -5.23344456E+00 -6.19558200E+00
  7.07025240E+00 -5.23344456E+00 -5.23344456E+00  4.35877416E+00 -1.72018512E+00
 -1.72018512E+00 -1.72018512E+00 -1.72018512E+00 -1.72018512E+00 -1.72018512E+00
  2.74063392E+00 -4.79610936E+00  4.27130712E+00  1.69102944E+00 -1.58898456E+00
  2.37618792E+00  4.34419632E+00  4.34419632E+00  5.97691440E-01  5.97691440E-01
  4.35877416E+00  7.08483024E+00 -5.23344456E+00 -5.23344456E+00 -6.19558200E+00
  7.07025240E+00 -5.23344456E+00 -5.23344456E+00  4.35877416E+00 -1.72018512E+00
 -1.72018512E+00 -1.72018512E+00 -1.72018512E+00 -1.72018512E+00 -1.72018512E+00
  2.74063392E+00 -4.79610936E+00  4.27130712E+00  1.69102944E+00 -1.58898456E+00
  2.37618792E+00  4.34419632E+00  4.34419632E+00  5.97691440E-01  5.97691440E-01
  4.35877416E+00  7.08483024E+00 -5.23344456E+00 -5.23344456E+00 -6.19558200E+00
  7.07025240E+00 -5.23344456E+00 -5.23344456E+00  4.35877416E+00 -1.72018512E+00
 -1.72018512E+00 -1.72018512E+00 -1.72018512E+00 -1.72018512E+00 -1.72018512E+00
  2.74063392E+00 -4.79610936E+00  4.27130712E+00  1.69102944E+00 -1.58898456E+00
  2.37618792E+00  4.34419632E+00  4.34419632E+00  5.97691440E-01  5.97691440E-01
  4.35877416E+00  7.08483024E+00 -5.23344456E+00 -5.23344456E+00 -6.19558200E+00
  7.07025240E+00 -5.23344456E+00 -5.23344456E+00  4.35877416E+00 -1.72018512E+00
 -1.72018512E+00 -1.72018512E+00 -1.72018512E+00 -1.72018512E+00 -1.72018512E+00
  2.74063392E+00 -4.79610936E+00  4.27130712E+00  1.69102944E+00 -1.58898456E+00
  2.37618792E+00  4.34419632E+00  4.34419632E+00  5.97691440E-01  5.97691440E-01
  4.35877416E+00  7.08483024E+00 -5.23344456E+00 -5.23344456E+00 -6.19558200E+00
  7.07025240E+00 -5.23344456E+00 -5.23344456E+00  4.35877416E+00 -1.72018512E+00
 -1.72018512E+00 -1.72018512E+00 -1.72018512E+00 -1.72018512E+00 -1.72018512E+00
  2.74063392E+00 -4.79610936E+00  4.27130712E+00  1.69102944E+00 -1.58898456E+00
  2.37618792E+00  4.34419632E+00  4.34419632E+00  5.97691440E-01  5.97691440E-01
  4.35877416E+00  7.08483024E+00 -5.23344456E+00 -5.23344456E+00 -6.19558200E+00
  7.07025240E+00 -5.23344456E+00 -5.23344456E+00  4.35877416E+00 -1.72018512E+00
 -1.72018512E+00 -1.72018512E+00 -1.72018512E+00 -1.72018512E+00 -1.72018512E+00
  2.74063392E+00 -4.79610936E+00  4.27130712E+00  1.69102944E+00 -1.58898456E+00
  2.37618792E+00  4.34419632E+00  4.34419632E+00  5.97691440E-01  5.97691440E-01
  4.35877416E+00  7.08483024E+00 -5.23344456E+00 -5.23344456E+00 -6.19558200E+00
  7.07025240E+00 -5.23344456E+00 -5.23344456E+00  4.35877416E+00 -1.72018512E+00
 -1.72018512E+00 -1.72018512E+00 -1.72018512E+00 -1.72018512E+00 -1.72018512E+00
  2.74063392E+00 -4.79610936E+00  4.27130712E+00  1.69102944E+00 -1.58898456E+00
  2.37618792E+00  4.34419632E+00  4.34419632E+00  5.97691440E-01  5.97691440E-01
  4.35877416E+00  7.08483024E+00 -5.23344456E+00 -5.23344456E+00 -6.19558200E+00
  7.07025240E+00 -5.23344456E+00 -5.23344456E+00  4.35877416E+00 -1.72018512E+00
 -1.72018512E+00 -1.72018512E+00 -1.72018512E+00 -1.72018512E+00 -1.72018512E+00
  2.74063392E+00 -4.79610936E+00  4.27130712E+00  1.69102944E+00 -1.58898456E+00
  2.37618792E+00  4.34419632E+00  4.34419632E+00  5.97691440E-01  5.97691440E-01
  4.35877416E+00  7.08483024E+00 -5.23344456E+00 -5.23344456E+00 -6.19558200E+00
  7.07025240E+00 -5.23344456E+00 -5.23344456E+00  4.35877416E+00 -1.72018512E+00
 -1.72018512E+00 -1.72018512E+00 -1.72018512E+00 -1.72018512E+00 -1.72018512E+00
  2.74063392E+00 -4.79610936E+00  4.27130712E+00  1.69102944E+00 -1.58898456E+00
  2.37618792E+00  4.34419632E+00  4.34419632E+00  5.97691440E-01  5.97691440E-01
  4.35877416E+00  7.08483024E+00 -5.23344456E+00 -5.23344456E+00 -6.19558200E+00
  7.07025240E+00 -5.23344456E+00 -5.23344456E+00  4.35877416E+00 -1.72018512E+00
 -1.72018512E+00 -1.72018512E+00 -1.72018512E+00 -1.72018512E+00 -1.72018512E+00
  2.74063392E+00 -4.79610936E+00  4.27130712E+00  1.69102944E+00 -1.58898456E+00
  2.37618792E+00  4.34419632E+00  4.34419632E+00  5.97691440E-01  5.97691440E-01
  4.35877416E+00  7.08483024E+00 -5.23344456E+00 -5.23344456E+00 -6.19558200E+00
  7.07025240E+00 -5.23344456E+00 -5.23344456E+00  4.35877416E+00 -1.72018512E+00
 -1.72018512E+00 -1.72018512E+00 -1.72018512E+00 -1.72018512E+00 -1.72018512E+00
  2.74063392E+00 -4.79610936E+00  4.27130712E+00  1.69102944E+00 -1.58898456E+00
  2.37618792E+00  4.34419632E+00  4.34419632E+00  5.97691440E-01  5.97691440E-01
  4.35877416E+00  7.08483024E+00 -5.23344456E+00 -5.23344456E+00 -6.19558200E+00
  7.07025240E+00 -5.23344456E+00 -5.23344456E+00  4.35877416E+00 -1.72018512E+00
 -1.72018512E+00 -1.72018512E+00 -1.72018512E+00 -1.72018512E+00 -1.72018512E+00
  2.74063392E+00 -4.79610936E+00  4.27130712E+00  1.69102944E+00 -1.58898456E+00
  2.37618792E+00  4.34419632E+00  4.34419632E+00  5.97691440E-01  5.97691440E-01
  4.35877416E+00  7.08483024E+00 -5.23344456E+00 -5.23344456E+00 -6.19558200E+00
  7.07025240E+00 -5.23344456E+00 -5.23344456E+00  4.35877416E+00 -1.72018512E+00
 -1.72018512E+00 -1.72018512E+00 -1.72018512E+00 -1.72018512E+00 -1.72018512E+00
  2.74063392E+00 -4.79610936E+00  4.27130712E+00  1.69102944E+00 -1.58898456E+00
  2.37618792E+00  4.34419632E+00  4.34419632E+00  5.97691440E-01  5.97691440E-01
  4.35877416E+00  7.08483024E+00 -5.23344456E+00 -5.23344456E+00 -6.19558200E+00
  7.07025240E+00 -5.23344456E+00 -5.23344456E+00  4.35877416E+00 -1.72018512E+00
 -1.72018512E+00 -1.72018512E+00 -1.72018512E+00 -1.72018512E+00 -1.72018512E+00
  2.74063392E+00 -4.79610936E+00  4.27130712E+00  1.69102944E+00 -1.58898456E+00
  2.37618792E+00  4.34419632E+00  4.34419632E+00  5.97691440E-01  5.97691440E-01
  4.35877416E+00  7.08483024E+00 -5.23344456E+00 -5.23344456E+00 -6.19558200E+00
  7.07025240E+00 -5.23344456E+00 -5.23344456E+00  4.35877416E+00 -1.72018512E+00
 -1.72018512E+00 -1.72018512E+00 -1.72018512E+00 -1.72018512E+00 -1.72018512E+00
  2.74063392E+00 -4.79610936E+00  4.27130712E+00  1.69102944E+00 -1.58898456E+00
  2.37618792E+00  4.34419632E+00  4.34419632E+00  5.97691440E-01  5.97691440E-01
  4.35877416E+00  7.08483024E+00 -5.23344456E+00 -5.23344456E+00 -6.19558200E+00
  7.07025240E+00 -5.23344456E+00 -5.23344456E+00  4.35877416E+00 -1.72018512E+00
 -1.72018512E+00 -1.72018512E+00 -1.72018512E+00 -1.72018512E+00 -1.72018512E+00
  2.74063392E+00 -4.79610936E+00  4.27130712E+00  1.69102944E+00 -1.58898456E+00
  2.37618792E+00  4.34419632E+00  4.34419632E+00  5.97691440E-01  5.97691440E-01
  4.35877416E+00  7.08483024E+00 -5.23344456E+00 -5.23344456E+00 -6.19558200E+00
  7.07025240E+00 -5.23344456E+00 -5.23344456E+00  4.35877416E+00 -1.72018512E+00
 -1.72018512E+00 -1.72018512E+00 -1.72018512E+00 -1.72018512E+00 -1.72018512E+00
  2.74063392E+00 -4.79610936E+00  4.27130712E+00  1.69102944E+00 -1.58898456E+00
  2.37618792E+00  4.34419632E+00  4.34419632E+00  5.97691440E-01  5.97691440E-01
  4.35877416E+00  7.08483024E+00 -5.23344456E+00 -5.23344456E+00 -6.19558200E+00
  7.07025240E+00 -5.23344456E+00 -5.23344456E+00  4.35877416E+00 -1.72018512E+00
 -1.72018512E+00 -1.72018512E+00 -1.72018512E+00 -1.72018512E+00 -1.72018512E+00
  2.74063392E+00 -4.79610936E+00  4.27130712E+00  1.69102944E+00 -1.58898456E+00
  2.37618792E+00  4.34419632E+00  4.34419632E+00  5.97691440E-01  5.97691440E-01
  4.35877416E+00  7.08483024E+00 -5.23344456E+00 -5.23344456E+00 -6.19558200E+00
  7.07025240E+00 -5.23344456E+00 -5.23344456E+00  4.35877416E+00 -1.72018512E+00
 -1.72018512E+00 -1.72018512E+00 -1.72018512E+00 -1.72018512E+00 -1.72018512E+00
  2.74063392E+00 -4.79610936E+00  4.27130712E+00  1.69102944E+00 -1.58898456E+00
  2.37618792E+00  4.34419632E+00  4.34419632E+00  5.97691440E-01  5.97691440E-01
  4.35877416E+00  7.08483024E+00 -5.23344456E+00 -5.23344456E+00 -6.19558200E+00
  7.07025240E+00 -5.23344456E+00 -5.23344456E+00  4.35877416E+00 -1.72018512E+00
 -1.72018512E+00 -1.72018512E+00 -1.72018512E+00 -1.72018512E+00 -1.72018512E+00
  2.74063392E+00 -4.79610936E+00  4.27130712E+00  1.69102944E+00 -1.58898456E+00
  2.37618792E+00  4.34419632E+00  4.34419632E+00  5.97691440E-01  5.97691440E-01
  4.35877416E+00  7.08483024E+00 -5.23344456E+00 -5.23344456E+00 -6.19558200E+00
  7.07025240E+00 -5.23344456E+00 -5.23344456E+00  4.35877416E+00 -1.72018512E+00
 -1.72018512E+00 -1.72018512E+00 -1.72018512E+00 -1.72018512E+00 -1.72018512E+00
  2.74063392E+00 -4.79610936E+00  4.27130712E+00  1.69102944E+00 -1.58898456E+00
  2.37618792E+00  4.34419632E+00  4.34419632E+00  5.97691440E-01  5.97691440E-01
  4.35877416E+00  7.08483024E+00 -5.23344456E+00 -5.23344456E+00 -6.19558200E+00
  7.07025240E+00 -5.23344456E+00 -5.23344456E+00  4.35877416E+00 -1.72018512E+00
 -1.72018512E+00 -1.72018512E+00 -1.72018512E+00 -1.72018512E+00 -1.72018512E+00
  2.74063392E+00 -4.79610936E+00  4.27130712E+00  1.69102944E+00 -1.58898456E+00
  2.37618792E+00  4.34419632E+00  4.34419632E+00  5.97691440E-01  5.97691440E-01
  4.35877416E+00  7.08483024E+00 -5.23344456E+00 -5.23344456E+00 -6.19558200E+00
  7.07025240E+00 -5.23344456E+00 -5.23344456E+00  4.35877416E+00 -1.72018512E+00
 -1.72018512E+00 -1.72018512E+00 -1.72018512E+00 -1.72018512E+00 -1.72018512E+00
  2.74063392E+00 -4.79610936E+00  4.27130712E+00  1.69102944E+00 -1.58898456E+00
  2.37618792E+00  4.34419632E+00  4.34419632E+00  5.97691440E-01  5.97691440E-01
  4.35877416E+00  7.08483024E+00 -5.23344456E+00 -5.23344456E+00 -6.19558200E+00
  7.07025240E+00 -5.23344456E+00 -5.23344456E+00  4.35877416E+00 -1.72018512E+00
 -1.72018512E+00 -1.72018512E+00 -1.72018512E+00 -1.72018512E+00 -1.72018512E+00
  2.74063392E+00 -4.79610936E+00  4.27130712E+00  1.69102944E+00 -1.58898456E+00
  2.37618792E+00  4.34419632E+00  4.34419632E+00  5.97691440E-01  5.97691440E-01
  4.35877416E+00  7.08483024E+00 -5.23344456E+00 -5.23344456E+00 -6.19558200E+00
  7.07025240E+00 -5.23344456E+00 -5.23344456E+00  4.35877416E+00 -1.72018512E+00
 -1.72018512E+00 -1.72018512E+00 -1.72018512E+00 -1.72018512E+00 -1.72018512E+00
  2.74063392E+00 -4.79610936E+00  4.27130712E+00  1.69102944E+00 -1.58898456E+00
  2.37618792E+00  4.34419632E+00  4.34419632E+00  5.97691440E-01  5.97691440E-01
  4.35877416E+00  7.08483024E+00 -5.23344456E+00 -5.23344456E+00 -6.19558200E+00
  7.07025240E+00 -5.23344456E+00 -5.23344456E+00  4.35877416E+00 -1.72018512E+00
 -1.72018512E+00 -1.72018512E+00 -1.72018512E+00 -1.72018512E+00 -1.72018512E+00
  2.74063392E+00 -4.79610936E+00  4.27130712E+00  1.69102944E+00 -1.58898456E+00
  2.37618792E+00  4.34419632E+00  4.34419632E+00  5.97691440E-01  5.97691440E-01
  4.35877416E+00  7.08483024E+00 -5.23344456E+00 -5.23344456E+00 -6.19558200E+00
  7.07025240E+00 -5.23344456E+00 -5.23344456E+00  4.35877416E+00 -1.72018512E+00
 -1.72018512E+00 -1.72018512E+00 -1.72018512E+00 -1.72018512E+00 -1.72018512E+00
  2.74063392E+00 -4.79610936E+00  4.27130712E+00  1.69102944E+00 -1.58898456E+00
  2.37618792E+00  4.34419632E+00  4.34419632E+00  5.97691440E-01  5.97691440E-01
  4.35877416E+00  7.08483024E+00 -5.23344456E+00 -5.23344456E+00 -6.19558200E+00
  7.07025240E+00 -5.23344456E+00 -5.23344456E+00  4.35877416E+00 -1.72018512E+00
 -1.72018512E+00 -1.72018512E+00 -1.72018512E+00 -1.72018512E+00 -1.72018512E+00
  2.74063392E+00 -4.79610936E+00  4.27130712E+00  1.69102944E+00 -1.58898456E+00
  2.37618792E+00  4.34419632E+00  4.34419632E+00  5.97691440E-01  5.97691440E-01
  4.35877416E+00  7.08483024E+00 -5.23344456E+00 -5.23344456E+00 -6.19558200E+00
  7.07025240E+00 -5.23344456E+00 -5.23344456E+00  4.35877416E+00 -1.72018512E+00
 -1.72018512E+00 -1.72018512E+00 -1.72018512E+00 -1.72018512E+00 -1.72018512E+00
  2.74063392E+00 -4.79610936E+00  4.27130712E+00  1.69102944E+00 -1.58898456E+00
  2.37618792E+00  4.34419632E+00  4.34419632E+00  5.97691440E-01  5.97691440E-01
  4.35877416E+00  7.08483024E+00 -5.23344456E+00 -5.23344456E+00 -6.19558200E+00
  7.07025240E+00 -5.23344456E+00 -5.23344456E+00  4.35877416E+00 -1.72018512E+00
 -1.72018512E+00 -1.72018512E+00 -1.72018512E+00 -1.72018512E+00 -1.72018512E+00
  2.74063392E+00 -4.79610936E+00  4.27130712E+00  1.69102944E+00 -1.58898456E+00
  2.37618792E+00  4.34419632E+00  4.34419632E+00  5.97691440E-01  5.97691440E-01
  4.35877416E+00  7.08483024E+00 -5.23344456E+00 -5.23344456E+00 -6.19558200E+00
  7.07025240E+00 -5.23344456E+00 -5.23344456E+00  4.35877416E+00 -1.72018512E+00
 -1.72018512E+00 -1.72018512E+00 -1.72018512E+00 -1.72018512E+00 -1.72018512E+00
  2.74063392E+00 -4.79610936E+00  4.27130712E+00  1.69102944E+00 -1.58898456E+00
  2.37618792E+00  4.34419632E+00  4.34419632E+00  5.97691440E-01  5.97691440E-01
  4.35877416E+00  7.08483024E+00 -5.23344456E+00 -5.23344456E+00 -6.19558200E+00
  7.07025240E+00 -5.23344456E+00 -5.23344456E+00  4.35877416E+00 -1.72018512E+00
 -1.72018512E+00 -1.72018512E+00 -1.72018512E+00 -1.72018512E+00 -1.72018512E+00
  2.74063392E+00 -4.79610936E+00  4.27130712E+00  1.69102944E+00 -1.58898456E+00
  2.37618792E+00  4.34419632E+00  4.34419632E+00  5.97691440E-01  5.97691440E-01
  4.35877416E+00  7.08483024E+00 -5.23344456E+00 -5.23344456E+00 -6.19558200E+00
  7.07025240E+00 -5.23344456E+00 -5.23344456E+00  4.35877416E+00 -1.72018512E+00
 -1.72018512E+00 -1.72018512E+00 -1.72018512E+00 -1.72018512E+00 -1.72018512E+00
  2.74063392E+00 -4.79610936E+00  4.27130712E+00  1.69102944E+00 -1.58898456E+00
  2.37618792E+00  4.34419632E+00  4.34419632E+00  5.97691440E-01  5.97691440E-01
  4.35877416E+00  7.08483024E+00 -5.23344456E+00 -5.23344456E+00 -6.19558200E+00
  7.07025240E+00 -5.23344456E+00 -5.23344456E+00  4.35877416E+00 -1.72018512E+00
 -1.72018512E+00 -1.72018512E+00 -1.72018512E+00 -1.72018512E+00 -1.72018512E+00
  2.74063392E+00 -4.79610936E+00  4.27130712E+00  1.69102944E+00 -1.58898456E+00
  2.37618792E+00  4.34419632E+00  4.34419632E+00  5.97691440E-01  5.97691440E-01
  4.35877416E+00  7.08483024E+00 -5.23344456E+00 -5.23344456E+00 -6.19558200E+00
  7.07025240E+00 -5.23344456E+00 -5.23344456E+00  4.35877416E+00 -1.72018512E+00
 -1.72018512E+00 -1.72018512E+00 -1.72018512E+00 -1.72018512E+00 -1.72018512E+00
  2.74063392E+00 -4.79610936E+00  4.27130712E+00  1.69102944E+00 -1.58898456E+00
  2.37618792E+00  4.34419632E+00  4.34419632E+00  5.97691440E-01  5.97691440E-01
  4.35877416E+00  7.08483024E+00 -5.23344456E+00 -5.23344456E+00 -6.19558200E+00
  7.07025240E+00 -5.23344456E+00 -5.23344456E+00  4.35877416E+00 -1.72018512E+00
 -1.72018512E+00 -1.72018512E+00 -1.72018512E+00 -1.72018512E+00 -1.72018512E+00
  2.74063392E+00 -4.79610936E+00  4.27130712E+00  1.69102944E+00 -1.58898456E+00
  2.37618792E+00  4.34419632E+00  4.34419632E+00  5.97691440E-01  5.97691440E-01
  4.35877416E+00  7.08483024E+00 -5.23344456E+00 -5.23344456E+00 -6.19558200E+00
  7.07025240E+00 -5.23344456E+00 -5.23344456E+00  4.35877416E+00 -1.72018512E+00
[truncated: 16,009,444 more chars]
